# Supplementary material for: Determination of in vivo RNA kinetics using RATE-seq
Source: RNA. 2014 Oct;20(10):1645–52. doi: 10.1261/rna.045104.114 (PMC4174445; doi:10.1261/rna.045104.114)
Supplement: Supplemental Material [file supp_045104.114_TableS5.xls]

Syst	Gene	alphaLow	alpha	alphaHigh	thalfLowRaw	thalfRaw	thalfHighRaw	thalfLow	thalf	thalfHigh	Yeq	iterations	GoodMeanCounts	ss.abundance	syn.low	syn	syn.high
Q0045	COX1	0.0106	0.0137	0.0168	41.3	50.6	65.1	70.1	101.8	185.3	473.9	1000	0	0.0222	0.000	0.000	0.000
Q0050	AI1	0.0368	0.0561	0.078	8.9	12.4	18.8	9.7	14.1	23.2	940.7	1000	1	0.0228	0.001	0.001	0.002
Q0055	AI2	0.028	0.0368	0.0506	13.7	18.8	24.8	15.9	23.1	32.9	1512.0	1000	1	0.006	0.000	0.000	0.000
Q0060	AI3	0.0426	0.0842	0.1305	5.3	8.2	16.3	5.6	9.0	19.4	92.0	1000	0	0.0018	0.000	0.000	0.000
Q0075	AI5_BETA	0.0487	0.0857	0.1386	5.0	8.1	14.2	5.3	8.8	16.6	145.6	1000	0	0.006	0.000	0.001	0.001
Q0105	COB	0.0164	0.0205	0.024	28.9	33.9	42.2	40.6	51.1	72.7	122.0	1000	0	0.0078	0.000	0.000	0.000
Q0120	BI4	0.06	0.1273	0.1772	3.9	5.4	11.6	4.1	5.8	13.1	20.8	1000	0	0.0042	0.000	0.001	0.001
Q0160	SCEI	0.0201	0.0251	0.0316	21.9	27.6	34.5	28.0	38.1	52.5	171.6	1000	0	0.0252	0.001	0.001	0.001
Q0182	Q0182	0.06	0.1303	0.2028	3.4	5.3	11.6	3.5	5.6	13.1	19.6	1000	0	0.0018	0.000	0.000	0.000
Q0275	COX3	0.0123	0.0155	0.0186	37.2	44.8	56.5	59.1	80.9	129.1	489.6	1000	0	0.0048	0.000	0.000	0.000
YAL001C	TFC3	0.0828	0.1017	0.1196	5.8	6.8	8.4	6.1	7.3	9.1	2860.2	1000	1	2.577	0.213	0.262	0.308
YAL002W	VPS8	0.1011	0.1224	0.1444	4.8	5.7	6.9	5.0	6.0	7.4	4603.2	1000	1	2.49	0.252	0.305	0.360
YAL005C	SSA1	0.0461	0.0925	0.1168	5.9	7.5	15.0	6.3	8.1	17.7	52645.7	100	1	54.54	2.514	5.045	6.370
YAL007C	ERP2	0.0302	0.0349	0.0386	17.9	19.9	23.0	21.8	24.8	29.8	5024.8	1000	1	8.841	0.267	0.309	0.341
YAL008W	FUN14	0.0268	0.0339	0.0401	17.3	20.4	25.9	20.9	25.7	34.9	1558.9	1000	1	4.984	0.134	0.169	0.200
YAL009W	SPO7	0.0383	0.045	0.0506	13.7	15.4	18.1	15.9	18.2	22.1	1072.4	1000	1	1.882	0.072	0.085	0.095
YAL010C	MDM10	0.094	0.1117	0.1317	5.3	6.2	7.4	5.6	6.6	8.0	703.2	1000	1	1.322	0.124	0.148	0.174
YAL011W	SWC3	0.0958	0.1142	0.1341	5.2	6.1	7.2	5.5	6.5	7.8	615.7	1000	1	2.424	0.232	0.277	0.325
YAL012W	CYS3	0.0471	0.0827	0.1047	6.6	8.4	14.7	7.1	9.1	17.2	20174.9	355	1	32.23	1.518	2.666	3.375
YAL013W	DEP1	0.0717	0.0923	0.1153	6.0	7.5	9.7	6.4	8.1	10.7	873.8	1000	1	2.935	0.211	0.271	0.338
YAL014C	SYN8	0.0408	0.0551	0.0697	9.9	12.6	17.0	11.0	14.4	20.4	2082.9	1000	1	4.302	0.176	0.237	0.300
YAL015C	NTG1	0.0659	0.0802	0.0928	7.5	8.6	10.5	8.1	9.5	11.8	625.0	1000	1	4.298	0.283	0.345	0.399
YAL016W	TPD3	0.0595	0.0711	0.0826	8.4	9.7	11.7	9.2	10.8	13.2	11181.3	999	1	6.64	0.395	0.472	0.549
YAL017W	PSK1	0.0749	0.0922	0.1087	6.4	7.5	9.3	6.8	8.1	10.2	13232.9	750	1	2.425	0.182	0.224	0.264
YAL019W	FUN30	0.0775	0.091	0.1088	6.4	7.6	8.9	6.8	8.2	9.8	6644.5	1000	1	3.376	0.262	0.307	0.367
YAL020C	ATS1	0.0477	0.0722	0.0954	7.3	9.6	14.5	7.8	10.6	17.0	485.3	1000	1	1.366	0.065	0.099	0.130
YAL021C	CCR4	0.065	0.084	0.1053	6.6	8.3	10.7	7.0	9.0	11.9	8001.6	956	1	2.832	0.184	0.238	0.298
YAL022C	FUN26	0.0513	0.0673	0.0808	8.6	10.3	13.5	9.4	11.5	15.6	6593.3	1000	1	2.175	0.112	0.146	0.176
YAL023C	PMT2	0.0563	0.0794	0.0966	7.2	8.7	12.3	7.7	9.6	14.0	57619.0	79	1	11.15	0.628	0.885	1.077
YAL024C	LTE1	0.1734	0.2037	0.2372	2.9	3.4	4.0	3.0	3.5	4.2	1859.7	1000	1	1.491	0.259	0.304	0.354
YAL025C	MAK16	0.0994	0.1204	0.1475	4.7	5.8	7.0	4.9	6.1	7.5	1657.1	1000	1	8.901	0.885	1.072	1.313
YAL026C	DRS2	0.0651	0.0802	0.1012	6.9	8.6	10.6	7.4	9.5	11.9	16091.9	622	1	6.122	0.399	0.491	0.620
YAL026C-A	YAL026C-A	0.065	0.0902	0.1262	5.5	7.7	10.7	5.8	8.3	11.9	408.6	1000	0	0.255	0.017	0.023	0.032
YAL027W	SAW1	0.0357	0.0442	0.0526	13.2	15.7	19.4	15.2	18.6	24.1	552.5	1000	1	1.628	0.058	0.072	0.086
YAL028W	FRT2	0.063	0.0771	0.0908	7.6	9.0	11.0	8.3	9.9	12.4	950.4	1000	1	1.798	0.113	0.139	0.163
YAL029C	MYO4	0.0956	0.1114	0.1284	5.4	6.2	7.2	5.7	6.6	7.8	10387.3	961	1	4.592	0.439	0.512	0.590
YAL030W	SNC1	0.02	0.0262	0.0321	21.6	26.4	34.6	27.5	35.9	52.7	1228.2	1000	1	6.097	0.122	0.160	0.196
YAL031C	GIP4	0.1003	0.1148	0.1334	5.2	6.0	6.9	5.5	6.4	7.4	2478.1	1000	1	1.814	0.182	0.208	0.242
YAL032C	PRP45	0.0692	0.0837	0.0981	7.1	8.3	10.0	7.6	9.0	11.1	1039.2	1000	1	1.72	0.119	0.144	0.169
YAL033W	POP5	0.0292	0.0386	0.0479	14.5	18.0	23.7	16.9	21.9	31.1	869.4	1000	1	2.073	0.061	0.080	0.099
YAL034C	FUN19	0.1087	0.1291	0.1568	4.4	5.4	6.4	4.6	5.7	6.8	1027.8	1000	1	1.474	0.160	0.190	0.231
YAL034W-A	MTW1	0.0611	0.0728	0.0863	8.0	9.5	11.3	8.7	10.5	12.8	358.8	1000	1	1.394	0.085	0.102	0.120
YAL036C	RBG1	0.0584	0.0801	0.1001	6.9	8.7	11.9	7.4	9.5	13.5	1806.9	1000	1	12.11	0.707	0.970	1.212
YAL037W	YAL037W	0.0447	0.0542	0.0656	10.6	12.8	15.5	11.8	14.7	18.4	308.1	1000	0	0.6588	0.029	0.036	0.043
YAL039C	CYC3	0.0419	0.0539	0.0653	10.6	12.9	16.5	11.9	14.7	19.8	892.3	1000	1	6.334	0.265	0.341	0.414
YAL040C	CLN3	0.2889	0.4872	0.7005	1.0	1.4	2.4	1.0	1.4	2.5	1813.4	999	1	5.933	1.714	2.890	4.156
YAL041W	CDC24	0.1438	0.1738	0.2219	3.1	4.0	4.8	3.2	4.2	5.1	3422.8	1000	1	3.743	0.538	0.651	0.831
YAL042W	ERV46	0.0371	0.054	0.0701	9.9	12.8	18.7	11.0	14.7	22.9	12014.8	924	1	9.786	0.363	0.528	0.686
YAL043C	PTA1	0.0768	0.0922	0.1126	6.2	7.5	9.0	6.6	8.1	9.9	5499.7	1000	1	2.674	0.205	0.247	0.301
YAL044C	GCV3	0.0215	0.0301	0.037	18.7	23.0	32.2	23.0	29.9	47.4	7224.2	1000	1	23.43	0.504	0.705	0.867
YAL044W-A	YAL044W-A	0.0225	0.0293	0.0364	19.0	23.7	30.8	23.5	31.0	44.4	496.2	1000	0	4.222	0.095	0.124	0.154
YAL046C	AIM1	0.0143	0.0178	0.0204	33.9	39.0	48.4	51.3	63.7	93.3	1057.7	1000	0	3.089	0.044	0.055	0.063
YAL047C	SPC72	0.0617	0.0715	0.0796	8.7	9.7	11.2	9.5	10.7	12.6	679.9	1000	1	1.335	0.082	0.095	0.106
YAL048C	GEM1	0.066	0.0764	0.089	7.8	9.1	10.5	8.4	10.0	11.7	2195.8	1000	1	1.041	0.069	0.080	0.093
YAL049C	AIM2	0.0374	0.0492	0.0604	11.5	14.1	18.5	13.0	16.4	22.7	3514.9	1000	1	4.062	0.152	0.200	0.245
YAL051W	OAF1	0.0786	0.0908	0.1032	6.7	7.6	8.8	7.2	8.3	9.7	3310.0	1000	1	1.987	0.156	0.180	0.205
YAL053W	FLC2	0.076	0.0908	0.1098	6.3	7.6	9.1	6.7	8.3	10.0	15523.5	606	1	6.708	0.510	0.609	0.737
YAL054C	ACS1	0.0434	0.0612	0.08	8.7	11.3	16.0	9.5	12.8	19.0	517.3	1000	1	2.303	0.100	0.141	0.184
YAL055W	PEX22	0.0511	0.0725	0.0935	7.4	9.6	13.6	8.0	10.6	15.7	283.0	1000	0	3.265	0.167	0.237	0.305
YAL056W	GPB2	0.0626	0.074	0.0847	8.2	9.4	11.1	8.9	10.3	12.4	4512.4	1000	1	2.978	0.186	0.220	0.252
YAL058W	CNE1	0.0466	0.0561	0.0645	10.8	12.4	14.9	12.0	14.1	17.5	2763.0	1000	1	1.541	0.072	0.086	0.099
YAL059W	ECM1	0.0599	0.0746	0.0895	7.7	9.3	11.6	8.4	10.2	13.1	758.4	1000	1	4.163	0.249	0.311	0.373
YAL060W	BDH1	0.0412	0.067	0.0864	8.0	10.3	16.8	8.7	11.5	20.2	8979.4	979	1	3.858	0.159	0.259	0.333
YAL061W	BDH2	0.0446	0.0794	0.1105	6.3	8.7	15.5	6.7	9.6	18.4	2326.7	997	1	1.2	0.054	0.095	0.133
YAL062W	GDH3	0.0347	0.0464	0.0568	12.2	14.9	20.0	13.9	17.5	25.0	172.6	1000	0	1.812	0.063	0.084	0.103
YAL063C-A	YAL063C-A	0.06	0.1099	0.185	3.7	6.3	11.6	3.9	6.7	13.1	25.7	1000	0	0.324	0.019	0.036	0.060
YAL064W-B	YAL064W-B	0.0751	0.1087	0.1374	5.0	6.4	9.2	5.3	6.8	10.2	89.4	1000	0	0.2112	0.016	0.023	0.029
YAL067C	SEO1	0.0088	0.0106	0.012	57.9	65.6	78.4	136.6	189.4	357.1	214.6	1000	0	1.01	0.009	0.011	0.012
YAR002C-A	ERP1	0.0171	0.0204	0.0233	29.7	33.9	40.6	42.2	51.2	68.2	10305.6	1000	1	14.07	0.241	0.287	0.328
YAR002W	NUP60	0.0916	0.106	0.1236	5.6	6.5	7.6	5.9	7.0	8.2	2955.1	1000	1	4.934	0.452	0.523	0.610
YAR003W	SWD1	0.0623	0.0788	0.0936	7.4	8.8	11.1	8.0	9.6	12.5	2171.2	1000	1	2.06	0.128	0.162	0.193
YAR007C	RFA1	0.051	0.061	0.0696	10.0	11.4	13.6	11.1	12.8	15.7	6216.2	1000	1	2.657	0.136	0.162	0.185
YAR008W	SEN34	0.0734	0.0954	0.1158	6.0	7.3	9.4	6.4	7.8	10.4	532.3	1000	1	2.066	0.152	0.197	0.239
YAR009C	YAR009C	0.1957	0.5072	0.9282	0.7	1.4	3.5	0.8	1.4	3.7	33.2	1000	0	0.7308	0.143	0.371	0.678
YAR014C	BUD14	0.072	0.0937	0.1154	6.0	7.4	9.6	6.4	8.0	10.7	4045.8	1000	1	4.55	0.328	0.426	0.525
YAR015W	ADE1	0.0373	0.0489	0.057	12.2	14.2	18.6	13.8	16.5	22.8	13466.1	995	1	17.87	0.667	0.874	1.019
YAR018C	KIN3	0.0666	0.0801	0.0943	7.4	8.7	10.4	7.9	9.5	11.6	1009.2	1000	1	1.636	0.109	0.131	0.154
YAR019C	CDC15	0.1232	0.1498	0.1871	3.7	4.6	5.6	3.8	4.9	6.0	2116.3	1000	1	1.175	0.145	0.176	0.220
YAR020C	PAU7	0.0782	0.1128	0.1494	4.6	6.1	8.9	4.9	6.5	9.7	48.8	1000	0	0.7848	0.061	0.089	0.117
YAR023C	YAR023C	0.0361	0.0439	0.0523	13.2	15.8	19.2	15.3	18.7	23.7	404.0	1000	0	0.4662	0.017	0.020	0.024
YAR027W	UIP3	0.041	0.0472	0.0518	13.4	14.7	16.9	15.4	17.2	20.3	2128.9	1000	1	0	0.000	0.000	0.000
YAR028W	YAR028W	0.024	0.0273	0.0301	23.1	25.4	28.9	29.9	34.0	40.6	1039.4	1000	1	0.003	0.000	0.000	0.000
YAR029W	YAR029W	0.0271	0.0312	0.0354	19.6	22.2	25.6	24.3	28.5	34.4	228.6	1000	0	0	0.000	0.000	0.000
YAR030C	YAR030C	0.06	0.0943	0.1479	4.7	7.4	11.6	4.9	7.9	13.1	40.9	1000	0	0.0018	0.000	0.000	0.000
YAR031W	PRM9	0.0238	0.0388	0.0541	12.8	17.9	29.1	14.7	21.7	41.0	161.2	1000	0	0	0.000	0.000	0.000
YAR033W	MST28	0.0372	0.0438	0.0505	13.7	15.8	18.6	15.9	18.8	22.9	175.1	1000	0	0	0.000	0.000	0.000
YAR035W	YAT1	0.0284	0.0402	0.0526	13.2	17.2	24.4	15.2	20.8	32.3	264.6	1000	0	0.003	0.000	0.000	0.000
YAR042W	SWH1	0.083	0.0996	0.1225	5.7	7.0	8.4	6.0	7.5	9.1	6457.0	998	1	0.0042	0.000	0.000	0.001
YAR047C	YAR047C	0.06	0.1068	0.1552	4.5	6.5	11.6	4.7	6.9	13.1	21.4	1000	0	0	0.000	0.000	0.000
YAR050W	FLO1	0.0975	0.1306	0.1763	3.9	5.3	7.1	4.1	5.6	7.6	181.2	1000	0	0.0012	0.000	0.000	0.000
YAR071W	PHO11	0.0413	0.0559	0.0702	9.9	12.4	16.8	11.0	14.1	20.2	189.2	1000	0	0.0438	0.002	0.002	0.003
YBL002W	HTB2	0.0618	0.08	0.0989	7.0	8.7	11.2	7.5	9.5	12.6	6717.2	992	1	67.03	4.142	5.362	6.629
YBL003C	HTA2	0.0116	0.0136	0.0153	45.3	50.9	59.7	82.4	103.3	147.4	11658.2	1000	1	65.44	0.759	0.890	1.001
YBL005W	PDR3	0.1169	0.1421	0.1679	4.1	4.9	5.9	4.3	5.1	6.3	2278.2	1000	1	1.704	0.199	0.242	0.286
YBL005W-B	YBL005W-B	0.034	0.0406	0.0493	14.0	17.1	20.4	16.3	20.6	25.5	581.9	1000	1	25.24	0.858	1.025	1.244
YBL006C	LDB7	0.0496	0.0673	0.0863	8.0	10.3	14.0	8.7	11.5	16.2	882.9	1000	1	5.744	0.285	0.387	0.496
YBL008W	HIR1	0.0688	0.0797	0.0905	7.7	8.7	10.1	8.3	9.5	11.2	1970.2	1000	1	1.372	0.094	0.109	0.124
YBL009W	ALK2	0.0979	0.1171	0.1373	5.0	5.9	7.1	5.3	6.3	7.6	2340.9	1000	1	2.355	0.231	0.276	0.323
YBL010C	YBL010C	0.0598	0.0696	0.0792	8.7	10.0	11.6	9.6	11.1	13.1	443.3	1000	1	1.437	0.086	0.100	0.114
YBL011W	SCT1	0.0662	0.0804	0.0943	7.4	8.6	10.5	7.9	9.4	11.7	9240.8	988	1	4.211	0.279	0.339	0.397
YBL013W	FMT1	0.0754	0.0924	0.1103	6.3	7.5	9.2	6.7	8.1	10.1	827.3	1000	1	0.2052	0.015	0.019	0.023
YBL014C	RRN6	0.0802	0.0935	0.1068	6.5	7.4	8.6	6.9	8.0	9.5	3463.5	1000	1	2.3	0.184	0.215	0.246
YBL015W	ACH1	0.0461	0.0647	0.0835	8.3	10.7	15.0	9.0	12.0	17.7	4639.0	1000	1	1.995	0.092	0.129	0.167
YBL016W	FUS3	0.0748	0.0887	0.1041	6.7	7.8	9.3	7.1	8.5	10.2	2321.6	1000	1	5.812	0.435	0.516	0.605
YBL017C	PEP1	0.0639	0.0836	0.1008	6.9	8.3	10.8	7.4	9.0	12.2	26370.8	230	1	6.732	0.430	0.563	0.679
YBL018C	POP8	0.0106	0.013	0.0154	45.0	53.2	65.6	81.5	113.3	189.2	947.5	1000	1	2.657	0.028	0.035	0.041
YBL019W	APN2	0.0531	0.0655	0.077	9.0	10.6	13.0	9.9	11.8	15.0	621.6	1000	1	0.978	0.052	0.064	0.075
YBL020W	RFT1	0.0539	0.0621	0.0689	10.1	11.2	12.9	11.2	12.6	14.8	5552.8	1000	1	3.23	0.174	0.201	0.223
YBL021C	HAP3	0.0433	0.0666	0.0878	7.9	10.4	16.0	8.6	11.6	19.1	397.0	1000	1	2.042	0.088	0.136	0.179
YBL022C	PIM1	0.0664	0.0845	0.1077	6.4	8.2	10.4	6.9	8.9	11.6	15828.8	525	1	5.586	0.371	0.472	0.602
YBL023C	MCM2	0.075	0.0889	0.1032	6.7	7.8	9.2	7.2	8.4	10.2	5165.7	1000	1	2.284	0.171	0.203	0.236
YBL024W	NCL1	0.0598	0.0696	0.0802	8.6	10.0	11.6	9.5	11.1	13.1	11162.2	998	1	6.062	0.363	0.422	0.486
YBL025W	RRN10	0.0437	0.0495	0.0549	12.6	14.0	15.9	14.4	16.3	18.9	312.1	1000	0	1.215	0.053	0.060	0.067
YBL027W	RPL19B	0.009	0.0107	0.0121	57.5	64.9	76.7	134.3	183.7	324.6	43264.8	981	1	102.5	0.923	1.097	1.240
YBL028C	YBL028C	0.0122	0.0148	0.0174	39.8	46.9	56.8	66.0	88.1	130.9	1204.2	1000	1	11.47	0.140	0.170	0.200
YBL029C-A	YBL029C-A	0.0248	0.0297	0.0356	19.5	23.4	27.9	24.2	30.4	38.7	786.7	1000	1	1.524	0.038	0.045	0.054
YBL029W	YBL029W	0.0636	0.0817	0.1061	6.5	8.5	10.9	7.0	9.3	12.2	71.7	1000	0	1.511	0.096	0.123	0.160
YBL030C	PET9	0.0386	0.0554	0.0699	9.9	12.5	17.9	11.0	14.3	21.8	30507.3	252	1	49.03	1.893	2.716	3.427
YBL031W	SHE1	0.0493	0.0572	0.0668	10.4	12.1	14.1	11.6	13.8	16.3	508.8	1000	1	1.16	0.057	0.066	0.077
YBL032W	HEK2	0.0441	0.0605	0.0754	9.2	11.5	15.7	10.1	12.9	18.6	8155.7	999	1	8.205	0.362	0.496	0.619
YBL033C	RIB1	0.0628	0.0782	0.0945	7.3	8.9	11.0	7.9	9.7	12.4	1277.4	1000	1	5.63	0.354	0.440	0.532
YBL034C	STU1	0.1258	0.1538	0.184	3.8	4.5	5.5	3.9	4.7	5.8	2993.6	1000	1	1.409	0.177	0.217	0.259
YBL035C	POL12	0.0811	0.0927	0.1073	6.5	7.5	8.5	6.9	8.1	9.3	2961.0	1000	1	1.822	0.148	0.169	0.196
YBL036C	YBL036C	0.0365	0.0425	0.0488	14.2	16.3	19.0	16.6	19.5	23.4	3295.9	1000	1	8.738	0.319	0.371	0.426
YBL037W	APL3	0.0827	0.0971	0.1124	6.2	7.1	8.4	6.6	7.7	9.1	3779.7	1000	1	2.306	0.191	0.224	0.259
YBL038W	MRPL16	0.0216	0.0253	0.0287	24.2	27.4	32.1	31.9	37.7	47.1	1518.2	1000	1	4.505	0.097	0.114	0.129
YBL039C	URA7	0.0483	0.0551	0.0614	11.3	12.6	14.4	12.7	14.4	16.8	8879.6	1000	1	9.356	0.452	0.516	0.574
YBL039W-B	YBL039W-B	0.0105	0.0129	0.0152	45.6	53.7	65.8	83.4	115.6	190.5	494.8	1000	0	2.285	0.024	0.029	0.035
YBL040C	ERD2	0.0178	0.0217	0.0264	26.3	31.9	38.9	35.6	46.7	63.6	4942.4	1000	1	8.599	0.153	0.187	0.227
YBL041W	PRE7	0.0423	0.0549	0.0657	10.6	12.6	16.4	11.8	14.5	19.6	5360.2	1000	1	16.97	0.718	0.932	1.115
YBL042C	FUI1	0.0762	0.0917	0.111	6.2	7.6	9.1	6.7	8.2	10.0	3306.9	1000	1	3.405	0.260	0.312	0.378
YBL043W	ECM13	0.06	0.1041	0.1447	4.8	6.7	11.6	5.0	7.1	13.1	20.3	1000	0	1.872	0.112	0.195	0.271
YBL045C	COR1	0.0583	0.0721	0.0902	7.7	9.6	11.9	8.3	10.6	13.5	11898.5	898	1	15.63	0.911	1.127	1.410
YBL046W	PSY4	0.0791	0.0976	0.118	5.9	7.1	8.8	6.2	7.6	9.6	1144.3	1000	1	1.952	0.154	0.191	0.230
YBL049W	MOH1	0.0194	0.0252	0.0305	22.7	27.5	35.7	29.3	37.8	55.3	174.2	1000	0	0.768	0.015	0.019	0.023
YBL050W	SEC17	0.0392	0.0481	0.0556	12.5	14.4	17.7	14.2	16.8	21.4	4348.6	1000	1	8.126	0.319	0.391	0.452
YBL051C	PIN4	0.1005	0.1191	0.1447	4.8	5.8	6.9	5.0	6.2	7.4	4773.1	1000	1	8.639	0.868	1.029	1.250
YBL052C	SAS3	0.0764	0.0901	0.1052	6.6	7.7	9.1	7.1	8.3	10.0	2567.7	1000	1	3.163	0.242	0.285	0.333
YBL054W	TOD6	0.2297	0.3422	0.6005	1.2	2.0	3.0	1.2	2.1	3.1	764.7	1000	1	4.318	0.992	1.478	2.593
YBL055C	YBL055C	0.071	0.0853	0.1003	6.9	8.1	9.8	7.4	8.8	10.8	1212.6	1000	1	1.904	0.135	0.162	0.191
YBL056W	PTC3	0.0529	0.0633	0.0727	9.5	11.0	13.1	10.5	12.3	15.1	10953.0	999	1	12.94	0.685	0.819	0.941
YBL057C	PTH2	0.0224	0.0266	0.0301	23.0	26.1	31.0	29.9	35.2	44.8	2399.1	1000	1	3.453	0.077	0.092	0.104
YBL058W	SHP1	0.0573	0.0711	0.0861	8.0	9.7	12.1	8.7	10.8	13.7	6944.7	1000	1	8.454	0.484	0.601	0.728
YBL059C-A	CMC2	0.0134	0.0158	0.0182	38.0	43.8	51.8	61.2	77.7	107.1	761.8	1000	0	3.801	0.051	0.060	0.069
YBL059W	YBL059W	0.042	0.0491	0.0575	12.1	14.1	16.5	13.7	16.4	19.7	172.7	1000	0	1.326	0.056	0.065	0.076
YBL060W	YEL1	0.0713	0.0813	0.09	7.7	8.5	9.7	8.3	9.3	10.8	1205.9	1000	1	1.852	0.132	0.151	0.167
YBL061C	SKT5	0.0951	0.109	0.1218	5.7	6.4	7.3	6.0	6.8	7.9	3223.4	1000	1	4.858	0.462	0.530	0.592
YBL062W	YBL062W	0.0452	0.0727	0.1021	6.8	9.5	15.4	7.3	10.5	18.1	306.5	1000	0	0.0342	0.002	0.002	0.003
YBL063W	KIP1	0.0817	0.0959	0.1116	6.2	7.2	8.5	6.6	7.8	9.3	2131.7	1000	1	1.195	0.098	0.115	0.133
YBL064C	PRX1	0.0325	0.0419	0.0514	13.5	16.5	21.3	15.6	19.8	27.1	2954.6	1000	1	6.71	0.218	0.281	0.345
YBL066C	SEF1	0.1531	0.193	0.2576	2.7	3.6	4.5	2.8	3.7	4.7	2599.6	1000	1	1.691	0.259	0.326	0.436
YBL067C	UBP13	0.0852	0.101	0.1181	5.9	6.9	8.1	6.2	7.4	8.9	3605.4	1000	1	2.545	0.217	0.257	0.301
YBL068W	PRS4	0.0414	0.0466	0.0522	13.3	14.9	16.7	15.3	17.5	20.1	2549.0	1000	1	4.522	0.187	0.211	0.236
YBL069W	AST1	0.0482	0.0575	0.066	10.5	12.1	14.4	11.7	13.7	16.8	1459.4	1000	1	3.293	0.159	0.189	0.217
YBL071W-A	KTI11	0.0712	0.0832	0.0967	7.2	8.3	9.7	7.7	9.1	10.8	180.3	1000	0	5.713	0.407	0.475	0.553
YBL074C	AAR2	0.0785	0.0919	0.1062	6.5	7.5	8.8	7.0	8.2	9.7	810.8	1000	1	0.5538	0.043	0.051	0.059
YBL075C	SSA3	0.0834	0.0983	0.1152	6.0	7.1	8.3	6.4	7.6	9.1	2088.2	1000	1	1.252	0.104	0.123	0.144
YBL078C	ATG8	0.0584	0.0749	0.0935	7.4	9.3	11.9	8.0	10.2	13.5	525.6	1000	1	4.666	0.273	0.350	0.436
YBL080C	PET112	0.054	0.069	0.0819	8.5	10.0	12.8	9.2	11.2	14.7	1345.1	1000	1	0.9258	0.050	0.064	0.076
YBL081W	YBL081W	0.283	0.4826	0.8458	0.8	1.4	2.4	0.8	1.5	2.5	688.2	1000	1	4.82	1.364	2.326	4.077
YBL082C	ALG3	0.0506	0.0701	0.0929	7.5	9.9	13.7	8.1	11.0	15.9	2252.7	1000	1	2.252	0.114	0.158	0.209
YBL083C	YBL083C	0.0455	0.0681	0.0894	7.8	10.2	15.2	8.4	11.3	17.9	123.9	1000	0	0.0228	0.001	0.002	0.002
YBL084C	CDC27	0.1275	0.1531	0.1916	3.6	4.5	5.4	3.8	4.7	5.7	1624.0	1000	1	2.272	0.290	0.348	0.435
YBL085W	BOI1	0.1042	0.1198	0.1392	5.0	5.8	6.7	5.2	6.1	7.1	4766.4	1000	1	3.863	0.403	0.463	0.538
YBL086C	YBL086C	0.0646	0.0862	0.1068	6.5	8.0	10.7	6.9	8.7	12.0	1205.6	998	1	2.252	0.146	0.194	0.241
YBL088C	TEL1	0.0782	0.0981	0.1186	5.8	7.1	8.9	6.2	7.6	9.7	6298.0	1000	1	2.933	0.229	0.288	0.348
YBL089W	AVT5	0.0638	0.0798	0.0943	7.3	8.7	10.9	7.9	9.5	12.2	1634.8	1000	1	1.816	0.116	0.145	0.171
YBL090W	MRP21	0.0233	0.0283	0.0333	20.8	24.5	29.7	26.3	32.4	42.2	470.7	1000	0	3.742	0.087	0.106	0.125
YBL091C	MAP2	0.0395	0.0576	0.0754	9.2	12.0	17.5	10.1	13.7	21.2	6317.7	1000	1	21.75	0.859	1.253	1.640
YBL091C-A	SCS22	0.0476	0.068	0.0885	7.8	10.2	14.6	8.5	11.4	17.0	294.5	1000	0	2.06	0.098	0.140	0.182
YBL093C	ROX3	0.0429	0.0528	0.0613	11.3	13.1	16.2	12.7	15.1	19.3	1240.9	1000	1	5.824	0.250	0.308	0.357
YBL095W	YBL095W	0.0522	0.0625	0.0724	9.6	11.1	13.3	10.6	12.5	15.3	1378.3	1000	1	2.428	0.127	0.152	0.176
YBL096C	YBL096C	0.06	0.1074	0.1348	5.1	6.5	11.6	5.4	6.9	13.1	23.8	1000	0	0.0708	0.004	0.008	0.010
YBL097W	BRN1	0.116	0.1318	0.1515	4.6	5.3	6.0	4.8	5.6	6.4	1836.5	1000	1	0.0558	0.006	0.007	0.008
YBL098W	BNA4	0.0223	0.0281	0.0337	20.6	24.7	31.1	25.9	32.7	45.0	3399.2	1000	1	3.57	0.080	0.100	0.120
YBL100W-B	YBL100W-B	0.2037	0.2816	0.4559	1.5	2.5	3.4	1.5	2.5	3.5	152.9	1000	0	13.21	2.691	3.720	6.023
YBL101C	ECM21	0.0807	0.0973	0.1142	6.1	7.1	8.6	6.5	7.7	9.4	3247.7	1000	1	3.904	0.315	0.380	0.446
YBL102W	SFT2	0.029	0.0358	0.0415	16.7	19.4	23.9	20.0	24.0	31.4	3581.0	1000	1	7.324	0.212	0.262	0.304
YBL103C	RTG3	0.1068	0.1231	0.1433	4.8	5.6	6.5	5.1	6.0	6.9	1510.5	1000	1	2.788	0.298	0.343	0.400
YBL104C	SEA4	0.0865	0.0989	0.1122	6.2	7.0	8.0	6.6	7.5	8.7	2771.0	1000	1	1.626	0.141	0.161	0.182
YBL105C	PKC1	0.0837	0.1021	0.1194	5.8	6.8	8.3	6.2	7.3	9.0	6889.7	996	1	2.697	0.226	0.275	0.322
YBL106C	SRO77	0.0716	0.0873	0.1103	6.3	7.9	9.7	6.7	8.6	10.7	5762.5	1000	1	1.045	0.075	0.091	0.115
YBL107C	YBL107C	0.031	0.0351	0.0392	17.7	19.8	22.4	21.5	24.6	28.8	889.7	1000	1	5.352	0.166	0.188	0.210
YBL113C	YBL113C	0.0768	0.0973	0.123	5.6	7.1	9.0	6.0	7.7	9.9	410.3	1000	1	0.027	0.002	0.003	0.003
YBR001C	NTH2	0.0678	0.0894	0.1107	6.3	7.8	10.2	6.7	8.4	11.4	3665.7	1000	1	1.612	0.109	0.144	0.179
YBR002C	RER2	0.1038	0.1606	0.2416	2.9	4.3	6.7	3.0	4.5	7.2	286.8	1000	1	3.282	0.341	0.527	0.793
YBR003W	COQ1	0.0705	0.0842	0.1015	6.8	8.2	9.8	7.3	9.0	10.9	3276.2	1000	1	3.322	0.234	0.280	0.337
YBR004C	GPI18	0.0244	0.0322	0.0403	17.2	21.5	28.4	20.8	27.4	39.7	1191.1	1000	1	4.441	0.108	0.143	0.179
YBR005W	RCR1	0.036	0.0412	0.0454	15.3	16.8	19.2	18.0	20.2	23.8	846.3	1000	1	2.959	0.107	0.122	0.134
YBR006W	UGA2	0.0392	0.0485	0.0583	11.9	14.3	17.7	13.5	16.7	21.5	1910.1	1000	1	2.826	0.111	0.137	0.165
YBR007C	DSF2	0.1242	0.1469	0.1746	4.0	4.7	5.6	4.1	5.0	5.9	1013.4	1000	1	1.402	0.174	0.206	0.245
YBR008C	FLR1	0.0664	0.0779	0.0893	7.8	8.9	10.4	8.4	9.8	11.6	1837.5	1000	1	1.822	0.121	0.142	0.163
YBR009C	HHF1	0.0274	0.0341	0.0395	17.6	20.3	25.3	21.3	25.5	33.9	4377.9	1000	1	85.77	2.350	2.925	3.388
YBR010W	HHT1	0.0297	0.0405	0.0497	13.9	17.1	23.4	16.2	20.7	30.4	11803.3	997	1	98.35	2.921	3.983	4.888
YBR011C	IPP1	0.0133	0.0157	0.0177	39.1	44.0	52.3	63.9	78.4	109.1	35242.6	950	1	44.18	0.588	0.694	0.782
YBR012C	YBR012C	0.0751	0.0981	0.1255	5.5	7.1	9.2	5.8	7.6	10.2	60.9	1000	0	9.453	0.710	0.927	1.186
YBR012W-B	YBR012W-B	0.1022	0.1329	0.1752	4.0	5.2	6.8	4.1	5.5	7.3	87.2	1000	0	2.47	0.253	0.328	0.433
YBR014C	GRX7	0.0281	0.0349	0.0407	17.0	19.8	24.6	20.5	24.7	32.7	1583.5	1000	1	2.975	0.084	0.104	0.121
YBR015C	MNN2	0.0575	0.0741	0.09	7.7	9.4	12.1	8.3	10.3	13.7	11931.3	880	1	7.831	0.450	0.580	0.705
YBR016W	YBR016W	0.0499	0.0711	0.0953	7.3	9.8	13.9	7.8	10.8	16.1	1462.5	1000	1	11.08	0.553	0.788	1.056
YBR017C	KAP104	0.0722	0.0875	0.1056	6.6	7.9	9.6	7.0	8.6	10.6	11797.7	798	1	5.493	0.397	0.481	0.580
YBR018C	GAL7	0.033	0.0374	0.0411	16.9	18.5	21.0	20.3	22.7	26.5	121.6	1000	0	0.2568	0.008	0.010	0.011
YBR019C	GAL10	0.0217	0.0262	0.0309	22.4	26.5	32.0	28.8	36.0	46.9	73.7	1000	0	0.9888	0.021	0.026	0.031
YBR020W	GAL1	0.0688	0.0849	0.1	6.9	8.2	10.1	7.4	8.9	11.2	864.3	1000	1	0.4488	0.031	0.038	0.045
YBR021W	FUR4	0.1383	0.1683	0.2011	3.4	4.1	5.0	3.6	4.3	5.3	1443.2	1000	1	2.104	0.291	0.354	0.423
YBR022W	POA1	0.0229	0.0262	0.0289	24.0	26.5	30.3	31.5	36.0	43.4	1068.1	1000	1	1.895	0.043	0.050	0.055
YBR024W	SCO2	0.0456	0.0591	0.0711	9.8	11.7	15.2	10.8	13.3	17.9	759.0	1000	1	3.106	0.142	0.184	0.221
YBR025C	OLA1	0.0418	0.0528	0.0639	10.8	13.1	16.6	12.2	15.1	19.8	18178.2	819	1	34.47	1.441	1.820	2.202
YBR026C	ETR1	0.0316	0.0367	0.0414	16.7	18.9	22.0	20.1	23.3	28.1	3609.1	1000	1	4.483	0.142	0.165	0.186
YBR027C	YBR027C	0.06	0.0752	0.0968	7.2	9.2	11.6	7.7	10.1	13.1	39.8	1000	0	0.4332	0.026	0.033	0.042
YBR028C	YPK3	0.0815	0.098	0.113	6.1	7.1	8.5	6.5	7.6	9.3	2662.0	1000	1	3.668	0.299	0.359	0.415
YBR029C	CDS1	0.0835	0.0965	0.1109	6.3	7.2	8.3	6.7	7.7	9.0	7236.9	1000	1	6.388	0.533	0.617	0.709
YBR030W	RKM3	0.0753	0.087	0.099	7.0	8.0	9.2	7.5	8.7	10.1	2038.3	1000	1	1.991	0.150	0.173	0.197
YBR031W	RPL4A	0.0454	0.0623	0.0777	8.9	11.1	15.3	9.8	12.5	18.0	14095.0	811	1	120.2	5.457	7.488	9.339
YBR033W	EDS1	0.0265	0.0331	0.0391	17.7	21.0	26.2	21.5	26.5	35.4	180.8	1000	0	1.048	0.028	0.035	0.041
YBR034C	HMT1	0.0794	0.0937	0.1123	6.2	7.4	8.7	6.6	8.0	9.6	2676.0	1000	1	12.56	0.998	1.177	1.411
YBR035C	PDX3	0.0225	0.0272	0.0319	21.7	25.5	30.9	27.7	34.1	44.5	3632.6	1000	1	12.22	0.275	0.332	0.390
YBR036C	CSG2	0.0498	0.061	0.0712	9.7	11.4	13.9	10.8	12.8	16.1	14168.0	978	1	6.429	0.320	0.392	0.458
YBR037C	SCO1	0.0384	0.0516	0.0649	10.7	13.4	18.0	11.9	15.5	22.0	1954.1	1000	1	1.456	0.056	0.075	0.095
YBR038W	CHS2	0.0942	0.1088	0.1262	5.5	6.4	7.4	5.8	6.8	7.9	10028.5	942	1	3.401	0.320	0.370	0.429
YBR039W	ATP3	0.0338	0.0405	0.0463	15.0	17.1	20.5	17.6	20.6	25.8	8223.1	1000	1	14.32	0.484	0.580	0.663
YBR040W	FIG1	0.1022	0.1991	0.2839	2.4	3.5	6.8	2.5	3.6	7.3	29.0	1000	0	3.573	0.365	0.711	1.014
YBR041W	FAT1	0.0556	0.0669	0.0777	8.9	10.4	12.5	9.8	11.6	14.2	9416.1	1000	1	4.604	0.256	0.308	0.358
YBR042C	CST26	0.0519	0.0622	0.072	9.6	11.1	13.4	10.6	12.5	15.4	1667.8	1000	1	3.353	0.174	0.209	0.241
YBR043C	QDR3	0.074	0.0889	0.1046	6.6	7.8	9.4	7.1	8.5	10.3	2851.3	1000	1	3.694	0.273	0.328	0.386
YBR044C	TCM62	0.084	0.0953	0.1096	6.3	7.3	8.3	6.7	7.8	9.0	1532.2	1000	1	2.055	0.173	0.196	0.225
YBR045C	GIP1	0.0641	0.0805	0.0988	7.0	8.6	10.8	7.5	9.4	12.1	471.6	1000	1	0.7632	0.049	0.061	0.075
YBR046C	ZTA1	0.0455	0.0571	0.0686	10.1	12.1	15.2	11.2	13.8	18.0	1738.1	1000	1	3.855	0.175	0.220	0.265
YBR047W	FMP23	0.0393	0.0837	0.1452	4.8	8.3	17.7	5.0	9.0	21.4	44.2	1000	0	3.846	0.151	0.322	0.558
YBR048W	RPS11B	0.0192	0.0235	0.0277	25.1	29.5	36.2	33.4	41.7	56.5	12618.3	1000	1	57.18	1.098	1.344	1.584
YBR049C	REB1	0.088	0.1048	0.121	5.7	6.6	7.9	6.1	7.1	8.5	5196.0	1000	1	4.149	0.365	0.435	0.502
YBR050C	REG2	0.0403	0.0499	0.06	11.6	13.9	17.2	13.1	16.1	20.8	64.4	1000	0	0.8478	0.034	0.042	0.051
YBR052C	RFS1	0.0351	0.0476	0.0593	11.7	14.6	19.7	13.2	17.1	24.6	3762.6	1000	1	11.25	0.395	0.536	0.667
YBR053C	YBR053C	0.028	0.0339	0.0389	17.8	20.4	24.7	21.7	25.6	32.8	4548.1	1000	1	3.541	0.099	0.120	0.138
YBR054W	YRO2	0.0266	0.0317	0.0378	18.3	21.9	26.0	22.4	28.0	35.1	12495.9	1000	1	4.489	0.119	0.142	0.170
YBR055C	PRP6	0.069	0.0788	0.0891	7.8	8.8	10.0	8.4	9.6	11.2	3558.2	1000	1	2.564	0.177	0.202	0.228
YBR056W	YBR056W	0.0437	0.0548	0.0651	10.6	12.7	15.9	11.9	14.5	18.9	5738.1	1000	1	4.128	0.180	0.226	0.269
YBR057C	MUM2	0.0559	0.0642	0.0718	9.7	10.8	12.4	10.7	12.1	14.1	1263.4	1000	1	3.965	0.222	0.255	0.285
YBR058C	UBP14	0.0649	0.0767	0.0921	7.5	9.0	10.7	8.1	9.9	12.0	4541.6	1000	1	3.064	0.199	0.235	0.282
YBR058C-A	TSC3	0.0205	0.0246	0.028	24.7	28.2	33.8	32.8	39.2	50.9	3010.3	1000	1	13.5	0.277	0.332	0.378
YBR059C	AKL1	0.0798	0.096	0.1122	6.2	7.2	8.7	6.6	7.8	9.5	6656.4	1000	1	4.009	0.320	0.385	0.450
YBR060C	ORC2	0.0781	0.0904	0.1037	6.7	7.7	8.9	7.2	8.3	9.7	1691.4	1000	1	3.293	0.257	0.298	0.342
YBR061C	TRM7	0.0515	0.0629	0.0737	9.4	11.0	13.5	10.4	12.4	15.5	845.1	1000	1	3.92	0.202	0.247	0.289
YBR062C	YBR062C	0.0352	0.0409	0.046	15.1	17.0	19.7	17.8	20.4	24.5	738.1	1000	1	2.455	0.086	0.100	0.113
YBR063C	YBR063C	0.0709	0.0881	0.1029	6.7	7.9	9.8	7.2	8.5	10.8	1225.7	1000	1	1.202	0.085	0.106	0.124
YBR065C	ECM2	0.0859	0.0985	0.11	6.3	7.0	8.1	6.7	7.6	8.8	1944.6	1000	1	0.8388	0.072	0.083	0.092
YBR066C	NRG2	0.0115	0.014	0.0164	42.4	49.6	60.2	73.3	98.0	149.9	6647.8	1000	1	1.808	0.021	0.025	0.030
YBR067C	TIP1	0.062	0.083	0.1058	6.5	8.4	11.2	7.0	9.1	12.6	5781.7	997	1	10.03	0.622	0.832	1.061
YBR069C	TAT1	0.0734	0.0836	0.0949	7.3	8.3	9.4	7.9	9.0	10.4	12849.1	988	1	7.152	0.525	0.598	0.679
YBR070C	ALG14	0.0212	0.0247	0.0279	24.9	28.1	32.7	33.0	38.9	48.6	2590.8	1000	1	1.792	0.038	0.044	0.050
YBR071W	YBR071W	0.1079	0.1209	0.1343	5.2	5.7	6.4	5.4	6.1	6.9	1042.6	1000	1	1.766	0.191	0.214	0.237
YBR073W	RDH54	0.0732	0.0852	0.1011	6.9	8.1	9.5	7.4	8.9	10.5	7858.2	998	1	4.005	0.293	0.341	0.405
YBR074W	YBR074W	0.0629	0.0751	0.0904	7.7	9.2	11.0	8.3	10.2	12.4	12682.0	870	1	3.7	0.233	0.278	0.335
YBR076C-A	YBR076C-A	0.0565	0.0699	0.0833	8.3	9.9	12.3	9.1	11.0	14.0	1330.7	1000	1	3.386	0.191	0.237	0.282
YBR077C	SLM4	0.0307	0.0356	0.0395	17.5	19.5	22.5	21.2	24.2	29.1	1133.6	1000	1	2.163	0.066	0.077	0.085
YBR078W	ECM33	0.0624	0.0732	0.0858	8.1	9.5	11.1	8.8	10.4	12.5	39654.4	144	1	85.67	5.346	6.271	7.351
YBR079C	RPG1	0.0726	0.0837	0.1033	6.7	8.3	9.5	7.2	9.0	10.5	22949.0	419	1	13.7	0.995	1.147	1.416
YBR080C	SEC18	0.0667	0.0847	0.1034	6.7	8.2	10.4	7.2	8.9	11.6	8764.8	937	1	5.402	0.360	0.458	0.559
YBR081C	SPT7	0.0877	0.0997	0.1142	6.1	7.0	7.9	6.5	7.5	8.6	5861.5	1000	1	2.748	0.241	0.274	0.314
YBR082C	UBC4	0.0591	0.0776	0.099	7.0	8.9	11.7	7.5	9.8	13.3	4313.2	1000	1	32.81	1.939	2.546	3.248
YBR083W	TEC1	0.2111	0.2879	0.3889	1.8	2.4	3.3	1.8	2.5	3.4	887.0	1000	1	5.417	1.143	1.559	2.107
YBR084C-A	RPL19A	0.0177	0.0217	0.0254	27.3	31.9	39.2	37.4	46.8	64.3	20176.7	997	1	78.14	1.383	1.696	1.985
YBR084W	MIS1	0.0483	0.0623	0.0782	8.9	11.1	14.4	9.7	12.5	16.8	15447.3	752	1	9.806	0.474	0.611	0.767
YBR085C-A	YBR085C-A	0.0401	0.0525	0.0655	10.6	13.2	17.3	11.8	15.2	20.9	2584.9	1000	1	12.24	0.491	0.643	0.802
YBR085W	AAC3	0.0481	0.0569	0.0692	10.0	12.2	14.4	11.1	13.9	16.8	345.7	1000	0	3.025	0.146	0.172	0.209
YBR086C	IST2	0.0739	0.0877	0.1099	6.3	7.9	9.4	6.7	8.6	10.3	23296.5	324	1	10.29	0.760	0.902	1.131
YBR087W	RFC5	0.0241	0.0282	0.0325	21.3	24.6	28.7	27.0	32.6	40.2	2239.4	1000	1	4.593	0.111	0.130	0.149
YBR088C	POL30	0.0298	0.0341	0.0386	17.9	20.3	23.3	21.8	25.5	30.3	4657.1	1000	1	15.13	0.451	0.516	0.584
YBR089C-A	NHP6B	0.0163	0.0194	0.0219	31.7	35.7	42.6	46.2	55.4	74.0	2175.1	1000	1	3.343	0.054	0.065	0.073
YBR091C	TIM12	0.0302	0.0358	0.0409	16.9	19.4	22.9	20.4	24.0	29.7	403.1	1000	0	3.282	0.099	0.118	0.134
YBR092C	PHO3	0.0614	0.0754	0.0919	7.5	9.2	11.3	8.2	10.1	12.7	11249.0	910	1	17.04	1.046	1.285	1.566
YBR093C	PHO5	0.0613	0.075	0.0915	7.6	9.2	11.3	8.2	10.2	12.7	1664.9	1000	1	0.342	0.021	0.026	0.031
YBR094W	PBY1	0.0748	0.0882	0.1022	6.8	7.9	9.3	7.3	8.5	10.2	2952.6	1000	1	3.012	0.225	0.266	0.308
YBR095C	RXT2	0.0511	0.0593	0.068	10.2	11.7	13.6	11.3	13.2	15.7	1334.3	1000	1	2.975	0.152	0.176	0.202
YBR096W	YBR096W	0.027	0.0306	0.0343	20.2	22.6	25.7	25.3	29.2	34.5	3827.1	1000	1	7.213	0.195	0.221	0.247
YBR097W	VPS15	0.062	0.0757	0.0895	7.7	9.2	11.2	8.4	10.1	12.6	2984.4	1000	1	2.011	0.125	0.152	0.180
YBR098W	MMS4	0.0781	0.0916	0.1059	6.5	7.6	8.9	7.0	8.2	9.7	643.2	1000	1	0.654	0.051	0.060	0.069
YBR099C	YBR099C	0.0636	0.0895	0.1111	6.2	7.7	10.9	6.7	8.4	12.2	178.4	1000	0	0.3708	0.024	0.033	0.041
YBR101C	FES1	0.0599	0.0708	0.0835	8.3	9.8	11.6	9.0	10.9	13.1	3243.9	1000	1	5.148	0.308	0.365	0.430
YBR102C	EXO84	0.0874	0.1015	0.1159	6.0	6.8	7.9	6.4	7.3	8.6	2471.7	1000	1	2.176	0.190	0.221	0.252
YBR103W	SIF2	0.0537	0.0648	0.0753	9.2	10.7	12.9	10.1	12.0	14.8	1976.8	1000	1	1.574	0.085	0.102	0.119
YBR104W	YMC2	0.0633	0.0776	0.0923	7.5	8.9	11.0	8.1	9.8	12.3	593.7	1000	1	5.162	0.327	0.401	0.476
YBR105C	VID24	0.0852	0.1034	0.1223	5.7	6.7	8.1	6.0	7.2	8.8	841.0	1000	1	13.23	1.127	1.368	1.618
YBR106W	PHO88	0.0255	0.0333	0.0404	17.2	20.8	27.2	20.7	26.2	37.3	20330.9	895	1	48.1	1.227	1.602	1.943
YBR107C	IML3	0.0344	0.0416	0.0482	14.4	16.7	20.1	16.8	20.0	25.2	494.2	1000	1	0.645	0.022	0.027	0.031
YBR108W	AIM3	0.0775	0.0942	0.114	6.1	7.4	8.9	6.5	7.9	9.8	1945.8	1000	1	1.663	0.129	0.157	0.190
YBR109C	CMD1	0.0201	0.0239	0.0265	26.2	29.0	34.4	35.4	40.8	52.3	3752.9	1000	1	20.63	0.415	0.493	0.547
YBR110W	ALG1	0.0429	0.0488	0.056	12.4	14.2	16.2	14.1	16.5	19.3	4282.2	1000	1	4.169	0.179	0.203	0.234
YBR111C	YSA1	0.0228	0.0278	0.032	21.6	25.0	30.4	27.6	33.2	43.7	4230.2	1000	1	9.922	0.226	0.276	0.318
YBR112C	CYC8	0.136	0.1618	0.2027	3.4	4.3	5.1	3.5	4.5	5.4	4608.0	1000	1	8.065	1.097	1.305	1.635
YBR114W	RAD16	0.0695	0.0829	0.098	7.1	8.4	10.0	7.6	9.1	11.1	2023.0	1000	1	3.059	0.213	0.254	0.300
YBR115C	LYS2	0.0681	0.0822	0.1018	6.8	8.4	10.2	7.3	9.2	11.3	21769.8	390	1	18.48	1.259	1.519	1.882
YBR116C	YBR116C	0.0452	0.0733	0.1017	6.8	9.5	15.3	7.3	10.4	18.1	66.9	1000	0	0.066	0.003	0.005	0.007
YBR117C	TKL2	0.0357	0.0769	0.1182	5.9	9.0	19.4	6.2	9.9	24.1	779.9	997	1	0.147	0.005	0.011	0.017
YBR119W	MUD1	0.0911	0.117	0.1512	4.6	5.9	7.6	4.8	6.3	8.2	345.3	1000	1	4.869	0.444	0.570	0.736
YBR120C	CBP6	0.0245	0.0318	0.0404	17.2	21.8	28.3	20.7	27.8	39.4	672.6	1000	1	2.281	0.056	0.073	0.092
YBR122C	MRPL36	0.0274	0.0342	0.0397	17.5	20.3	25.3	21.1	25.4	33.8	2150.6	1000	1	4.369	0.120	0.149	0.174
YBR123C	TFC1	0.082	0.0953	0.1098	6.3	7.3	8.5	6.7	7.8	9.2	1796.4	1000	1	2.281	0.187	0.217	0.251
YBR125C	PTC4	0.0663	0.076	0.0876	7.9	9.1	10.5	8.6	10.0	11.7	2109.8	1000	1	4.424	0.293	0.336	0.388
YBR126W-A	YBR126W-A	0.0233	0.0546	0.0847	8.2	12.7	29.7	8.9	14.5	42.2	316.3	1000	0	7.622	0.178	0.416	0.646
YBR126W-B	YBR126W-B	0.014	0.017	0.0197	35.2	40.8	49.7	54.1	68.8	98.2	425.5	1000	0	7.62	0.107	0.130	0.150
YBR128C	ATG14	0.0502	0.057	0.0627	11.1	12.2	13.8	12.4	13.8	16.0	322.8	1000	0	0.5352	0.027	0.031	0.034
YBR129C	OPY1	0.0641	0.0771	0.0911	7.6	9.0	10.8	8.2	9.9	12.1	1507.6	1000	1	2.798	0.179	0.216	0.255
YBR130C	SHE3	0.0793	0.0921	0.1048	6.6	7.5	8.7	7.1	8.1	9.6	1889.1	1000	1	4.038	0.320	0.372	0.423
YBR131W	CCZ1	0.0879	0.1027	0.1176	5.9	6.8	7.9	6.3	7.2	8.6	1052.7	1000	1	2.38	0.209	0.244	0.280
YBR132C	AGP2	0.0628	0.0805	0.0978	7.1	8.6	11.0	7.6	9.4	12.4	7808.7	997	1	0.8628	0.054	0.069	0.084
YBR133C	HSL7	0.0773	0.09	0.1055	6.6	7.7	9.0	7.0	8.3	9.8	9202.2	992	1	4.047	0.313	0.364	0.427
YBR135W	CKS1	0.0502	0.0663	0.0822	8.4	10.5	13.8	9.2	11.7	16.0	987.8	1000	1	5.054	0.254	0.335	0.415
YBR136W	MEC1	0.0857	0.1034	0.1219	5.7	6.7	8.1	6.0	7.2	8.8	4563.1	1000	1	1.579	0.135	0.163	0.193
YBR137W	YBR137W	0.0154	0.0185	0.0208	33.3	37.6	44.9	49.9	60.0	81.3	1417.9	1000	1	5.151	0.079	0.095	0.107
YBR138C	YBR138C	0.1093	0.1303	0.1491	4.6	5.3	6.3	4.9	5.6	6.8	491.6	1000	1	0.8328	0.091	0.109	0.124
YBR139W	YBR139W	0.049	0.0659	0.0823	8.4	10.5	14.1	9.2	11.8	16.4	16337.8	696	1	4.535	0.222	0.299	0.373
YBR141C	YBR141C	0.091	0.1088	0.133	5.2	6.4	7.6	5.5	6.8	8.2	440.5	1000	1	2.01	0.183	0.219	0.267
YBR141W-A	YBR141W-A	0.0192	0.0361	0.0502	13.8	19.2	36.0	16.0	23.8	56.2	59.4	1000	0	0.3942	0.008	0.014	0.020
YBR142W	MAK5	0.096	0.1108	0.1264	5.5	6.3	7.2	5.8	6.7	7.8	3703.2	1000	1	4.762	0.457	0.528	0.602
YBR143C	SUP45	0.0237	0.0277	0.032	21.7	25.0	29.3	27.6	33.3	41.3	19972.2	994	1	21.65	0.513	0.600	0.693
YBR145W	ADH5	0.0444	0.0588	0.071	9.8	11.8	15.6	10.8	13.3	18.5	1280.4	1000	1	11.76	0.522	0.692	0.835
YBR146W	MRPS9	0.0585	0.0762	0.0923	7.5	9.1	11.8	8.1	10.0	13.4	1642.0	1000	1	4.713	0.276	0.359	0.435
YBR147W	RTC2	0.0543	0.0844	0.1205	5.8	8.2	12.8	6.1	8.9	14.6	293.3	1000	0	5.851	0.318	0.494	0.705
YBR148W	YSW1	0.0258	0.0302	0.0343	20.2	23.0	26.9	25.3	29.8	36.7	189.1	1000	0	1.399	0.036	0.042	0.048
YBR149W	ARA1	0.0376	0.0515	0.0667	10.4	13.5	18.5	11.6	15.6	22.6	11064.8	978	1	8.38	0.315	0.432	0.559
YBR150C	TBS1	0.0867	0.1028	0.1196	5.8	6.7	8.0	6.1	7.2	8.7	2273.8	1000	1	2.02	0.175	0.208	0.242
YBR151W	APD1	0.0434	0.0546	0.0643	10.8	12.7	16.0	12.1	14.5	19.0	5211.7	1000	1	6	0.260	0.328	0.386
YBR152W	SPP381	0.0804	0.0942	0.1086	6.4	7.4	8.6	6.8	7.9	9.4	515.9	1000	1	0.5172	0.042	0.049	0.056
YBR153W	RIB7	0.0607	0.0709	0.0826	8.4	9.8	11.4	9.2	10.8	12.9	825.9	1000	1	2.508	0.152	0.178	0.207
YBR154C	RPB5	0.0235	0.0283	0.0339	20.4	24.5	29.5	25.7	32.4	41.7	3257.5	1000	1	15.98	0.376	0.452	0.542
YBR155W	CNS1	0.0717	0.0902	0.108	6.4	7.7	9.7	6.9	8.3	10.7	997.4	1000	1	5.365	0.385	0.484	0.579
YBR156C	SLI15	0.1569	0.1881	0.222	3.1	3.7	4.4	3.2	3.8	4.6	601.7	1000	1	1.298	0.204	0.244	0.288
YBR157C	ICS2	0.03	0.0341	0.0391	17.7	20.3	23.1	21.5	25.5	30.0	2651.2	1000	1	0.7122	0.021	0.024	0.028
YBR158W	AMN1	0.1254	0.1461	0.1659	4.2	4.7	5.5	4.4	5.0	5.8	11447.2	970	1	10.46	1.312	1.529	1.736
YBR159W	IFA38	0.0361	0.0438	0.0497	13.9	15.8	19.2	16.2	18.8	23.8	7283.1	1000	1	13.08	0.472	0.573	0.650
YBR160W	CDC28	0.0509	0.0606	0.069	10.1	11.4	13.6	11.2	12.9	15.7	1609.3	1000	1	3.37	0.172	0.204	0.233
YBR161W	CSH1	0.0597	0.0706	0.0811	8.5	9.8	11.6	9.3	10.9	13.1	1577.8	1000	1	1.928	0.115	0.136	0.156
YBR162C	TOS1	0.0485	0.0626	0.0808	8.6	11.1	14.3	9.4	12.5	16.7	22283.6	453	1	96.02	4.657	6.011	7.758
YBR162W-A	YSY6	0.0242	0.0299	0.0352	19.7	23.2	28.7	24.5	30.1	40.1	2601.6	1000	1	39.76	0.962	1.189	1.400
YBR163W	EXO5	0.0634	0.0716	0.0786	8.8	9.7	10.9	9.7	10.7	12.3	1994.4	1000	1	2.594	0.164	0.186	0.204
YBR164C	ARL1	0.0188	0.0218	0.0249	27.9	31.7	36.9	38.6	46.4	58.3	2339.3	1000	1	8.26	0.155	0.180	0.206
YBR165W	UBS1	0.1097	0.1348	0.1607	4.3	5.1	6.3	4.5	5.4	6.7	535.8	1000	1	2.439	0.268	0.329	0.392
YBR166C	TYR1	0.0477	0.0549	0.0635	10.9	12.6	14.5	12.3	14.4	17.0	2524.6	1000	1	6.214	0.296	0.341	0.395
YBR167C	POP7	0.0315	0.0365	0.0428	16.2	19.0	22.0	19.3	23.4	28.2	299.9	1000	0	2.672	0.084	0.098	0.114
YBR168W	PEX32	0.053	0.0608	0.0685	10.1	11.4	13.1	11.2	12.9	15.0	1232.8	1000	1	1.303	0.069	0.079	0.089
YBR169C	SSE2	0.0544	0.0732	0.0907	7.6	9.5	12.8	8.3	10.5	14.6	7624.1	999	1	2.626	0.143	0.192	0.238
YBR170C	NPL4	0.0669	0.0861	0.1074	6.5	8.1	10.4	6.9	8.8	11.6	2607.0	1000	1	2.764	0.185	0.238	0.297
YBR171W	SEC66	0.0467	0.0527	0.058	12.0	13.2	14.9	13.6	15.1	17.4	2545.1	1000	1	9.693	0.453	0.511	0.562
YBR172C	SMY2	0.1085	0.1309	0.1655	4.2	5.3	6.4	4.4	5.6	6.8	3725.9	1000	1	7.703	0.836	1.008	1.275
YBR173C	UMP1	0.0677	0.0862	0.1059	6.5	8.0	10.2	7.0	8.7	11.4	902.7	1000	1	10.42	0.705	0.898	1.103
YBR175W	SWD3	0.0462	0.0541	0.0611	11.3	12.8	15.0	12.8	14.7	17.7	1916.4	1000	1	1.878	0.087	0.102	0.115
YBR176W	ECM31	0.0384	0.0459	0.0525	13.2	15.1	18.0	15.2	17.8	22.0	785.0	1000	1	2.409	0.093	0.111	0.127
YBR177C	EHT1	0.0576	0.0727	0.0871	8.0	9.5	12.0	8.6	10.5	13.7	14989.9	711	1	3.926	0.226	0.285	0.342
YBR179C	FZO1	0.091	0.1067	0.1246	5.6	6.5	7.6	5.9	6.9	8.2	2606.7	1000	1	1.938	0.176	0.207	0.242
YBR180W	DTR1	0.0312	0.0442	0.0547	12.7	15.7	22.2	14.5	18.6	28.5	102.3	1000	0	0.165	0.005	0.007	0.009
YBR181C	RPS6B	0.011	0.0134	0.0155	44.8	51.7	62.9	81.0	106.3	168.1	20993.6	1000	1	82.01	0.902	1.099	1.271
YBR182C	SMP1	0.072	0.0858	0.1016	6.8	8.1	9.6	7.3	8.8	10.7	360.2	1000	1	0.7398	0.053	0.063	0.075
YBR183W	YPC1	0.0526	0.0646	0.0775	8.9	10.7	13.2	9.8	12.0	15.2	1564.2	1000	1	3.729	0.196	0.241	0.289
YBR184W	YBR184W	0.0521	0.0714	0.095	7.3	9.7	13.3	7.9	10.7	15.3	258.8	1000	0	0.423	0.022	0.030	0.040
YBR185C	MBA1	0.0411	0.0495	0.0582	11.9	14.0	16.9	13.5	16.3	20.3	915.4	1000	1	2.635	0.108	0.130	0.153
YBR186W	PCH2	0.06	0.0754	0.0981	7.1	9.2	11.6	7.6	10.1	13.1	52.8	1000	0	0.0708	0.004	0.005	0.007
YBR187W	GDT1	0.0304	0.0373	0.043	16.1	18.6	22.8	19.2	22.8	29.5	8714.5	1000	1	10.01	0.304	0.373	0.430
YBR188C	NTC20	0.0307	0.0358	0.041	16.9	19.3	22.6	20.3	24.0	29.1	359.9	1000	0	1.98	0.061	0.071	0.081
YBR191W-A	YBR191W-A	0.0171	0.0208	0.0237	29.3	33.3	40.5	41.3	49.9	68.0	780.1	1000	0	2.53	0.043	0.053	0.060
YBR192W	RIM2	0.0553	0.0663	0.0757	9.2	10.5	12.5	10.1	11.7	14.3	1508.4	1000	1	2.71	0.150	0.180	0.205
YBR193C	MED8	0.0627	0.0745	0.0872	8.0	9.3	11.0	8.6	10.3	12.4	820.9	1000	1	1.77	0.111	0.132	0.154
YBR194W	AIM4	0.0231	0.0296	0.0357	19.4	23.4	30.0	24.1	30.6	42.8	330.2	1000	0	1.524	0.035	0.045	0.054
YBR195C	MSI1	0.0756	0.0887	0.1029	6.7	7.8	9.2	7.2	8.5	10.1	1178.4	1000	1	1.765	0.133	0.157	0.182
YBR196C-A	YBR196C-A	0.0575	0.0781	0.1039	6.7	8.9	12.1	7.1	9.7	13.7	76.5	1000	0	0.1902	0.011	0.015	0.020
YBR196C-B	YBR196C-B	0.06	0.0944	0.1337	5.2	7.3	11.6	5.5	7.9	13.1	41.4	1000	0	0.3228	0.019	0.030	0.043
YBR197C	YBR197C	0.0681	0.0855	0.1044	6.6	8.1	10.2	7.1	8.8	11.3	825.3	1000	1	1.264	0.086	0.108	0.132
YBR198C	TAF5	0.0786	0.0926	0.1081	6.4	7.5	8.8	6.8	8.1	9.7	5298.4	1000	1	3.416	0.269	0.316	0.369
YBR199W	KTR4	0.0591	0.0717	0.0832	8.3	9.7	11.7	9.1	10.7	13.3	6429.1	1000	1	7.347	0.434	0.527	0.611
YBR200W	BEM1	0.0625	0.0725	0.0822	8.4	9.6	11.1	9.2	10.6	12.5	2831.5	1000	1	3.127	0.195	0.227	0.257
YBR201C-A	YBR201C-A	0.0788	0.1077	0.1361	5.1	6.4	8.8	5.4	6.9	9.6	99.7	1000	0	2.366	0.186	0.255	0.322
YBR201W	DER1	0.0414	0.0482	0.0545	12.7	14.4	16.7	14.5	16.8	20.1	1028.7	1000	1	2.586	0.107	0.125	0.141
YBR202W	MCM7	0.0816	0.0958	0.1097	6.3	7.2	8.5	6.7	7.8	9.3	6690.9	999	1	4.718	0.385	0.452	0.518
YBR203W	COS111	0.0897	0.1033	0.1174	5.9	6.7	7.7	6.3	7.2	8.4	1915.0	1000	1	2.163	0.194	0.223	0.254
YBR204C	LDH1	0.0349	0.0423	0.0487	14.2	16.4	19.8	16.6	19.6	24.7	1993.6	1000	1	2.547	0.089	0.108	0.124
YBR205W	KTR3	0.0438	0.057	0.0687	10.1	12.2	15.8	11.2	13.8	18.8	3543.9	1000	1	6.793	0.298	0.387	0.467
YBR206W	YBR206W	0.0426	0.0575	0.0702	9.9	12.1	16.3	11.0	13.7	19.4	420.1	1000	0	0.6702	0.029	0.039	0.047
YBR207W	FTH1	0.0557	0.0676	0.0799	8.7	10.3	12.5	9.5	11.4	14.2	5347.8	1000	1	4.645	0.259	0.314	0.371
YBR208C	DUR1%2C2	0.0726	0.0887	0.1069	6.5	7.8	9.5	6.9	8.5	10.5	4918.3	1000	1	2.293	0.167	0.203	0.245
YBR210W	ERV15	0.0347	0.0402	0.0453	15.3	17.2	20.0	18.0	20.8	24.9	1244.5	1000	1	4.41	0.153	0.177	0.200
YBR211C	AME1	0.0478	0.0563	0.065	10.7	12.3	14.5	11.9	14.0	16.9	1073.6	1000	1	2.806	0.134	0.158	0.182
YBR212W	NGR1	0.1274	0.1519	0.1844	3.8	4.6	5.4	3.9	4.8	5.8	3260.3	1000	1	2.387	0.304	0.363	0.440
YBR213W	MET8	0.067	0.0838	0.1023	6.8	8.3	10.3	7.3	9.0	11.5	208.0	1000	0	0.9552	0.064	0.080	0.098
YBR214W	SDS24	0.0844	0.1005	0.1174	5.9	6.9	8.2	6.3	7.4	8.9	2811.6	1000	1	3.46	0.292	0.348	0.406
YBR215W	HPC2	0.1408	0.164	0.1958	3.5	4.2	4.9	3.7	4.4	5.2	697.6	1000	1	1.912	0.269	0.314	0.374
YBR216C	YBP1	0.0521	0.07	0.086	8.1	9.9	13.3	8.8	11.0	15.3	2495.9	1000	1	1.633	0.085	0.114	0.141
YBR217W	ATG12	0.0743	0.0913	0.1112	6.2	7.6	9.3	6.6	8.2	10.3	275.2	1000	1	1.738	0.129	0.159	0.193
YBR220C	YBR220C	0.0651	0.084	0.1028	6.7	8.2	10.6	7.2	9.0	11.9	3672.8	1000	1	2.475	0.161	0.208	0.254
YBR221C	PDB1	0.0321	0.0442	0.0551	12.6	15.7	21.6	14.4	18.6	27.5	20563.5	717	1	27.43	0.881	1.213	1.512
YBR222C	PCS60	0.06	0.0784	0.0973	7.1	8.8	11.5	7.7	9.7	13.0	6625.8	999	1	4.795	0.288	0.376	0.467
YBR223C	TDP1	0.0791	0.1005	0.1229	5.6	6.9	8.8	6.0	7.4	9.6	456.7	1000	1	0.9522	0.075	0.096	0.117
YBR225W	YBR225W	0.0913	0.1064	0.1237	5.6	6.5	7.6	5.9	7.0	8.2	2775.5	1000	1	1.75	0.160	0.186	0.217
YBR227C	MCX1	0.0636	0.077	0.09	7.7	9.0	10.9	8.3	9.9	12.2	1160.5	1000	1	2.807	0.179	0.216	0.253
YBR228W	SLX1	0.0352	0.04	0.0438	15.8	17.3	19.7	18.8	21.0	24.5	482.9	1000	1	1.99	0.070	0.080	0.087
YBR229C	ROT2	0.0535	0.0683	0.087	8.0	10.1	13.0	8.6	11.3	14.9	16305.7	698	1	3.872	0.207	0.264	0.337
YBR230C	OM14	0.0445	0.0683	0.0928	7.5	10.2	15.6	8.1	11.3	18.4	2712.0	1000	1	9.271	0.413	0.633	0.860
YBR230W-A	YBR230W-A	0.05	0.068	0.0852	8.1	10.2	13.9	8.8	11.3	16.1	95.7	1000	0	1.382	0.069	0.094	0.118
YBR231C	SWC5	0.059	0.0794	0.1004	6.9	8.7	11.7	7.4	9.6	13.3	691.9	1000	1	1.173	0.069	0.093	0.118
YBR233W	PBP2	0.0733	0.0861	0.0997	7.0	8.0	9.5	7.5	8.7	10.4	506.5	1000	1	2.853	0.209	0.246	0.284
YBR233W-A	DAD3	0.0223	0.0258	0.0301	23.0	26.8	31.1	29.9	36.6	45.1	562.9	1000	1	5.133	0.115	0.132	0.155
YBR234C	ARC40	0.0338	0.0421	0.0491	14.1	16.5	20.5	16.4	19.7	25.8	10804.2	1000	1	9.547	0.323	0.402	0.469
YBR235W	YBR235W	0.0626	0.0747	0.086	8.1	9.3	11.1	8.8	10.2	12.4	7304.1	1000	1	2.416	0.151	0.181	0.208
YBR236C	ABD1	0.0494	0.0577	0.0655	10.6	12.0	14.0	11.8	13.6	16.3	2186.2	1000	1	2.939	0.145	0.170	0.193
YBR237W	PRP5	0.113	0.1321	0.1515	4.6	5.2	6.1	4.8	5.5	6.5	1455.5	1000	1	2.343	0.265	0.310	0.355
YBR238C	YBR238C	0.1435	0.1813	0.2458	2.8	3.8	4.8	2.9	4.0	5.1	2799.1	1000	1	6.581	0.944	1.193	1.618
YBR239C	ERT1	0.0954	0.1155	0.1369	5.1	6.0	7.3	5.3	6.4	7.8	737.6	1000	1	2.479	0.237	0.286	0.339
YBR240C	THI2	0.0421	0.055	0.0671	10.3	12.6	16.5	11.5	14.4	19.7	332.7	1000	0	0.6612	0.028	0.036	0.044
YBR241C	YBR241C	0.0474	0.0745	0.1035	6.7	9.3	14.6	7.2	10.3	17.1	2945.9	998	1	1.486	0.070	0.111	0.154
YBR242W	YBR242W	0.042	0.0494	0.0563	12.3	14.0	16.5	14.0	16.3	19.8	983.1	1000	1	3.517	0.148	0.174	0.198
YBR243C	ALG7	0.0522	0.068	0.0826	8.4	10.2	13.3	9.2	11.3	15.3	6113.6	1000	1	3.084	0.161	0.210	0.255
YBR244W	GPX2	0.026	0.0304	0.0345	20.1	22.8	26.7	25.1	29.5	36.3	1974.2	1000	1	9.678	0.252	0.294	0.334
YBR245C	ISW1	0.0752	0.0925	0.1093	6.3	7.5	9.2	6.8	8.1	10.1	6706.9	1000	1	3.801	0.286	0.352	0.415
YBR246W	RRT2	0.0575	0.0672	0.0775	8.9	10.3	12.1	9.8	11.5	13.7	2983.1	1000	1	4.426	0.255	0.297	0.343
YBR247C	ENP1	0.0709	0.0806	0.0913	7.6	8.6	9.8	8.2	9.4	10.8	2667.4	1000	1	5.464	0.387	0.440	0.499
YBR248C	HIS7	0.0492	0.063	0.0757	9.2	11.0	14.1	10.1	12.4	16.4	5232.3	1000	1	9.472	0.466	0.597	0.717
YBR249C	ARO4	0.0417	0.0605	0.0815	8.5	11.4	16.6	9.3	12.9	19.9	7686.7	997	1	42.5	1.772	2.571	3.464
YBR250W	SPO23	0.0377	0.0557	0.0715	9.7	12.5	18.4	10.7	14.2	22.5	160.6	1000	0	0.6978	0.026	0.039	0.050
YBR251W	MRPS5	0.0352	0.0418	0.0487	14.2	16.6	19.7	16.6	19.9	24.5	1008.7	1000	1	2.721	0.096	0.114	0.133
YBR252W	DUT1	0.019	0.0239	0.0287	24.2	29.1	36.5	31.8	40.9	57.4	2065.5	1000	1	5.527	0.105	0.132	0.159
YBR253W	SRB6	0.0296	0.035	0.0398	17.4	19.8	23.4	21.1	24.7	30.5	655.6	1000	1	4.806	0.142	0.168	0.191
YBR254C	TRS20	0.0247	0.0288	0.0328	21.2	24.1	28.0	26.8	31.7	38.9	826.9	1000	1	1.956	0.048	0.056	0.064
YBR255C-A	YBR255C-A	0.0251	0.03	0.0347	20.0	23.1	27.6	24.9	30.0	38.0	242.9	1000	0	4.268	0.107	0.128	0.148
YBR255W	MTC4	0.0799	0.0987	0.1169	5.9	7.0	8.7	6.3	7.6	9.5	968.0	1000	1	1.728	0.138	0.171	0.202
YBR256C	RIB5	0.0331	0.0395	0.0452	15.3	17.5	20.9	18.1	21.3	26.5	1997.9	1000	1	26.78	0.886	1.058	1.210
YBR257W	POP4	0.0801	0.1014	0.1201	5.8	6.8	8.7	6.1	7.3	9.5	298.1	1000	1	2.002	0.160	0.203	0.241
YBR258C	SHG1	0.0227	0.0268	0.033	21.0	25.9	30.6	26.6	34.8	44.0	308.0	1000	0	2.05	0.047	0.055	0.068
YBR259W	YBR259W	0.0684	0.0822	0.0945	7.3	8.4	10.1	7.9	9.2	11.3	1146.0	1000	1	1.695	0.116	0.139	0.160
YBR260C	RGD1	0.0743	0.087	0.101	6.9	8.0	9.3	7.4	8.6	10.3	3249.8	1000	1	2.487	0.185	0.216	0.251
YBR261C	TAE1	0.0272	0.0332	0.038	18.2	20.9	25.5	22.3	26.3	34.1	1495.7	1000	1	4.329	0.118	0.144	0.165
YBR262C	AIM5	0.0315	0.0388	0.0451	15.4	17.9	22.0	18.2	21.8	28.2	614.3	1000	1	7.286	0.230	0.283	0.329
YBR263W	SHM1	0.0288	0.0408	0.0526	13.2	17.0	24.0	15.2	20.4	31.6	8863.8	1000	1	7.008	0.202	0.286	0.369
YBR264C	YPT10	0.0508	0.0729	0.0938	7.4	9.5	13.6	8.0	10.5	15.8	691.2	1000	1	3.4	0.173	0.248	0.319
YBR265W	TSC10	0.049	0.062	0.0745	9.3	11.2	14.1	10.3	12.6	16.5	3963.2	1000	1	4.951	0.243	0.307	0.369
YBR267W	REI1	0.0687	0.082	0.0947	7.3	8.4	10.1	7.9	9.2	11.2	1533.9	1000	1	5.964	0.410	0.489	0.565
YBR268W	MRPL37	0.0251	0.0327	0.039	17.8	21.2	27.6	21.6	26.8	38.1	906.8	1000	1	7.318	0.184	0.239	0.285
YBR269C	FMP21	0.0297	0.0435	0.0589	11.8	15.9	23.3	13.3	18.9	30.4	2345.0	1000	1	4.348	0.129	0.189	0.256
YBR270C	BIT2	0.0784	0.093	0.1105	6.3	7.4	8.8	6.7	8.0	9.7	707.1	1000	1	0.8598	0.067	0.080	0.095
YBR271W	YBR271W	0.0577	0.0677	0.0785	8.8	10.2	12.0	9.7	11.4	13.6	1198.3	1000	1	2.611	0.151	0.177	0.205
YBR272C	HSM3	0.0241	0.0281	0.0325	21.3	24.7	28.8	27.1	32.7	40.4	2089.8	1000	1	2.094	0.050	0.059	0.068
YBR273C	UBX7	0.0611	0.0825	0.1047	6.6	8.4	11.3	7.1	9.2	12.8	1750.4	1000	1	2.543	0.155	0.210	0.266
YBR274W	CHK1	0.047	0.0538	0.0614	11.3	12.9	14.8	12.7	14.8	17.3	2602.0	1000	1	3.305	0.155	0.178	0.203
YBR275C	RIF1	0.1096	0.1273	0.1473	4.7	5.4	6.3	4.9	5.8	6.7	3737.0	1000	1	2.338	0.256	0.298	0.344
YBR276C	PPS1	0.0526	0.0622	0.071	9.8	11.1	13.2	10.8	12.5	15.2	5306.1	1000	1	3.698	0.195	0.230	0.263
YBR278W	DPB3	0.0306	0.036	0.0402	17.2	19.2	22.7	20.8	23.8	29.3	655.6	1000	1	1.689	0.052	0.061	0.068
YBR279W	PAF1	0.084	0.0953	0.1083	6.4	7.3	8.2	6.8	7.8	9.0	2971.2	1000	1	6.442	0.541	0.614	0.698
YBR280C	SAF1	0.0634	0.0797	0.0957	7.2	8.7	10.9	7.8	9.5	12.3	1924.6	1000	1	0.942	0.060	0.075	0.090
YBR281C	DUG2	0.0723	0.0831	0.0989	7.0	8.3	9.6	7.5	9.1	10.6	4470.9	1000	1	2.002	0.145	0.166	0.198
YBR282W	MRPL27	0.0277	0.0315	0.0348	19.9	22.0	25.0	24.8	28.1	33.3	1039.8	1000	1	3.415	0.095	0.108	0.119
YBR283C	SSH1	0.0435	0.0521	0.0633	10.9	13.3	15.9	12.3	15.3	18.9	29757.2	518	1	27.15	1.181	1.414	1.718
YBR284W	YBR284W	0.0669	0.0827	0.1008	6.9	8.4	10.4	7.4	9.1	11.6	686.4	1000	1	0.5808	0.039	0.048	0.059
YBR287W	YBR287W	0.0573	0.0679	0.0783	8.9	10.2	12.1	9.7	11.4	13.8	7261.4	1000	1	5.356	0.307	0.364	0.419
YBR288C	APM3	0.0495	0.0554	0.0631	11.0	12.5	14.0	12.3	14.3	16.3	2485.1	1000	1	3.863	0.191	0.214	0.244
YBR289W	SNF5	0.1017	0.1306	0.1844	3.8	5.3	6.8	3.9	5.6	7.3	1949.2	1000	1	2.248	0.229	0.294	0.415
YBR290W	BSD2	0.0412	0.048	0.0534	13.0	14.4	16.8	14.9	16.9	20.2	2023.2	1000	1	4.245	0.175	0.204	0.227
YBR291C	CTP1	0.0463	0.0545	0.0649	10.7	12.7	15.0	11.9	14.6	17.6	855.4	1000	1	9.257	0.429	0.505	0.601
YBR292C	YBR292C	0.0297	0.0407	0.0583	11.9	17.0	23.4	13.5	20.5	30.4	141.2	1000	0	0.4038	0.012	0.016	0.024
YBR293W	VBA2	0.0608	0.0712	0.0844	8.2	9.7	11.4	8.9	10.8	12.9	1657.7	1000	1	2.312	0.141	0.165	0.195
YBR295W	PCA1	0.072	0.085	0.1028	6.7	8.2	9.6	7.2	8.9	10.6	3897.7	1000	1	1.193	0.086	0.101	0.123
YBR296C	PHO89	0.0265	0.0333	0.0397	17.5	20.8	26.2	21.1	26.2	35.4	3610.7	1000	1	0.1512	0.004	0.005	0.006
YBR297W	MAL33	0.0437	0.0509	0.0587	11.8	13.6	15.9	13.4	15.8	18.8	301.4	1000	0	3.884	0.170	0.198	0.228
YBR298C	MAL31	0.0893	0.1106	0.1333	5.2	6.3	7.8	5.5	6.7	8.4	538.7	1000	1	2.384	0.213	0.264	0.318
YCL001W	RER1	0.0206	0.0249	0.0297	23.3	27.8	33.6	30.4	38.4	50.6	3373.7	1000	1	8.309	0.171	0.207	0.247
YCL002C	YCL002C	0.0128	0.0168	0.0207	33.4	41.2	54.2	50.1	69.9	117.7	1935.2	1000	1	3.527	0.045	0.059	0.073
YCL004W	PGS1	0.1035	0.1182	0.1332	5.2	5.9	6.7	5.5	6.2	7.2	730.7	1000	1	1.582	0.164	0.187	0.211
YCL005W	LDB16	0.0553	0.0714	0.0906	7.7	9.7	12.5	8.3	10.7	14.3	1737.3	1000	1	3.155	0.175	0.225	0.286
YCL005W-A	VMA9	0.0327	0.0438	0.0535	13.0	15.8	21.2	14.9	18.8	26.9	978.4	1000	1	31.23	1.021	1.368	1.671
YCL007C	YCL007C	0.0892	0.1074	0.1494	4.6	6.5	7.8	4.9	6.9	8.4	34.5	1000	0	0.7392	0.066	0.079	0.110
YCL008C	STP22	0.0568	0.0799	0.1036	6.7	8.7	12.2	7.2	9.5	13.9	828.0	1000	1	2.826	0.161	0.226	0.293
YCL009C	ILV6	0.039	0.0696	0.1005	6.9	10.0	17.8	7.4	11.0	21.6	7011.8	964	1	33.11	1.291	2.304	3.327
YCL010C	SGF29	0.0568	0.077	0.0962	7.2	9.0	12.2	7.8	9.9	13.9	1297.3	1000	1	2.488	0.141	0.192	0.239
YCL011C	GBP2	0.0595	0.0814	0.1053	6.6	8.5	11.7	7.0	9.3	13.2	6999.8	979	1	8.705	0.518	0.709	0.917
YCL012C	YCL012C	0.0177	0.0208	0.0246	28.2	33.4	39.1	39.2	50.0	64.1	430.9	1000	0	3.604	0.064	0.075	0.089
YCL014W	BUD3	0.0804	0.0953	0.1145	6.1	7.3	8.6	6.4	7.8	9.4	10386.3	910	1	2.232	0.180	0.213	0.256
YCL016C	DCC1	0.056	0.0701	0.0842	8.2	9.9	12.4	9.0	11.0	14.1	502.3	1000	1	1.267	0.071	0.089	0.107
YCL017C	NFS1	0.0393	0.0506	0.0617	11.2	13.7	17.6	12.7	15.9	21.4	8341.2	1000	1	3.908	0.154	0.198	0.241
YCL018W	LEU2	0.0463	0.0636	0.0794	8.7	10.9	15.0	9.6	12.2	17.6	1832.3	1000	1	3.863	0.179	0.246	0.307
YCL019W	YCL019W	0.1053	0.1361	0.2024	3.4	5.1	6.6	3.5	5.4	7.0	119.6	1000	0	7.472	0.787	1.017	1.512
YCL021W-A	YCL021W-A	0.0301	0.0449	0.061	11.4	15.4	23.0	12.8	18.2	29.8	488.5	1000	0	1.662	0.050	0.075	0.101
YCL024W	KCC4	0.0767	0.0936	0.1106	6.3	7.4	9.0	6.7	8.0	9.9	3428.0	1000	1	3.062	0.235	0.287	0.339
YCL025C	AGP1	0.0728	0.0987	0.1231	5.6	7.0	9.5	6.0	7.5	10.5	6718.1	996	1	12.92	0.941	1.275	1.590
YCL026C-B	HBN1	0.0146	0.0176	0.0205	33.8	39.3	47.5	50.9	64.7	90.1	184.6	1000	0	2.836	0.041	0.050	0.058
YCL027W	FUS1	0.1773	0.2331	0.3313	2.1	3.0	3.9	2.1	3.1	4.1	917.7	1000	1	11.8	2.092	2.751	3.910
YCL028W	RNQ1	0.0388	0.0619	0.0833	8.3	11.2	17.9	9.1	12.6	21.8	7839.4	988	1	12.6	0.489	0.780	1.050
YCL029C	BIK1	0.0619	0.0785	0.098	7.1	8.8	11.2	7.6	9.7	12.6	1052.8	1000	1	2.981	0.185	0.234	0.292
YCL030C	HIS4	0.0546	0.0825	0.1007	6.9	8.4	12.7	7.4	9.2	14.5	42630.4	94	1	100.3	5.479	8.279	10.100
YCL031C	RRP7	0.0722	0.0838	0.0963	7.2	8.3	9.6	7.8	9.0	10.6	2465.6	1000	1	20.03	1.446	1.679	1.929
YCL032W	STE50	0.0569	0.0752	0.0964	7.2	9.2	12.2	7.7	10.2	13.9	841.6	1000	1	3.519	0.200	0.265	0.339
YCL033C	MXR2	0.0217	0.0317	0.0408	17.0	21.8	31.9	20.5	27.9	46.8	549.4	1000	0	5.802	0.126	0.184	0.237
YCL034W	LSB5	0.0507	0.0678	0.0854	8.1	10.2	13.7	8.8	11.4	15.8	2895.9	1000	1	6.978	0.354	0.473	0.596
YCL035C	GRX1	0.0208	0.0266	0.0318	21.8	26.0	33.3	27.9	35.1	49.7	3978.2	1000	1	39.4	0.820	1.048	1.253
YCL036W	GFD2	0.068	0.0882	0.1112	6.2	7.9	10.2	6.6	8.5	11.3	808.6	1000	1	3.382	0.230	0.298	0.376
YCL037C	SRO9	0.1088	0.1366	0.1788	3.9	5.1	6.4	4.0	5.3	6.8	5762.2	999	1	0.2478	0.027	0.034	0.044
YCL038C	ATG22	0.0431	0.0521	0.0598	11.6	13.3	16.1	13.1	15.3	19.1	3290.6	1000	1	4.508	0.194	0.235	0.270
YCL039W	GID7	0.0818	0.0974	0.1151	6.0	7.1	8.5	6.4	7.7	9.3	2001.8	1000	1	7.091	0.580	0.691	0.816
YCL041C	YCL041C	0.06	0.1036	0.1315	5.3	6.7	11.6	5.6	7.2	13.1	23.7	1000	0	0.543	0.033	0.056	0.071
YCL042W	YCL042W	0.0628	0.0856	0.1151	6.0	8.1	11.0	6.4	8.8	12.4	160.2	1000	0	0.7008	0.044	0.060	0.081
YCL044C	MGR1	0.1551	0.2034	0.2618	2.6	3.4	4.5	2.7	3.5	4.7	1167.4	1000	1	4.003	0.621	0.814	1.048
YCL045C	EMC1	0.0639	0.0778	0.1039	6.7	8.9	10.8	7.1	9.8	12.2	16814.3	586	1	17.41	1.113	1.355	1.809
YCL047C	POF1	0.0318	0.0385	0.046	15.1	18.0	21.8	17.7	21.9	27.8	1374.9	1000	1	6.545	0.208	0.252	0.301
YCL049C	YCL049C	0.0421	0.0603	0.08	8.7	11.5	16.5	9.5	13.0	19.7	1401.4	1000	1	6.139	0.259	0.370	0.491
YCL050C	APA1	0.0499	0.0571	0.0659	10.5	12.1	13.9	11.7	13.8	16.1	3035.1	1000	1	27.28	1.361	1.558	1.798
YCL051W	LRE1	0.107	0.1398	0.1875	3.7	5.0	6.5	3.8	5.2	6.9	857.4	1000	1	3.362	0.360	0.470	0.630
YCL052C	PBN1	0.0588	0.0713	0.0835	8.3	9.7	11.8	9.1	10.8	13.4	2944.5	1000	1	7.393	0.435	0.527	0.617
YCL054W	SPB1	0.1447	0.1632	0.1879	3.7	4.2	4.8	3.8	4.4	5.0	4127.9	1000	1	13.82	2.000	2.256	2.597
YCL055W	KAR4	0.0296	0.0343	0.0398	17.4	20.2	23.4	21.1	25.3	30.6	1495.2	1000	1	19.22	0.569	0.659	0.765
YCL056C	PEX34	0.066	0.0821	0.0986	7.0	8.4	10.5	7.6	9.2	11.7	321.4	1000	1	8.161	0.539	0.670	0.805
YCL057C-A	MOS1	0.0341	0.0566	0.0791	8.8	12.2	20.3	9.6	13.9	25.5	1353.7	1000	1	24.96	0.851	1.413	1.974
YCL057W	PRD1	0.0479	0.0679	0.0905	7.7	10.2	14.5	8.3	11.4	16.9	16554.1	563	1	15.1	0.723	1.025	1.366
YCL058C	FYV5	0.0401	0.0498	0.0596	11.6	13.9	17.3	13.2	16.1	20.9	1217.3	1000	1	1.118	0.045	0.056	0.067
YCL058W-A	ADF1	0.0289	0.0348	0.0398	17.4	19.9	24.0	21.1	24.9	31.6	246.6	1000	0	6.212	0.180	0.216	0.247
YCL059C	KRR1	0.0292	0.0346	0.0394	17.6	20.0	23.7	21.4	25.0	31.1	3082.7	1000	1	18.35	0.536	0.635	0.723
YCL061C	MRC1	0.0914	0.1067	0.1238	5.6	6.5	7.6	5.9	6.9	8.2	3395.5	1000	1	4.305	0.394	0.459	0.533
YCL063W	VAC17	0.072	0.0843	0.0972	7.1	8.2	9.6	7.7	9.0	10.7	1629.5	1000	1	5.639	0.406	0.475	0.548
YCL064C	CHA1	0.0564	0.0818	0.1042	6.7	8.5	12.3	7.1	9.3	14.0	1935.8	1000	1	1.75	0.099	0.143	0.182
YCR002C	CDC10	0.0267	0.0313	0.036	19.2	22.1	26.0	23.8	28.4	35.1	5202.4	1000	1	7.28	0.194	0.228	0.262
YCR003W	MRPL32	0.0253	0.0293	0.0322	21.5	23.7	27.4	27.4	31.0	37.6	991.8	1000	1	3.156	0.080	0.092	0.102
YCR004C	YCP4	0.0272	0.0389	0.0503	13.8	17.8	25.4	16.0	21.7	34.1	8679.4	1000	1	17.01	0.463	0.662	0.856
YCR005C	CIT2	0.0373	0.0432	0.049	14.1	16.0	18.6	16.5	19.1	22.8	13842.5	999	1	7.651	0.285	0.331	0.375
YCR006C	YCR006C	0.0706	0.0869	0.1042	6.7	8.0	9.8	7.1	8.7	10.9	410.4	1000	1	0.1422	0.010	0.012	0.015
YCR007C	YCR007C	0.0223	0.0271	0.0327	21.2	25.5	31.1	26.9	34.3	45.1	267.7	1000	0	0.9918	0.022	0.027	0.032
YCR008W	SAT4	0.0873	0.1011	0.1177	5.9	6.9	7.9	6.3	7.4	8.6	9438.6	946	1	5.072	0.443	0.513	0.597
YCR009C	RVS161	0.0305	0.0349	0.0391	17.7	19.8	22.7	21.5	24.7	29.3	6373.6	1000	1	10.26	0.313	0.358	0.401
YCR010C	ADY2	0.0164	0.0217	0.0266	26.1	32.0	42.4	35.2	47.0	73.3	97.2	1000	0	0.204	0.003	0.004	0.005
YCR011C	ADP1	0.0579	0.0695	0.0828	8.4	10.0	12.0	9.1	11.1	13.6	14418.3	948	1	4.742	0.275	0.330	0.393
YCR014C	POL4	0.1409	0.1635	0.1878	3.7	4.2	4.9	3.8	4.4	5.2	909.1	1000	1	1.075	0.152	0.176	0.202
YCR015C	YCR015C	0.0509	0.0591	0.0664	10.4	11.7	13.6	11.6	13.3	15.7	668.4	1000	1	2.502	0.127	0.148	0.166
YCR016W	YCR016W	0.0524	0.0614	0.0702	9.9	11.3	13.2	10.9	12.7	15.2	1175.1	1000	1	6.535	0.342	0.401	0.459
YCR017C	CWH43	0.0592	0.0771	0.0967	7.2	9.0	11.7	7.7	9.9	13.3	20267.0	364	1	9.679	0.573	0.746	0.936
YCR018C	SRD1	0.0308	0.0363	0.0411	16.9	19.1	22.5	20.3	23.6	29.0	811.6	1000	1	1.91	0.059	0.069	0.078
YCR019W	MAK32	0.0381	0.0437	0.0484	14.3	15.9	18.2	16.7	18.8	22.2	1172.5	1000	1	1.561	0.059	0.068	0.076
YCR020C	PET18	0.0399	0.0448	0.0494	14.0	15.5	17.4	16.3	18.3	21.0	261.9	1000	0	1.292	0.052	0.058	0.064
YCR020C-A	MAK31	0.0102	0.0119	0.0134	51.8	58.1	67.6	107.0	138.0	207.0	1100.2	1000	1	5.378	0.055	0.064	0.072
YCR021C	HSP30	0.0606	0.0758	0.1011	6.9	9.1	11.4	7.4	10.1	12.9	298.0	1000	0	1.158	0.070	0.088	0.117
YCR022C	YCR022C	0.105	0.1247	0.1955	3.5	5.6	6.6	3.7	5.9	7.1	25.2	1000	0	0.5208	0.055	0.065	0.102
YCR023C	YCR023C	0.0551	0.0643	0.0734	9.4	10.8	12.6	10.4	12.1	14.4	5759.5	1000	1	4.113	0.227	0.265	0.302
YCR024C	SLM5	0.0417	0.0508	0.0609	11.4	13.7	16.6	12.8	15.8	19.9	971.2	1000	1	1.329	0.055	0.068	0.081
YCR024C-A	PMP1	0.0732	0.0878	0.1126	6.2	7.9	9.5	6.6	8.6	10.5	8495.6	984	1	79.61	5.827	6.990	8.964
YCR025C	YCR025C	0.0557	0.0803	0.1086	6.4	8.6	12.4	6.8	9.4	14.2	221.6	1000	0	0.339	0.019	0.027	0.037
YCR026C	NPP1	0.0697	0.0833	0.097	7.1	8.3	9.9	7.7	9.1	11.0	4709.4	1000	1	2.382	0.166	0.198	0.231
YCR027C	RHB1	0.049	0.0581	0.0676	10.3	11.9	14.1	11.4	13.5	16.5	1095.6	1000	1	2.724	0.134	0.158	0.184
YCR028C	FEN2	0.063	0.0733	0.0843	8.2	9.4	11.0	9.0	10.4	12.4	4887.0	1000	1	2.011	0.127	0.147	0.170
YCR028C-A	RIM1	0.0274	0.0327	0.0368	18.8	21.2	25.3	23.2	26.9	33.8	3124.5	1000	1	17.41	0.477	0.569	0.641
YCR030C	SYP1	0.0888	0.1035	0.1206	5.7	6.7	7.8	6.1	7.2	8.5	6001.1	1000	1	3.847	0.342	0.398	0.464
YCR032W	BPH1	0.0905	0.1121	0.1345	5.2	6.2	7.7	5.4	6.6	8.3	4407.5	1000	1	2.296	0.208	0.257	0.309
YCR033W	SNT1	0.11	0.1292	0.1517	4.6	5.4	6.3	4.8	5.7	6.7	5056.5	1000	1	3.365	0.370	0.435	0.510
YCR034W	FEN1	0.0456	0.0533	0.061	11.4	13.0	15.2	12.8	14.9	17.9	6120.3	1000	1	13.21	0.603	0.704	0.806
YCR035C	RRP43	0.0504	0.0586	0.0667	10.4	11.8	13.7	11.6	13.4	15.9	1805.2	1000	1	4.824	0.243	0.283	0.322
YCR036W	RBK1	0.0417	0.0499	0.0576	12.0	13.9	16.6	13.7	16.1	19.9	3376.6	1000	1	4.052	0.169	0.202	0.233
YCR037C	PHO87	0.0665	0.0776	0.0899	7.7	8.9	10.4	8.4	9.8	11.6	6314.1	1000	1	3.044	0.202	0.236	0.274
YCR038C	BUD5	0.0398	0.0484	0.0578	12.0	14.3	17.4	13.6	16.7	21.0	520.2	1000	1	2.092	0.083	0.101	0.121
YCR042C	TAF2	0.0971	0.1132	0.1308	5.3	6.1	7.1	5.6	6.5	7.7	4956.2	1000	1	3.545	0.344	0.401	0.464
YCR043C	YCR043C	0.0158	0.0185	0.0206	33.7	37.5	43.9	50.6	59.9	78.1	2247.8	1000	1	7.986	0.126	0.148	0.165
YCR044C	PER1	0.0469	0.0631	0.0781	8.9	11.0	14.8	9.7	12.3	17.3	3729.2	1000	1	2.789	0.131	0.176	0.218
YCR045W-A	YCR045W-A	0.0753	0.0963	0.1184	5.9	7.2	9.2	6.2	7.7	10.1	685.0	1000	1	0.3192	0.024	0.031	0.038
YCR046C	IMG1	0.0397	0.0551	0.0701	9.9	12.6	17.4	11.0	14.4	21.1	737.8	1000	1	4.44	0.176	0.245	0.311
YCR047C	BUD23	0.0609	0.0876	0.1131	6.1	7.9	11.4	6.5	8.6	12.8	565.7	999	1	2.927	0.178	0.256	0.331
YCR048W	ARE1	0.0629	0.0832	0.1055	6.6	8.3	11.0	7.0	9.1	12.4	3887.4	1000	1	2.288	0.144	0.190	0.241
YCR051W	YCR051W	0.0459	0.0694	0.0914	7.6	10.0	15.1	8.2	11.1	17.8	1037.5	1000	1	6.282	0.288	0.436	0.574
YCR052W	RSC6	0.057	0.0687	0.0801	8.7	10.1	12.2	9.5	11.2	13.8	2302.8	1000	1	3.824	0.218	0.263	0.306
YCR053W	THR4	0.0478	0.0595	0.0738	9.4	11.6	14.5	10.4	13.2	17.0	21309.4	527	1	29.44	1.407	1.752	2.172
YCR054C	CTR86	0.0607	0.0741	0.0883	7.8	9.4	11.4	8.5	10.3	12.9	1309.9	1000	1	1.932	0.117	0.143	0.171
YCR057C	PWP2	0.0801	0.0937	0.11	6.3	7.4	8.7	6.7	8.0	9.5	9653.0	979	1	6.419	0.514	0.601	0.706
YCR059C	YIH1	0.0298	0.0385	0.0461	15.0	18.0	23.3	17.7	21.9	30.3	2412.4	1000	1	3.871	0.115	0.149	0.179
YCR060W	TAH1	0.0281	0.0394	0.0486	14.3	17.6	24.6	16.6	21.3	32.7	400.9	1000	0	4.865	0.137	0.192	0.236
YCR061W	YCR061W	0.0539	0.0778	0.1057	6.6	8.9	12.9	7.0	9.8	14.7	2649.6	998	1	5.392	0.291	0.420	0.570
YCR063W	BUD31	0.114	0.1357	0.1581	4.4	5.1	6.1	4.6	5.4	6.5	575.4	1000	1	0.6438	0.073	0.087	0.102
YCR065W	HCM1	0.0912	0.1088	0.1285	5.4	6.4	7.6	5.7	6.8	8.2	6970.5	993	1	2.486	0.227	0.271	0.319
YCR066W	RAD18	0.0954	0.1109	0.1283	5.4	6.3	7.3	5.7	6.7	7.8	491.8	1000	1	1.28	0.122	0.142	0.164
YCR067C	SED4	0.0944	0.1134	0.1402	4.9	6.1	7.3	5.2	6.5	7.9	10799.1	803	1	4.09	0.386	0.464	0.573
YCR068W	ATG15	0.0657	0.08	0.0967	7.2	8.7	10.6	7.7	9.5	11.8	3295.9	1000	1	0.7542	0.050	0.060	0.073
YCR069W	CPR4	0.0608	0.076	0.0931	7.4	9.1	11.4	8.0	10.0	12.8	6517.4	998	1	6.162	0.375	0.468	0.574
YCR071C	IMG2	0.0517	0.0611	0.0717	9.7	11.3	13.4	10.7	12.8	15.5	512.6	1000	1	4.396	0.227	0.269	0.315
YCR072C	RSA4	0.0789	0.0907	0.1028	6.7	7.6	8.8	7.2	8.3	9.6	2105.3	1000	1	4.978	0.393	0.452	0.512
YCR073C	SSK22	0.1062	0.1273	0.1515	4.6	5.4	6.5	4.8	5.8	7.0	1134.0	1000	1	2.427	0.258	0.309	0.368
YCR073W-A	SOL2	0.0437	0.0555	0.0674	10.3	12.5	15.9	11.5	14.3	18.9	1707.2	1000	1	3.371	0.147	0.187	0.227
YCR075C	ERS1	0.0312	0.0412	0.0488	14.2	16.8	22.2	16.5	20.2	28.5	2248.9	1000	1	1.259	0.039	0.052	0.061
YCR075W-A	YCR075W-A	0.012	0.0143	0.0162	42.8	48.3	57.7	74.5	93.1	135.4	534.8	1000	0	3.215	0.039	0.046	0.052
YCR076C	FUB1	0.0363	0.0506	0.066	10.5	13.7	19.1	11.7	15.9	23.5	649.1	1000	1	2.829	0.103	0.143	0.187
YCR077C	PAT1	0.0677	0.086	0.1054	6.6	8.1	10.2	7.0	8.8	11.4	7286.2	990	1	7.974	0.540	0.686	0.841
YCR079W	PTC6	0.0561	0.0726	0.0904	7.7	9.5	12.4	8.3	10.5	14.1	1984.0	1000	1	1.271	0.071	0.092	0.115
YCR081W	SRB8	0.0703	0.0872	0.1048	6.6	8.0	9.9	7.1	8.6	10.9	3252.7	1000	1	1.488	0.105	0.130	0.156
YCR082W	AHC2	0.0466	0.0558	0.0659	10.5	12.4	14.9	11.8	14.2	17.5	2537.4	1000	1	10.46	0.488	0.584	0.690
YCR083W	TRX3	0.022	0.0308	0.0401	17.3	22.5	31.5	20.9	29.0	45.8	1839.6	1000	1	3.597	0.079	0.111	0.144
YCR084C	TUP1	0.0659	0.0826	0.1064	6.5	8.4	10.5	7.0	9.2	11.8	16894.6	448	1	9.594	0.632	0.793	1.021
YCR086W	CSM1	0.039	0.0536	0.0702	9.9	12.9	17.8	10.9	14.8	21.6	345.2	1000	0	1.487	0.058	0.080	0.104
YCR087C-A	YCR087C-A	0.0245	0.0283	0.0313	22.1	24.5	28.3	28.4	32.3	39.5	869.6	1000	1	4.529	0.111	0.128	0.142
YCR087W	YCR087W	0.06	0.3387	1.9758	0.4	2.0	11.6	0.4	2.1	13.1	6.6	1000	0	0.1422	0.009	0.048	0.281
YCR088W	ABP1	0.0476	0.0706	0.0922	7.5	9.8	14.5	8.1	10.9	17.0	6130.0	998	1	12.42	0.591	0.877	1.145
YCR089W	FIG2	0.3014	0.472	0.6807	1.0	1.5	2.3	1.0	1.5	2.4	1082.8	1000	1	17.81	5.367	8.405	12.120
YCR090C	YCR090C	0.0097	0.0118	0.0135	51.3	58.9	71.7	104.9	142.4	249.9	2285.8	1000	1	5.197	0.050	0.061	0.070
YCR091W	KIN82	0.0947	0.1096	0.1257	5.5	6.3	7.3	5.8	6.8	7.9	915.2	1000	1	1.108	0.105	0.122	0.139
YCR092C	MSH3	0.0687	0.08	0.0905	7.7	8.7	10.1	8.3	9.5	11.2	2680.1	1000	1	1.626	0.112	0.130	0.147
YCR094W	CDC50	0.0444	0.051	0.0566	12.2	13.6	15.6	13.9	15.7	18.5	2704.0	1000	1	3.389	0.151	0.173	0.192
YCR095C	OCA4	0.0938	0.112	0.1341	5.2	6.2	7.4	5.4	6.6	8.0	475.4	1000	1	2.278	0.214	0.255	0.306
YCR098C	GIT1	0.0334	0.0419	0.052	13.3	16.5	20.8	15.4	19.8	26.2	243.2	1000	0	0.4272	0.014	0.018	0.022
YCR099C	YCR099C	0.101	0.1211	0.1435	4.8	5.7	6.9	5.1	6.1	7.4	184.3	1000	0	0.3648	0.037	0.044	0.052
YCR100C	YCR100C	0.0723	0.0848	0.0965	7.2	8.2	9.6	7.7	8.9	10.6	434.2	1000	1	0.3018	0.022	0.026	0.029
YCR101C	YCR101C	0.0804	0.0954	0.1142	6.1	7.3	8.6	6.5	7.8	9.4	448.1	1000	1	0.4152	0.033	0.040	0.047
YCR102C	YCR102C	0.0354	0.049	0.0623	11.1	14.2	19.6	12.5	16.5	24.3	143.2	1000	0	0.696	0.025	0.034	0.043
YCR106W	RDS1	0.0708	0.0882	0.1068	6.5	7.9	9.8	6.9	8.5	10.8	1405.0	1000	1	0.837	0.059	0.074	0.089
YCR107W	AAD3	0.0831	0.0988	0.1169	5.9	7.0	8.3	6.3	7.5	9.1	702.6	1000	1	1.029	0.086	0.102	0.120
YDL001W	RMD1	0.0666	0.0824	0.0975	7.1	8.4	10.4	7.6	9.2	11.6	741.8	1000	1	2.357	0.157	0.194	0.230
YDL002C	NHP10	0.0493	0.0564	0.0624	11.1	12.3	14.1	12.5	14.0	16.4	883.0	1000	1	4.551	0.224	0.257	0.284
YDL003W	MCD1	0.0743	0.0868	0.0985	7.0	8.0	9.3	7.6	8.7	10.3	3959.8	1000	1	3.319	0.247	0.288	0.327
YDL004W	ATP16	0.0252	0.0296	0.0327	21.2	23.4	27.5	26.8	30.5	37.9	4533.0	1000	1	19.68	0.496	0.583	0.644
YDL005C	MED2	0.0871	0.1061	0.1271	5.5	6.5	8.0	5.8	7.0	8.6	1831.9	1000	1	3.442	0.300	0.365	0.438
YDL006W	PTC1	0.0465	0.0533	0.06	11.6	13.0	14.9	13.1	14.9	17.5	1570.7	1000	1	1.417	0.066	0.076	0.085
YDL007W	RPT2	0.0614	0.0774	0.0937	7.4	9.0	11.3	8.0	9.8	12.7	7045.3	1000	1	14.17	0.870	1.097	1.328
YDL008W	APC11	0.025	0.0312	0.0368	18.8	22.2	27.8	23.2	28.5	38.4	775.2	1000	1	2.228	0.056	0.070	0.082
YDL010W	GRX6	0.0627	0.0886	0.1112	6.2	7.8	11.1	6.6	8.5	12.4	424.0	1000	1	5.175	0.325	0.459	0.576
YDL012C	YDL012C	0.0546	0.0796	0.1076	6.4	8.7	12.7	6.9	9.5	14.5	531.9	999	1	6.8	0.371	0.541	0.732
YDL013W	SLX5	0.0903	0.1145	0.1359	5.1	6.1	7.7	5.4	6.4	8.3	786.0	1000	1	1.721	0.155	0.197	0.234
YDL014W	NOP1	0.0546	0.0754	0.0945	7.3	9.2	12.7	7.9	10.1	14.5	3530.8	1000	1	38.55	2.105	2.906	3.643
YDL015C	TSC13	0.0222	0.0288	0.0355	19.6	24.0	31.2	24.3	31.6	45.3	11703.4	1000	1	12.18	0.271	0.351	0.433
YDL016C	YDL016C	0.0297	0.0353	0.0417	16.6	19.6	23.3	19.9	24.4	30.4	2153.0	1000	1	1.432	0.043	0.051	0.060
YDL017W	CDC7	0.0744	0.0883	0.1021	6.8	7.8	9.3	7.3	8.5	10.3	487.4	1000	1	1.546	0.115	0.137	0.158
YDL018C	ERP3	0.0242	0.0285	0.0328	21.1	24.3	28.6	26.7	32.1	40.1	1756.4	1000	1	2.565	0.062	0.073	0.084
YDL020C	RPN4	0.1022	0.1208	0.1436	4.8	5.7	6.8	5.1	6.1	7.3	4249.1	1000	1	20.64	2.110	2.494	2.965
YDL021W	GPM2	0.0325	0.0418	0.0496	14.0	16.6	21.3	16.2	19.9	27.1	638.9	1000	1	1.993	0.065	0.083	0.099
YDL022W	GPD1	0.054	0.0684	0.0841	8.2	10.1	12.8	9.0	11.3	14.7	23758.9	336	1	14.48	0.782	0.991	1.218
YDL024C	DIA3	0.0435	0.0587	0.0763	9.1	11.8	15.9	10.0	13.4	18.9	327.5	1000	0	0.3792	0.017	0.022	0.029
YDL025C	RTK1	0.0703	0.0866	0.1041	6.7	8.0	9.9	7.1	8.7	10.9	4163.2	1000	1	2.926	0.206	0.253	0.305
YDL027C	YDL027C	0.067	0.079	0.0916	7.6	8.8	10.3	8.2	9.6	11.5	1608.7	1000	1	2.695	0.181	0.213	0.247
YDL028C	MPS1	0.1137	0.1358	0.1552	4.5	5.1	6.1	4.7	5.4	6.5	1474.0	1000	1	2.278	0.259	0.309	0.354
YDL029W	ARP2	0.0364	0.0454	0.053	13.1	15.3	19.1	15.0	18.0	23.5	8522.2	1000	1	12.53	0.456	0.569	0.664
YDL030W	PRP9	0.1006	0.1142	0.1278	5.4	6.1	6.9	5.7	6.5	7.4	699.0	1000	1	1.967	0.198	0.225	0.251
YDL031W	DBP10	0.1061	0.136	0.1878	3.7	5.1	6.5	3.8	5.4	7.0	2188.9	1000	1	6.828	0.724	0.929	1.282
YDL033C	SLM3	0.0628	0.078	0.0954	7.3	8.9	11.0	7.8	9.7	12.4	1427.7	1000	1	0.8268	0.052	0.064	0.079
YDL035C	GPR1	0.0957	0.1107	0.127	5.5	6.3	7.2	5.8	6.7	7.8	5500.1	1000	1	3.812	0.365	0.422	0.484
YDL036C	PUS9	0.0654	0.0743	0.0839	8.3	9.3	10.6	9.0	10.3	11.8	1480.0	1000	1	1.497	0.098	0.111	0.126
YDL037C	BSC1	0.3927	0.7606	1.15	0.6	0.9	1.8	0.6	0.9	1.8	39.1	1000	0	3.288	1.291	2.501	3.781
YDL039C	PRM7	0.3898	0.648	1.005	0.7	1.1	1.8	0.7	1.1	1.8	128.5	1000	0	5.728	2.233	3.712	5.757
YDL040C	NAT1	0.0483	0.0599	0.0719	9.6	11.6	14.4	10.7	13.1	16.8	5146.1	1000	1	6.32	0.305	0.379	0.454
YDL042C	SIR2	0.0832	0.0975	0.113	6.1	7.1	8.3	6.5	7.6	9.1	1729.5	1000	1	2.566	0.214	0.250	0.290
YDL043C	PRP11	0.054	0.062	0.0705	9.8	11.2	12.8	10.9	12.6	14.7	545.9	1000	1	2.258	0.122	0.140	0.159
YDL044C	MTF2	0.0817	0.096	0.1098	6.3	7.2	8.5	6.7	7.8	9.3	506.8	1000	1	1.462	0.120	0.140	0.161
YDL045C	FAD1	0.0466	0.0526	0.0579	12.0	13.2	14.9	13.6	15.2	17.4	1323.0	1000	1	2.079	0.097	0.109	0.120
YDL045W-A	MRP10	0.0349	0.0387	0.043	16.1	17.9	19.9	19.2	21.8	24.8	688.9	1000	1	6.897	0.241	0.267	0.297
YDL046W	NPC2	0.0466	0.0629	0.0782	8.9	11.0	14.9	9.7	12.4	17.5	4685.5	1000	1	11.72	0.546	0.737	0.916
YDL047W	SIT4	0.0616	0.0764	0.0906	7.7	9.1	11.2	8.3	10.0	12.7	3388.0	1000	1	7.64	0.471	0.584	0.692
YDL048C	STP4	0.211	0.2928	0.4265	1.6	2.4	3.3	1.7	2.4	3.4	247.3	1000	1	18.94	3.995	5.544	8.076
YDL049C	KNH1	0.0441	0.0584	0.0721	9.6	11.9	15.7	10.6	13.5	18.6	406.8	1000	1	1.969	0.087	0.115	0.142
YDL051W	LHP1	0.0306	0.035	0.0389	17.8	19.8	22.7	21.7	24.7	29.2	4454.8	1000	1	10.53	0.322	0.368	0.410
YDL052C	SLC1	0.0526	0.0639	0.0756	9.2	10.9	13.2	10.1	12.2	15.2	5581.5	1000	1	7.778	0.409	0.497	0.588
YDL053C	PBP4	0.0423	0.0514	0.0599	11.6	13.5	16.4	13.1	15.6	19.6	2082.2	1000	1	7.327	0.310	0.377	0.439
YDL054C	MCH1	0.0755	0.0868	0.0996	7.0	8.0	9.2	7.5	8.7	10.1	2129.4	1000	1	4.59	0.347	0.398	0.457
YDL056W	MBP1	0.1026	0.1204	0.1432	4.8	5.8	6.8	5.1	6.1	7.2	2849.5	1000	1	2.662	0.273	0.321	0.381
YDL057W	YDL057W	0.0584	0.0688	0.0774	9.0	10.1	11.9	9.8	11.2	13.5	401.0	1000	1	0.648	0.038	0.045	0.050
YDL058W	USO1	0.0888	0.108	0.1299	5.3	6.4	7.8	5.6	6.9	8.5	8460.9	988	1	3.174	0.282	0.343	0.412
YDL059C	RAD59	0.0456	0.0558	0.066	10.5	12.4	15.2	11.7	14.2	17.9	274.0	1000	0	1.568	0.071	0.087	0.104
YDL060W	TSR1	0.0857	0.0979	0.1094	6.3	7.1	8.1	6.8	7.6	8.8	4603.1	1000	1	5.153	0.442	0.505	0.564
YDL061C	RPS29B	0.0117	0.0136	0.0154	45.0	50.8	59.1	81.7	102.7	143.4	9092.3	1000	1	22.01	0.258	0.299	0.339
YDL063C	YDL063C	0.0375	0.0447	0.053	13.1	15.5	18.5	15.0	18.3	22.7	3179.2	1000	1	3.264	0.122	0.146	0.173
YDL064W	UBC9	0.0296	0.0375	0.0437	15.9	18.5	23.4	18.8	22.7	30.5	1923.7	1000	1	8.004	0.237	0.300	0.350
YDL065C	PEX19	0.0756	0.0979	0.1174	5.9	7.1	9.2	6.3	7.6	10.1	889.9	1000	1	7.745	0.586	0.758	0.909
YDL066W	IDP1	0.0259	0.0335	0.0406	17.1	20.7	26.8	20.6	26.0	36.5	17407.1	953	1	10.71	0.277	0.359	0.435
YDL067C	COX9	0.03	0.0481	0.0675	10.3	14.4	23.1	11.4	16.8	30.0	1859.3	1000	1	26.97	0.809	1.297	1.821
YDL069C	CBS1	0.0535	0.0644	0.0756	9.2	10.8	12.9	10.1	12.1	14.9	209.0	1000	0	1.576	0.084	0.102	0.119
YDL070W	BDF2	0.0815	0.0942	0.1076	6.4	7.4	8.5	6.9	7.9	9.3	4135.0	1000	1	16.58	1.351	1.562	1.784
YDL071C	YDL071C	0.0347	0.0715	0.1056	6.6	9.7	20.0	7.0	10.7	24.9	112.1	1000	0	0.219	0.008	0.016	0.023
YDL072C	YET3	0.0273	0.0319	0.0365	19.0	21.8	25.4	23.4	27.8	34.0	6857.4	1000	1	15.25	0.416	0.487	0.557
YDL073W	YDL073W	0.1322	0.1635	0.1947	3.6	4.2	5.2	3.7	4.4	5.5	1936.2	1000	1	3.307	0.437	0.541	0.644
YDL074C	BRE1	0.0753	0.0893	0.1015	6.8	7.8	9.2	7.3	8.4	10.1	3746.3	1000	1	4.975	0.375	0.444	0.505
YDL076C	RXT3	0.0578	0.0662	0.0739	9.4	10.5	12.0	10.3	11.7	13.6	1511.0	1000	1	3.728	0.216	0.247	0.276
YDL077C	VAM6	0.0656	0.0792	0.0922	7.5	8.8	10.6	8.1	9.6	11.8	2223.0	1000	1	1.927	0.126	0.153	0.178
YDL078C	MDH3	0.0336	0.0475	0.0619	11.2	14.6	20.6	12.6	17.1	25.9	8117.4	1000	1	6.317	0.212	0.300	0.391
YDL079C	MRK1	0.0528	0.0676	0.0828	8.4	10.2	13.1	9.1	11.4	15.1	416.0	1000	0	1.173	0.062	0.079	0.097
YDL080C	THI3	0.0674	0.0842	0.1018	6.8	8.2	10.3	7.3	9.0	11.5	1545.6	1000	1	2.133	0.144	0.180	0.217
YDL082W	RPL13A	0.0286	0.036	0.0431	16.1	19.2	24.2	19.2	23.8	31.9	14696.9	992	1	89.81	2.569	3.233	3.871
YDL083C	RPS16B	0.0158	0.0186	0.0207	33.5	37.3	43.8	50.3	59.3	77.8	18470.6	1000	1	97.91	1.547	1.821	2.027
YDL084W	SUB2	0.0132	0.0154	0.0172	40.4	45.1	52.6	67.4	81.9	110.6	49628.7	866	1	27.05	0.357	0.417	0.465
YDL085C-A	YDL085C-A	0.0306	0.0452	0.0616	11.3	15.3	22.6	12.7	18.1	29.2	1017.9	1000	1	4.094	0.125	0.185	0.252
YDL085W	NDE2	0.0305	0.0564	0.0824	8.4	12.3	22.8	9.2	14.0	29.4	635.2	1000	1	0.2742	0.008	0.015	0.023
YDL086C-A	YDL086C-A	0.0698	0.0922	0.1133	6.1	7.5	9.9	6.5	8.1	11.0	95.9	1000	0	0.8598	0.060	0.079	0.097
YDL086W	YDL086W	0.0318	0.044	0.057	12.2	15.8	21.8	13.8	18.7	27.9	3604.9	1000	1	7.203	0.229	0.317	0.411
YDL087C	LUC7	0.0652	0.0799	0.0966	7.2	8.7	10.6	7.7	9.5	11.9	721.4	1000	1	0.7158	0.047	0.057	0.069
YDL088C	ASM4	0.1067	0.1228	0.1423	4.9	5.6	6.5	5.1	6.0	6.9	2555.3	1000	1	3.897	0.416	0.479	0.555
YDL089W	NUR1	0.0438	0.0526	0.0619	11.2	13.2	15.8	12.6	15.2	18.8	1516.2	1000	1	1.909	0.084	0.100	0.118
YDL090C	RAM1	0.0484	0.0579	0.0671	10.3	12.0	14.3	11.5	13.6	16.7	1526.1	1000	1	2.205	0.107	0.128	0.148
YDL091C	UBX3	0.0727	0.0847	0.0969	7.2	8.2	9.5	7.7	8.9	10.5	1571.7	1000	1	1.336	0.097	0.113	0.130
YDL092W	SRP14	0.0283	0.0328	0.0378	18.3	21.1	24.5	22.4	26.8	32.3	1181.4	1000	1	9.607	0.272	0.315	0.363
YDL093W	PMT5	0.0651	0.0814	0.0962	7.2	8.5	10.7	7.8	9.3	11.9	5209.0	1000	1	2.733	0.178	0.223	0.263
YDL095W	PMT1	0.059	0.0745	0.0997	7.0	9.3	11.7	7.5	10.3	13.3	46021.1	73	1	10.93	0.645	0.814	1.089
YDL097C	RPN6	0.0547	0.0651	0.0769	9.0	10.6	12.7	9.9	11.9	14.5	10621.5	997	1	11.97	0.655	0.779	0.920
YDL098C	SNU23	0.0668	0.0871	0.1066	6.5	8.0	10.4	7.0	8.6	11.6	175.1	1000	0	2.107	0.141	0.184	0.225
YDL099W	BUG1	0.0691	0.0803	0.0916	7.6	8.6	10.0	8.2	9.4	11.2	1749.9	1000	1	15.77	1.090	1.266	1.445
YDL100C	GET3	0.0286	0.0365	0.0442	15.7	19.0	24.2	18.6	23.4	31.9	14344.4	993	1	16.93	0.484	0.618	0.748
YDL101C	DUN1	0.0535	0.0638	0.072	9.6	10.9	13.0	10.6	12.2	14.9	1751.1	1000	1	1.449	0.078	0.092	0.104
YDL102W	POL3	0.0947	0.1195	0.1552	4.5	5.8	7.3	4.7	6.2	7.9	2363.9	1000	1	2.486	0.235	0.297	0.386
YDL103C	QRI1	0.0497	0.0688	0.0865	8.0	10.1	14.0	8.7	11.2	16.2	3907.1	1000	1	3.694	0.184	0.254	0.320
YDL104C	QRI7	0.0639	0.0822	0.102	6.8	8.4	10.8	7.3	9.2	12.2	258.8	1000	1	1.676	0.107	0.138	0.171
YDL105W	NSE4	0.0651	0.076	0.0879	7.9	9.1	10.7	8.6	10.0	11.9	611.2	1000	1	0.2958	0.019	0.022	0.026
YDL106C	PHO2	0.1136	0.1367	0.1626	4.3	5.1	6.1	4.5	5.3	6.5	1240.1	1000	1	1.895	0.215	0.259	0.308
YDL107W	MSS2	0.0297	0.034	0.039	17.8	20.4	23.3	21.6	25.5	30.3	636.5	1000	1	1.405	0.042	0.048	0.055
YDL108W	KIN28	0.0473	0.0585	0.0698	9.9	11.8	14.6	11.0	13.4	17.1	937.6	1000	1	2.115	0.100	0.124	0.148
YDL109C	YDL109C	0.0691	0.0847	0.1011	6.9	8.2	10.0	7.4	8.9	11.1	1025.4	1000	1	0.558	0.039	0.047	0.056
YDL110C	TMA17	0.0464	0.0749	0.1031	6.7	9.3	14.9	7.2	10.2	17.5	1605.6	997	1	4.579	0.213	0.343	0.472
YDL111C	RRP42	0.0453	0.0505	0.0564	12.3	13.7	15.3	14.0	15.9	18.0	2628.1	1000	1	6.044	0.274	0.305	0.341
YDL112W	TRM3	0.0806	0.1042	0.1289	5.4	6.7	8.6	5.7	7.1	9.4	13584.7	810	1	4.187	0.338	0.436	0.540
YDL113C	ATG20	0.0613	0.0709	0.0795	8.7	9.8	11.3	9.6	10.8	12.7	2099.2	1000	1	2.062	0.126	0.146	0.164
YDL115C	IWR1	0.0668	0.0847	0.103	6.7	8.2	10.4	7.2	8.9	11.6	838.2	1000	1	3.025	0.202	0.256	0.312
YDL116W	NUP84	0.061	0.0748	0.0881	7.9	9.3	11.4	8.5	10.2	12.8	5760.0	1000	1	3.177	0.194	0.238	0.280
YDL117W	CYK3	0.094	0.1077	0.1225	5.7	6.4	7.4	6.0	6.9	8.0	4799.5	1000	1	2.373	0.223	0.256	0.291
YDL119C	YDL119C	0.0472	0.0532	0.0592	11.7	13.0	14.7	13.2	15.0	17.2	588.8	1000	1	2.171	0.103	0.116	0.129
YDL120W	YFH1	0.0562	0.0687	0.0806	8.6	10.1	12.3	9.4	11.2	14.1	1256.1	1000	1	6.443	0.362	0.443	0.519
YDL121C	YDL121C	0.0162	0.0193	0.0219	31.6	36.0	42.8	46.2	56.1	74.6	3317.3	1000	1	7.104	0.115	0.137	0.156
YDL122W	UBP1	0.1058	0.1208	0.1361	5.1	5.7	6.6	5.4	6.1	7.0	6018.6	1000	1	6.166	0.652	0.745	0.839
YDL123W	SNA4	0.0844	0.1083	0.1354	5.1	6.4	8.2	5.4	6.8	8.9	599.1	1000	1	5.112	0.432	0.554	0.692
YDL124W	YDL124W	0.0416	0.0617	0.084	8.3	11.2	16.7	9.0	12.6	20.0	21588.4	366	1	13.17	0.548	0.813	1.106
YDL125C	HNT1	0.0196	0.0232	0.0256	27.0	29.9	35.3	37.0	42.5	54.5	7220.2	1000	1	19.57	0.384	0.454	0.501
YDL127W	PCL2	0.114	0.1413	0.1684	4.1	4.9	6.1	4.3	5.2	6.5	715.0	1000	1	4.105	0.468	0.580	0.691
YDL128W	VCX1	0.0522	0.0678	0.0844	8.2	10.2	13.3	8.9	11.4	15.3	14651.5	757	1	8.213	0.429	0.557	0.693
YDL129W	YDL129W	0.0877	0.1056	0.1272	5.4	6.6	7.9	5.8	7.0	8.6	312.2	1000	1	1.045	0.092	0.110	0.133
YDL130W-A	STF1	0.0348	0.044	0.0526	13.2	15.8	19.9	15.2	18.7	24.9	330.0	1000	0	13.69	0.476	0.602	0.720
YDL131W	LYS21	0.0607	0.0796	0.0973	7.1	8.7	11.4	7.7	9.5	12.9	4417.2	1000	1	25.39	1.541	2.021	2.471
YDL132W	CDC53	0.075	0.0889	0.1082	6.4	7.8	9.2	6.8	8.5	10.2	8278.3	995	1	3.356	0.252	0.298	0.363
YDL133W	SRF1	0.0608	0.0705	0.0805	8.6	9.8	11.4	9.4	10.9	12.9	1849.0	1000	1	2.481	0.151	0.175	0.200
YDL134C	PPH21	0.0581	0.0717	0.0846	8.2	9.7	11.9	8.9	10.7	13.5	3365.1	1000	1	4.298	0.250	0.308	0.364
YDL135C	RDI1	0.0268	0.0317	0.0354	19.6	21.9	25.8	24.3	28.0	34.8	2489.0	1000	1	8.889	0.238	0.282	0.315
YDL137W	ARF2	0.0168	0.0205	0.0235	29.4	33.8	41.3	41.7	51.0	70.1	9968.7	1000	1	7.325	0.123	0.150	0.172
YDL138W	RGT2	0.0791	0.0926	0.1071	6.5	7.5	8.8	6.9	8.1	9.6	3037.3	1000	1	1.226	0.097	0.114	0.131
YDL139C	SCM3	0.0666	0.0822	0.1015	6.8	8.4	10.4	7.3	9.2	11.6	204.0	1000	0	0.9132	0.061	0.075	0.093
YDL141W	BPL1	0.0724	0.0913	0.1101	6.3	7.6	9.6	6.7	8.2	10.6	4103.2	1000	1	3.414	0.247	0.312	0.376
YDL142C	CRD1	0.0399	0.0489	0.0577	12.0	14.2	17.4	13.6	16.5	21.0	1061.3	1000	1	1.579	0.063	0.077	0.091
YDL143W	CCT4	0.0542	0.0746	0.0955	7.3	9.3	12.8	7.8	10.2	14.7	9547.3	916	1	12.38	0.671	0.923	1.182
YDL144C	YDL144C	0.0452	0.0715	0.0962	7.2	9.7	15.3	7.8	10.7	18.1	2854.2	999	1	2.72	0.123	0.195	0.262
YDL145C	COP1	0.0605	0.074	0.1032	6.7	9.4	11.5	7.2	10.3	12.9	58522.9	57	1	10.46	0.633	0.774	1.079
YDL146W	LDB17	0.0445	0.0548	0.0651	10.7	12.6	15.6	11.9	14.5	18.4	2592.0	1000	1	1.657	0.074	0.091	0.108
YDL147W	RPN5	0.0682	0.0833	0.0976	7.1	8.3	10.2	7.6	9.1	11.3	6646.2	1000	1	13.75	0.938	1.146	1.342
YDL148C	NOP14	0.0954	0.1092	0.129	5.4	6.3	7.3	5.7	6.8	7.8	4692.4	1000	1	4.343	0.414	0.474	0.560
YDL149W	ATG9	0.0642	0.0778	0.0927	7.5	8.9	10.8	8.1	9.8	12.1	2580.6	1000	1	0.8622	0.055	0.067	0.080
YDL150W	RPC53	0.077	0.098	0.1173	5.9	7.1	9.0	6.3	7.6	9.9	1328.2	1000	1	4.238	0.326	0.415	0.497
YDL153C	SAS10	0.0755	0.0871	0.0989	7.0	8.0	9.2	7.5	8.6	10.1	3461.4	1000	1	6.738	0.509	0.587	0.666
YDL154W	MSH5	0.0611	0.0719	0.0828	8.4	9.6	11.3	9.1	10.7	12.8	1049.3	1000	1	0.7692	0.047	0.055	0.064
YDL155W	CLB3	0.0865	0.104	0.1222	5.7	6.7	8.0	6.0	7.1	8.7	2727.1	1000	1	2.581	0.223	0.268	0.315
YDL156W	CMR1	0.0932	0.1092	0.1277	5.4	6.3	7.4	5.7	6.8	8.0	1269.6	1000	1	0.5568	0.052	0.061	0.071
YDL157C	YDL157C	0.0125	0.0146	0.0164	42.2	47.5	55.3	72.7	90.2	122.8	2242.4	1000	1	8.625	0.108	0.126	0.141
YDL158C	YDL158C	0.024	0.032	0.0434	16.0	21.7	28.8	19.0	27.6	40.4	220.7	1000	0	1.266	0.030	0.041	0.055
YDL159W	STE7	0.056	0.0653	0.0737	9.4	10.6	12.4	10.4	11.9	14.1	1187.1	1000	1	1.829	0.102	0.119	0.135
YDL160C	DHH1	0.0656	0.0806	0.098	7.1	8.6	10.6	7.6	9.4	11.8	11935.2	866	1	1.073	0.070	0.086	0.105
YDL160C-A	MHF2	0.016	0.0188	0.0217	31.9	36.8	43.4	46.8	58.1	76.4	258.4	1000	0	3.369	0.054	0.063	0.073
YDL161W	ENT1	0.079	0.0959	0.1177	5.9	7.2	8.8	6.3	7.8	9.6	2690.1	1000	1	4.162	0.329	0.399	0.490
YDL162C	YDL162C	0.06	0.0887	0.111	6.2	7.8	11.6	6.7	8.5	13.1	32.0	1000	0	0.0252	0.002	0.002	0.003
YDL164C	CDC9	0.0711	0.0837	0.0978	7.1	8.3	9.8	7.6	9.0	10.8	4472.2	1000	1	3.078	0.219	0.258	0.301
YDL165W	CDC36	0.0193	0.0228	0.0253	27.4	30.3	35.8	37.7	43.5	55.7	2180.9	1000	1	2.19	0.042	0.050	0.055
YDL166C	FAP7	0.035	0.0445	0.0521	13.3	15.6	19.8	15.3	18.4	24.7	807.3	1000	1	4.621	0.162	0.206	0.241
YDL167C	NRP1	0.0928	0.1078	0.1248	5.6	6.4	7.5	5.9	6.9	8.1	5043.8	1000	1	5.814	0.540	0.627	0.726
YDL168W	SFA1	0.0416	0.0558	0.0688	10.1	12.4	16.7	11.2	14.2	20.0	4469.9	1000	1	7.383	0.307	0.412	0.508
YDL169C	UGX2	0.0668	0.0949	0.1265	5.5	7.3	10.4	5.8	7.9	11.6	109.0	1000	0	0.8952	0.060	0.085	0.113
YDL170W	UGA3	0.0674	0.078	0.0891	7.8	8.9	10.3	8.4	9.7	11.5	1335.7	1000	1	2.71	0.183	0.211	0.242
YDL172C	YDL172C	0.06	0.1372	0.1717	4.0	5.1	11.6	4.2	5.3	13.1	18.9	1000	0	0.1422	0.009	0.020	0.024
YDL173W	PAR32	0.051	0.0683	0.0863	8.0	10.2	13.6	8.7	11.3	15.7	2857.4	1000	1	5.982	0.305	0.409	0.516
YDL174C	DLD1	0.0564	0.0765	0.0986	7.0	9.1	12.3	7.6	10.0	14.0	6184.6	998	1	3.583	0.202	0.274	0.353
YDL175C	AIR2	0.0747	0.0912	0.1072	6.5	7.6	9.3	6.9	8.2	10.2	531.0	1000	1	2.706	0.202	0.247	0.290
YDL176W	YDL176W	0.0913	0.1083	0.1271	5.5	6.4	7.6	5.8	6.8	8.2	1345.6	1000	1	1.992	0.182	0.216	0.253
YDL177C	YDL177C	0.044	0.0524	0.0613	11.3	13.2	15.7	12.7	15.2	18.7	278.1	1000	0	2.142	0.094	0.112	0.131
YDL178W	DLD2	0.0383	0.0455	0.0512	13.5	15.2	18.1	15.6	18.0	22.1	3787.8	1000	1	5.51	0.211	0.251	0.282
YDL179W	PCL9	0.1087	0.1331	0.1543	4.5	5.2	6.4	4.7	5.5	6.8	911.2	1000	1	2.773	0.301	0.369	0.428
YDL180W	YDL180W	0.1075	0.1316	0.1556	4.5	5.3	6.4	4.7	5.6	6.9	1141.9	1000	1	3.485	0.375	0.459	0.542
YDL181W	INH1	0.0302	0.0536	0.0789	8.8	12.9	22.9	9.6	14.8	29.7	3570.6	1000	1	3.666	0.111	0.197	0.289
YDL182W	LYS20	0.0836	0.1031	0.1253	5.5	6.7	8.3	5.9	7.2	9.0	1491.5	1000	1	44.65	3.733	4.604	5.595
YDL183C	YDL183C	0.097	0.124	0.1651	4.2	5.6	7.1	4.4	5.9	7.7	184.2	1000	0	1.458	0.141	0.181	0.241
YDL184C	RPL41A	0.013	0.0167	0.0218	31.8	41.4	53.2	46.6	70.6	113.2	799.8	1000	0	849.1	11.040	14.180	18.510
YDL187C	YDL187C	0.0442	0.0678	0.091	7.6	10.2	15.7	8.2	11.4	18.6	73.1	1000	0	0.345	0.015	0.023	0.031
YDL188C	PPH22	0.0603	0.0753	0.0934	7.4	9.2	11.5	8.0	10.1	13.0	6679.7	1000	1	3.775	0.228	0.284	0.353
YDL189W	RBS1	0.0691	0.0906	0.113	6.1	7.7	10.0	6.5	8.3	11.1	729.2	1000	1	4.626	0.320	0.419	0.523
YDL190C	UFD2	0.0685	0.085	0.109	6.4	8.2	10.1	6.8	8.9	11.3	8834.2	980	1	3.506	0.240	0.298	0.382
YDL193W	NUS1	0.051	0.0629	0.0737	9.4	11.0	13.6	10.4	12.4	15.7	1997.3	1000	1	2.759	0.141	0.174	0.203
YDL194W	SNF3	0.0707	0.0819	0.0942	7.4	8.5	9.8	7.9	9.2	10.9	2229.8	1000	1	1.8	0.127	0.147	0.170
YDL197C	ASF2	0.0681	0.0864	0.1072	6.5	8.0	10.2	6.9	8.7	11.3	1518.0	1000	1	1.405	0.096	0.121	0.151
YDL198C	GGC1	0.0369	0.0486	0.0583	11.9	14.3	18.8	13.5	16.6	23.1	5326.6	1000	1	17.87	0.659	0.869	1.042
YDL199C	YDL199C	0.065	0.0791	0.0945	7.3	8.8	10.7	7.9	9.6	11.9	1722.7	1000	1	1.582	0.103	0.125	0.150
YDL200C	MGT1	0.018	0.0208	0.0236	29.3	33.3	38.6	41.4	49.8	62.7	712.0	1000	1	2.475	0.045	0.051	0.058
YDL201W	TRM8	0.0691	0.0903	0.1127	6.1	7.7	10.0	6.5	8.3	11.1	355.4	1000	1	5.731	0.396	0.518	0.646
YDL202W	MRPL11	0.0489	0.0597	0.0706	9.8	11.6	14.2	10.9	13.1	16.5	995.7	1000	1	3.67	0.180	0.219	0.259
YDL203C	ACK1	0.0765	0.0871	0.0996	7.0	8.0	9.1	7.5	8.6	10.0	2734.2	1000	1	2.072	0.159	0.181	0.206
YDL204W	RTN2	0.0434	0.0746	0.106	6.5	9.3	16.0	7.0	10.2	19.0	3638.9	997	1	0.969	0.042	0.072	0.103
YDL205C	HEM3	0.0682	0.079	0.0912	7.6	8.8	10.2	8.2	9.6	11.3	5496.4	1000	1	0.453	0.031	0.036	0.041
YDL206W	YDL206W	0.0511	0.0633	0.0753	9.2	11.0	13.6	10.1	12.3	15.7	1998.6	1000	1	1.672	0.085	0.106	0.126
YDL207W	GLE1	0.0796	0.0946	0.1097	6.3	7.3	8.7	6.7	7.9	9.5	1753.2	1000	1	3.579	0.285	0.339	0.393
YDL208W	NHP2	0.0408	0.0491	0.0557	12.4	14.1	17.0	14.2	16.4	20.4	2893.1	1000	1	27.03	1.103	1.327	1.505
YDL209C	CWC2	0.0765	0.0982	0.1226	5.7	7.1	9.1	6.0	7.6	10.0	406.9	1000	1	1.991	0.152	0.196	0.244
YDL210W	UGA4	0.0126	0.0146	0.0167	41.6	47.4	55.2	71.0	89.7	122.6	363.2	1000	0	0.5712	0.007	0.008	0.010
YDL211C	YDL211C	0.1397	0.1635	0.191	3.6	4.2	5.0	3.8	4.4	5.2	454.6	1000	1	0.7128	0.100	0.117	0.136
YDL212W	SHR3	0.0127	0.0149	0.0171	40.4	46.5	54.7	67.7	86.7	119.9	11968.8	1000	1	11.86	0.151	0.177	0.203
YDL213C	NOP6	0.0597	0.076	0.0922	7.5	9.1	11.6	8.1	10.0	13.1	1254.1	1000	1	10.1	0.603	0.768	0.931
YDL214C	PRR2	0.0615	0.0807	0.1041	6.7	8.6	11.3	7.1	9.4	12.7	506.7	1000	1	0.144	0.009	0.012	0.015
YDL215C	GDH2	0.0498	0.0605	0.0701	9.9	11.5	13.9	11.0	12.9	16.1	3469.3	1000	1	6.386	0.318	0.386	0.448
YDL216C	RRI1	0.0745	0.0961	0.117	5.9	7.2	9.3	6.3	7.8	10.2	369.9	1000	1	1.062	0.079	0.102	0.124
YDL217C	TIM22	0.0581	0.0697	0.0807	8.6	9.9	11.9	9.4	11.0	13.5	690.9	1000	1	2.747	0.160	0.192	0.222
YDL218W	YDL218W	0.0622	0.0788	0.0961	7.2	8.8	11.2	7.8	9.6	12.5	239.0	1000	0	0.261	0.016	0.021	0.025
YDL220C	CDC13	0.0866	0.1012	0.1198	5.8	6.8	8.0	6.1	7.4	8.7	2441.7	1000	1	0.6	0.052	0.061	0.072
YDL221W	YDL221W	0.0592	0.0898	0.1177	5.9	7.7	11.7	6.3	8.4	13.3	113.7	1000	0	0.0642	0.004	0.006	0.008
YDL222C	FMP45	0.0347	0.0728	0.109	6.4	9.5	20.0	6.8	10.5	25.0	1701.5	999	1	0.5022	0.017	0.037	0.055
YDL223C	HBT1	0.0307	0.07	0.1065	6.5	9.9	22.6	7.0	11.0	29.1	2566.7	1000	1	0.9942	0.031	0.070	0.106
YDL224C	WHI4	0.1183	0.1382	0.1599	4.3	5.0	5.9	4.5	5.3	6.2	5232.5	1000	1	3.14	0.371	0.434	0.502
YDL225W	SHS1	0.0711	0.085	0.099	7.0	8.2	9.7	7.5	8.9	10.8	2581.6	1000	1	3.667	0.261	0.312	0.363
YDL226C	GCS1	0.0464	0.0624	0.0794	8.7	11.1	14.9	9.6	12.5	17.6	4154.4	1000	1	7.964	0.370	0.497	0.632
YDL227C	HO	0.07	0.0925	0.1154	6.0	7.5	9.9	6.4	8.1	11.0	3202.3	999	1	6.061	0.424	0.561	0.700
YDL230W	PTP1	0.0523	0.0691	0.0866	8.0	10.0	13.2	8.7	11.1	15.3	1295.8	1000	1	2.207	0.115	0.153	0.191
YDL231C	BRE4	0.0722	0.0837	0.0963	7.2	8.3	9.6	7.8	9.0	10.6	7471.1	1000	1	3.533	0.255	0.296	0.340
YDL232W	OST4	0.0258	0.0387	0.0547	12.7	17.9	26.8	14.5	21.8	36.6	163.8	1000	0	16.19	0.418	0.627	0.886
YDL233W	YDL233W	0.0768	0.0913	0.1075	6.4	7.6	9.0	6.9	8.2	9.9	948.6	1000	1	1.49	0.114	0.136	0.160
YDL234C	GYP7	0.0657	0.0776	0.0899	7.7	8.9	10.5	8.4	9.8	11.8	2333.3	1000	1	2.428	0.160	0.188	0.218
YDL235C	YPD1	0.022	0.0274	0.033	21.0	25.3	31.6	26.6	33.7	46.0	2245.8	1000	1	8.744	0.192	0.240	0.289
YDL236W	PHO13	0.0185	0.0217	0.0242	28.6	31.9	37.4	40.0	46.8	59.7	6850.9	1000	1	7.909	0.146	0.172	0.191
YDL237W	AIM6	0.0254	0.0293	0.0326	21.3	23.7	27.3	27.0	30.9	37.5	8188.8	1000	1	4.396	0.112	0.129	0.143
YDL238C	GUD1	0.0653	0.0792	0.0944	7.3	8.8	10.6	7.9	9.6	11.9	1315.1	1000	1	0.5028	0.033	0.040	0.047
YDL239C	ADY3	0.0758	0.0905	0.1051	6.6	7.7	9.1	7.1	8.3	10.1	1494.4	1000	1	1.072	0.081	0.097	0.113
YDL240W	LRG1	0.0946	0.1083	0.1219	5.7	6.4	7.3	6.0	6.8	7.9	3852.1	1000	1	2.945	0.279	0.319	0.359
YDL241W	YDL241W	0.1046	0.1314	0.157	4.4	5.3	6.6	4.6	5.6	7.1	103.1	1000	0	2.053	0.215	0.270	0.322
YDL243C	AAD4	0.0659	0.0811	0.099	7.0	8.5	10.5	7.5	9.3	11.8	366.6	1000	1	0.9522	0.063	0.077	0.094
YDL248W	COS7	0.0179	0.0222	0.027	25.7	31.2	38.8	34.5	45.4	63.1	399.8	1000	0	2.591	0.046	0.058	0.070
YDR002W	YRB1	0.0155	0.0184	0.0208	33.4	37.7	44.6	50.0	60.4	80.2	9498.8	1000	1	32.59	0.505	0.600	0.678
YDR003W	RCR2	0.0711	0.0941	0.1157	6.0	7.4	9.7	6.4	7.9	10.8	800.7	1000	1	3.156	0.224	0.297	0.365
YDR003W-A	YDR003W-A	0.0461	0.0762	0.1074	6.5	9.1	15.0	6.9	10.0	17.7	77.1	1000	0	0.7602	0.035	0.058	0.082
YDR004W	RAD57	0.068	0.0804	0.0935	7.4	8.6	10.2	8.0	9.4	11.3	1220.3	1000	1	2.431	0.165	0.196	0.227
YDR005C	MAF1	0.0502	0.0598	0.0697	9.9	11.6	13.8	11.0	13.1	16.0	1872.7	1000	1	2.322	0.117	0.139	0.162
YDR006C	SOK1	0.1748	0.2055	0.2484	2.8	3.4	4.0	2.9	3.5	4.1	2392.2	1000	1	5.293	0.925	1.088	1.315
YDR007W	TRP1	0.0465	0.0707	0.0942	7.4	9.8	14.9	7.9	10.9	17.5	875.4	1000	1	4.631	0.215	0.327	0.436
YDR008C	YDR008C	0.1361	0.3363	0.5698	1.2	2.1	5.1	1.2	2.1	5.4	44.4	1000	0	0.2982	0.041	0.100	0.170
YDR009W	GAL3	0.0601	0.0717	0.0824	8.4	9.7	11.5	9.2	10.7	13.0	314.6	1000	0	0.492	0.030	0.035	0.041
YDR011W	SNQ2	0.0825	0.099	0.1203	5.8	7.0	8.4	6.1	7.5	9.2	28025.0	188	1	34.4	2.838	3.406	4.138
YDR012W	RPL4B	0.05	0.0651	0.0829	8.4	10.7	13.9	9.1	11.9	16.1	6311.1	1000	1	76.49	3.824	4.979	6.341
YDR013W	PSF1	0.0114	0.0133	0.0153	45.4	52.0	60.9	82.7	107.7	154.6	794.7	1000	0	3.361	0.038	0.045	0.051
YDR014W	RAD61	0.0365	0.0466	0.057	12.2	14.9	19.0	13.8	17.5	23.4	729.9	1000	1	0.9882	0.036	0.046	0.056
YDR017C	KCS1	0.116	0.1432	0.1768	3.9	4.8	6.0	4.1	5.1	6.4	2218.5	1000	1	5.2	0.603	0.745	0.919
YDR018C	YDR018C	0.0674	0.0855	0.1039	6.7	8.1	10.3	7.1	8.8	11.4	176.0	1000	0	0.804	0.054	0.069	0.084
YDR019C	GCV1	0.0593	0.0798	0.098	7.1	8.7	11.7	7.6	9.5	13.2	8609.7	1000	1	8.611	0.511	0.687	0.844
YDR020C	DAS2	0.0598	0.0707	0.0835	8.3	9.8	11.6	9.1	10.9	13.1	479.8	1000	1	1.594	0.095	0.113	0.133
YDR021W	FAL1	0.0774	0.0989	0.1182	5.9	7.0	9.0	6.2	7.5	9.8	326.4	1000	1	1.976	0.153	0.195	0.234
YDR022C	CIS1	0.024	0.0286	0.0331	20.9	24.3	28.9	26.4	32.0	40.6	475.7	1000	0	1.917	0.046	0.055	0.063
YDR023W	SES1	0.0263	0.0303	0.0345	20.1	22.9	26.4	25.1	29.6	35.8	20813.7	987	1	26.25	0.690	0.795	0.906
YDR024W	FYV1	0.028	0.0354	0.0464	14.9	19.6	24.8	17.6	24.3	32.9	1011.2	1000	1	8.475	0.237	0.300	0.393
YDR025W	RPS11A	0.0223	0.0266	0.0298	23.3	26.1	31.1	30.3	35.2	45.0	8031.8	1000	1	99.47	2.218	2.646	2.964
YDR026C	NSI1	0.0775	0.0925	0.1076	6.4	7.5	8.9	6.9	8.1	9.8	1841.5	1000	1	2.827	0.219	0.262	0.304
YDR027C	VPS54	0.0943	0.1088	0.1254	5.5	6.4	7.4	5.8	6.8	7.9	3691.2	1000	1	2.59	0.244	0.282	0.325
YDR028C	REG1	0.0796	0.0935	0.1106	6.3	7.4	8.7	6.7	8.0	9.5	10480.1	926	1	3.923	0.312	0.367	0.434
YDR030C	RAD28	0.0659	0.0847	0.0995	7.0	8.2	10.5	7.5	8.9	11.8	248.1	1000	0	0.771	0.051	0.065	0.077
YDR032C	PST2	0.013	0.0158	0.0184	37.7	43.8	53.4	60.4	77.6	113.8	12426.3	1000	1	22.16	0.288	0.350	0.408
YDR034C	LYS14	0.1086	0.126	0.1466	4.7	5.5	6.4	5.0	5.8	6.8	2963.3	1000	1	3.898	0.423	0.491	0.572
YDR034C-D	YDR034C-D	0.06	0.0838	0.1054	6.6	8.3	11.6	7.0	9.0	13.1	67.1	1000	0	2.286	0.137	0.192	0.241
YDR035W	ARO3	0.0495	0.0698	0.0913	7.6	9.9	14.0	8.2	11.0	16.3	5510.1	1000	1	27.59	1.366	1.926	2.519
YDR036C	EHD3	0.0678	0.0826	0.1013	6.8	8.4	10.2	7.3	9.2	11.4	3116.2	1000	1	2.944	0.200	0.243	0.298
YDR038C	ENA5	0.0645	0.0797	0.1004	6.9	8.7	10.8	7.4	9.5	12.0	930.2	1000	1	1.995	0.129	0.159	0.200
YDR040C	ENA1	0.0532	0.0649	0.0763	9.1	10.7	13.0	10.0	11.9	15.0	768.2	1000	1	0.2148	0.011	0.014	0.016
YDR041W	RSM10	0.0287	0.0329	0.0369	18.8	21.1	24.2	23.1	26.7	31.8	1213.1	1000	1	3.973	0.114	0.131	0.147
YDR042C	YDR042C	0.0158	0.0188	0.0218	31.8	36.8	43.9	46.5	58.1	77.9	125.0	1000	0	0.6858	0.011	0.013	0.015
YDR043C	NRG1	0.0552	0.0694	0.0871	8.0	10.0	12.6	8.6	11.1	14.4	942.8	1000	1	2.315	0.128	0.161	0.202
YDR044W	HEM13	0.0384	0.0447	0.0502	13.8	15.5	18.0	16.0	18.3	22.0	6638.9	1000	1	12.47	0.479	0.558	0.626
YDR046C	BAP3	0.0724	0.0849	0.0981	7.1	8.2	9.6	7.6	8.9	10.6	10536.9	977	1	11.08	0.802	0.941	1.087
YDR047W	HEM12	0.0511	0.0724	0.094	7.4	9.6	13.6	8.0	10.6	15.7	655.2	1000	1	5.327	0.272	0.386	0.501
YDR049W	VMS1	0.0985	0.1137	0.1303	5.3	6.1	7.0	5.6	6.5	7.6	1433.1	1000	1	2.213	0.218	0.252	0.288
YDR051C	DET1	0.0657	0.0823	0.0969	7.2	8.4	10.5	7.7	9.2	11.8	1358.9	1000	1	5.035	0.331	0.414	0.488
YDR052C	DBF4	0.1424	0.1702	0.2184	3.2	4.1	4.9	3.3	4.2	5.1	1936.9	1000	1	2.774	0.395	0.472	0.606
YDR054C	CDC34	0.0861	0.0999	0.1136	6.1	6.9	8.1	6.5	7.5	8.8	2307.4	1000	1	4.954	0.427	0.495	0.563
YDR055W	PST1	0.0841	0.0997	0.1142	6.1	7.0	8.2	6.5	7.5	9.0	10269.3	975	1	11.42	0.960	1.138	1.304
YDR056C	YDR056C	0.0207	0.0239	0.0265	26.2	29.0	33.4	35.4	40.7	50.1	3967.6	1000	1	8.894	0.184	0.213	0.236
YDR057W	YOS9	0.0722	0.0875	0.1016	6.8	7.9	9.6	7.3	8.6	10.6	1447.9	1000	1	2.495	0.180	0.218	0.254
YDR058C	TGL2	0.0439	0.0559	0.066	10.5	12.4	15.8	11.7	14.1	18.7	237.7	1000	0	0.8598	0.038	0.048	0.057
YDR059C	UBC5	0.0333	0.0419	0.0492	14.1	16.5	20.8	16.4	19.8	26.2	664.9	1000	1	3.381	0.113	0.142	0.166
YDR060W	MAK21	0.0841	0.0976	0.1133	6.1	7.1	8.2	6.5	7.6	9.0	10116.7	955	1	11.25	0.946	1.098	1.275
YDR061W	YDR061W	0.0664	0.0835	0.0998	6.9	8.3	10.4	7.5	9.1	11.7	1769.1	1000	1	2.372	0.158	0.198	0.237
YDR062W	LCB2	0.0598	0.0755	0.0957	7.2	9.2	11.6	7.8	10.1	13.1	17389.6	514	1	8.325	0.498	0.629	0.797
YDR063W	AIM7	0.0386	0.0482	0.0563	12.3	14.4	17.9	14.0	16.8	21.9	1660.0	1000	1	6.349	0.245	0.306	0.358
YDR065W	RRG1	0.0261	0.0328	0.0403	17.2	21.1	26.6	20.8	26.8	36.1	707.1	1000	1	1.798	0.047	0.059	0.072
YDR066C	RTR2	0.0257	0.0323	0.0394	17.6	21.4	27.0	21.3	27.2	37.0	267.4	1000	0	0.7938	0.020	0.026	0.031
YDR067C	OCA6	0.0153	0.0198	0.0237	29.2	35.1	45.4	41.2	53.9	82.7	660.7	1000	1	3.776	0.058	0.075	0.089
YDR068W	DOS2	0.0699	0.0804	0.0901	7.7	8.6	9.9	8.3	9.4	11.0	1117.7	1000	1	4.487	0.314	0.361	0.404
YDR069C	DOA4	0.1414	0.1682	0.1941	3.6	4.1	4.9	3.7	4.3	5.2	1747.8	1000	1	1.433	0.203	0.241	0.278
YDR070C	FMP16	0.0167	0.0216	0.0266	26.1	32.1	41.4	35.3	47.1	70.4	1168.6	1000	1	1.316	0.022	0.028	0.035
YDR071C	PAA1	0.0113	0.0133	0.0152	45.6	52.2	61.3	83.6	108.6	157.5	6569.1	1000	1	13.91	0.157	0.185	0.211
YDR072C	IPT1	0.0766	0.0886	0.0997	7.0	7.8	9.0	7.5	8.5	9.9	5648.3	1000	1	16.47	1.262	1.459	1.642
YDR073W	SNF11	0.0603	0.0703	0.081	8.6	9.9	11.5	9.4	10.9	13.0	1220.9	1000	1	5.067	0.306	0.356	0.410
YDR075W	PPH3	0.0912	0.106	0.1207	5.7	6.5	7.6	6.1	7.0	8.2	839.9	1000	1	3.902	0.356	0.414	0.471
YDR076W	RAD55	0.0963	0.1112	0.1276	5.4	6.2	7.2	5.7	6.6	7.8	410.1	1000	1	0.7188	0.069	0.080	0.092
YDR078C	SHU2	0.0119	0.015	0.0179	38.7	46.3	58.0	63.0	85.9	137.4	265.4	1000	0	1.545	0.018	0.023	0.028
YDR079W	PET100	0.0156	0.019	0.0224	31.0	36.5	44.4	44.8	57.3	79.5	552.4	1000	0	3.195	0.050	0.061	0.072
YDR080W	VPS41	0.0822	0.0967	0.1118	6.2	7.2	8.4	6.6	7.7	9.2	2369.5	1000	1	4.743	0.390	0.459	0.530
YDR081C	PDC2	0.1384	0.1668	0.2005	3.5	4.2	5.0	3.6	4.3	5.3	2496.6	1000	1	2.89	0.400	0.482	0.580
YDR082W	STN1	0.0731	0.0905	0.1078	6.4	7.7	9.5	6.9	8.3	10.5	553.0	1000	1	1.25	0.091	0.113	0.135
YDR083W	RRP8	0.0497	0.0559	0.0615	11.3	12.4	13.9	12.7	14.1	16.2	2019.0	1000	1	4.746	0.236	0.265	0.292
YDR084C	TVP23	0.0286	0.0358	0.0441	15.7	19.4	24.2	18.6	24.0	31.9	2213.5	1000	1	4.286	0.123	0.153	0.189
YDR085C	AFR1	0.0714	0.0847	0.0991	7.0	8.2	9.7	7.5	8.9	10.8	1377.9	1000	1	4.785	0.342	0.405	0.474
YDR086C	SSS1	0.0175	0.021	0.0239	29.0	32.9	39.6	40.8	49.0	65.4	4717.8	1000	1	41.05	0.718	0.862	0.981
YDR087C	RRP1	0.0267	0.0305	0.0344	20.1	22.7	25.9	25.2	29.4	35.0	1961.0	1000	1	4.614	0.123	0.141	0.159
YDR088C	SLU7	0.0997	0.1194	0.1396	5.0	5.8	7.0	5.2	6.2	7.5	448.5	1000	1	3.336	0.333	0.398	0.466
YDR089W	YDR089W	0.0666	0.0872	0.1141	6.1	8.0	10.4	6.5	8.6	11.6	4401.6	1000	1	3.839	0.256	0.335	0.438
YDR090C	YDR090C	0.0474	0.0565	0.0639	10.8	12.3	14.6	12.2	14.0	17.1	1518.2	1000	1	2.412	0.114	0.136	0.154
YDR091C	RLI1	0.0805	0.095	0.1107	6.3	7.3	8.6	6.7	7.9	9.4	8256.7	1000	1	8.509	0.685	0.808	0.942
YDR092W	UBC13	0.0415	0.0574	0.0725	9.6	12.1	16.7	10.6	13.7	20.1	1671.2	1000	1	7.856	0.326	0.451	0.570
YDR093W	DNF2	0.0716	0.0905	0.1114	6.2	7.7	9.7	6.6	8.3	10.7	15926.4	478	1	6.623	0.474	0.599	0.738
YDR096W	GIS1	0.1309	0.1539	0.1822	3.8	4.5	5.3	4.0	4.7	5.6	3024.4	1000	1	2.834	0.371	0.436	0.516
YDR097C	MSH6	0.0712	0.0881	0.1072	6.5	7.9	9.7	6.9	8.5	10.8	6042.3	1000	1	2.869	0.204	0.253	0.308
YDR098C	GRX3	0.0189	0.0225	0.0249	27.8	30.8	36.6	38.5	44.5	57.6	6035.5	1000	1	9.84	0.186	0.221	0.245
YDR098C-B	YDR098C-B	0.06	0.3732	2.5609	0.3	1.9	11.6	0.3	1.9	13.1	6.6	1000	0	4.41	0.265	1.646	11.290
YDR099W	BMH2	0.0516	0.0647	0.0785	8.8	10.7	13.4	9.7	12.0	15.5	8362.4	1000	1	11.25	0.581	0.728	0.883
YDR100W	TVP15	0.0173	0.0202	0.0229	30.3	34.4	40.1	43.3	52.3	66.8	3847.8	1000	1	7.407	0.128	0.150	0.170
YDR101C	ARX1	0.0474	0.0567	0.0672	10.3	12.2	14.6	11.5	13.9	17.1	7261.8	1000	1	8.286	0.393	0.470	0.557
YDR102C	YDR102C	0.1074	0.2165	0.33	2.1	3.2	6.5	2.1	3.3	6.9	36.2	1000	0	0.1428	0.015	0.031	0.047
YDR103W	STE5	0.1302	0.1562	0.1827	3.8	4.4	5.3	3.9	4.6	5.6	2738.3	1000	1	3.239	0.422	0.506	0.592
YDR104C	SPO71	0.0727	0.0856	0.0986	7.0	8.1	9.5	7.6	8.8	10.5	1753.2	1000	1	0.8838	0.064	0.076	0.087
YDR105C	TMS1	0.0496	0.0625	0.0736	9.4	11.1	14.0	10.4	12.5	16.2	5305.7	1000	1	3.465	0.172	0.217	0.255
YDR106W	ARP10	0.0213	0.0246	0.0279	24.8	28.2	32.5	33.0	39.2	48.0	209.3	1000	0	0.3942	0.008	0.010	0.011
YDR107C	TMN2	0.0453	0.0558	0.0643	10.8	12.4	15.3	12.1	14.2	18.0	6166.1	1000	1	0.6588	0.030	0.037	0.042
YDR108W	TRS85	0.0906	0.1052	0.1221	5.7	6.6	7.6	6.0	7.0	8.3	1182.7	1000	1	1.76	0.159	0.185	0.215
YDR109C	YDR109C	0.086	0.1048	0.1249	5.5	6.6	8.1	5.9	7.1	8.8	1194.1	1000	1	1.599	0.138	0.168	0.200
YDR110W	FOB1	0.0424	0.0494	0.0579	12.0	14.0	16.3	13.6	16.3	19.5	1972.2	1000	1	1.466	0.062	0.072	0.085
YDR111C	ALT2	0.0707	0.0826	0.095	7.3	8.4	9.8	7.9	9.2	10.9	4081.0	1000	1	2.374	0.168	0.196	0.226
YDR113C	PDS1	0.0768	0.0922	0.106	6.5	7.5	9.0	7.0	8.1	9.9	859.3	1000	1	1.797	0.138	0.166	0.191
YDR115W	YDR115W	0.0127	0.0151	0.0168	41.1	46.0	54.4	69.7	84.8	118.7	1957.4	1000	1	5.33	0.068	0.080	0.090
YDR116C	MRPL1	0.0713	0.0909	0.1113	6.2	7.6	9.7	6.6	8.3	10.8	997.1	1000	1	3.281	0.234	0.298	0.365
YDR117C	TMA64	0.079	0.0989	0.1211	5.7	7.0	8.8	6.1	7.5	9.6	2058.1	1000	1	2.955	0.233	0.292	0.358
YDR118W	APC4	0.0302	0.0371	0.0446	15.5	18.7	23.0	18.4	22.9	29.8	1141.3	1000	1	0.9708	0.029	0.036	0.043
YDR119W	VBA4	0.0585	0.0777	0.0983	7.1	8.9	11.8	7.6	9.8	13.4	11619.4	804	1	6.476	0.379	0.503	0.637
YDR119W-A	COX26	0.0143	0.0702	0.1142	6.1	9.9	48.6	6.5	11.0	94.1	51.5	1000	0	1.491	0.021	0.105	0.170
YDR120C	TRM1	0.0774	0.0937	0.1121	6.2	7.4	9.0	6.6	8.0	9.8	2866.9	1000	1	6.471	0.501	0.606	0.725
YDR121W	DPB4	0.0516	0.0619	0.0741	9.4	11.2	13.4	10.3	12.6	15.5	705.3	1000	1	4.353	0.225	0.270	0.323
YDR122W	KIN1	0.0656	0.083	0.102	6.8	8.4	10.6	7.3	9.1	11.8	9238.4	940	1	3.237	0.212	0.269	0.330
YDR123C	INO2	0.1074	0.1258	0.1468	4.7	5.5	6.5	5.0	5.8	6.9	1056.9	1000	1	0.8052	0.086	0.101	0.118
YDR124W	YDR124W	0.0756	0.0902	0.1062	6.5	7.7	9.2	7.0	8.3	10.1	376.1	1000	1	0.5982	0.045	0.054	0.064
YDR125C	ECM18	0.0773	0.0978	0.1185	5.8	7.1	9.0	6.2	7.6	9.8	427.8	1000	1	0.6918	0.053	0.068	0.082
YDR126W	SWF1	0.0552	0.0639	0.0726	9.5	10.8	12.6	10.6	12.2	14.3	584.0	1000	1	1.48	0.082	0.095	0.108
YDR127W	ARO1	0.0562	0.0746	0.0902	7.7	9.3	12.3	8.3	10.2	14.1	54826.4	64	1	13.19	0.741	0.984	1.190
YDR128W	MTC5	0.0721	0.0898	0.1093	6.3	7.7	9.6	6.8	8.4	10.6	2746.7	1000	1	2.877	0.207	0.258	0.315
YDR129C	SAC6	0.0465	0.0709	0.0946	7.3	9.8	14.9	7.9	10.8	17.5	13694.6	694	1	11.05	0.514	0.783	1.045
YDR130C	FIN1	0.0702	0.0848	0.0989	7.0	8.2	9.9	7.5	8.9	11.0	756.5	1000	1	0.9648	0.068	0.082	0.095
YDR131C	YDR131C	0.045	0.0603	0.0759	9.1	11.5	15.4	10.0	13.0	18.2	586.7	1000	1	0.9948	0.045	0.060	0.076
YDR132C	YDR132C	0.1133	0.1408	0.1631	4.2	4.9	6.1	4.4	5.2	6.5	511.8	1000	1	1.203	0.136	0.169	0.196
YDR133C	YDR133C	0.0276	0.0339	0.0403	17.2	20.4	25.1	20.8	25.7	33.4	2188.9	1000	1	33.76	0.932	1.144	1.360
YDR134C	YDR134C	0.1168	0.1642	0.2117	3.3	4.2	5.9	3.4	4.4	6.3	1530.4	1000	1	16.39	1.914	2.691	3.470
YDR135C	YCF1	0.059	0.0798	0.0959	7.2	8.7	11.7	7.8	9.5	13.3	18903.4	471	1	6.025	0.356	0.481	0.578
YDR137W	RGP1	0.0892	0.1011	0.1136	6.1	6.9	7.8	6.5	7.4	8.4	1558.6	1000	1	2.155	0.192	0.218	0.245
YDR138W	HPR1	0.1082	0.1304	0.1513	4.6	5.3	6.4	4.8	5.6	6.8	2597.7	1000	1	1.784	0.193	0.233	0.270
YDR140W	MTQ2	0.0342	0.0394	0.045	15.4	17.6	20.2	18.2	21.3	25.4	1034.7	1000	1	2.858	0.098	0.113	0.129
YDR141C	DOP1	0.0813	0.1029	0.1242	5.6	6.7	8.5	5.9	7.2	9.3	8955.6	996	1	3.163	0.257	0.326	0.393
YDR142C	PEX7	0.0422	0.0476	0.0532	13.0	14.6	16.4	15.0	17.0	19.6	1496.1	1000	1	1.525	0.064	0.073	0.081
YDR143C	SAN1	0.0978	0.1153	0.1364	5.1	6.0	7.1	5.4	6.4	7.6	3541.0	1000	1	4.578	0.448	0.528	0.624
YDR144C	MKC7	0.0842	0.0999	0.1179	5.9	6.9	8.2	6.2	7.5	9.0	7546.1	999	1	4.013	0.338	0.401	0.473
YDR145W	TAF12	0.0795	0.0946	0.1089	6.4	7.3	8.7	6.8	7.9	9.6	3419.9	1000	1	4.472	0.356	0.423	0.487
YDR146C	SWI5	0.1355	0.1663	0.215	3.2	4.2	5.1	3.3	4.3	5.4	2740.2	1000	1	2.042	0.277	0.340	0.439
YDR147W	EKI1	0.0706	0.0808	0.0915	7.6	8.6	9.8	8.2	9.4	10.9	1974.4	1000	1	1.879	0.133	0.152	0.172
YDR148C	KGD2	0.044	0.0591	0.0734	9.4	11.7	15.7	10.4	13.3	18.7	7794.3	1000	1	8.338	0.367	0.493	0.612
YDR150W	NUM1	0.0726	0.0879	0.1178	5.9	7.9	9.5	6.3	8.6	10.6	20538.0	420	1	4.777	0.347	0.420	0.563
YDR151C	CTH1	0.0917	0.1044	0.12	5.8	6.6	7.6	6.1	7.1	8.2	2024.5	1000	1	4.646	0.426	0.485	0.558
YDR152W	GIR2	0.0635	0.0727	0.0816	8.5	9.5	10.9	9.3	10.5	12.3	2547.7	1000	1	9.373	0.595	0.681	0.765
YDR153C	ENT5	0.0922	0.1094	0.1265	5.5	6.3	7.5	5.8	6.8	8.1	1778.9	1000	1	5.287	0.488	0.578	0.669
YDR154C	YDR154C	0.0257	0.0324	0.0406	17.1	21.4	26.9	20.6	27.2	36.8	6550.5	1000	1	4.502	0.116	0.146	0.183
YDR156W	RPA14	0.0673	0.0856	0.1064	6.5	8.1	10.3	7.0	8.8	11.5	453.8	1000	1	9.259	0.623	0.793	0.985
YDR157W	YDR157W	0.0775	0.0943	0.1124	6.2	7.4	8.9	6.6	7.9	9.8	360.5	1000	1	0.8358	0.065	0.079	0.094
YDR158W	HOM2	0.0186	0.0231	0.0272	25.5	30.0	37.3	34.2	42.8	59.3	27791.5	894	1	50.14	0.933	1.158	1.364
YDR159W	SAC3	0.1113	0.1317	0.1536	4.5	5.3	6.2	4.7	5.6	6.6	3635.1	1000	1	3.03	0.337	0.399	0.465
YDR160W	SSY1	0.0646	0.0756	0.0863	8.0	9.2	10.7	8.7	10.1	12.0	3255.5	1000	1	2.319	0.150	0.175	0.200
YDR161W	YDR161W	0.0545	0.0743	0.0929	7.5	9.3	12.7	8.1	10.3	14.6	2451.3	1000	1	4.147	0.226	0.308	0.385
YDR162C	NBP2	0.0626	0.0742	0.0867	8.0	9.3	11.1	8.7	10.3	12.4	623.1	1000	1	3.775	0.236	0.280	0.327
YDR163W	CWC15	0.0571	0.0823	0.1069	6.5	8.4	12.1	6.9	9.2	13.8	509.7	1000	1	2.273	0.130	0.187	0.243
YDR164C	SEC1	0.0767	0.0905	0.1078	6.4	7.7	9.0	6.9	8.3	9.9	2610.2	1000	1	3.144	0.241	0.285	0.339
YDR165W	TRM82	0.0425	0.0509	0.0595	11.6	13.6	16.3	13.2	15.7	19.5	2477.8	1000	1	5.265	0.224	0.268	0.313
YDR166C	SEC5	0.0617	0.0858	0.1073	6.5	8.1	11.2	6.9	8.8	12.7	2571.1	1000	1	2.266	0.140	0.194	0.243
YDR167W	TAF10	0.0409	0.0493	0.0581	11.9	14.1	17.0	13.5	16.3	20.4	1025.7	1000	1	4.625	0.189	0.228	0.269
YDR168W	CDC37	0.0542	0.0639	0.0753	9.2	10.9	12.8	10.1	12.2	14.7	5274.4	1000	1	7.581	0.411	0.484	0.571
YDR169C	STB3	0.1951	0.2623	0.3819	1.8	2.6	3.6	1.8	2.7	3.7	862.7	1000	1	1.972	0.385	0.517	0.753
YDR169C-A	YDR169C-A	0.1092	0.1435	0.1771	3.9	4.8	6.3	4.1	5.1	6.8	45.1	1000	0	0.024	0.003	0.003	0.004
YDR170C	SEC7	0.0613	0.0766	0.099	7.0	9.1	11.3	7.5	9.9	12.7	26566.7	284	1	8.134	0.499	0.623	0.805
YDR170W-A	YDR170W-A	0.1709	0.249	0.4257	1.6	2.8	4.1	1.7	2.9	4.2	48.6	1000	0	0.414	0.071	0.103	0.176
YDR171W	HSP42	0.0693	0.0888	0.1127	6.2	7.8	10.0	6.6	8.5	11.1	5409.1	1000	1	4.145	0.287	0.368	0.467
YDR172W	SUP35	0.0591	0.0768	0.0946	7.3	9.0	11.7	7.9	9.9	13.3	16333.2	619	1	13.91	0.822	1.068	1.316
YDR173C	ARG82	0.0738	0.0901	0.1053	6.6	7.7	9.4	7.0	8.3	10.4	533.3	1000	1	2.113	0.156	0.190	0.223
YDR174W	HMO1	0.0407	0.0566	0.072	9.6	12.3	17.0	10.7	14.0	20.5	6831.3	1000	1	24.85	1.011	1.406	1.789
YDR175C	RSM24	0.0758	0.0928	0.1104	6.3	7.5	9.1	6.7	8.1	10.1	1444.1	1000	1	3.644	0.276	0.338	0.402
YDR176W	NGG1	0.0787	0.0924	0.1076	6.4	7.5	8.8	6.9	8.1	9.7	3141.6	1000	1	3.053	0.240	0.282	0.329
YDR177W	UBC1	0.03	0.0354	0.0397	17.4	19.6	23.1	21.1	24.3	30.0	2739.3	1000	1	12.69	0.381	0.449	0.504
YDR178W	SDH4	0.0533	0.0722	0.0925	7.5	9.6	13.0	8.1	10.6	14.9	2822.7	1000	1	8.607	0.459	0.621	0.796
YDR179W-A	YDR179W-A	0.0336	0.044	0.0544	12.8	15.7	20.6	14.6	18.7	26.0	542.0	1000	1	1.498	0.050	0.066	0.082
YDR180W	SCC2	0.0648	0.0821	0.0984	7.0	8.4	10.7	7.6	9.2	12.0	4058.8	1000	1	2.061	0.134	0.169	0.203
YDR181C	SAS4	0.0854	0.101	0.1176	5.9	6.9	8.1	6.3	7.4	8.8	760.7	1000	1	1.469	0.125	0.148	0.173
YDR182W	CDC1	0.0653	0.0813	0.0988	7.0	8.5	10.6	7.5	9.3	11.9	6049.4	1000	1	5.182	0.338	0.421	0.512
YDR182W-A	YDR182W-A	0.0357	0.0514	0.0679	10.2	13.5	19.4	11.4	15.6	24.0	150.7	1000	0	0.2208	0.008	0.011	0.015
YDR183W	PLP1	0.0261	0.0308	0.0357	19.4	22.5	26.6	24.1	29.0	36.2	558.5	1000	1	2.185	0.057	0.067	0.078
YDR184C	ATC1	0.2132	0.2627	0.3197	2.2	2.6	3.3	2.2	2.7	3.4	363.0	1000	1	3.961	0.845	1.041	1.266
YDR185C	UPS3	0.0315	0.0374	0.0417	16.6	18.5	22.0	19.9	22.7	28.1	293.8	1000	0	1.037	0.033	0.039	0.043
YDR186C	YDR186C	0.1107	0.1277	0.1505	4.6	5.4	6.3	4.8	5.7	6.7	5806.4	1000	1	5.991	0.663	0.765	0.902
YDR188W	CCT6	0.0482	0.065	0.0793	8.7	10.7	14.4	9.6	11.9	16.8	13256.3	814	1	15.77	0.760	1.025	1.251
YDR189W	SLY1	0.0724	0.0864	0.1012	6.9	8.0	9.6	7.4	8.7	10.6	5117.1	1000	1	4.947	0.358	0.427	0.501
YDR190C	RVB1	0.064	0.0842	0.1067	6.5	8.2	10.8	6.9	9.0	12.1	4301.0	1000	1	9.85	0.630	0.829	1.051
YDR191W	HST4	0.044	0.0511	0.0582	11.9	13.6	15.8	13.5	15.7	18.7	717.8	1000	1	1.19	0.052	0.061	0.069
YDR192C	NUP42	0.0642	0.0781	0.0937	7.4	8.9	10.8	8.0	9.7	12.1	1516.5	1000	1	1.477	0.095	0.115	0.138
YDR194C	MSS116	0.0621	0.071	0.0798	8.7	9.8	11.2	9.5	10.8	12.6	5867.0	1000	1	9.542	0.593	0.678	0.761
YDR195W	REF2	0.0969	0.11	0.1254	5.5	6.3	7.2	5.8	6.7	7.7	1050.7	1000	1	3.83	0.371	0.421	0.480
YDR196C	CAB5	0.0424	0.0549	0.0663	10.5	12.6	16.4	11.7	14.4	19.5	456.3	1000	1	4.45	0.189	0.244	0.295
YDR197W	CBS2	0.0923	0.1073	0.1217	5.7	6.5	7.5	6.0	6.9	8.1	842.4	1000	1	1.857	0.171	0.199	0.226
YDR198C	RKM2	0.0402	0.0459	0.0518	13.4	15.1	17.3	15.4	17.8	20.8	1150.4	1000	1	2.108	0.085	0.097	0.109
YDR200C	VPS64	0.102	0.1172	0.1335	5.2	5.9	6.8	5.5	6.3	7.3	972.2	1000	1	2.337	0.238	0.274	0.312
YDR201W	SPC19	0.0352	0.0427	0.0498	13.9	16.2	19.7	16.1	19.4	24.5	633.5	1000	1	3.427	0.121	0.146	0.171
YDR202C	RAV2	0.0475	0.0547	0.0618	11.2	12.7	14.6	12.6	14.5	17.1	1348.0	1000	1	2.098	0.100	0.115	0.130
YDR204W	COQ4	0.0403	0.0548	0.0701	9.9	12.6	17.2	11.0	14.5	20.8	2296.6	1000	1	2.197	0.089	0.120	0.154
YDR205W	MSC2	0.1069	0.1239	0.1443	4.8	5.6	6.5	5.0	5.9	6.9	3016.3	1000	1	2.458	0.263	0.305	0.355
YDR206W	EBS1	0.0697	0.0795	0.0912	7.6	8.7	9.9	8.2	9.5	11.0	5696.1	1000	1	3.161	0.220	0.251	0.288
YDR207C	UME6	0.126	0.1558	0.2006	3.5	4.4	5.5	3.6	4.7	5.8	1063.6	1000	1	2.372	0.299	0.370	0.476
YDR208W	MSS4	0.0946	0.1098	0.1283	5.4	6.3	7.3	5.7	6.7	7.9	4660.4	1000	1	3.196	0.302	0.351	0.410
YDR210W	YDR210W	0.0173	0.0203	0.0228	30.4	34.1	40.1	43.5	51.7	66.8	2105.2	1000	1	5.93	0.103	0.120	0.135
YDR210W-B	YDR210W-B	0.178	0.2923	0.4189	1.7	2.4	3.9	1.7	2.4	4.1	35.2	1000	0	11.79	2.099	3.446	4.939
YDR211W	GCD6	0.0658	0.0768	0.0922	7.5	9.0	10.5	8.1	9.9	11.8	6608.9	1000	1	5.795	0.381	0.445	0.534
YDR212W	TCP1	0.0439	0.0538	0.0639	10.8	12.9	15.8	12.2	14.8	18.7	17550.0	876	1	10.69	0.469	0.575	0.683
YDR213W	UPC2	0.088	0.1089	0.1299	5.3	6.4	7.9	5.6	6.8	8.5	2307.9	1000	1	0.6612	0.058	0.072	0.086
YDR214W	AHA1	0.0606	0.0814	0.104	6.7	8.5	11.4	7.1	9.3	12.9	9090.5	900	1	8.828	0.535	0.719	0.918
YDR216W	ADR1	0.0767	0.096	0.1201	5.8	7.2	9.0	6.1	7.8	9.9	4190.6	999	1	0.8898	0.068	0.085	0.107
YDR217C	RAD9	0.1275	0.1684	0.2263	3.1	4.1	5.4	3.2	4.3	5.7	1181.0	1000	1	2.433	0.310	0.410	0.551
YDR219C	MFB1	0.0535	0.0699	0.0852	8.1	9.9	13.0	8.9	11.0	14.9	1118.1	1000	1	1.76	0.094	0.123	0.150
YDR221W	GTB1	0.0765	0.0913	0.1077	6.4	7.6	9.1	6.9	8.2	10.0	3344.4	1000	1	0.9042	0.069	0.083	0.097
YDR222W	YDR222W	0.066	0.0787	0.0909	7.6	8.8	10.5	8.3	9.7	11.7	2473.3	1000	1	1.149	0.076	0.090	0.104
YDR223W	CRF1	0.0469	0.0654	0.0839	8.3	10.6	14.8	9.0	11.8	17.3	277.0	1000	0	0.225	0.011	0.015	0.019
YDR224C	HTB1	0.0502	0.0598	0.0686	10.1	11.6	13.8	11.2	13.1	16.0	5726.3	1000	1	88.67	4.451	5.303	6.083
YDR225W	HTA1	0.0221	0.0276	0.0324	21.4	25.1	31.4	27.2	33.5	45.7	12568.4	1000	1	80.03	1.769	2.209	2.593
YDR226W	ADK1	0.028	0.0397	0.053	13.1	17.5	24.7	15.0	21.1	32.8	21488.5	659	1	53.18	1.489	2.111	2.819
YDR227W	SIR4	0.095	0.1112	0.1307	5.3	6.2	7.3	5.6	6.6	7.9	3026.6	1000	1	2.446	0.232	0.272	0.320
YDR228C	PCF11	0.1311	0.1549	0.1795	3.9	4.5	5.3	4.0	4.7	5.6	1546.5	1000	1	2.73	0.358	0.423	0.490
YDR229W	IVY1	0.0708	0.0847	0.099	7.0	8.2	9.8	7.5	8.9	10.8	1666.0	1000	1	2.713	0.192	0.230	0.269
YDR231C	COX20	0.0454	0.0607	0.0753	9.2	11.4	15.3	10.1	12.9	18.0	751.1	1000	1	3.09	0.140	0.188	0.233
YDR232W	HEM1	0.0644	0.0811	0.0973	7.1	8.5	10.8	7.7	9.3	12.1	11934.4	841	1	6.35	0.409	0.515	0.618
YDR233C	RTN1	0.068	0.0828	0.099	7.0	8.4	10.2	7.5	9.1	11.3	8294.7	994	1	39.41	2.680	3.263	3.901
YDR234W	LYS4	0.0558	0.0707	0.0879	7.9	9.8	12.4	8.6	10.9	14.2	7879.1	1000	1	11.82	0.659	0.835	1.039
YDR235W	PRP42	0.0243	0.0318	0.0393	17.6	21.8	28.6	21.4	27.8	39.9	1787.9	1000	1	2.798	0.068	0.089	0.110
YDR236C	FMN1	0.0269	0.0333	0.0382	18.1	20.8	25.8	22.1	26.2	34.7	2519.9	1000	1	3.606	0.097	0.120	0.138
YDR237W	MRPL7	0.0507	0.0619	0.0724	9.6	11.2	13.7	10.6	12.6	15.8	1644.6	1000	1	2.165	0.110	0.134	0.157
YDR238C	SEC26	0.0561	0.0675	0.0822	8.4	10.3	12.4	9.2	11.4	14.1	28105.0	300	1	12.93	0.725	0.873	1.063
YDR239C	YDR239C	0.0811	0.0937	0.1069	6.5	7.4	8.5	6.9	8.0	9.3	2150.6	1000	1	1.959	0.159	0.184	0.209
YDR240C	SNU56	0.0545	0.0636	0.0732	9.5	10.9	12.7	10.5	12.2	14.6	803.9	1000	1	1.571	0.086	0.100	0.115
YDR242W	AMD2	0.0654	0.0777	0.0894	7.8	8.9	10.6	8.4	9.8	11.8	601.1	1000	1	2.261	0.148	0.176	0.202
YDR243C	PRP28	0.0933	0.1085	0.1256	5.5	6.4	7.4	5.8	6.8	8.0	906.0	1000	1	0.87	0.081	0.094	0.109
YDR244W	PEX5	0.0784	0.0933	0.1081	6.4	7.4	8.8	6.8	8.0	9.7	1609.2	1000	1	2.053	0.161	0.192	0.222
YDR245W	MNN10	0.0526	0.0614	0.0697	9.9	11.3	13.2	11.0	12.7	15.2	3932.2	1000	1	6.671	0.351	0.410	0.465
YDR246W	TRS23	0.0605	0.0736	0.0878	7.9	9.4	11.5	8.6	10.4	12.9	748.1	1000	1	2.032	0.123	0.150	0.178
YDR246W-A	YDR246W-A	0.057	0.0738	0.0967	7.2	9.4	12.2	7.7	10.4	13.8	94.1	1000	0	0.3492	0.020	0.026	0.034
YDR247W	VHS1	0.1375	0.1703	0.2177	3.2	4.1	5.0	3.3	4.2	5.3	705.4	1000	1	1.269	0.175	0.216	0.276
YDR248C	YDR248C	0.033	0.04	0.0467	14.8	17.3	21.0	17.4	21.0	26.6	439.5	1000	0	3.727	0.123	0.149	0.174
YDR249C	YDR249C	0.0378	0.0455	0.0546	12.7	15.2	18.4	14.5	17.9	22.5	763.3	1000	1	2.274	0.086	0.104	0.124
YDR251W	PAM1	0.0901	0.108	0.1291	5.4	6.4	7.7	5.7	6.9	8.3	7314.3	998	1	3.868	0.349	0.418	0.499
YDR252W	BTT1	0.0248	0.0299	0.0359	19.3	23.2	28.0	23.9	30.1	38.8	442.3	1000	0	0.9912	0.025	0.030	0.036
YDR253C	MET32	0.06	0.092	0.1119	6.2	7.5	11.6	6.6	8.1	13.1	28.8	1000	0	1.095	0.066	0.101	0.123
YDR254W	CHL4	0.0474	0.0547	0.061	11.4	12.7	14.6	12.8	14.5	17.1	820.2	1000	1	1.666	0.079	0.091	0.102
YDR255C	RMD5	0.0814	0.0958	0.1115	6.2	7.2	8.5	6.6	7.8	9.3	1242.0	1000	1	0.7368	0.060	0.071	0.082
YDR256C	CTA1	0.0599	0.0719	0.0858	8.1	9.6	11.6	8.8	10.7	13.1	296.0	1000	0	0.5448	0.033	0.039	0.047
YDR257C	RKM4	0.1192	0.1551	0.1967	3.5	4.5	5.8	3.7	4.7	6.2	644.6	1000	1	2.191	0.261	0.340	0.431
YDR259C	YAP6	0.0958	0.1139	0.1384	5.0	6.1	7.2	5.3	6.5	7.8	156.3	1000	0	3.43	0.329	0.391	0.475
YDR260C	SWM1	0.0692	0.0883	0.1064	6.5	7.9	10.0	7.0	8.5	11.1	527.1	1000	1	2.234	0.155	0.197	0.238
YDR261C	EXG2	0.0584	0.0755	0.0911	7.6	9.2	11.9	8.2	10.1	13.5	5052.1	1000	1	6.753	0.394	0.510	0.615
YDR261W-B	YDR261W-B	0.0319	0.0366	0.0427	16.2	18.9	21.7	19.3	23.3	27.7	127.0	1000	0	6.75	0.215	0.247	0.288
YDR262W	YDR262W	0.0351	0.0408	0.046	15.1	17.0	19.7	17.7	20.4	24.6	2364.6	1000	1	5.97	0.210	0.244	0.275
YDR263C	DIN7	0.0786	0.0954	0.1129	6.1	7.3	8.8	6.5	7.8	9.7	473.7	1000	1	0.7602	0.060	0.073	0.086
YDR264C	AKR1	0.0562	0.0653	0.0747	9.3	10.6	12.3	10.2	11.9	14.1	16441.2	915	1	6.594	0.371	0.431	0.493
YDR265W	PEX10	0.0691	0.0894	0.1119	6.2	7.8	10.0	6.6	8.4	11.1	778.8	1000	1	2.054	0.142	0.184	0.230
YDR266C	YDR266C	0.1095	0.1256	0.1443	4.8	5.5	6.3	5.0	5.8	6.8	3357.8	1000	1	4.373	0.479	0.549	0.631
YDR267C	CIA1	0.0538	0.0726	0.0909	7.6	9.5	12.9	8.3	10.5	14.8	656.0	1000	1	2.872	0.155	0.209	0.261
YDR268W	MSW1	0.0381	0.0435	0.0476	14.6	16.0	18.2	17.0	19.0	22.2	1225.2	1000	1	1.356	0.052	0.059	0.065
YDR270W	CCC2	0.0868	0.1003	0.1148	6.0	6.9	8.0	6.4	7.4	8.7	3790.5	1000	1	1.843	0.160	0.185	0.212
YDR272W	GLO2	0.0382	0.0468	0.0536	12.9	14.8	18.2	14.8	17.4	22.2	3297.5	1000	1	5.462	0.209	0.256	0.293
YDR273W	DON1	0.0667	0.088	0.1095	6.3	7.9	10.4	6.8	8.5	11.6	262.6	1000	0	0.6132	0.041	0.054	0.067
YDR275W	BSC2	0.0437	0.0509	0.0566	12.2	13.6	15.9	13.9	15.7	18.8	1447.1	1000	1	2.492	0.109	0.127	0.141
YDR276C	PMP3	0.0307	0.0378	0.0434	16.0	18.3	22.6	19.0	22.4	29.2	3120.9	1000	1	86.76	2.663	3.279	3.765
YDR277C	MTH1	0.0897	0.1033	0.1172	5.9	6.7	7.7	6.3	7.2	8.4	668.9	1000	1	6.701	0.601	0.692	0.785
YDR279W	RNH202	0.049	0.0604	0.0706	9.8	11.5	14.1	10.9	12.9	16.5	1437.1	1000	1	1.788	0.088	0.108	0.126
YDR280W	RRP45	0.0535	0.0626	0.0723	9.6	11.1	12.9	10.6	12.4	14.9	2116.7	1000	1	5.169	0.277	0.324	0.374
YDR281C	PHM6	0.1129	0.163	0.2598	2.7	4.3	6.1	2.7	4.4	6.5	150.1	1000	0	0.5058	0.057	0.082	0.131
YDR282C	YDR282C	0.0623	0.0753	0.086	8.1	9.2	11.1	8.8	10.1	12.5	542.8	1000	1	0.7632	0.048	0.057	0.066
YDR283C	GCN2	0.0691	0.0839	0.1007	6.9	8.3	10.0	7.4	9.0	11.1	8354.0	998	1	3.308	0.229	0.278	0.333
YDR284C	DPP1	0.0212	0.0246	0.028	24.8	28.2	32.7	32.9	39.2	48.5	4739.8	1000	1	2.172	0.046	0.053	0.061
YDR285W	ZIP1	0.0432	0.0508	0.06	11.6	13.7	16.0	13.1	15.8	19.1	319.5	1000	0	0.6432	0.028	0.033	0.039
YDR287W	INM2	0.0417	0.0509	0.0591	11.7	13.6	16.6	13.3	15.7	19.9	1122.2	1000	1	2.187	0.091	0.111	0.129
YDR288W	NSE3	0.0504	0.0584	0.0667	10.4	11.9	13.8	11.6	13.5	15.9	1215.5	1000	1	2.491	0.126	0.146	0.166
YDR289C	RTT103	0.0676	0.0778	0.086	8.1	8.9	10.3	8.8	9.8	11.4	928.6	1000	1	2.506	0.169	0.195	0.216
YDR291W	HRQ1	0.0806	0.0983	0.1178	5.9	7.1	8.6	6.2	7.6	9.4	2373.9	1000	1	1.937	0.156	0.190	0.228
YDR292C	SRP101	0.0641	0.0747	0.0858	8.1	9.3	10.8	8.8	10.2	12.1	5094.7	1000	1	3.834	0.246	0.286	0.329
YDR294C	DPL1	0.063	0.0816	0.0993	7.0	8.5	11.0	7.5	9.3	12.4	6444.2	1000	1	6.219	0.392	0.508	0.618
YDR295C	HDA2	0.0704	0.0839	0.0969	7.2	8.3	9.8	7.7	9.0	10.9	1425.0	1000	1	1.798	0.127	0.151	0.174
YDR296W	MHR1	0.0368	0.0495	0.0616	11.3	14.0	18.8	12.7	16.3	23.2	1016.3	1000	1	2.753	0.101	0.136	0.170
YDR297W	SUR2	0.0408	0.0478	0.0541	12.8	14.5	17.0	14.7	16.9	20.5	4247.6	1000	1	14.03	0.572	0.671	0.759
YDR298C	ATP5	0.0158	0.0183	0.0203	34.1	37.8	43.7	51.6	60.7	77.5	8799.1	1000	1	15.62	0.247	0.286	0.317
YDR299W	BFR2	0.1219	0.1423	0.1626	4.3	4.9	5.7	4.5	5.1	6.0	2043.3	1000	1	6.154	0.750	0.876	1.001
YDR300C	PRO1	0.0437	0.049	0.0549	12.6	14.1	15.9	14.4	16.5	18.8	2684.8	1000	1	4.983	0.218	0.244	0.274
YDR301W	CFT1	0.0947	0.1097	0.1269	5.5	6.3	7.3	5.8	6.7	7.9	6471.6	1000	1	3.313	0.314	0.364	0.420
YDR302W	GPI11	0.015	0.018	0.0212	32.6	38.5	46.1	48.3	62.4	85.2	2001.2	1000	1	4.638	0.070	0.083	0.098
YDR303C	RSC3	0.1046	0.1309	0.1579	4.4	5.3	6.6	4.6	5.6	7.1	3424.5	1000	1	3.536	0.370	0.463	0.558
YDR304C	CPR5	0.0171	0.0208	0.0237	29.2	33.3	40.5	41.2	49.8	67.9	13774.8	1000	1	17.02	0.291	0.354	0.404
YDR305C	HNT2	0.0194	0.0226	0.025	27.7	30.7	35.7	38.3	44.2	55.4	950.4	1000	1	2.558	0.050	0.058	0.064
YDR306C	YDR306C	0.0507	0.0595	0.0674	10.3	11.7	13.7	11.5	13.2	15.8	1655.0	1000	1	2.443	0.124	0.145	0.165
YDR307W	YDR307W	0.0674	0.0844	0.1013	6.8	8.2	10.3	7.3	8.9	11.5	2956.2	1000	1	2.067	0.139	0.175	0.209
YDR308C	SRB7	0.028	0.0321	0.0362	19.1	21.6	24.8	23.6	27.6	32.8	717.8	1000	1	4.538	0.127	0.146	0.164
YDR309C	GIC2	0.2397	0.3657	0.6347	1.1	1.9	2.9	1.1	1.9	3.0	1876.5	1000	1	15.99	3.832	5.846	10.150
YDR310C	SUM1	0.0935	0.1101	0.1282	5.4	6.3	7.4	5.7	6.7	8.0	5082.7	1000	1	4.86	0.454	0.535	0.623
YDR311W	TFB1	0.0739	0.0838	0.0945	7.3	8.3	9.4	7.9	9.0	10.3	1653.3	1000	1	1.927	0.142	0.162	0.182
YDR312W	SSF2	0.0606	0.0684	0.0769	9.0	10.1	11.4	9.9	11.3	12.9	1193.9	1000	1	2.359	0.143	0.161	0.181
YDR313C	PIB1	0.0617	0.0756	0.0907	7.6	9.2	11.2	8.3	10.1	12.7	1935.6	1000	1	1.461	0.090	0.111	0.133
YDR314C	RAD34	0.0948	0.1203	0.1471	4.7	5.8	7.3	4.9	6.1	7.9	972.8	1000	1	0.399	0.038	0.048	0.059
YDR315C	IPK1	0.0226	0.0258	0.0284	24.4	26.8	30.6	32.2	36.6	44.0	753.5	1000	1	0.972	0.022	0.025	0.028
YDR316W	OMS1	0.0737	0.0863	0.0995	7.0	8.0	9.4	7.5	8.7	10.4	763.1	1000	1	2.05	0.151	0.177	0.204
YDR317W	HIM1	0.0261	0.0338	0.0429	16.2	20.5	26.5	19.3	25.8	36.1	126.8	1000	0	0.9672	0.025	0.033	0.041
YDR318W	MCM21	0.094	0.1219	0.1504	4.6	5.7	7.4	4.8	6.0	8.0	265.5	1000	1	1.373	0.129	0.167	0.207
YDR319C	YDR319C	0.0145	0.0173	0.0202	34.2	40.1	47.9	52.0	66.6	91.5	1649.2	1000	1	2.116	0.031	0.037	0.043
YDR320C	SWA2	0.0893	0.1011	0.1197	5.8	6.9	7.8	6.1	7.4	8.4	2073.9	1000	1	2.895	0.259	0.293	0.347
YDR320C-A	DAD4	0.013	0.0152	0.0172	40.2	45.7	53.2	67.1	84.0	113.0	1486.5	1000	1	12.4	0.161	0.189	0.213
YDR320W-B	YDR320W-B	0.0813	0.0949	0.1174	5.9	7.3	8.5	6.3	7.9	9.3	51.9	1000	0	0.381	0.031	0.036	0.045
YDR321W	ASP1	0.0265	0.0331	0.0393	17.6	20.9	26.1	21.4	26.4	35.3	15417.8	997	1	9.304	0.247	0.308	0.366
YDR322C-A	TIM11	0.0269	0.0329	0.038	18.2	21.1	25.8	22.3	26.7	34.7	2730.6	1000	1	19.23	0.517	0.633	0.731
YDR322W	MRPL35	0.0362	0.0442	0.0534	13.0	15.7	19.2	14.9	18.6	23.7	1319.4	1000	1	4.063	0.147	0.180	0.217
YDR323C	PEP7	0.0618	0.0702	0.08	8.7	9.9	11.2	9.5	11.0	12.6	806.1	1000	1	1.009	0.062	0.071	0.081
YDR324C	UTP4	0.0943	0.1126	0.1288	5.4	6.2	7.4	5.7	6.6	7.9	3987.5	1000	1	4.949	0.467	0.557	0.637
YDR325W	YCG1	0.0886	0.1026	0.1163	6.0	6.8	7.8	6.3	7.2	8.5	3020.4	1000	1	1.693	0.150	0.174	0.197
YDR326C	YSP2	0.0869	0.1042	0.1211	5.7	6.7	8.0	6.1	7.1	8.7	8776.4	1000	1	4.604	0.400	0.480	0.558
YDR328C	SKP1	0.0294	0.042	0.0524	13.2	16.5	23.5	15.2	19.7	30.8	3605.8	1000	1	8.339	0.245	0.350	0.437
YDR329C	PEX3	0.0695	0.0833	0.0984	7.0	8.3	10.0	7.6	9.1	11.1	1945.7	1000	1	2.235	0.155	0.186	0.220
YDR330W	UBX5	0.0659	0.0829	0.1006	6.9	8.4	10.5	7.4	9.1	11.8	2570.4	1000	1	3.07	0.202	0.255	0.309
YDR331W	GPI8	0.0485	0.0552	0.0624	11.1	12.6	14.3	12.5	14.3	16.7	3990.6	1000	1	2.528	0.123	0.140	0.158
YDR332W	IRC3	0.0487	0.0557	0.0618	11.2	12.5	14.2	12.6	14.2	16.6	1018.2	1000	1	1.718	0.084	0.096	0.106
YDR333C	YDR333C	0.0724	0.085	0.0984	7.0	8.2	9.6	7.6	8.9	10.6	3920.7	1000	1	3.259	0.236	0.277	0.321
YDR334W	SWR1	0.099	0.1149	0.1313	5.3	6.0	7.0	5.6	6.4	7.5	8918.2	965	1	3.959	0.392	0.455	0.520
YDR335W	MSN5	0.0771	0.0894	0.1125	6.2	7.8	9.0	6.6	8.4	9.9	15370.8	737	1	5.778	0.446	0.517	0.650
YDR336W	YDR336W	0.0274	0.0318	0.0359	19.3	21.8	25.3	23.9	27.9	33.9	604.2	1000	1	2.072	0.057	0.066	0.074
YDR337W	MRPS28	0.0372	0.0437	0.0491	14.1	15.9	18.6	16.4	18.8	22.9	1426.4	1000	1	3.771	0.140	0.165	0.185
YDR338C	YDR338C	0.054	0.0619	0.0703	9.9	11.2	12.8	10.9	12.6	14.7	2255.1	1000	1	1.464	0.079	0.091	0.103
YDR339C	FCF1	0.0349	0.04	0.0459	15.1	17.3	19.9	17.8	21.0	24.8	1468.3	1000	1	8.921	0.311	0.357	0.410
YDR341C	YDR341C	0.0312	0.0363	0.0415	16.7	19.1	22.2	20.0	23.6	28.5	23018.4	946	1	19.87	0.620	0.721	0.825
YDR343C	HXT6	0.0692	0.0862	0.1039	6.7	8.0	10.0	7.1	8.7	11.1	177.4	1000	0	1.098	0.076	0.095	0.114
YDR344C	YDR344C	0.0788	0.0927	0.1092	6.3	7.5	8.8	6.8	8.1	9.6	204.1	1000	0	0.2712	0.021	0.025	0.030
YDR345C	HXT3	0.0642	0.0831	0.0997	7.0	8.3	10.8	7.5	9.1	12.1	20362.9	428	1	130	8.348	10.810	12.960
YDR346C	SVF1	0.055	0.0642	0.0739	9.4	10.8	12.6	10.4	12.1	14.4	6090.5	1000	1	14.71	0.809	0.944	1.087
YDR347W	MRP1	0.0471	0.0599	0.0721	9.6	11.6	14.7	10.6	13.1	17.3	3883.8	1000	1	3.747	0.177	0.224	0.270
YDR348C	PAL1	0.0746	0.0892	0.1032	6.7	7.8	9.3	7.2	8.4	10.2	3504.0	1000	1	4.748	0.354	0.424	0.490
YDR349C	YPS7	0.0661	0.0803	0.0971	7.1	8.6	10.5	7.7	9.4	11.7	8548.4	994	1	5.079	0.336	0.408	0.493
YDR350C	ATP22	0.0447	0.0517	0.0581	11.9	13.4	15.5	13.6	15.5	18.3	2801.1	1000	1	2.19	0.098	0.113	0.127
YDR351W	SBE2	0.1318	0.1572	0.2001	3.5	4.4	5.3	3.6	4.6	5.6	3405.9	1000	1	4.131	0.545	0.649	0.827
YDR352W	YDR352W	0.0521	0.0601	0.0668	10.4	11.5	13.3	11.6	13.0	15.3	2519.3	1000	1	2.675	0.139	0.161	0.179
YDR353W	TRR1	0.0398	0.0567	0.0753	9.2	12.2	17.4	10.1	13.9	21.1	18348.4	588	1	25.2	1.003	1.429	1.897
YDR354W	TRP4	0.0559	0.0697	0.0838	8.3	9.9	12.4	9.0	11.0	14.2	4452.7	1000	1	6.322	0.353	0.441	0.530
YDR356W	SPC110	0.1089	0.1297	0.1496	4.6	5.3	6.4	4.9	5.6	6.8	1956.7	1000	1	1.775	0.193	0.230	0.266
YDR357C	CNL1	0.0272	0.0315	0.0363	19.1	22.0	25.5	23.6	28.2	34.2	1200.5	1000	1	6.11	0.166	0.193	0.222
YDR358W	GGA1	0.0652	0.0807	0.0945	7.3	8.6	10.6	7.9	9.4	11.9	1969.0	1000	1	2.034	0.133	0.164	0.192
YDR359C	EAF1	0.0895	0.1052	0.1234	5.6	6.6	7.7	5.9	7.1	8.4	4738.9	1000	1	2.329	0.209	0.245	0.287
YDR361C	BCP1	0.0358	0.0423	0.0478	14.5	16.4	19.3	16.9	19.6	23.9	1930.6	1000	1	7.785	0.279	0.329	0.372
YDR362C	TFC6	0.0748	0.0902	0.1054	6.6	7.7	9.3	7.0	8.3	10.2	1614.8	1000	1	1.879	0.141	0.170	0.198
YDR363W	ESC2	0.1125	0.1341	0.1555	4.5	5.2	6.2	4.7	5.4	6.6	746.3	1000	1	1.325	0.149	0.178	0.206
YDR363W-A	SEM1	0.0395	0.0481	0.0565	12.3	14.4	17.5	14.0	16.8	21.3	2828.2	1000	1	18.21	0.719	0.876	1.029
YDR364C	CDC40	0.0694	0.0843	0.0991	7.0	8.2	10.0	7.5	9.0	11.1	1317.5	1000	1	1.98	0.137	0.167	0.196
YDR365C	ESF1	0.0808	0.0913	0.104	6.7	7.6	8.6	7.1	8.2	9.4	6472.3	1000	1	9.046	0.731	0.826	0.941
YDR365W-B	YDR365W-B	0.06	0.085	0.1302	5.3	8.2	11.6	5.6	8.9	13.1	26.2	1000	0	74.33	4.460	6.318	9.678
YDR368W	YPR1	0.0335	0.0524	0.0728	9.5	13.2	20.7	10.5	15.2	26.0	3911.4	1000	1	7.099	0.238	0.372	0.517
YDR369C	XRS2	0.0427	0.0498	0.0566	12.2	13.9	16.2	13.9	16.1	19.3	1378.3	1000	1	1.118	0.048	0.056	0.063
YDR370C	YDR370C	0.0291	0.0356	0.0429	16.2	19.5	23.8	19.3	24.2	31.2	1840.9	1000	1	2.841	0.083	0.101	0.122
YDR371W	CTS2	0.0538	0.0619	0.0704	9.8	11.2	12.9	10.9	12.6	14.8	1246.5	1000	1	2.615	0.141	0.162	0.184
YDR372C	VPS74	0.0359	0.0416	0.046	15.1	16.7	19.3	17.7	20.0	23.9	5081.2	1000	1	4.807	0.173	0.200	0.221
YDR373W	FRQ1	0.0207	0.0237	0.0264	26.3	29.3	33.4	35.5	41.3	50.1	2689.0	1000	1	7.255	0.150	0.172	0.192
YDR374W-A	YDR374W-A	0.0222	0.0289	0.0349	19.9	24.0	31.3	24.8	31.5	45.4	673.8	1000	1	4.533	0.101	0.131	0.158
YDR375C	BCS1	0.0552	0.0717	0.0892	7.8	9.7	12.6	8.4	10.7	14.3	1782.9	1000	1	2.21	0.122	0.158	0.197
YDR376W	ARH1	0.0394	0.0458	0.0516	13.4	15.1	17.6	15.5	17.8	21.4	2910.6	1000	1	2.736	0.108	0.125	0.141
YDR377W	ATP17	0.0091	0.0107	0.012	57.5	64.9	76.6	134.7	183.5	322.3	2500.6	1000	1	12.81	0.117	0.137	0.154
YDR378C	LSM6	0.0216	0.0271	0.0322	21.6	25.5	32.1	27.4	34.2	47.2	2213.3	1000	1	11.8	0.255	0.320	0.380
YDR379C-A	YDR379C-A	0.0212	0.0241	0.0265	26.1	28.8	32.7	35.3	40.4	48.5	518.3	1000	0	5.529	0.117	0.133	0.147
YDR379W	RGA2	0.104	0.1201	0.139	5.0	5.8	6.7	5.2	6.1	7.1	2569.9	1000	1	2.766	0.288	0.332	0.385
YDR380W	ARO10	0.0314	0.0404	0.0471	14.7	17.1	22.1	17.3	20.7	28.3	2634.5	1000	1	18.59	0.584	0.751	0.876
YDR381C-A	YDR381C-A	0.0289	0.0346	0.041	16.9	20.1	24.0	20.3	25.1	31.5	459.6	1000	1	2.996	0.087	0.104	0.123
YDR381W	YRA1	0.0357	0.0453	0.0537	12.9	15.3	19.4	14.8	18.1	24.1	8740.9	1000	1	13.55	0.484	0.614	0.728
YDR383C	NKP1	0.0434	0.0574	0.0705	9.8	12.1	16.0	10.9	13.7	19.0	395.2	1000	1	2.392	0.104	0.137	0.169
YDR384C	ATO3	0.0702	0.095	0.126	5.5	7.3	9.9	5.8	7.9	10.9	3310.7	1000	1	6.057	0.425	0.575	0.763
YDR385W	EFT2	0.0235	0.0295	0.0348	19.9	23.5	29.5	24.8	30.7	41.7	6215.8	1000	1	94.33	2.217	2.783	3.283
YDR386W	MUS81	0.0719	0.0925	0.1144	6.1	7.5	9.6	6.4	8.1	10.7	425.0	1000	1	4.797	0.345	0.444	0.549
YDR387C	YDR387C	0.0598	0.0726	0.0847	8.2	9.5	11.6	8.9	10.5	13.1	3165.4	1000	1	2.477	0.148	0.180	0.210
YDR388W	RVS167	0.0489	0.0701	0.0913	7.6	9.9	14.2	8.2	11.0	16.5	9300.8	930	1	10.49	0.513	0.735	0.958
YDR389W	SAC7	0.1107	0.1301	0.1528	4.5	5.3	6.3	4.8	5.6	6.7	4498.3	1000	1	2.614	0.289	0.340	0.399
YDR390C	UBA2	0.096	0.1104	0.1275	5.4	6.3	7.2	5.7	6.7	7.8	3245.4	1000	1	4.238	0.407	0.468	0.540
YDR391C	YDR391C	0.0402	0.0512	0.0617	11.2	13.5	17.2	12.6	15.6	20.8	1086.2	1000	1	2.739	0.110	0.140	0.169
YDR392W	SPT3	0.0719	0.0913	0.1122	6.2	7.6	9.6	6.6	8.2	10.7	590.5	1000	1	1.954	0.141	0.178	0.219
YDR393W	SHE9	0.0573	0.0666	0.0747	9.3	10.4	12.1	10.2	11.6	13.7	1590.5	1000	1	1.598	0.092	0.106	0.119
YDR394W	RPT3	0.0612	0.0757	0.0914	7.6	9.2	11.3	8.2	10.1	12.8	8253.3	991	1	10.79	0.661	0.817	0.987
YDR396W	YDR396W	0.0963	0.176	0.2746	2.5	3.9	7.2	2.6	4.1	7.8	34.4	1000	0	0.327	0.031	0.058	0.090
YDR397C	NCB2	0.0312	0.0416	0.0503	13.8	16.7	22.3	16.0	20.0	28.6	756.3	1000	1	8.985	0.280	0.374	0.452
YDR398W	UTP5	0.0782	0.0899	0.1006	6.9	7.7	8.9	7.4	8.3	9.7	3731.6	1000	1	10.62	0.830	0.955	1.068
YDR399W	HPT1	0.0382	0.0464	0.0531	13.1	15.0	18.1	15.0	17.6	22.1	8832.2	1000	1	26.04	0.995	1.208	1.383
YDR400W	URH1	0.0425	0.0547	0.0654	10.6	12.7	16.3	11.8	14.5	19.5	3098.9	1000	1	3.165	0.135	0.173	0.207
YDR401W	YDR401W	0.0261	0.0322	0.0398	17.4	21.5	26.5	21.0	27.3	36.1	95.3	1000	0	0.5382	0.014	0.017	0.021
YDR402C	DIT2	0.0692	0.0945	0.1243	5.6	7.3	10.0	5.9	7.9	11.1	65.7	1000	0	0.222	0.015	0.021	0.028
YDR403W	DIT1	0.039	0.075	0.1057	6.6	9.2	17.8	7.0	10.2	21.6	45.0	1000	0	0.8598	0.034	0.064	0.091
YDR404C	RPB7	0.0459	0.0532	0.0605	11.5	13.0	15.1	12.9	15.0	17.8	2539.7	1000	1	10.07	0.462	0.536	0.609
YDR405W	MRP20	0.0588	0.0752	0.0918	7.6	9.2	11.8	8.2	10.2	13.4	600.9	1000	1	3.666	0.216	0.276	0.337
YDR406W-A	YDR406W-A	0.0417	0.0502	0.0628	11.0	13.8	16.6	12.4	16.0	19.9	95.3	1000	0	0.0822	0.003	0.004	0.005
YDR407C	TRS120	0.0866	0.1033	0.1238	5.6	6.7	8.0	5.9	7.2	8.7	7253.1	999	1	3.169	0.275	0.327	0.392
YDR408C	ADE8	0.0319	0.0438	0.0543	12.8	15.8	21.8	14.6	18.8	27.8	3239.4	1000	1	6.688	0.213	0.293	0.363
YDR409W	SIZ1	0.1364	0.1738	0.2215	3.1	4.0	5.1	3.2	4.2	5.4	970.2	1000	1	1.962	0.268	0.341	0.435
YDR410C	STE14	0.0494	0.0604	0.0711	9.8	11.5	14.0	10.8	13.0	16.3	2532.3	1000	1	4.985	0.246	0.301	0.354
YDR411C	DFM1	0.0522	0.0702	0.0888	7.8	9.9	13.3	8.5	10.9	15.3	5828.7	1000	1	2.743	0.143	0.193	0.244
YDR412W	RRP17	0.0636	0.0762	0.0877	7.9	9.1	10.9	8.6	10.0	12.2	1329.6	1000	1	4.471	0.284	0.341	0.392
YDR414C	ERD1	0.0742	0.095	0.1138	6.1	7.3	9.3	6.5	7.9	10.3	932.3	1000	1	2.368	0.176	0.225	0.270
YDR415C	YDR415C	0.0573	0.0701	0.0825	8.4	9.9	12.1	9.2	11.0	13.7	1689.5	1000	1	2.378	0.136	0.167	0.196
YDR416W	SYF1	0.0743	0.0927	0.112	6.2	7.5	9.3	6.6	8.1	10.3	1700.2	1000	1	1.707	0.127	0.158	0.191
YDR418W	RPL12B	0.0117	0.0138	0.0156	44.3	50.1	59.2	79.4	99.8	144.2	26712.4	999	1	112.6	1.317	1.554	1.757
YDR419W	RAD30	0.0688	0.0805	0.0943	7.3	8.6	10.1	7.9	9.4	11.2	1518.2	1000	1	1.206	0.083	0.097	0.114
YDR420W	HKR1	0.1687	0.2245	0.3012	2.3	3.1	4.1	2.4	3.2	4.3	4092.5	1000	1	3.957	0.668	0.888	1.192
YDR421W	ARO80	0.0634	0.0766	0.0902	7.7	9.1	10.9	8.3	9.9	12.3	2198.0	1000	1	1.622	0.103	0.124	0.146
YDR422C	SIP1	0.0842	0.098	0.1144	6.1	7.1	8.2	6.4	7.6	9.0	4745.6	1000	1	2.176	0.183	0.213	0.249
YDR423C	CAD1	0.0713	0.0884	0.106	6.5	7.8	9.7	7.0	8.5	10.8	1626.0	1000	1	1.816	0.130	0.161	0.193
YDR424C	DYN2	0.0182	0.022	0.0254	27.3	31.5	38.2	37.4	46.0	61.6	1368.3	1000	1	5.898	0.107	0.130	0.150
YDR425W	SNX41	0.1663	0.1982	0.2351	2.9	3.5	4.2	3.0	3.6	4.3	406.3	1000	1	2.578	0.429	0.511	0.606
YDR427W	RPN9	0.0459	0.0546	0.0645	10.7	12.7	15.1	12.0	14.5	17.8	5484.0	1000	1	11.78	0.541	0.643	0.760
YDR428C	BNA7	0.0272	0.0315	0.0349	19.9	22.0	25.5	24.7	28.2	34.1	680.9	1000	1	2.311	0.063	0.073	0.081
YDR429C	TIF35	0.0352	0.0416	0.0468	14.8	16.7	19.7	17.4	20.0	24.5	8049.8	1000	1	20.27	0.714	0.843	0.949
YDR430C	CYM1	0.0726	0.0886	0.1064	6.5	7.8	9.5	7.0	8.5	10.5	4324.2	1000	1	2.855	0.207	0.253	0.304
YDR432W	NPL3	0.0494	0.0751	0.103	6.7	9.2	14.0	7.2	10.2	16.3	5653.0	996	1	19.52	0.964	1.466	2.011
YDR434W	GPI17	0.0232	0.0287	0.035	19.8	24.1	29.9	24.7	31.8	42.5	5767.4	1000	1	4.401	0.102	0.126	0.154
YDR435C	PPM1	0.0477	0.0559	0.0636	10.9	12.4	14.5	12.2	14.1	17.0	1275.6	1000	1	2.447	0.117	0.137	0.156
YDR436W	PPZ2	0.0783	0.0957	0.1141	6.1	7.2	8.8	6.5	7.8	9.7	1628.0	1000	1	1.593	0.125	0.152	0.182
YDR437W	GPI19	0.0766	0.0948	0.1134	6.1	7.3	9.1	6.5	7.9	10.0	568.9	1000	1	0.5412	0.041	0.051	0.061
YDR438W	THI74	0.0492	0.0577	0.0654	10.6	12.0	14.1	11.8	13.7	16.4	1188.9	1000	1	1.514	0.074	0.087	0.099
YDR439W	LRS4	0.0822	0.098	0.1158	6.0	7.1	8.4	6.4	7.6	9.2	509.5	1000	1	1.536	0.126	0.151	0.178
YDR440W	DOT1	0.0931	0.1063	0.1198	5.8	6.5	7.4	6.1	7.0	8.0	1226.7	1000	1	2.471	0.230	0.263	0.296
YDR441C	APT2	0.0636	0.0729	0.0837	8.3	9.5	10.9	9.0	10.5	12.2	1223.7	1000	1	5.532	0.352	0.403	0.463
YDR443C	SSN2	0.0907	0.1059	0.1251	5.5	6.5	7.6	5.9	7.0	8.3	4460.9	1000	1	1.635	0.148	0.173	0.205
YDR444W	YDR444W	0.0659	0.0796	0.0959	7.2	8.7	10.5	7.8	9.5	11.8	2578.5	1000	1	2.421	0.160	0.193	0.232
YDR448W	ADA2	0.0836	0.0977	0.1115	6.2	7.1	8.3	6.6	7.6	9.0	1620.3	1000	1	0.1272	0.011	0.012	0.014
YDR449C	UTP6	0.06	0.0818	0.1027	6.7	8.5	11.6	7.2	9.3	13.1	608.7	1000	1	6.133	0.368	0.502	0.630
YDR451C	YHP1	0.08	0.0936	0.1082	6.4	7.4	8.7	6.8	8.0	9.5	1289.6	1000	1	3.024	0.242	0.283	0.327
YDR452W	PPN1	0.0573	0.0746	0.0928	7.5	9.3	12.1	8.1	10.2	13.8	8985.1	952	1	9.812	0.562	0.732	0.911
YDR453C	TSA2	0.0212	0.031	0.0421	16.5	22.4	32.7	19.7	28.8	48.5	2264.4	1000	1	2.603	0.055	0.081	0.110
YDR454C	GUK1	0.0153	0.0189	0.0219	31.6	36.8	45.2	46.1	58.0	82.3	11238.3	1000	1	17.13	0.262	0.324	0.375
YDR456W	NHX1	0.0541	0.0664	0.0816	8.5	10.4	12.8	9.3	11.6	14.7	10668.4	992	1	5.081	0.275	0.337	0.415
YDR458C	HEH2	0.1118	0.1344	0.1558	4.5	5.2	6.2	4.7	5.4	6.6	1501.2	1000	1	2.795	0.313	0.376	0.435
YDR459C	PFA5	0.052	0.0596	0.0668	10.4	11.6	13.3	11.6	13.1	15.4	1718.8	1000	1	1.728	0.090	0.103	0.115
YDR460W	TFB3	0.0741	0.0869	0.1002	6.9	8.0	9.4	7.4	8.7	10.3	736.5	1000	1	2.26	0.168	0.196	0.227
YDR461C-A	YDR461C-A	0.0243	0.0445	0.0655	10.6	15.6	28.5	11.8	18.4	39.9	418.7	1000	0	1.522	0.037	0.068	0.100
YDR461W	MFA1	0.0209	0.0257	0.0308	22.5	27.0	33.1	29.0	36.9	49.4	4421.6	1000	1	0.2352	0.005	0.006	0.007
YDR462W	MRPL28	0.0453	0.0629	0.0785	8.8	11.0	15.3	9.7	12.4	18.0	527.8	1000	1	3.304	0.150	0.208	0.259
YDR463W	STP1	0.0783	0.0914	0.1042	6.7	7.6	8.9	7.1	8.2	9.7	3912.1	1000	1	3.56	0.279	0.325	0.371
YDR464W	SPP41	0.1055	0.1259	0.1563	4.4	5.5	6.6	4.6	5.8	7.0	3888.4	1000	1	2.938	0.310	0.370	0.459
YDR465C	RMT2	0.0249	0.029	0.0328	21.2	23.9	27.8	26.8	31.3	38.5	1469.9	1000	1	5.611	0.140	0.163	0.184
YDR466W	PKH3	0.1109	0.1313	0.1543	4.5	5.3	6.3	4.7	5.6	6.7	2576.3	1000	1	2.429	0.269	0.319	0.375
YDR467C	YDR467C	0.0416	0.0522	0.0638	10.9	13.3	16.6	12.2	15.3	20.0	81.6	1000	0	0.2268	0.009	0.012	0.014
YDR468C	TLG1	0.0567	0.0674	0.0779	8.9	10.3	12.2	9.8	11.5	13.9	1029.9	1000	1	3.725	0.211	0.251	0.290
YDR469W	SDC1	0.0374	0.0477	0.0592	11.7	14.5	18.5	13.3	17.0	22.7	236.0	1000	0	3.574	0.134	0.171	0.212
YDR470C	UGO1	0.0677	0.0777	0.0896	7.7	8.9	10.2	8.4	9.8	11.4	2038.8	1000	1	1.549	0.105	0.120	0.139
YDR471W	RPL27B	0.0192	0.0224	0.0248	27.9	31.0	36.0	38.7	44.8	56.2	8572.8	1000	1	66.47	1.276	1.489	1.648
YDR472W	TRS31	0.0492	0.0554	0.0632	11.0	12.5	14.1	12.3	14.3	16.4	1930.2	1000	1	3.791	0.187	0.210	0.240
YDR473C	PRP3	0.0722	0.0882	0.1055	6.6	7.9	9.6	7.0	8.5	10.6	715.4	1000	1	1.611	0.116	0.142	0.170
YDR475C	JIP4	0.0665	0.0832	0.0992	7.0	8.3	10.4	7.5	9.1	11.6	3608.2	1000	1	2.411	0.160	0.201	0.239
YDR476C	YDR476C	0.0461	0.0612	0.0781	8.9	11.3	15.0	9.7	12.8	17.7	2454.9	1000	1	5.941	0.274	0.364	0.464
YDR477W	SNF1	0.0751	0.0888	0.1062	6.5	7.8	9.2	7.0	8.5	10.2	5560.3	1000	1	4.273	0.321	0.380	0.454
YDR478W	SNM1	0.1256	0.1582	0.1988	3.5	4.4	5.5	3.6	4.6	5.8	151.9	1000	0	1.33	0.167	0.210	0.264
YDR479C	PEX29	0.0554	0.0671	0.0793	8.7	10.3	12.5	9.6	11.5	14.3	2696.3	1000	1	1.965	0.109	0.132	0.156
YDR480W	DIG2	0.0803	0.0969	0.1148	6.0	7.2	8.6	6.4	7.7	9.4	429.7	1000	1	1.529	0.123	0.148	0.176
YDR481C	PHO8	0.0573	0.0698	0.0849	8.2	9.9	12.1	8.9	11.0	13.8	12518.2	940	1	6.274	0.360	0.438	0.533
YDR482C	CWC21	0.0418	0.0695	0.0972	7.1	10.0	16.6	7.7	11.1	19.8	589.8	1000	1	2.572	0.108	0.179	0.250
YDR483W	KRE2	0.0443	0.0592	0.0733	9.5	11.7	15.6	10.4	13.2	18.5	13967.1	886	1	12.82	0.568	0.759	0.940
YDR484W	VPS52	0.0499	0.0627	0.0764	9.1	11.1	13.9	10.0	12.4	16.1	1105.6	1000	1	1.738	0.087	0.109	0.133
YDR485C	VPS72	0.1082	0.124	0.1415	4.9	5.6	6.4	5.2	5.9	6.8	1580.0	1000	1	2.861	0.310	0.355	0.405
YDR486C	VPS60	0.0474	0.0549	0.0619	11.2	12.6	14.6	12.6	14.4	17.1	1451.3	1000	1	4.02	0.191	0.221	0.249
YDR487C	RIB3	0.0324	0.0473	0.0599	11.6	14.7	21.4	13.1	17.2	27.2	6548.2	1000	1	9.173	0.297	0.434	0.549
YDR488C	PAC11	0.0539	0.0816	0.1048	6.6	8.5	12.9	7.1	9.3	14.7	917.9	1000	1	0.6378	0.034	0.052	0.067
YDR489W	SLD5	0.0853	0.0959	0.1083	6.4	7.2	8.1	6.8	7.8	8.8	884.6	1000	1	1.691	0.144	0.162	0.183
YDR490C	PKH1	0.0658	0.0845	0.1019	6.8	8.2	10.5	7.3	8.9	11.8	4418.5	1000	1	1.966	0.129	0.166	0.200
YDR492W	IZH1	0.0673	0.0764	0.0866	8.0	9.1	10.3	8.7	10.0	11.5	3317.0	1000	1	10.41	0.700	0.795	0.901
YDR493W	MZM1	0.0213	0.0249	0.0287	24.2	27.8	32.5	31.8	38.5	48.0	440.3	1000	0	1.925	0.041	0.048	0.055
YDR494W	RSM28	0.0688	0.0799	0.0911	7.6	8.7	10.1	8.2	9.5	11.2	1787.3	1000	1	3.253	0.224	0.260	0.296
YDR495C	VPS3	0.1042	0.1336	0.1595	4.3	5.2	6.7	4.5	5.5	7.1	1125.8	1000	1	2.269	0.237	0.303	0.362
YDR496C	PUF6	0.1577	0.1909	0.223	3.1	3.6	4.4	3.2	3.8	4.6	1974.1	1000	1	10.15	1.600	1.937	2.263
YDR497C	ITR1	0.0751	0.0846	0.1035	6.7	8.2	9.2	7.2	8.9	10.2	88521.8	37	1	14.23	1.069	1.204	1.473
YDR498C	SEC20	0.0716	0.0838	0.096	7.2	8.3	9.7	7.8	9.0	10.7	1446.8	1000	1	2.115	0.151	0.177	0.203
YDR499W	LCD1	0.0856	0.0985	0.1115	6.2	7.0	8.1	6.6	7.6	8.8	1384.8	1000	1	1.398	0.120	0.138	0.156
YDR501W	PLM2	0.1089	0.1276	0.1472	4.7	5.4	6.4	4.9	5.7	6.8	403.0	1000	1	0.978	0.107	0.125	0.144
YDR503C	LPP1	0.0405	0.0487	0.0561	12.4	14.2	17.1	14.1	16.6	20.7	1836.6	1000	1	1.742	0.071	0.085	0.098
YDR504C	SPG3	0.0207	0.0265	0.0333	20.8	26.1	33.5	26.3	35.3	50.3	239.8	1000	0	1.249	0.026	0.033	0.042
YDR505C	PSP1	0.073	0.0876	0.107	6.5	7.9	9.5	6.9	8.6	10.5	9013.0	990	1	3.18	0.232	0.279	0.340
YDR506C	GMC1	0.0673	0.0795	0.093	7.5	8.7	10.3	8.1	9.6	11.5	1720.6	1000	1	0.8682	0.058	0.069	0.081
YDR507C	GIN4	0.1004	0.1219	0.1428	4.9	5.7	6.9	5.1	6.0	7.4	4525.6	1000	1	3.854	0.387	0.470	0.550
YDR510W	SMT3	0.0157	0.0185	0.0208	33.3	37.5	44.3	49.9	59.8	79.2	4027.8	1000	1	23.6	0.371	0.437	0.491
YDR511W	ACN9	0.0222	0.0276	0.0325	21.3	25.1	31.3	27.0	33.5	45.4	605.0	1000	0	2.694	0.060	0.074	0.088
YDR512C	EMI1	0.044	0.0675	0.092	7.5	10.3	15.7	8.1	11.4	18.7	997.4	1000	1	6.771	0.298	0.457	0.623
YDR513W	GRX2	0.0265	0.0331	0.0389	17.8	20.9	26.2	21.7	26.4	35.4	7437.2	1000	1	23.02	0.610	0.762	0.896
YDR514C	YDR514C	0.1002	0.1208	0.142	4.9	5.7	6.9	5.1	6.1	7.4	542.6	1000	1	3.037	0.304	0.367	0.431
YDR515W	SLF1	0.12	0.1426	0.1657	4.2	4.9	5.8	4.4	5.1	6.1	1065.4	1000	1	1.481	0.178	0.211	0.245
YDR516C	EMI2	0.057	0.0799	0.1044	6.6	8.7	12.2	7.1	9.5	13.8	8172.0	971	1	9.668	0.551	0.773	1.009
YDR517W	GRH1	0.0429	0.0549	0.067	10.3	12.6	16.1	11.5	14.5	19.2	5616.0	1000	1	5.167	0.222	0.284	0.346
YDR518W	EUG1	0.0391	0.0469	0.055	12.6	14.8	17.7	14.4	17.3	21.5	6323.5	1000	1	5.066	0.198	0.238	0.279
YDR519W	FPR2	0.0128	0.015	0.017	40.9	46.1	54.3	69.0	85.1	118.4	3356.8	1000	1	8.05	0.103	0.121	0.137
YDR520C	URC2	0.107	0.1295	0.1494	4.6	5.4	6.5	4.9	5.7	6.9	1348.5	1000	1	1.266	0.136	0.164	0.189
YDR523C	SPS1	0.0691	0.0869	0.1129	6.1	8.0	10.0	6.5	8.7	11.1	171.5	1000	0	0.5838	0.040	0.051	0.066
YDR524C	AGE1	0.1301	0.1614	0.1902	3.6	4.3	5.3	3.8	4.5	5.6	2029.9	1000	1	3.132	0.408	0.506	0.596
YDR525W-A	SNA2	0.0417	0.058	0.0744	9.3	12.0	16.6	10.3	13.6	19.9	912.1	1000	1	9.534	0.398	0.553	0.709
YDR527W	RBA50	0.081	0.0925	0.1065	6.5	7.5	8.6	7.0	8.1	9.4	1823.7	1000	1	5.843	0.473	0.541	0.622
YDR528W	HLR1	0.257	0.3246	0.4311	1.6	2.1	2.7	1.6	2.2	2.8	1413.2	1000	1	0.9012	0.232	0.293	0.389
YDR529C	QCR7	0.0267	0.0315	0.0356	19.5	22.0	26.0	24.1	28.2	35.1	4795.1	1000	1	29.17	0.779	0.919	1.038
YDR530C	APA2	0.0412	0.0537	0.0654	10.6	12.9	16.8	11.8	14.8	20.2	1391.9	1000	1	1.875	0.077	0.101	0.123
YDR531W	CAB1	0.0323	0.0379	0.0425	16.3	18.3	21.5	19.5	22.4	27.3	4339.9	1000	1	5.578	0.180	0.211	0.237
YDR532C	KRE28	0.0643	0.0918	0.1164	6.0	7.6	10.8	6.3	8.2	12.1	329.6	1000	1	1.665	0.107	0.153	0.194
YDR533C	HSP31	0.0165	0.0193	0.0216	32.1	35.9	41.9	47.3	55.8	71.9	2545.3	1000	1	5.883	0.097	0.114	0.127
YDR534C	FIT1	0.0915	0.1207	0.1615	4.3	5.7	7.6	4.5	6.1	8.2	360.6	1000	1	0.3762	0.034	0.045	0.061
YDR535C	YDR535C	0.0726	0.0887	0.1128	6.1	7.8	9.5	6.5	8.5	10.6	171.8	1000	0	0.1992	0.014	0.018	0.022
YDR538W	PAD1	0.0874	0.1048	0.1232	5.6	6.6	7.9	6.0	7.1	8.6	635.1	1000	1	2.341	0.205	0.245	0.288
YDR539W	FDC1	0.0458	0.0557	0.0633	10.9	12.4	15.1	12.3	14.2	17.8	1909.5	1000	1	3.089	0.142	0.172	0.196
YDR540C	IRC4	0.0582	0.0747	0.0927	7.5	9.3	11.9	8.1	10.2	13.5	230.0	1000	0	0.9678	0.056	0.072	0.090
YDR541C	YDR541C	0.055	0.0647	0.0742	9.3	10.7	12.6	10.3	12.0	14.4	832.3	1000	1	1.797	0.099	0.116	0.133
YEL001C	IRC22	0.0233	0.0286	0.0342	20.2	24.2	29.7	25.4	31.9	42.2	8827.5	1000	1	15.58	0.363	0.446	0.533
YEL002C	WBP1	0.0257	0.0294	0.0327	21.2	23.6	27.0	26.9	30.8	36.9	16869.1	1000	1	8.823	0.227	0.259	0.289
YEL003W	GIM4	0.0088	0.0104	0.0117	59.4	66.8	78.4	145.4	199.2	356.9	1479.6	1000	1	10.92	0.096	0.114	0.128
YEL004W	YEA4	0.0248	0.0344	0.045	15.4	20.2	28.0	18.2	25.2	38.8	1015.8	1000	1	1.744	0.043	0.060	0.078
YEL005C	VAB2	0.1054	0.124	0.1438	4.8	5.6	6.6	5.1	5.9	7.0	337.3	1000	1	2.014	0.212	0.250	0.290
YEL006W	YEA6	0.052	0.0589	0.0665	10.4	11.8	13.3	11.6	13.3	15.4	2044.2	1000	1	2.981	0.155	0.176	0.198
YEL007W	MIT1	0.1941	0.2303	0.2762	2.5	3.0	3.6	2.6	3.1	3.7	4009.8	1000	1	6.85	1.330	1.578	1.892
YEL009C	GCN4	0.0505	0.0582	0.0662	10.5	11.9	13.7	11.7	13.5	15.9	15841.1	983	1	31.18	1.575	1.815	2.064
YEL011W	GLC3	0.0547	0.0735	0.0908	7.6	9.4	12.7	8.3	10.4	14.5	7945.9	996	1	3.167	0.173	0.233	0.288
YEL012W	UBC8	0.0571	0.0806	0.1053	6.6	8.6	12.1	7.0	9.4	13.8	259.7	1000	0	3.971	0.227	0.320	0.418
YEL013W	VAC8	0.0554	0.0655	0.0789	8.8	10.6	12.5	9.6	11.8	14.3	16178.5	898	1	3.921	0.217	0.257	0.309
YEL015W	EDC3	0.0855	0.0983	0.1121	6.2	7.1	8.1	6.6	7.6	8.8	3874.0	1000	1	4.499	0.385	0.442	0.504
YEL016C	NPP2	0.0653	0.0804	0.094	7.4	8.6	10.6	8.0	9.4	11.9	2232.8	1000	1	2.065	0.135	0.166	0.194
YEL017C-A	PMP2	0.0123	0.015	0.0181	38.3	46.2	56.6	61.9	85.5	129.4	4864.3	1000	1	62.89	0.774	0.943	1.138
YEL017W	GTT3	0.0611	0.0746	0.0894	7.8	9.3	11.3	8.4	10.2	12.8	4176.2	1000	1	3.582	0.219	0.267	0.320
YEL018W	EAF5	0.1042	0.1228	0.1429	4.9	5.6	6.7	5.1	6.0	7.1	473.4	1000	1	2.833	0.295	0.348	0.405
YEL019C	MMS21	0.145	0.187	0.2736	2.5	3.7	4.8	2.6	3.8	5.0	259.5	1000	1	0.3048	0.044	0.057	0.083
YEL020C	YEL020C	0.065	0.0778	0.0905	7.7	8.9	10.7	8.3	9.8	11.9	1779.2	1000	1	1.377	0.090	0.107	0.125
YEL020W-A	TIM9	0.013	0.0151	0.017	40.7	45.9	53.2	68.3	84.4	112.9	2872.8	1000	1	14.81	0.193	0.224	0.252
YEL021W	URA3	0.0527	0.0662	0.0811	8.5	10.5	13.2	9.3	11.7	15.1	2894.6	1000	1	29.49	1.554	1.952	2.392
YEL022W	GEA2	0.0906	0.1088	0.1297	5.3	6.4	7.6	5.6	6.8	8.3	6724.2	1000	1	4.551	0.412	0.495	0.590
YEL023C	YEL023C	0.0924	0.1153	0.1412	4.9	6.0	7.5	5.2	6.4	8.1	507.8	1000	1	1.027	0.095	0.118	0.145
YEL024W	RIP1	0.0382	0.0457	0.0526	13.2	15.2	18.2	15.2	17.9	22.2	3703.2	1000	1	5.867	0.224	0.268	0.309
YEL025C	YEL025C	0.0748	0.0893	0.1056	6.6	7.8	9.3	7.0	8.4	10.2	6148.6	1000	1	2.318	0.173	0.207	0.245
YEL026W	SNU13	0.0159	0.0188	0.0218	31.8	36.8	43.6	46.6	58.1	77.0	4424.9	1000	1	42.32	0.673	0.796	0.923
YEL027W	VMA3	0.0171	0.0208	0.0242	28.6	33.4	40.6	40.0	49.9	68.3	21251.9	991	1	77.38	1.323	1.609	1.873
YEL028W	YEL028W	0.0923	0.1093	0.1308	5.3	6.3	7.5	5.6	6.8	8.1	202.2	1000	0	0.3642	0.034	0.040	0.048
YEL029C	BUD16	0.0292	0.0332	0.0367	18.9	20.9	23.8	23.3	26.4	31.1	1654.0	1000	1	2.304	0.067	0.076	0.085
YEL030W	ECM10	0.0776	0.0927	0.11	6.3	7.5	8.9	6.7	8.1	9.8	520.9	1000	1	0.7338	0.057	0.068	0.081
YEL031W	SPF1	0.0596	0.0755	0.1019	6.8	9.2	11.6	7.3	10.1	13.2	62635.8	45	1	13.07	0.779	0.987	1.332
YEL032W	MCM3	0.0705	0.0871	0.1057	6.6	8.0	9.8	7.0	8.6	10.9	12153.5	813	1	5.591	0.394	0.487	0.591
YEL033W	MTC7	0.038	0.0574	0.0815	8.5	12.1	18.3	9.3	13.7	22.3	39084.0	123	1	6.094	0.232	0.350	0.497
YEL034W	HYP2	0.0272	0.034	0.0405	17.1	20.4	25.4	20.7	25.6	34.1	35494.5	473	1	137.7	3.745	4.681	5.576
YEL036C	ANP1	0.0673	0.0849	0.1024	6.8	8.2	10.3	7.3	8.9	11.5	5621.1	1000	1	7.142	0.481	0.606	0.731
YEL037C	RAD23	0.0669	0.085	0.1053	6.6	8.2	10.4	7.0	8.9	11.6	1745.3	1000	1	10.55	0.706	0.897	1.111
YEL038W	UTR4	0.0315	0.0442	0.0553	12.5	15.7	22.0	14.3	18.6	28.2	3470.9	1000	1	4.741	0.149	0.210	0.262
YEL039C	CYC7	0.0496	0.064	0.0766	9.1	10.8	14.0	9.9	12.1	16.2	309.4	1000	0	2.55	0.127	0.163	0.195
YEL041W	YEF1	0.0442	0.0631	0.0814	8.5	11.0	15.7	9.3	12.3	18.6	284.3	1000	0	0.7188	0.032	0.045	0.059
YEL042W	GDA1	0.0524	0.0654	0.0792	8.7	10.6	13.2	9.6	11.9	15.2	16423.3	781	1	8.135	0.426	0.532	0.644
YEL043W	YEL043W	0.1038	0.1253	0.1518	4.6	5.5	6.7	4.8	5.9	7.2	4976.4	1000	1	3.631	0.377	0.455	0.551
YEL044W	IES6	0.0445	0.0538	0.0631	11.0	12.9	15.6	12.3	14.8	18.5	744.7	1000	1	4.65	0.207	0.250	0.293
YEL045C	YEL045C	0.0389	0.1267	0.1822	3.8	5.5	17.8	4.0	5.8	21.7	100.1	1000	0	0.0918	0.004	0.012	0.017
YEL046C	GLY1	0.1029	0.1198	0.1422	4.9	5.8	6.7	5.1	6.1	7.2	15278.4	686	1	29.3	3.015	3.510	4.167
YEL047C	YEL047C	0.0367	0.0515	0.0646	10.7	13.5	18.9	12.0	15.5	23.3	9863.6	997	1	10.46	0.384	0.539	0.676
YEL048C	TCA17	0.0126	0.016	0.0191	36.3	43.2	54.8	56.9	75.9	120.6	532.0	1000	0	1.954	0.025	0.031	0.037
YEL050C	RML2	0.0469	0.0624	0.0774	9.0	11.1	14.8	9.8	12.5	17.3	2538.5	1000	1	4.478	0.210	0.279	0.347
YEL051W	VMA8	0.0228	0.029	0.0338	20.5	23.9	30.4	25.7	31.4	43.7	6689.4	1000	1	24.56	0.560	0.712	0.830
YEL052W	AFG1	0.0497	0.0652	0.0803	8.6	10.6	14.0	9.4	11.9	16.2	4414.1	1000	1	3.547	0.176	0.231	0.285
YEL053C	MAK10	0.0795	0.0931	0.1061	6.5	7.4	8.7	7.0	8.0	9.5	2300.9	1000	1	3.205	0.255	0.298	0.340
YEL054C	RPL12A	0.0163	0.0192	0.0217	31.9	36.2	42.4	46.8	56.5	73.4	29404.2	966	1	64.82	1.057	1.245	1.407
YEL055C	POL5	0.0776	0.0888	0.1018	6.8	7.8	8.9	7.3	8.5	9.8	8444.3	1000	1	5.379	0.417	0.478	0.548
YEL056W	HAT2	0.0785	0.0921	0.1058	6.6	7.5	8.8	7.0	8.1	9.7	2907.6	1000	1	3.585	0.281	0.330	0.379
YEL058W	PCM1	0.0504	0.0669	0.0846	8.2	10.4	13.8	8.9	11.6	15.9	6922.7	1000	1	7.634	0.385	0.511	0.646
YEL059C-A	SOM1	0.0234	0.0343	0.0443	15.7	20.2	29.7	18.5	25.3	42.1	181.9	1000	0	2.328	0.054	0.080	0.103
YEL059W	HHY1	0.06	0.0935	0.1224	5.7	7.4	11.6	6.0	8.0	13.1	29.0	1000	0	0.222	0.013	0.021	0.027
YEL060C	PRB1	0.0509	0.0696	0.0904	7.7	10.0	13.6	8.3	11.1	15.8	11462.7	837	1	8.477	0.432	0.590	0.766
YEL061C	CIN8	0.0775	0.0888	0.1004	6.9	7.8	8.9	7.4	8.5	9.8	2542.4	1000	1	2.453	0.190	0.218	0.246
YEL062W	NPR2	0.0878	0.1024	0.1179	5.9	6.8	7.9	6.2	7.3	8.6	1033.5	1000	1	1.306	0.115	0.134	0.154
YEL063C	CAN1	0.0851	0.098	0.1133	6.1	7.1	8.1	6.5	7.6	8.9	11683.0	944	1	7.513	0.639	0.736	0.851
YEL064C	AVT2	0.0461	0.055	0.0648	10.7	12.6	15.0	12.0	14.4	17.7	1466.5	1000	1	1.146	0.053	0.063	0.074
YEL065W	SIT1	0.0901	0.11	0.1348	5.1	6.3	7.7	5.4	6.7	8.3	4182.3	1000	1	4.541	0.409	0.500	0.612
YEL066W	HPA3	0.0281	0.0361	0.0441	15.7	19.2	24.7	18.6	23.7	32.7	1425.9	1000	1	1.346	0.038	0.049	0.059
YEL067C	YEL067C	0.079	0.108	0.1342	5.2	6.4	8.8	5.4	6.9	9.6	178.3	1000	0	0.4092	0.032	0.044	0.055
YEL068C	YEL068C	0.0427	0.0552	0.0677	10.2	12.6	16.2	11.4	14.3	19.4	284.5	1000	0	2.569	0.110	0.142	0.174
YEL071W	DLD3	0.044	0.0535	0.064	10.8	13.0	15.8	12.1	14.9	18.7	20892.2	768	1	21.86	0.962	1.169	1.399
YEL072W	RMD6	0.0253	0.0301	0.0353	19.7	23.0	27.4	24.4	29.8	37.8	268.2	1000	0	1.469	0.037	0.044	0.052
YEL073C	YEL073C	0.0854	0.1038	0.1228	5.6	6.7	8.1	6.0	7.2	8.8	552.2	1000	1	0.5502	0.047	0.057	0.068
YEL074W	YEL074W	0.06	0.1456	0.1912	3.6	4.8	11.6	3.8	5.0	13.1	17.2	1000	0	1.576	0.095	0.230	0.301
YEL077C	YEL077C	0.0793	0.1022	0.1313	5.3	6.8	8.7	5.6	7.3	9.6	624.1	1000	1	0.0408	0.003	0.004	0.005
YER001W	MNN1	0.078	0.089	0.1021	6.8	7.8	8.9	7.3	8.4	9.8	7131.2	1000	1	4.127	0.322	0.367	0.421
YER002W	NOP16	0.102	0.1184	0.1337	5.2	5.9	6.8	5.5	6.2	7.3	1101.5	1000	1	9.04	0.922	1.070	1.209
YER003C	PMI40	0.0222	0.0271	0.0314	22.1	25.6	31.2	28.3	34.3	45.3	26637.3	892	1	10.55	0.234	0.286	0.331
YER004W	FMP52	0.0371	0.0546	0.0734	9.4	12.7	18.7	10.4	14.5	22.9	4496.8	1000	1	5.593	0.208	0.305	0.411
YER005W	YND1	0.0702	0.0825	0.0971	7.1	8.4	9.9	7.7	9.2	11.0	4048.2	1000	1	3.029	0.213	0.250	0.294
YER006W	NUG1	0.0751	0.0919	0.1094	6.3	7.5	9.2	6.8	8.2	10.2	3305.5	1000	1	11.5	0.864	1.057	1.258
YER007C-A	TMA20	0.0163	0.0188	0.0209	33.1	36.9	42.6	49.5	58.2	74.0	2627.9	1000	1	7.759	0.127	0.146	0.162
YER007W	PAC2	0.0551	0.0701	0.0845	8.2	9.9	12.6	8.9	11.0	14.4	310.2	1000	1	1.286	0.071	0.090	0.109
YER008C	SEC3	0.0898	0.1108	0.1309	5.3	6.3	7.7	5.6	6.7	8.4	5013.1	1000	1	3.508	0.315	0.389	0.459
YER010C	YER010C	0.0395	0.0489	0.0586	11.8	14.2	17.5	13.4	16.5	21.3	1714.0	1000	1	2.777	0.110	0.136	0.163
YER011W	TIR1	0.0411	0.0582	0.0799	8.7	11.9	16.9	9.5	13.5	20.3	3024.3	1000	1	9.693	0.398	0.564	0.775
YER012W	PRE1	0.036	0.0415	0.046	15.1	16.7	19.3	17.7	20.0	23.8	4181.3	1000	1	15.6	0.562	0.648	0.718
YER013W	PRP22	0.0921	0.1134	0.1387	5.0	6.1	7.5	5.3	6.5	8.1	1517.7	1000	1	1.669	0.154	0.189	0.232
YER014W	HEM14	0.044	0.0513	0.0586	11.8	13.5	15.8	13.4	15.6	18.7	2342.5	1000	1	2.287	0.101	0.117	0.134
YER015W	FAA2	0.0481	0.0559	0.065	10.7	12.4	14.4	11.9	14.1	16.8	814.5	1000	1	0.921	0.044	0.051	0.060
YER016W	BIM1	0.0566	0.0767	0.098	7.1	9.0	12.2	7.6	9.9	13.9	2757.8	1000	1	3.003	0.170	0.230	0.294
YER017C	AFG3	0.0635	0.0792	0.0961	7.2	8.8	10.9	7.8	9.6	12.2	7758.6	997	1	4.845	0.308	0.384	0.466
YER018C	SPC25	0.0354	0.0594	0.0839	8.3	11.7	19.6	9.0	13.2	24.4	630.7	1000	1	1.246	0.044	0.074	0.105
YER019C-A	SBH2	0.0226	0.0312	0.0405	17.1	22.2	30.7	20.6	28.5	44.3	6240.4	1000	1	23.98	0.542	0.748	0.971
YER019W	ISC1	0.054	0.0689	0.0852	8.1	10.1	12.8	8.9	11.2	14.7	4609.9	1000	1	3.034	0.164	0.209	0.259
YER020W	GPA2	0.0664	0.0866	0.1074	6.5	8.0	10.4	6.9	8.7	11.6	2327.5	1000	1	2.962	0.197	0.257	0.318
YER021W	RPN3	0.0525	0.061	0.0718	9.7	11.4	13.2	10.7	12.8	15.2	15210.8	954	1	11.77	0.618	0.718	0.845
YER022W	SRB4	0.043	0.0533	0.0629	11.0	13.0	16.1	12.4	14.9	19.2	1887.5	1000	1	1.82	0.078	0.097	0.115
YER023W	PRO3	0.028	0.0433	0.0579	12.0	16.0	24.8	13.6	19.1	32.9	6482.7	1000	1	16.76	0.469	0.726	0.970
YER024W	YAT2	0.0678	0.0805	0.0931	7.4	8.6	10.2	8.0	9.4	11.4	730.0	1000	1	2.865	0.194	0.231	0.267
YER026C	CHO1	0.04	0.0474	0.0533	13.0	14.6	17.3	14.9	17.1	20.9	17168.2	981	1	5.137	0.206	0.244	0.274
YER027C	GAL83	0.0598	0.081	0.103	6.7	8.6	11.6	7.2	9.4	13.1	3837.8	1000	1	3.925	0.235	0.318	0.404
YER028C	MIG3	0.1287	0.1469	0.1648	4.2	4.7	5.4	4.4	4.9	5.7	338.5	1000	1	1.74	0.224	0.256	0.287
YER029C	SMB1	0.0615	0.0794	0.0989	7.0	8.7	11.3	7.5	9.6	12.7	776.2	1000	1	3.719	0.229	0.295	0.368
YER030W	CHZ1	0.0403	0.0596	0.0821	8.4	11.6	17.2	9.2	13.1	20.8	1811.1	1000	1	11.78	0.475	0.702	0.967
YER031C	YPT31	0.034	0.0473	0.0589	11.8	14.7	20.4	13.3	17.2	25.6	4234.9	1000	1	7.997	0.272	0.378	0.471
YER032W	FIR1	0.2523	0.3193	0.429	1.6	2.2	2.7	1.6	2.2	2.8	837.0	1000	1	2.737	0.691	0.874	1.174
YER033C	ZRG8	0.087	0.1008	0.1186	5.8	6.9	8.0	6.2	7.4	8.7	2970.6	1000	1	1.237	0.108	0.125	0.147
YER034W	YER034W	0.0894	0.1033	0.119	5.8	6.7	7.7	6.2	7.2	8.4	276.6	1000	1	1.001	0.089	0.103	0.119
YER035W	EDC2	0.044	0.0597	0.0755	9.2	11.6	15.8	10.1	13.1	18.7	1702.6	1000	1	4.148	0.183	0.248	0.313
YER036C	ARB1	0.0531	0.0647	0.0832	8.3	10.7	13.1	9.1	12.0	15.0	36874.7	140	1	21.74	1.155	1.407	1.809
YER037W	PHM8	0.0465	0.0585	0.0761	9.1	11.8	14.9	10.0	13.4	17.5	1944.7	1000	1	1.748	0.081	0.102	0.133
YER038C	KRE29	0.0705	0.0857	0.1001	6.9	8.1	9.8	7.4	8.8	10.9	658.4	1000	1	1.689	0.119	0.145	0.169
YER038W-A	YER038W-A	0.1569	0.3516	0.4436	1.6	2.0	4.4	1.6	2.0	4.6	17.5	1000	0	0.162	0.025	0.057	0.072
YER039C	HVG1	0.032	0.0392	0.0464	14.9	17.7	21.7	17.6	21.4	27.7	858.3	1000	1	0.657	0.021	0.026	0.030
YER039C-A	YER039C-A	0.0437	0.0611	0.0755	9.2	11.3	15.9	10.1	12.8	18.9	290.0	1000	0	0.3282	0.014	0.020	0.025
YER040W	GLN3	0.138	0.167	0.2246	3.1	4.2	5.0	3.2	4.3	5.3	1610.1	1000	1	2.188	0.302	0.365	0.492
YER041W	YEN1	0.0823	0.0966	0.1107	6.3	7.2	8.4	6.7	7.7	9.2	1096.3	1000	1	1.436	0.118	0.139	0.159
YER042W	MXR1	0.0147	0.0175	0.0203	34.1	39.7	47.1	51.7	65.7	88.6	702.2	1000	0	6.271	0.092	0.110	0.127
YER045C	ACA1	0.0944	0.1085	0.1263	5.5	6.4	7.3	5.8	6.8	7.9	492.9	1000	1	3.452	0.326	0.375	0.436
YER046W	SPO73	0.012	0.0142	0.0162	42.7	48.9	57.6	74.4	95.3	135.2	692.6	1000	0	2.259	0.027	0.032	0.037
YER047C	SAP1	0.109	0.1275	0.1512	4.6	5.4	6.4	4.8	5.7	6.8	1581.1	1000	1	1.508	0.164	0.192	0.228
YER048C	CAJ1	0.0511	0.0783	0.104	6.7	8.9	13.6	7.1	9.7	15.7	4094.3	999	1	6.374	0.326	0.499	0.663
YER048W-A	ISD11	0.0243	0.0306	0.0375	18.5	22.6	28.5	22.7	29.2	39.7	2122.8	1000	1	6.558	0.159	0.201	0.246
YER049W	TPA1	0.0471	0.054	0.0613	11.3	12.8	14.7	12.7	14.7	17.3	11114.9	1000	1	8.886	0.419	0.480	0.545
YER050C	RSM18	0.0426	0.0511	0.0599	11.6	13.6	16.3	13.1	15.7	19.4	1178.3	1000	1	5.511	0.235	0.282	0.330
YER051W	JHD1	0.0435	0.0482	0.0538	12.9	14.4	16.0	14.8	16.8	19.0	1364.0	1000	1	1.239	0.054	0.060	0.067
YER052C	HOM3	0.0838	0.0985	0.1183	5.9	7.0	8.3	6.2	7.6	9.0	7419.7	1000	1	24.09	2.019	2.373	2.850
YER053C	PIC2	0.0513	0.0613	0.0695	10.0	11.3	13.5	11.1	12.7	15.6	1655.9	1000	1	7.094	0.364	0.435	0.493
YER054C	GIP2	0.0587	0.0848	0.1097	6.3	8.2	11.8	6.7	8.9	13.4	793.9	1000	1	0.9372	0.055	0.079	0.103
YER055C	HIS1	0.0337	0.0462	0.0566	12.2	15.0	20.6	13.9	17.6	25.9	14761.5	951	1	21.09	0.711	0.974	1.194
YER056C-A	RPL34A	0.0219	0.0279	0.0342	20.3	24.8	31.6	25.4	33.0	46.1	10107.3	1000	1	107.3	2.349	2.993	3.669
YER057C	HMF1	0.0096	0.0114	0.0128	54.3	61.1	72.4	118.0	155.7	258.6	4809.7	1000	1	10.85	0.104	0.124	0.139
YER058W	PET117	0.0488	0.0696	0.0929	7.5	10.0	14.2	8.1	11.1	16.6	222.2	1000	0	3.045	0.149	0.212	0.283
YER059W	PCL6	0.038	0.047	0.0633	11.0	14.7	18.2	12.3	17.3	22.3	764.7	1000	1	2.442	0.093	0.115	0.155
YER060W	FCY21	0.0491	0.1148	0.1657	4.2	6.0	14.1	4.4	6.4	16.4	2242.9	996	1	2.535	0.125	0.291	0.420
YER060W-A	FCY22	0.0402	0.1004	0.1575	4.4	6.9	17.2	4.6	7.4	20.8	280.9	1000	0	0.3228	0.013	0.032	0.051
YER061C	CEM1	0.0621	0.0817	0.1009	6.9	8.5	11.2	7.4	9.3	12.6	1718.4	1000	1	1.648	0.102	0.135	0.166
YER062C	HOR2	0.0277	0.0339	0.0396	17.5	20.4	25.1	21.2	25.6	33.4	6378.7	1000	1	8.505	0.236	0.288	0.337
YER063W	THO1	0.0386	0.0491	0.0582	11.9	14.1	18.0	13.5	16.4	21.9	2337.7	1000	1	6.85	0.264	0.336	0.399
YER064C	VHR2	0.1668	0.2001	0.2381	2.9	3.5	4.2	3.0	3.6	4.3	3284.8	1000	1	6.184	1.032	1.237	1.472
YER065C	ICL1	0.0607	0.0736	0.0909	7.6	9.4	11.4	8.3	10.4	12.9	793.2	1000	1	1.704	0.103	0.125	0.155
YER066W	RRT13	0.0567	0.0693	0.0833	8.3	10.0	12.2	9.1	11.1	13.9	250.1	1000	0	0.498	0.028	0.035	0.041
YER067W	RGI1	0.0527	0.0622	0.0707	9.8	11.2	13.2	10.9	12.5	15.1	818.1	1000	1	12.72	0.670	0.791	0.899
YER068W	MOT2	0.164	0.2099	0.2995	2.3	3.3	4.2	2.4	3.4	4.4	1610.2	1000	1	3.888	0.638	0.816	1.164
YER069W	ARG5%2C6	0.0589	0.0727	0.0852	8.1	9.5	11.8	8.8	10.5	13.3	8478.9	1000	1	17.11	1.008	1.244	1.457
YER070W	RNR1	0.0967	0.1174	0.143	4.8	5.9	7.2	5.1	6.3	7.7	28966.1	143	1	16.44	1.590	1.930	2.351
YER072W	VTC1	0.0373	0.0468	0.0568	12.2	14.8	18.6	13.9	17.4	22.8	8444.7	1000	1	16.99	0.634	0.795	0.965
YER073W	ALD5	0.0926	0.107	0.1222	5.7	6.5	7.5	6.0	6.9	8.1	2988.0	1000	1	8.262	0.765	0.884	1.010
YER074W-A	YOS1	0.0328	0.0445	0.0566	12.2	15.6	21.1	13.9	18.5	26.7	1520.5	1000	1	9.803	0.322	0.436	0.555
YER075C	PTP3	0.1369	0.1665	0.2069	3.4	4.2	5.1	3.5	4.3	5.3	2059.8	1000	1	2.901	0.397	0.483	0.600
YER076C	YER076C	0.0351	0.0407	0.0453	15.3	17.0	19.7	18.1	20.5	24.6	918.3	1000	1	0.807	0.028	0.033	0.037
YER077C	YER077C	0.0933	0.1097	0.1254	5.5	6.3	7.4	5.8	6.7	8.0	918.9	1000	1	2.429	0.227	0.266	0.305
YER078C	ICP55	0.0485	0.0573	0.0669	10.4	12.1	14.3	11.6	13.8	16.7	2076.5	1000	1	3.029	0.147	0.174	0.203
YER079W	YER079W	0.0593	0.0787	0.1	6.9	8.8	11.7	7.4	9.7	13.2	252.9	1000	0	4.94	0.293	0.389	0.494
YER080W	AIM9	0.0522	0.0624	0.0756	9.2	11.1	13.3	10.1	12.5	15.3	4746.8	1000	1	4.553	0.238	0.284	0.344
YER081W	SER3	0.0376	0.0444	0.0498	13.9	15.6	18.5	16.2	18.5	22.6	2960.0	1000	1	10.41	0.391	0.462	0.518
YER082C	UTP7	0.0899	0.1097	0.1301	5.3	6.3	7.7	5.6	6.7	8.4	1215.6	1000	1	4.055	0.365	0.445	0.528
YER083C	GET2	0.0581	0.0747	0.092	7.5	9.3	11.9	8.1	10.2	13.5	5317.4	1000	1	7.004	0.407	0.523	0.644
YER087C-A	YER087C-A	0.0478	0.0674	0.0863	8.0	10.3	14.5	8.7	11.5	17.0	83.9	1000	0	0.6528	0.031	0.044	0.056
YER087C-B	SBH1	0.047	0.068	0.09	7.7	10.2	14.7	8.3	11.3	17.3	2080.9	1000	1	21.3	1.001	1.448	1.917
YER087W	AIM10	0.0649	0.08	0.096	7.2	8.7	10.7	7.8	9.5	11.9	798.9	1000	1	1.385	0.090	0.111	0.133
YER088C	DOT6	0.1079	0.1458	0.1904	3.6	4.8	6.4	3.8	5.0	6.9	3388.7	1000	1	11.53	1.244	1.681	2.195
YER088C-A	YER088C-A	0.0569	0.0766	0.0987	7.0	9.1	12.2	7.6	9.9	13.9	1115.5	1000	1	1.129	0.064	0.087	0.112
YER089C	PTC2	0.0504	0.0704	0.0923	7.5	9.8	13.7	8.1	10.9	15.9	5994.6	1000	1	3.253	0.164	0.229	0.300
YER090W	TRP2	0.0339	0.0399	0.0463	15.0	17.4	20.5	17.6	21.0	25.7	10248.3	1000	1	12.18	0.413	0.486	0.564
YER092W	IES5	0.0254	0.0291	0.0327	21.2	23.8	27.3	26.9	31.2	37.5	895.0	1000	1	3.49	0.089	0.102	0.114
YER093C	TSC11	0.0912	0.1047	0.1194	5.8	6.6	7.6	6.2	7.1	8.2	3279.8	1000	1	1.749	0.160	0.183	0.209
YER093C-A	AIM11	0.0414	0.0661	0.0928	7.5	10.5	16.7	8.1	11.7	20.1	285.7	1000	0	1.144	0.047	0.076	0.106
YER094C	PUP3	0.0437	0.0616	0.0784	8.8	11.2	15.9	9.7	12.7	18.8	3818.7	1000	1	14.08	0.615	0.867	1.104
YER095W	RAD51	0.0533	0.0753	0.0971	7.1	9.2	13.0	7.7	10.1	14.9	4155.2	1000	1	3.091	0.165	0.233	0.300
YER096W	SHC1	0.0467	0.0738	0.1018	6.8	9.4	14.8	7.3	10.4	17.4	501.6	1000	1	0.2622	0.012	0.019	0.027
YER097W	YER097W	0.0553	0.0754	0.0957	7.2	9.2	12.5	7.8	10.1	14.3	83.5	1000	0	1.854	0.103	0.140	0.177
YER098W	UBP9	0.0685	0.0828	0.0984	7.0	8.4	10.1	7.6	9.1	11.3	1232.7	1000	1	1.27	0.087	0.105	0.125
YER099C	PRS2	0.044	0.0502	0.0572	12.1	13.8	15.7	13.8	16.0	18.7	3048.6	1000	1	4.583	0.202	0.230	0.262
YER100W	UBC6	0.0562	0.0649	0.0741	9.3	10.7	12.3	10.3	12.0	14.1	1841.3	1000	1	6.19	0.348	0.402	0.459
YER101C	AST2	0.0649	0.078	0.093	7.5	8.9	10.7	8.1	9.8	11.9	654.3	1000	1	1.35	0.088	0.105	0.126
YER102W	RPS8B	0.0159	0.0186	0.021	33.0	37.2	43.7	49.2	59.1	77.2	6685.9	1000	1	52.14	0.829	0.970	1.095
YER103W	SSA4	0.0536	0.0829	0.127	5.5	8.4	12.9	5.8	9.1	14.8	7021.0	970	1	2.311	0.124	0.192	0.294
YER104W	RTT105	0.0587	0.0725	0.0858	8.1	9.6	11.8	8.8	10.6	13.4	364.8	1000	1	0.54	0.032	0.039	0.046
YER105C	NUP157	0.0715	0.0876	0.1076	6.4	7.9	9.7	6.9	8.6	10.7	15784.0	779	1	3.936	0.281	0.345	0.424
YER107C	GLE2	0.0491	0.0571	0.0656	10.6	12.1	14.1	11.8	13.8	16.4	2674.9	1000	1	4.326	0.212	0.247	0.284
YER109C	FLO8	0.082	0.0992	0.1181	5.9	7.0	8.4	6.2	7.5	9.2	2646.5	1000	1	1.585	0.130	0.157	0.187
YER111C	SWI4	0.1243	0.1474	0.1698	4.1	4.7	5.6	4.3	4.9	5.9	2782.8	1000	1	1.062	0.132	0.157	0.180
YER112W	LSM4	0.0272	0.0329	0.0393	17.6	21.1	25.5	21.4	26.7	34.2	1784.4	1000	1	6.29	0.171	0.207	0.247
YER113C	TMN3	0.0659	0.0761	0.0866	8.0	9.1	10.5	8.7	10.0	11.7	5437.2	1000	1	3.142	0.207	0.239	0.272
YER114C	BOI2	0.0874	0.1034	0.1217	5.7	6.7	7.9	6.0	7.2	8.6	6336.9	1000	1	2.298	0.201	0.238	0.280
YER115C	SPR6	0.0477	0.0574	0.0651	10.6	12.1	14.5	11.9	13.7	17.0	396.7	1000	1	1.713	0.082	0.098	0.112
YER116C	SLX8	0.0494	0.0617	0.0735	9.4	11.2	14.0	10.4	12.7	16.3	873.6	1000	1	1.001	0.049	0.062	0.074
YER118C	SHO1	0.0727	0.0863	0.0992	7.0	8.0	9.5	7.5	8.7	10.5	2375.0	1000	1	5.378	0.391	0.464	0.534
YER119C	AVT6	0.0563	0.0769	0.1022	6.8	9.0	12.3	7.3	9.9	14.0	3444.4	999	1	1.622	0.091	0.125	0.166
YER120W	SCS2	0.0317	0.045	0.0575	12.1	15.4	21.8	13.7	18.2	27.9	11146.8	992	1	18.81	0.596	0.847	1.082
YER121W	YER121W	0.0146	0.0184	0.0221	31.3	37.6	47.3	45.5	60.2	89.6	85.3	1000	0	0.7392	0.011	0.014	0.016
YER122C	GLO3	0.0644	0.0804	0.0951	7.3	8.6	10.8	7.9	9.4	12.1	10045.5	956	1	10.24	0.660	0.824	0.974
YER123W	YCK3	0.0804	0.092	0.1085	6.4	7.5	8.6	6.8	8.1	9.4	2209.8	1000	1	3.271	0.263	0.301	0.355
YER124C	DSE1	0.0717	0.0957	0.116	6.0	7.2	9.7	6.4	7.8	10.7	9927.5	983	1	7.607	0.545	0.728	0.882
YER126C	NSA2	0.0568	0.0739	0.092	7.5	9.4	12.2	8.1	10.3	13.9	1996.9	1000	1	9.019	0.512	0.667	0.830
YER127W	LCP5	0.0628	0.0755	0.0901	7.7	9.2	11.0	8.3	10.1	12.4	1400.8	1000	1	5.349	0.336	0.404	0.482
YER128W	VFA1	0.0628	0.0741	0.0873	7.9	9.4	11.0	8.6	10.3	12.4	246.8	1000	0	1.718	0.108	0.127	0.150
YER129W	SAK1	0.1071	0.1239	0.1452	4.8	5.6	6.5	5.0	5.9	6.9	5351.5	1000	1	2.72	0.291	0.337	0.395
YER130C	YER130C	0.0473	0.0575	0.0684	10.1	12.1	14.6	11.3	13.7	17.1	1535.9	1000	1	5.436	0.257	0.313	0.372
YER131W	RPS26B	0.0241	0.0298	0.0355	19.5	23.3	28.8	24.2	30.3	40.4	16113.4	996	1	33.96	0.818	1.012	1.206
YER132C	PMD1	0.147	0.1784	0.2209	3.1	3.9	4.7	3.2	4.0	4.9	4931.5	1000	1	2.646	0.389	0.472	0.585
YER133W	GLC7	0.037	0.0518	0.0677	10.2	13.4	18.8	11.4	15.4	23.1	2057.7	1000	1	13.87	0.513	0.719	0.939
YER134C	YER134C	0.0403	0.0651	0.086	8.1	10.6	17.2	8.8	11.9	20.8	802.0	1000	1	3.116	0.126	0.203	0.268
YER136W	GDI1	0.0505	0.0596	0.0721	9.6	11.6	13.7	10.6	13.2	15.9	11945.7	994	1	9.801	0.495	0.584	0.707
YER137C	YER137C	0.1313	0.1729	0.2292	3.0	4.0	5.3	3.1	4.2	5.6	41.5	1000	0	1.167	0.153	0.202	0.268
YER139C	RTR1	0.038	0.0496	0.0621	11.2	14.0	18.2	12.6	16.2	22.3	765.1	1000	1	0.8712	0.033	0.043	0.054
YER140W	YER140W	0.0545	0.0624	0.0706	9.8	11.1	12.7	10.9	12.5	14.6	1709.3	1000	1	1.766	0.096	0.110	0.125
YER141W	COX15	0.0504	0.0663	0.0808	8.6	10.5	13.8	9.4	11.7	15.9	11604.6	932	1	6.174	0.311	0.409	0.499
YER142C	MAG1	0.0606	0.0754	0.0909	7.6	9.2	11.4	8.3	10.1	12.9	399.9	1000	1	3.671	0.223	0.277	0.334
YER143W	DDI1	0.0622	0.0744	0.0879	7.9	9.3	11.1	8.6	10.3	12.5	1891.4	1000	1	3.58	0.223	0.266	0.315
YER144C	UBP5	0.0809	0.0963	0.1151	6.0	7.2	8.6	6.4	7.7	9.4	5465.6	1000	1	2.198	0.178	0.212	0.253
YER145C	FTR1	0.053	0.0712	0.0876	7.9	9.7	13.1	8.6	10.8	15.0	7980.8	997	1	7.247	0.384	0.516	0.635
YER146W	LSM5	0.0192	0.023	0.0261	26.6	30.2	36.1	36.1	43.1	56.4	2593.8	1000	1	10.73	0.206	0.247	0.280
YER147C	SCC4	0.0784	0.1069	0.1426	4.9	6.5	8.8	5.1	6.9	9.7	293.4	1000	1	1.289	0.101	0.138	0.184
YER148W	SPT15	0.0488	0.0599	0.0698	9.9	11.6	14.2	11.0	13.1	16.6	3409.9	1000	1	10.02	0.489	0.600	0.699
YER149C	PEA2	0.065	0.0767	0.0884	7.8	9.0	10.7	8.5	9.9	11.9	1307.0	1000	1	2.29	0.149	0.176	0.203
YER150W	SPI1	0.0588	0.0794	0.1053	6.6	8.7	11.8	7.0	9.6	13.3	1062.4	1000	1	2.759	0.162	0.219	0.291
YER151C	UBP3	0.0853	0.1018	0.1196	5.8	6.8	8.1	6.2	7.3	8.8	5970.4	1000	1	5.204	0.444	0.530	0.622
YER152C	YER152C	0.0432	0.0631	0.0825	8.4	11.0	16.0	9.2	12.3	19.1	3339.0	1000	1	2.635	0.114	0.166	0.217
YER153C	PET122	0.0514	0.0778	0.1024	6.8	8.9	13.5	7.3	9.8	15.6	298.9	999	0	0.3792	0.019	0.030	0.039
YER154W	OXA1	0.0618	0.0816	0.1055	6.6	8.5	11.2	7.0	9.3	12.6	2114.6	1000	1	4.664	0.288	0.381	0.492
YER156C	YER156C	0.0529	0.0815	0.1063	6.5	8.5	13.1	7.0	9.3	15.1	2187.7	1000	1	6.196	0.328	0.505	0.659
YER157W	COG3	0.0688	0.0796	0.0901	7.7	8.7	10.1	8.3	9.5	11.2	3412.8	1000	1	2.413	0.166	0.192	0.217
YER158C	YER158C	0.1694	0.2329	0.3132	2.2	3.0	4.1	2.3	3.1	4.3	1077.6	1000	1	2.711	0.459	0.631	0.849
YER158W-A	YER158W-A	0.06	0.2589	0.306	2.3	2.7	11.6	2.3	2.8	13.1	9.7	1000	0	0.2052	0.012	0.053	0.063
YER159C	BUR6	0.0651	0.0796	0.0938	7.4	8.7	10.7	8.0	9.5	11.9	1152.6	1000	1	7.261	0.473	0.578	0.681
YER161C	SPT2	0.0849	0.1046	0.1228	5.6	6.6	8.2	6.0	7.1	8.9	889.8	1000	1	2.751	0.234	0.288	0.338
YER162C	RAD4	0.0809	0.0961	0.11	6.3	7.2	8.6	6.7	7.8	9.4	1281.6	1000	1	1.486	0.120	0.143	0.164
YER163C	YER163C	0.0236	0.031	0.038	18.3	22.3	29.4	22.3	28.7	41.5	1739.4	1000	1	3.47	0.082	0.108	0.132
YER164W	CHD1	0.0711	0.0929	0.1137	6.1	7.5	9.7	6.5	8.1	10.8	7431.4	983	1	2.919	0.208	0.271	0.332
YER167W	BCK2	0.0953	0.1112	0.1311	5.3	6.2	7.3	5.6	6.6	7.8	3677.5	1000	1	5.991	0.571	0.666	0.785
YER168C	CCA1	0.0492	0.0568	0.0631	11.0	12.2	14.1	12.3	13.9	16.4	2833.1	1000	1	3.296	0.162	0.187	0.208
YER169W	RPH1	0.0947	0.1119	0.1357	5.1	6.2	7.3	5.4	6.6	7.9	3154.4	1000	1	3.443	0.326	0.385	0.467
YER170W	ADK2	0.0443	0.0614	0.077	9.0	11.3	15.6	9.9	12.7	18.5	909.0	1000	1	1.707	0.076	0.105	0.131
YER171W	RAD3	0.0677	0.0783	0.089	7.8	8.9	10.2	8.4	9.7	11.4	2980.8	1000	1	4.228	0.286	0.331	0.376
YER172C	BRR2	0.1055	0.1302	0.166	4.2	5.3	6.6	4.4	5.6	7.0	4301.3	1000	1	3.627	0.383	0.472	0.602
YER173W	RAD24	0.0674	0.078	0.0901	7.7	8.9	10.3	8.3	9.8	11.5	1189.2	1000	1	1.414	0.095	0.110	0.127
YER174C	GRX4	0.0224	0.0261	0.0299	23.2	26.6	30.9	30.2	36.1	44.6	3128.5	1000	1	3.013	0.068	0.079	0.090
YER175C	TMT1	0.0548	0.0717	0.0901	7.7	9.7	12.7	8.3	10.7	14.5	933.7	1000	1	8.255	0.452	0.592	0.744
YER176W	ECM32	0.1059	0.1232	0.142	4.9	5.6	6.5	5.1	6.0	7.0	3958.2	1000	1	3.436	0.364	0.423	0.488
YER179W	DMC1	0.034	0.0471	0.06	11.6	14.7	20.4	13.1	17.3	25.6	74.8	1000	0	0.4278	0.015	0.020	0.026
YER180C	ISC10	0.0542	0.0635	0.0736	9.4	10.9	12.8	10.4	12.2	14.7	944.6	1000	1	1.129	0.061	0.072	0.083
YER180C-A	SLO1	0.0649	0.0749	0.087	8.0	9.3	10.7	8.7	10.2	11.9	271.3	1000	0	0.9882	0.064	0.074	0.086
YER181C	YER181C	0.078	0.1134	0.1576	4.4	6.1	8.9	4.6	6.5	9.8	39.7	1000	0	0.0228	0.002	0.003	0.004
YER182W	FMP10	0.0342	0.0423	0.0488	14.2	16.4	20.3	16.6	19.6	25.4	1012.3	1000	1	2.151	0.074	0.091	0.105
YER183C	FAU1	0.0188	0.0218	0.0242	28.6	31.8	36.9	40.0	46.6	58.4	1156.4	1000	1	4.689	0.088	0.102	0.114
YER184C	YER184C	0.0621	0.0716	0.0802	8.6	9.7	11.2	9.5	10.7	12.6	1652.0	1000	1	0.6372	0.040	0.046	0.051
YER185W	PUG1	0.0189	0.0232	0.0281	24.6	29.9	36.6	32.6	42.6	57.5	293.2	1000	0	0.7482	0.014	0.017	0.021
YER186C	YER186C	0.0326	0.0372	0.0417	16.6	18.7	21.2	19.9	22.9	26.9	1595.8	1000	1	3.225	0.105	0.120	0.135
YER188W	YER188W	0.0304	0.0415	0.0559	12.4	16.7	22.8	14.2	20.0	29.5	148.6	1000	0	0.6912	0.021	0.029	0.039
YER190W	YRF1-2	0.0791	0.1076	0.133	5.2	6.4	8.8	5.5	6.9	9.6	73.5	1000	0	0.0168	0.001	0.002	0.002
YFL001W	DEG1	0.0568	0.0665	0.0767	9.0	10.4	12.2	9.9	11.6	13.9	1725.9	1000	1	3.564	0.202	0.237	0.273
YFL002C	SPB4	0.0743	0.0839	0.0941	7.4	8.3	9.3	7.9	9.0	10.3	2624.6	1000	1	4.055	0.301	0.340	0.382
YFL003C	MSH4	0.0435	0.0552	0.0653	10.6	12.6	15.9	11.9	14.4	18.9	120.0	1000	0	0.531	0.023	0.029	0.035
YFL004W	VTC2	0.0651	0.0797	0.0958	7.2	8.7	10.6	7.8	9.5	11.9	7474.1	999	1	5.77	0.376	0.460	0.553
YFL005W	SEC4	0.0315	0.0386	0.0446	15.5	18.0	22.0	18.4	21.9	28.2	6041.8	1000	1	10.03	0.316	0.387	0.447
YFL007W	BLM10	0.0717	0.0862	0.1155	6.0	8.0	9.7	6.4	8.7	10.7	21861.8	356	1	5.03	0.361	0.434	0.581
YFL008W	SMC1	0.0945	0.116	0.1386	5.0	6.0	7.3	5.3	6.4	7.9	2375.7	1000	1	2.568	0.243	0.298	0.356
YFL009W	CDC4	0.0755	0.0874	0.1012	6.8	7.9	9.2	7.3	8.6	10.1	6166.9	1000	1	3.555	0.268	0.311	0.360
YFL010C	WWM1	0.0284	0.0449	0.0623	11.1	15.4	24.4	12.5	18.2	32.2	6585.0	1000	1	7.05	0.200	0.317	0.439
YFL013C	IES1	0.0891	0.1096	0.1291	5.4	6.3	7.8	5.7	6.7	8.4	1239.2	1000	1	3.015	0.269	0.330	0.389
YFL014W	HSP12	0.024	0.0442	0.0656	10.6	15.7	28.8	11.8	18.6	40.5	5474.4	1000	1	3.346	0.080	0.148	0.220
YFL016C	MDJ1	0.0728	0.0889	0.1093	6.3	7.8	9.5	6.8	8.5	10.5	5390.0	1000	1	4.29	0.312	0.381	0.469
YFL017C	GNA1	0.0399	0.0521	0.0643	10.8	13.3	17.4	12.1	15.3	21.0	1273.1	1000	1	5.134	0.205	0.268	0.330
YFL017W-A	SMX2	0.016	0.019	0.0217	32.0	36.5	43.3	47.0	57.2	76.2	957.7	1000	1	8.288	0.133	0.158	0.180
YFL018C	LPD1	0.0373	0.0498	0.0618	11.2	13.9	18.6	12.6	16.1	22.8	10694.4	992	1	21.51	0.802	1.071	1.329
YFL021W	GAT1	0.1371	0.21	0.3011	2.3	3.3	5.1	2.4	3.4	5.3	927.4	1000	1	2.773	0.380	0.582	0.835
YFL022C	FRS2	0.0521	0.077	0.1022	6.8	9.0	13.3	7.3	9.9	15.3	4335.8	999	1	15.86	0.826	1.221	1.621
YFL023W	BUD27	0.0861	0.1035	0.1249	5.6	6.7	8.1	5.9	7.2	8.8	992.6	1000	1	2.287	0.197	0.237	0.286
YFL024C	EPL1	0.1253	0.1567	0.221	3.1	4.4	5.5	3.2	4.6	5.9	1921.3	1000	1	3.08	0.386	0.483	0.681
YFL025C	BST1	0.079	0.0915	0.1054	6.6	7.6	8.8	7.0	8.2	9.6	5000.8	1000	1	2.28	0.180	0.209	0.240
YFL027C	GYP8	0.0374	0.0428	0.049	14.1	16.2	18.5	16.5	19.3	22.7	1781.3	1000	1	1.242	0.046	0.053	0.061
YFL028C	CAF16	0.0277	0.033	0.037	18.7	21.0	25.0	23.0	26.5	33.3	1271.0	1000	1	6.423	0.178	0.212	0.238
YFL029C	CAK1	0.044	0.0534	0.0607	11.4	13.0	15.8	12.9	14.9	18.7	1061.5	1000	1	2.298	0.101	0.123	0.140
YFL030W	AGX1	0.0357	0.0498	0.0633	10.9	13.9	19.4	12.3	16.2	24.1	1037.5	1000	1	1.042	0.037	0.052	0.066
YFL032W	YFL032W	0.0497	0.1241	0.1901	3.6	5.6	14.0	3.8	5.9	16.2	337.9	1000	0	0.021	0.001	0.003	0.004
YFL033C	RIM15	0.0977	0.114	0.1337	5.2	6.1	7.1	5.5	6.5	7.6	4908.9	1000	1	3.765	0.368	0.429	0.503
YFL034C-A	RPL22B	0.0521	0.0746	0.1161	6.0	9.3	13.3	6.3	10.2	15.3	675.8	1000	1	35.38	1.843	2.639	4.107
YFL034C-B	MOB2	0.1081	0.1289	0.1545	4.5	5.4	6.4	4.7	5.7	6.9	446.2	1000	1	5.593	0.605	0.721	0.864
YFL034W	YFL034W	0.0794	0.0952	0.111	6.2	7.3	8.7	6.7	7.9	9.6	4014.1	1000	1	2.52	0.200	0.240	0.280
YFL036W	RPO41	0.0869	0.1011	0.1174	5.9	6.9	8.0	6.3	7.4	8.7	7462.2	1000	1	4.295	0.373	0.434	0.504
YFL038C	YPT1	0.0284	0.0386	0.0482	14.4	18.0	24.4	16.8	21.9	32.2	7406.2	1000	1	21.54	0.612	0.831	1.038
YFL041W	FET5	0.0468	0.06	0.0731	9.5	11.6	14.8	10.5	13.1	17.4	9274.1	997	1	3.464	0.162	0.208	0.253
YFL041W-A	YFL041W-A	0.0224	0.0292	0.0341	20.3	23.7	30.9	25.5	31.0	44.6	91.5	1000	0	0.3192	0.007	0.009	0.011
YFL042C	YFL042C	0.0625	0.077	0.0929	7.5	9.0	11.1	8.1	9.9	12.5	2462.3	1000	1	1.942	0.121	0.150	0.180
YFL044C	OTU1	0.0522	0.0634	0.0776	8.9	10.9	13.3	9.8	12.3	15.3	1627.0	1000	1	1.36	0.071	0.086	0.106
YFL045C	SEC53	0.0089	0.0104	0.0117	59.1	66.5	78.2	143.5	197.0	353.1	49335.3	973	1	31.77	0.283	0.330	0.372
YFL046W	FMP32	0.065	0.0798	0.0937	7.4	8.7	10.7	8.0	9.5	11.9	408.7	1000	1	3.248	0.211	0.259	0.304
YFL047W	RGD2	0.0823	0.0947	0.1063	6.5	7.3	8.4	7.0	7.9	9.2	4660.4	1000	1	3.793	0.312	0.359	0.403
YFL048C	EMP47	0.041	0.048	0.0548	12.6	14.4	16.9	14.5	16.9	20.3	5239.2	1000	1	5.058	0.207	0.243	0.277
YFL049W	SWP82	0.0644	0.0759	0.0862	8.0	9.1	10.8	8.7	10.0	12.1	1891.4	1000	1	2.11	0.136	0.160	0.182
YFL050C	ALR2	0.09	0.1053	0.123	5.6	6.6	7.7	6.0	7.0	8.3	911.8	1000	1	1.013	0.091	0.107	0.125
YFL051C	YFL051C	0.06	0.1123	0.1965	3.5	6.2	11.6	3.7	6.6	13.1	25.9	1000	0	0.0648	0.004	0.007	0.013
YFL052W	YFL052W	0.0707	0.083	0.0949	7.3	8.4	9.8	7.9	9.1	10.9	166.8	1000	0	1.039	0.073	0.086	0.099
YFL054C	YFL054C	0.0611	0.0787	0.097	7.1	8.8	11.3	7.7	9.7	12.8	1423.1	1000	1	0.9822	0.060	0.077	0.095
YFL055W	AGP3	0.0585	0.0742	0.0933	7.4	9.3	11.9	8.0	10.3	13.4	702.3	1000	1	0.6072	0.036	0.045	0.057
YFL056C	AAD6	0.0801	0.0968	0.1142	6.1	7.2	8.7	6.5	7.7	9.5	320.4	1000	1	0.4908	0.039	0.048	0.056
YFL057C	AAD16	0.0936	0.1133	0.1356	5.1	6.1	7.4	5.4	6.5	8.0	115.4	1000	0	0.4008	0.038	0.045	0.054
YFL060C	SNO3	0.0549	0.0749	0.0965	7.2	9.3	12.6	7.7	10.2	14.4	63.0	1000	0	0.729	0.040	0.055	0.070
YFR001W	LOC1	0.0329	0.037	0.0416	16.6	18.7	21.1	20.0	23.0	26.7	1190.7	1000	1	10.72	0.353	0.397	0.446
YFR002W	NIC96	0.0743	0.0863	0.0975	7.1	8.0	9.3	7.7	8.7	10.3	5434.2	1000	1	4.26	0.317	0.368	0.415
YFR003C	YPI1	0.051	0.0628	0.0747	9.3	11.0	13.6	10.2	12.4	15.7	1012.3	1000	1	4.847	0.247	0.304	0.362
YFR004W	RPN11	0.0554	0.0686	0.0815	8.5	10.1	12.5	9.3	11.2	14.3	5610.6	1000	1	13.93	0.772	0.956	1.136
YFR005C	SAD1	0.0531	0.0627	0.0724	9.6	11.0	13.1	10.6	12.4	15.0	1768.4	1000	1	3.542	0.188	0.222	0.256
YFR006W	YFR006W	0.0413	0.0514	0.0596	11.6	13.5	16.8	13.2	15.6	20.2	8022.6	1000	1	7.129	0.294	0.366	0.425
YFR007W	YFH7	0.0545	0.0679	0.081	8.6	10.2	12.7	9.4	11.4	14.6	745.5	1000	1	1.762	0.096	0.120	0.143
YFR008W	FAR7	0.0521	0.0635	0.075	9.2	10.9	13.3	10.2	12.3	15.3	302.9	1000	0	1.031	0.054	0.065	0.077
YFR009W	GCN20	0.0542	0.067	0.0818	8.5	10.3	12.8	9.3	11.5	14.7	11841.1	964	1	8.37	0.454	0.561	0.685
YFR010W	UBP6	0.0408	0.0478	0.0566	12.3	14.5	17.0	14.0	17.0	20.5	7916.6	1000	1	5.823	0.238	0.278	0.330
YFR011C	AIM13	0.0229	0.0267	0.0307	22.6	26.0	30.3	29.2	35.0	43.4	1397.8	1000	1	5.955	0.136	0.159	0.183
YFR012W	DCV1	0.1096	0.1288	0.2451	2.8	5.4	6.3	2.9	5.7	6.7	22.4	1000	0	0.4152	0.046	0.053	0.102
YFR013W	IOC3	0.0761	0.0908	0.1064	6.5	7.6	9.1	7.0	8.3	10.0	3490.4	1000	1	3.144	0.239	0.286	0.335
YFR014C	CMK1	0.0576	0.0753	0.0933	7.4	9.2	12.0	8.0	10.1	13.7	2544.8	1000	1	3.517	0.203	0.265	0.328
YFR015C	GSY1	0.0656	0.0826	0.1045	6.6	8.4	10.6	7.1	9.2	11.8	7828.6	991	1	4.274	0.280	0.353	0.447
YFR016C	YFR016C	0.07	0.0863	0.1066	6.5	8.0	9.9	7.0	8.7	11.0	6871.5	995	1	4.579	0.321	0.395	0.488
YFR017C	IGD1	0.049	0.0678	0.087	8.0	10.2	14.2	8.6	11.4	16.5	361.3	1000	0	3.641	0.178	0.247	0.317
YFR018C	YFR018C	0.0511	0.0722	0.0924	7.5	9.6	13.6	8.1	10.6	15.7	1961.9	1000	1	2.631	0.134	0.190	0.243
YFR019W	FAB1	0.1075	0.1309	0.1598	4.3	5.3	6.4	4.5	5.6	6.9	4362.1	1000	1	3.197	0.344	0.419	0.511
YFR020W	YFR020W	0.0788	0.0944	0.1096	6.3	7.3	8.8	6.8	7.9	9.6	443.0	1000	1	1.245	0.098	0.118	0.137
YFR021W	ATG18	0.0778	0.0901	0.105	6.6	7.7	8.9	7.1	8.3	9.8	1794.4	1000	1	1.855	0.144	0.167	0.195
YFR022W	ROG3	0.0783	0.0924	0.108	6.4	7.5	8.9	6.9	8.1	9.7	1779.6	1000	1	1.52	0.119	0.140	0.164
YFR024C-A	LSB3	0.0501	0.0683	0.0869	8.0	10.1	13.8	8.7	11.3	16.1	7516.7	998	1	5.452	0.273	0.372	0.474
YFR025C	HIS2	0.0415	0.0538	0.066	10.5	12.9	16.7	11.7	14.8	20.0	2095.5	1000	1	3.743	0.155	0.201	0.247
YFR026C	ULI1	0.0512	0.063	0.0753	9.2	11.0	13.5	10.1	12.3	15.6	322.5	1000	0	0.4122	0.021	0.026	0.031
YFR027W	ECO1	0.0498	0.0616	0.0725	9.6	11.2	13.9	10.6	12.7	16.2	431.6	1000	1	0.9252	0.046	0.057	0.067
YFR028C	CDC14	0.0668	0.08	0.0942	7.4	8.7	10.4	7.9	9.5	11.6	6253.0	1000	1	3.352	0.224	0.268	0.316
YFR029W	PTR3	0.1371	0.1883	0.2536	2.7	3.7	5.1	2.8	3.8	5.3	507.7	1000	1	1.367	0.187	0.257	0.347
YFR030W	MET10	0.0873	0.1009	0.1161	6.0	6.9	7.9	6.4	7.4	8.6	3509.1	1000	1	4.64	0.405	0.468	0.539
YFR031C	SMC2	0.1095	0.1267	0.144	4.8	5.5	6.3	5.1	5.8	6.8	2702.0	1000	1	3.17	0.347	0.402	0.457
YFR031C-A	RPL2A	0.0135	0.0164	0.0188	36.9	42.3	51.3	58.2	73.0	104.8	31369.4	965	1	84.79	1.145	1.391	1.594
YFR033C	QCR6	0.0542	0.0729	0.0924	7.5	9.5	12.8	8.1	10.5	14.7	3542.9	1000	1	19.55	1.059	1.425	1.806
YFR034C	PHO4	0.0666	0.0887	0.1123	6.2	7.8	10.4	6.6	8.5	11.6	1280.7	999	1	1.625	0.108	0.144	0.183
YFR034W-A	YFR034W-A	0.0331	0.0378	0.0429	16.2	18.3	20.9	19.3	22.4	26.4	148.9	1000	0	5.55	0.184	0.210	0.238
YFR035C	YFR035C	0.06	0.0791	0.0962	7.2	8.8	11.6	7.8	9.6	13.1	43.7	1000	0	0.0342	0.002	0.003	0.003
YFR036W	CDC26	0.0739	0.0941	0.1133	6.1	7.4	9.4	6.5	7.9	10.4	114.5	1000	0	1.176	0.087	0.111	0.133
YFR037C	RSC8	0.0644	0.0833	0.1036	6.7	8.3	10.8	7.2	9.1	12.1	4507.0	1000	1	15.4	0.992	1.283	1.595
YFR038W	IRC5	0.0678	0.0847	0.0983	7.1	8.2	10.2	7.6	8.9	11.4	3010.5	1000	1	3.46	0.235	0.293	0.340
YFR039C	YFR039C	0.0603	0.0688	0.0768	9.0	10.1	11.5	9.9	11.2	13.0	3658.3	1000	1	2.768	0.167	0.190	0.213
YFR040W	SAP155	0.1034	0.1195	0.1367	5.1	5.8	6.7	5.3	6.2	7.2	6038.9	1000	1	5.463	0.565	0.653	0.747
YFR041C	ERJ5	0.0181	0.0234	0.0297	23.4	29.6	38.4	30.4	41.9	62.1	3261.2	1000	1	2.454	0.044	0.057	0.073
YFR042W	KEG1	0.0327	0.0375	0.0425	16.3	18.5	21.2	19.5	22.7	26.9	1322.0	1000	1	2.316	0.076	0.087	0.098
YFR043C	IRC6	0.0427	0.0522	0.0595	11.6	13.3	16.2	13.2	15.3	19.3	338.3	1000	0	1.774	0.076	0.093	0.106
YFR044C	DUG1	0.0204	0.0259	0.0305	22.7	26.7	34.0	29.4	36.4	51.4	20830.7	979	1	22.88	0.467	0.593	0.698
YFR045W	YFR045W	0.0665	0.0815	0.0982	7.1	8.5	10.4	7.6	9.3	11.6	463.6	1000	1	1.481	0.098	0.121	0.145
YFR046C	CNN1	0.0573	0.0699	0.0823	8.4	9.9	12.1	9.2	11.0	13.7	561.4	1000	1	1.205	0.069	0.084	0.099
YFR047C	BNA6	0.027	0.0403	0.0508	13.7	17.2	25.7	15.8	20.7	34.5	3621.7	1000	1	4.463	0.121	0.180	0.227
YFR048W	RMD8	0.0775	0.0893	0.0996	7.0	7.8	8.9	7.5	8.4	9.8	2061.9	1000	1	2.626	0.204	0.235	0.262
YFR049W	YMR31	0.0483	0.0756	0.103	6.7	9.2	14.4	7.2	10.1	16.8	983.9	1000	1	6.598	0.319	0.499	0.680
YFR050C	PRE4	0.0538	0.0697	0.0867	8.0	9.9	12.9	8.7	11.0	14.8	7656.5	998	1	10.17	0.547	0.709	0.881
YFR052C-A	YFR052C-A	0.0541	0.0794	0.1127	6.2	8.7	12.8	6.6	9.6	14.7	6547.7	993	1	2.042	0.111	0.162	0.230
YFR052W	RPN12	0.0283	0.0326	0.0373	18.6	21.2	24.5	22.8	26.9	32.4	4181.2	1000	1	12.09	0.342	0.394	0.451
YFR054C	YFR054C	0.0771	0.0999	0.1344	5.2	6.9	9.0	5.4	7.5	9.9	41.9	1000	0	0.075	0.006	0.007	0.010
YFR055W	IRC7	0.0362	0.0419	0.0494	14.0	16.5	19.2	16.3	19.8	23.7	1328.3	1000	1	3.552	0.129	0.149	0.176
YGL001C	ERG26	0.0127	0.0148	0.0166	41.7	46.7	54.4	71.4	87.3	118.9	9575.2	1000	1	6.294	0.080	0.093	0.105
YGL002W	ERP6	0.0263	0.0299	0.0327	21.2	23.2	26.4	26.9	30.2	35.8	2160.0	1000	1	4.165	0.110	0.125	0.136
YGL003C	CDH1	0.0839	0.0981	0.1136	6.1	7.1	8.3	6.5	7.6	9.0	2575.9	1000	1	2.844	0.239	0.279	0.323
YGL004C	RPN14	0.063	0.0742	0.0842	8.2	9.3	11.0	9.0	10.3	12.4	1165.3	1000	1	1.599	0.101	0.119	0.135
YGL005C	COG7	0.0908	0.122	0.1567	4.4	5.7	7.6	4.6	6.0	8.3	482.3	1000	1	2.392	0.217	0.292	0.375
YGL006W	PMC1	0.0594	0.0734	0.0874	7.9	9.4	11.7	8.6	10.4	13.2	14034.2	868	1	4.42	0.263	0.324	0.386
YGL007C-A	YGL007C-A	0.0699	0.0982	0.1249	5.6	7.1	9.9	5.9	7.6	11.0	152.3	1000	0	0.7308	0.051	0.072	0.091
YGL009C	LEU1	0.0471	0.06	0.0754	9.2	11.6	14.7	10.1	13.1	17.2	10757.8	977	1	6.76	0.318	0.406	0.510
YGL010W	YGL010W	0.021	0.0273	0.0345	20.1	25.4	33.0	25.1	34.0	49.1	651.1	1000	1	2.389	0.050	0.065	0.082
YGL011C	SCL1	0.0441	0.0561	0.0654	10.6	12.4	15.7	11.8	14.1	18.6	5444.9	1000	1	11.25	0.496	0.631	0.736
YGL013C	PDR1	0.0972	0.1154	0.1349	5.1	6.0	7.1	5.4	6.4	7.7	4747.0	1000	1	3.193	0.310	0.369	0.431
YGL014W	PUF4	0.1324	0.1486	0.1661	4.2	4.7	5.2	4.4	4.9	5.5	4867.8	1000	1	5.647	0.748	0.839	0.938
YGL016W	KAP122	0.0584	0.0726	0.0915	7.6	9.5	11.9	8.2	10.5	13.5	9939.5	983	1	3.307	0.193	0.240	0.303
YGL017W	ATE1	0.0513	0.0594	0.0676	10.3	11.7	13.5	11.4	13.2	15.6	1601.9	1000	1	1.699	0.087	0.101	0.115
YGL018C	JAC1	0.0609	0.0774	0.095	7.3	9.0	11.4	7.9	9.8	12.8	220.8	1000	0	1.505	0.092	0.117	0.143
YGL019W	CKB1	0.0459	0.0649	0.0841	8.2	10.7	15.1	9.0	11.9	17.8	3416.2	1000	1	6.442	0.296	0.418	0.542
YGL020C	GET1	0.0258	0.0304	0.035	19.8	22.8	26.9	24.7	29.5	36.7	2966.4	1000	1	6.217	0.160	0.189	0.218
YGL021W	ALK1	0.0926	0.1051	0.1178	5.9	6.6	7.5	6.2	7.1	8.1	5691.3	1000	1	3.543	0.328	0.372	0.417
YGL023C	PIB2	0.0601	0.0773	0.0948	7.3	9.0	11.5	7.9	9.8	13.0	4040.2	1000	1	3.274	0.197	0.253	0.310
YGL025C	PGD1	0.0822	0.0995	0.1206	5.7	7.0	8.4	6.1	7.5	9.2	1192.6	1000	1	2.33	0.192	0.232	0.281
YGL027C	CWH41	0.0507	0.0789	0.1041	6.7	8.8	13.7	7.1	9.6	15.8	5086.0	999	1	4.955	0.251	0.391	0.516
YGL028C	SCW11	0.3228	0.5196	0.7657	0.9	1.3	2.1	0.9	1.4	2.2	5887.7	926	1	14.17	4.575	7.364	10.850
YGL029W	CGR1	0.0788	0.0935	0.11	6.3	7.4	8.8	6.7	8.0	9.6	364.8	1000	1	8.609	0.678	0.805	0.947
YGL031C	RPL24A	0.0129	0.0152	0.0172	40.3	45.6	53.8	67.2	83.6	115.8	21748.2	1000	1	33.06	0.427	0.503	0.569
YGL032C	AGA2	0.0298	0.0367	0.0438	15.8	18.9	23.3	18.8	23.3	30.3	1275.0	1000	1	0.582	0.017	0.021	0.025
YGL035C	MIG1	0.1187	0.1375	0.1631	4.2	5.0	5.8	4.4	5.3	6.2	1954.1	1000	1	3.15	0.374	0.433	0.514
YGL036W	YGL036W	0.0903	0.1111	0.141	4.9	6.2	7.7	5.2	6.7	8.3	4747.1	1000	1	3.438	0.311	0.382	0.485
YGL037C	PNC1	0.0436	0.0641	0.0862	8.0	10.8	15.9	8.7	12.1	18.9	12736.2	797	1	19.79	0.863	1.268	1.706
YGL038C	OCH1	0.0811	0.0944	0.1084	6.4	7.3	8.5	6.8	7.9	9.3	5846.1	1000	1	3.514	0.285	0.332	0.381
YGL039W	YGL039W	0.0396	0.0489	0.0649	10.7	14.2	17.5	12.0	16.5	21.2	2080.6	1000	1	5.404	0.214	0.264	0.351
YGL040C	HEM2	0.05	0.0618	0.074	9.4	11.2	13.9	10.3	12.6	16.1	6755.3	1000	1	7.533	0.377	0.466	0.557
YGL041W-A	YGL041W-A	0.0298	0.0338	0.0376	18.4	20.5	23.3	22.6	25.8	30.3	688.6	1000	1	3.254	0.097	0.110	0.122
YGL043W	DST1	0.0495	0.057	0.0636	10.9	12.2	14.0	12.2	13.8	16.3	2457.8	1000	1	4.808	0.238	0.274	0.306
YGL044C	RNA15	0.0911	0.1069	0.1221	5.7	6.5	7.6	6.0	6.9	8.2	947.0	1000	1	2.66	0.242	0.284	0.325
YGL045W	RIM8	0.0648	0.076	0.0877	7.9	9.1	10.7	8.6	10.0	12.0	493.2	1000	1	1.034	0.067	0.079	0.091
YGL047W	ALG13	0.0279	0.0334	0.0391	17.7	20.8	24.9	21.5	26.2	33.1	968.2	1000	1	0.852	0.024	0.028	0.033
YGL048C	RPT6	0.0509	0.0641	0.0758	9.1	10.8	13.6	10.1	12.1	15.7	5523.0	1000	1	13.85	0.705	0.888	1.050
YGL049C	TIF4632	0.0681	0.0851	0.1051	6.6	8.1	10.2	7.1	8.9	11.3	7475.8	993	1	4.016	0.274	0.342	0.422
YGL050W	TYW3	0.0674	0.089	0.1105	6.3	7.8	10.3	6.7	8.4	11.5	806.6	1000	1	4.507	0.304	0.401	0.498
YGL053W	PRM8	0.0384	0.044	0.0526	13.2	15.7	18.0	15.2	18.7	22.0	562.8	1000	1	2.5	0.096	0.110	0.132
YGL054C	ERV14	0.0085	0.0107	0.0124	55.7	65.0	81.1	125.3	184.0	420.9	3259.8	1000	1	15.22	0.129	0.163	0.189
YGL055W	OLE1	0.0236	0.0264	0.0308	22.5	26.2	29.4	29.1	35.5	41.6	50445.4	540	1	45.29	1.069	1.196	1.395
YGL056C	SDS23	0.1903	0.2536	0.3826	1.8	2.7	3.6	1.8	2.8	3.8	1844.3	1000	1	5.016	0.955	1.272	1.919
YGL057C	GEP7	0.0357	0.0424	0.0506	13.7	16.3	19.4	15.9	19.5	24.1	689.9	1000	1	1.023	0.037	0.043	0.052
YGL058W	RAD6	0.0518	0.0609	0.0701	9.9	11.4	13.4	11.0	12.8	15.4	1960.1	1000	1	3.82	0.198	0.233	0.268
YGL059W	PKP2	0.0531	0.0617	0.07	9.9	11.2	13.0	11.0	12.7	15.0	1402.4	1000	1	2.826	0.150	0.174	0.198
YGL060W	YBP2	0.0662	0.0757	0.0888	7.8	9.2	10.5	8.5	10.1	11.7	2771.3	1000	1	1.804	0.119	0.137	0.160
YGL061C	DUO1	0.0543	0.0724	0.0907	7.6	9.6	12.8	8.3	10.6	14.6	343.3	1000	1	2.193	0.119	0.159	0.199
YGL063W	PUS2	0.0539	0.0708	0.0881	7.9	9.8	12.8	8.5	10.8	14.7	838.6	1000	1	0.7878	0.042	0.056	0.069
YGL064C	MRH4	0.1505	0.1893	0.235	2.9	3.7	4.6	3.0	3.8	4.8	351.5	1000	1	1.316	0.198	0.249	0.309
YGL065C	ALG2	0.0744	0.0862	0.0964	7.2	8.0	9.3	7.7	8.7	10.3	1823.3	1000	1	2.539	0.189	0.219	0.245
YGL066W	SGF73	0.102	0.1271	0.1617	4.3	5.5	6.8	4.5	5.8	7.3	1444.3	1000	1	2.463	0.251	0.313	0.398
YGL067W	NPY1	0.0362	0.0417	0.0472	14.7	16.6	19.1	17.2	19.9	23.7	3992.3	1000	1	2.482	0.090	0.104	0.117
YGL068W	MNP1	0.0228	0.0268	0.0299	23.2	25.8	30.4	30.2	34.8	43.7	3975.4	1000	1	10.79	0.246	0.289	0.323
YGL069C	YGL069C	0.06	0.0978	0.1218	5.7	7.1	11.6	6.0	7.6	13.1	28.3	1000	0	0.0438	0.003	0.004	0.005
YGL070C	RPB9	0.0565	0.075	0.0979	7.1	9.2	12.3	7.6	10.2	14.0	483.3	1000	1	4.093	0.231	0.307	0.401
YGL071W	AFT1	0.1556	0.1915	0.2412	2.9	3.6	4.5	3.0	3.8	4.7	1364.3	1000	1	2.463	0.383	0.472	0.594
YGL072C	YGL072C	0.0259	0.0467	0.0657	10.5	14.8	26.8	11.8	17.4	36.5	135.4	1000	0	1.303	0.034	0.061	0.086
YGL073W	HSF1	0.0979	0.1146	0.1368	5.1	6.1	7.1	5.3	6.4	7.6	2948.5	1000	1	2.663	0.261	0.305	0.364
YGL075C	MPS2	0.0839	0.1002	0.1164	6.0	6.9	8.3	6.3	7.4	9.0	451.0	1000	1	0.2538	0.021	0.025	0.030
YGL078C	DBP3	0.1207	0.143	0.1647	4.2	4.8	5.7	4.4	5.1	6.1	1372.5	1000	1	12.88	1.554	1.842	2.121
YGL079W	KXD1	0.0404	0.0473	0.0536	12.9	14.6	17.1	14.8	17.1	20.7	812.3	1000	1	2.207	0.089	0.104	0.118
YGL080W	FMP37	0.0746	0.1038	0.1332	5.2	6.7	9.3	5.5	7.2	10.2	1069.1	1000	1	7.286	0.544	0.756	0.971
YGL081W	YGL081W	0.0506	0.064	0.0759	9.1	10.8	13.7	10.0	12.1	15.8	170.6	1000	0	0.6942	0.035	0.044	0.053
YGL082W	YGL082W	0.0733	0.0858	0.0984	7.0	8.1	9.5	7.6	8.8	10.4	2628.5	1000	1	3.411	0.250	0.293	0.336
YGL083W	SCY1	0.1012	0.1193	0.1381	5.0	5.8	6.8	5.3	6.2	7.3	1685.2	1000	1	1.837	0.186	0.219	0.254
YGL084C	GUP1	0.0633	0.0767	0.0884	7.8	9.0	11.0	8.5	9.9	12.3	7320.5	1000	1	3.496	0.221	0.268	0.309
YGL085W	LCL3	0.0472	0.0561	0.0648	10.7	12.3	14.7	12.0	14.1	17.2	601.6	1000	1	1.563	0.074	0.088	0.101
YGL086W	MAD1	0.0825	0.095	0.1064	6.5	7.3	8.4	7.0	7.9	9.2	1638.2	1000	1	2.741	0.226	0.260	0.292
YGL087C	MMS2	0.0304	0.0356	0.04	17.3	19.5	22.8	21.0	24.1	29.5	1344.0	1000	1	6.456	0.196	0.230	0.258
YGL090W	LIF1	0.0963	0.1159	0.1382	5.0	6.0	7.2	5.3	6.4	7.8	445.3	1000	1	0.6288	0.061	0.073	0.087
YGL091C	NBP35	0.0443	0.0525	0.0603	11.5	13.2	15.6	13.0	15.2	18.5	1314.8	1000	1	2.679	0.119	0.141	0.162
YGL092W	NUP145	0.0838	0.098	0.1195	5.8	7.1	8.3	6.2	7.6	9.0	14476.0	779	1	5.285	0.443	0.518	0.632
YGL093W	SPC105	0.0695	0.0818	0.0946	7.3	8.5	10.0	7.9	9.3	11.1	3552.2	1000	1	1.489	0.104	0.122	0.141
YGL094C	PAN2	0.097	0.1117	0.1324	5.2	6.2	7.1	5.5	6.6	7.7	6241.7	1000	1	2.366	0.230	0.264	0.313
YGL095C	VPS45	0.0447	0.0555	0.0675	10.3	12.5	15.5	11.4	14.2	18.3	2499.2	1000	1	3.423	0.153	0.190	0.231
YGL096W	TOS8	0.0772	0.0951	0.1139	6.1	7.3	9.0	6.5	7.9	9.9	506.3	1000	1	3.071	0.237	0.292	0.350
YGL097W	SRM1	0.0509	0.064	0.0787	8.8	10.8	13.6	9.7	12.1	15.7	4427.6	1000	1	4.627	0.236	0.296	0.364
YGL098W	USE1	0.0698	0.084	0.0997	6.9	8.3	9.9	7.5	9.0	11.0	738.5	1000	1	1.995	0.139	0.168	0.199
YGL099W	LSG1	0.0639	0.0765	0.0896	7.7	9.1	10.8	8.4	10.0	12.2	4278.7	1000	1	4.959	0.317	0.379	0.444
YGL100W	SEH1	0.0359	0.0431	0.049	14.1	16.1	19.3	16.5	19.1	23.9	4532.5	1000	1	4.9	0.176	0.211	0.240
YGL101W	YGL101W	0.0544	0.0643	0.0722	9.6	10.8	12.7	10.6	12.1	14.6	1334.6	1000	1	6.215	0.338	0.400	0.449
YGL104C	VPS73	0.0394	0.051	0.0608	11.4	13.6	17.6	12.9	15.7	21.4	1511.9	1000	1	1.241	0.049	0.063	0.075
YGL105W	ARC1	0.0306	0.0382	0.0454	15.3	18.2	22.6	18.0	22.2	29.2	19069.9	918	1	28.68	0.878	1.096	1.302
YGL106W	MLC1	0.0378	0.0552	0.0718	9.7	12.6	18.3	10.7	14.4	22.4	2155.7	1000	1	17.64	0.667	0.974	1.267
YGL107C	RMD9	0.0697	0.0816	0.095	7.3	8.5	9.9	7.9	9.3	11.0	2810.2	1000	1	2.794	0.195	0.228	0.265
YGL108C	YGL108C	0.0695	0.083	0.0981	7.1	8.3	10.0	7.6	9.1	11.1	513.2	1000	1	3.647	0.254	0.303	0.358
YGL110C	CUE3	0.1019	0.1171	0.1326	5.2	5.9	6.8	5.5	6.3	7.3	1292.8	1000	1	2.237	0.228	0.262	0.297
YGL111W	NSA1	0.0611	0.0715	0.0828	8.4	9.7	11.3	9.1	10.7	12.8	2916.4	1000	1	4.266	0.261	0.305	0.353
YGL112C	TAF6	0.0508	0.059	0.0673	10.3	11.7	13.7	11.5	13.3	15.8	4875.1	1000	1	4.929	0.250	0.291	0.332
YGL113W	SLD3	0.1131	0.137	0.1799	3.9	5.1	6.1	4.0	5.3	6.5	755.1	1000	1	1.48	0.167	0.203	0.266
YGL114W	YGL114W	0.0639	0.0758	0.0882	7.9	9.1	10.8	8.5	10.1	12.2	5576.5	1000	1	3.681	0.235	0.279	0.325
YGL115W	SNF4	0.0355	0.042	0.0496	14.0	16.5	19.5	16.2	19.8	24.2	5619.0	1000	1	7.082	0.251	0.297	0.351
YGL116W	CDC20	0.0999	0.1155	0.1318	5.3	6.0	6.9	5.5	6.4	7.5	2101.8	1000	1	3.788	0.378	0.438	0.499
YGL117W	YGL117W	0.0218	0.0268	0.0332	20.9	25.9	31.9	26.3	34.8	46.7	692.2	1000	1	13.73	0.299	0.368	0.456
YGL119W	COQ8	0.0649	0.0772	0.091	7.6	9.0	10.7	8.2	9.9	12.0	1286.2	1000	1	2.047	0.133	0.158	0.186
YGL120C	PRP43	0.0745	0.0898	0.1073	6.5	7.7	9.3	6.9	8.4	10.3	9199.3	942	1	10.37	0.773	0.931	1.113
YGL121C	GPG1	0.0093	0.0112	0.0128	54.1	62.0	74.6	117.3	162.2	289.4	1551.9	1000	0	1.085	0.010	0.012	0.014
YGL122C	NAB2	0.0718	0.0873	0.108	6.4	7.9	9.7	6.9	8.6	10.7	4592.2	1000	1	9.868	0.709	0.862	1.066
YGL124C	MON1	0.0448	0.0517	0.0572	12.1	13.4	15.5	13.8	15.5	18.3	1755.4	1000	1	1.675	0.075	0.087	0.096
YGL125W	MET13	0.0911	0.1065	0.1231	5.6	6.5	7.6	6.0	7.0	8.2	5266.3	1000	1	2.07	0.189	0.221	0.255
YGL126W	SCS3	0.039	0.0579	0.0749	9.3	12.0	17.8	10.2	13.6	21.6	3020.1	1000	1	2.412	0.094	0.140	0.181
YGL127C	SOH1	0.06	0.0853	0.1148	6.0	8.1	11.6	6.4	8.8	13.1	368.8	1000	1	3.039	0.182	0.259	0.349
YGL128C	CWC23	0.1011	0.1258	0.153	4.5	5.5	6.9	4.7	5.8	7.4	157.7	1000	0	1.134	0.115	0.143	0.174
YGL129C	RSM23	0.0667	0.0766	0.0871	8.0	9.1	10.4	8.6	9.9	11.6	2257.8	1000	1	2.324	0.155	0.178	0.202
YGL130W	CEG1	0.0599	0.0773	0.0923	7.5	9.0	11.6	8.1	9.8	13.1	1371.2	1000	1	2.288	0.137	0.177	0.211
YGL131C	SNT2	0.0955	0.1109	0.1286	5.4	6.2	7.3	5.7	6.7	7.8	1774.1	1000	1	1.418	0.135	0.157	0.182
YGL132W	YGL132W	0.06	0.0999	0.1507	4.6	6.9	11.6	4.8	7.5	13.1	34.8	1000	0	0.0438	0.003	0.004	0.007
YGL133W	ITC1	0.0894	0.1067	0.1234	5.6	6.5	7.8	6.0	6.9	8.4	3282.3	1000	1	3.226	0.288	0.344	0.398
YGL134W	PCL10	0.0717	0.0844	0.0973	7.1	8.2	9.7	7.7	8.9	10.7	877.9	1000	1	1.88	0.135	0.159	0.183
YGL136C	MRM2	0.0468	0.0524	0.058	12.0	13.2	14.8	13.6	15.2	17.4	1052.3	1000	1	1.396	0.065	0.073	0.081
YGL137W	SEC27	0.0488	0.0672	0.0884	7.8	10.3	14.2	8.5	11.5	16.5	31127.3	159	1	6.946	0.339	0.467	0.614
YGL139W	FLC3	0.0768	0.0888	0.1038	6.7	7.8	9.0	7.2	8.5	9.9	7788.2	1000	1	2.817	0.216	0.250	0.292
YGL140C	YGL140C	0.075	0.0898	0.1082	6.4	7.7	9.2	6.8	8.4	10.2	16767.8	538	1	3.348	0.251	0.301	0.362
YGL141W	HUL5	0.0734	0.0867	0.1062	6.5	8.0	9.4	7.0	8.7	10.4	4638.7	1000	1	2.111	0.155	0.183	0.224
YGL142C	GPI10	0.0646	0.0769	0.0908	7.6	9.0	10.7	8.3	9.9	12.0	4833.1	1000	1	2.848	0.184	0.219	0.259
YGL143C	MRF1	0.0537	0.0686	0.0835	8.3	10.1	12.9	9.1	11.2	14.8	838.2	1000	1	1.523	0.082	0.105	0.127
YGL144C	ROG1	0.0771	0.0952	0.1134	6.1	7.3	9.0	6.5	7.9	9.9	814.8	1000	1	1.674	0.129	0.159	0.190
YGL145W	TIP20	0.0943	0.1074	0.1208	5.7	6.5	7.4	6.1	6.9	7.9	1637.5	1000	1	3.268	0.308	0.351	0.395
YGL146C	RRT6	0.0661	0.0917	0.1143	6.1	7.6	10.5	6.5	8.2	11.7	261.2	1000	0	0.6948	0.046	0.064	0.079
YGL148W	ARO2	0.0381	0.0512	0.0629	11.0	13.5	18.2	12.4	15.6	22.2	8320.5	1000	1	16.43	0.626	0.841	1.033
YGL150C	INO80	0.0875	0.1059	0.1228	5.6	6.5	7.9	6.0	7.0	8.6	5866.5	1000	1	4.26	0.373	0.451	0.523
YGL151W	NUT1	0.1068	0.1318	0.1586	4.4	5.3	6.5	4.6	5.5	6.9	5020.3	1000	1	3.819	0.408	0.503	0.606
YGL152C	YGL152C	0.0977	0.1171	0.1758	3.9	5.9	7.1	4.1	6.3	7.6	28.8	1000	0	0.063	0.006	0.007	0.011
YGL153W	PEX14	0.0417	0.0543	0.0663	10.4	12.8	16.6	11.7	14.6	19.9	1296.1	1000	1	2.954	0.123	0.160	0.196
YGL154C	LYS5	0.0559	0.0644	0.0724	9.6	10.8	12.4	10.6	12.0	14.1	511.2	1000	1	1.506	0.084	0.097	0.109
YGL155W	CDC43	0.0456	0.0522	0.0579	12.0	13.3	15.2	13.6	15.3	17.9	2956.6	1000	1	4.169	0.190	0.218	0.241
YGL156W	AMS1	0.0409	0.055	0.068	10.2	12.6	16.9	11.3	14.4	20.4	7076.0	1000	1	0.756	0.031	0.042	0.051
YGL157W	ARI1	0.0412	0.0509	0.0598	11.6	13.6	16.8	13.1	15.8	20.2	4092.0	1000	1	6.483	0.267	0.330	0.388
YGL158W	RCK1	0.1278	0.1608	0.1909	3.6	4.3	5.4	3.8	4.5	5.7	58.4	1000	0	0.1962	0.025	0.032	0.037
YGL159W	YGL159W	0.0179	0.0236	0.0295	23.5	29.3	38.8	30.6	41.4	63.2	1259.4	1000	1	2.171	0.039	0.051	0.064
YGL160W	AIM14	0.073	0.088	0.1045	6.6	7.9	9.5	7.1	8.5	10.5	2981.1	1000	1	2.276	0.166	0.200	0.238
YGL161C	YIP5	0.0473	0.0593	0.0708	9.8	11.7	14.7	10.9	13.2	17.2	6051.7	1000	1	4.724	0.223	0.280	0.334
YGL162W	SUT1	0.3641	0.471	0.6426	1.1	1.5	1.9	1.1	1.5	1.9	152.6	1000	1	3.573	1.301	1.683	2.296
YGL163C	RAD54	0.0762	0.095	0.1119	6.2	7.3	9.1	6.6	7.9	10.0	1884.5	1000	1	2.34	0.178	0.222	0.262
YGL164C	YRB30	0.0749	0.0911	0.1073	6.5	7.6	9.3	6.9	8.2	10.2	825.0	1000	1	2.946	0.221	0.268	0.316
YGL166W	CUP2	0.0463	0.0615	0.0764	9.1	11.3	15.0	10.0	12.7	17.6	906.6	1000	1	1.405	0.065	0.086	0.107
YGL167C	PMR1	0.0812	0.0993	0.1175	5.9	7.0	8.5	6.3	7.5	9.3	7485.3	1000	1	6.839	0.555	0.679	0.804
YGL169W	SUA5	0.0644	0.073	0.0815	8.5	9.5	10.8	9.3	10.5	12.1	1304.8	1000	1	3.165	0.204	0.231	0.258
YGL171W	ROK1	0.0858	0.099	0.112	6.2	7.0	8.1	6.6	7.5	8.8	1808.2	1000	1	5.063	0.434	0.501	0.567
YGL172W	NUP49	0.06	0.0748	0.091	7.6	9.3	11.6	8.2	10.2	13.1	4239.4	1000	1	3.464	0.208	0.259	0.315
YGL173C	XRN1	0.0594	0.079	0.103	6.7	8.8	11.7	7.2	9.6	13.2	35542.2	135	1	9.411	0.559	0.744	0.969
YGL174W	BUD13	0.0699	0.0877	0.1042	6.6	7.9	9.9	7.1	8.6	11.0	293.2	1000	1	1.09	0.076	0.096	0.114
YGL175C	SAE2	0.0764	0.0909	0.106	6.5	7.6	9.1	7.0	8.3	10.0	613.6	1000	1	0.3318	0.025	0.030	0.035
YGL176C	YGL176C	0.0811	0.0916	0.1036	6.7	7.6	8.5	7.2	8.2	9.3	1329.3	1000	1	1.537	0.125	0.141	0.159
YGL177W	YGL177W	0.2117	0.2664	0.3249	2.1	2.6	3.3	2.2	2.7	3.4	74.8	1000	0	1.055	0.223	0.281	0.343
YGL178W	MPT5	0.2762	0.3703	0.5116	1.4	1.9	2.5	1.4	1.9	2.6	2091.7	1000	1	3.218	0.889	1.192	1.646
YGL179C	TOS3	0.0555	0.0638	0.0724	9.6	10.9	12.5	10.6	12.2	14.3	1772.5	1000	1	2.853	0.158	0.182	0.207
YGL180W	ATG1	0.0834	0.0994	0.1179	5.9	7.0	8.3	6.2	7.5	9.1	2271.3	1000	1	1.677	0.140	0.167	0.198
YGL181W	GTS1	0.0644	0.0863	0.1102	6.3	8.0	10.8	6.7	8.7	12.1	966.0	1000	1	4.457	0.287	0.385	0.491
YGL183C	MND1	0.06	0.0822	0.102	6.8	8.4	11.6	7.3	9.2	13.1	56.4	1000	0	0.0822	0.005	0.007	0.008
YGL184C	STR3	0.0505	0.0637	0.0772	9.0	10.9	13.7	9.9	12.2	15.9	257.4	1000	0	2.212	0.112	0.141	0.171
YGL185C	YGL185C	0.0536	0.0656	0.0777	8.9	10.6	12.9	9.8	11.8	14.8	754.9	1000	1	1.079	0.058	0.071	0.084
YGL186C	TPN1	0.0612	0.0806	0.0995	7.0	8.6	11.3	7.5	9.4	12.8	5505.4	1000	1	6.453	0.395	0.520	0.642
YGL187C	COX4	0.0285	0.034	0.0384	18.1	20.4	24.3	22.0	25.5	32.1	3443.5	1000	1	3.782	0.108	0.129	0.145
YGL190C	CDC55	0.078	0.0885	0.0982	7.1	7.8	8.9	7.6	8.5	9.8	4242.8	1000	1	4.675	0.365	0.414	0.459
YGL191W	COX13	0.0184	0.022	0.025	27.8	31.5	37.7	38.4	45.9	60.5	5446.1	1000	1	23.9	0.440	0.526	0.597
YGL193C	YGL193C	0.1431	0.1829	0.2534	2.7	3.8	4.8	2.8	3.9	5.1	616.1	1000	1	1.153	0.165	0.211	0.292
YGL194C	HOS2	0.0636	0.0723	0.08	8.7	9.6	10.9	9.5	10.6	12.2	1910.3	1000	1	0.216	0.014	0.016	0.017
YGL194C-A	YGL194C-A	0.0444	0.0517	0.0577	12.0	13.4	15.6	13.6	15.5	18.5	411.6	1000	1	11.96	0.531	0.618	0.690
YGL196W	DSD1	0.0593	0.071	0.0834	8.3	9.8	11.7	9.1	10.8	13.2	2866.3	1000	1	3.72	0.221	0.264	0.310
YGL197W	MDS3	0.093	0.1084	0.1252	5.5	6.4	7.5	5.9	6.8	8.0	11288.0	845	1	2.442	0.227	0.265	0.306
YGL198W	YIP4	0.0326	0.0426	0.0512	13.5	16.3	21.3	15.6	19.4	27.0	4966.3	1000	1	4.366	0.142	0.186	0.224
YGL199C	YGL199C	0.0463	0.0629	0.0797	8.7	11.0	15.0	9.5	12.4	17.6	77.5	1000	0	0.1992	0.009	0.013	0.016
YGL200C	EMP24	0.0279	0.0369	0.0451	15.4	18.8	24.9	18.1	23.1	33.1	10108.7	1000	1	17.29	0.483	0.638	0.780
YGL201C	MCM6	0.0747	0.0884	0.104	6.7	7.8	9.3	7.1	8.5	10.2	7153.5	999	1	3.003	0.224	0.266	0.312
YGL203C	KEX1	0.0663	0.0815	0.0984	7.0	8.5	10.5	7.6	9.3	11.7	6171.7	1000	1	4.767	0.316	0.389	0.469
YGL204C	YGL204C	0.0138	0.0184	0.023	30.1	37.8	50.3	43.0	60.5	100.7	356.8	1000	0	0.7488	0.010	0.014	0.017
YGL205W	POX1	0.0389	0.0551	0.0723	9.6	12.6	17.8	10.6	14.4	21.7	92.9	1000	0	0.1878	0.007	0.010	0.014
YGL207W	SPT16	0.067	0.0815	0.1022	6.8	8.5	10.3	7.3	9.3	11.5	21083.1	435	1	8.589	0.576	0.700	0.878
YGL208W	SIP2	0.0521	0.0766	0.1014	6.8	9.1	13.3	7.3	9.9	15.3	1018.6	999	1	0.801	0.042	0.061	0.081
YGL209W	MIG2	0.3091	0.4821	0.7685	0.9	1.4	2.2	0.9	1.5	2.3	515.0	999	1	14.51	4.485	6.996	11.150
YGL210W	YPT32	0.0458	0.0597	0.0717	9.7	11.6	15.1	10.7	13.1	17.8	1202.5	1000	1	3.921	0.180	0.234	0.281
YGL211W	NCS6	0.0478	0.0564	0.0649	10.7	12.3	14.5	12.0	14.0	17.0	1955.4	1000	1	2.428	0.116	0.137	0.158
YGL212W	VAM7	0.078	0.0961	0.1152	6.0	7.2	8.9	6.4	7.8	9.7	707.3	1000	1	0.6858	0.053	0.066	0.079
YGL213C	SKI8	0.0588	0.0676	0.0765	9.1	10.3	11.8	10.0	11.4	13.3	4419.6	1000	1	3.806	0.224	0.257	0.291
YGL215W	CLG1	0.0795	0.0952	0.1109	6.3	7.3	8.7	6.7	7.8	9.5	3800.8	1000	1	11.98	0.953	1.141	1.329
YGL216W	KIP3	0.0864	0.101	0.1187	5.8	6.9	8.0	6.2	7.4	8.7	3557.2	1000	1	1.571	0.136	0.159	0.187
YGL219C	MDM34	0.1005	0.1162	0.1321	5.2	6.0	6.9	5.5	6.3	7.4	1226.6	1000	1	3.273	0.329	0.380	0.432
YGL220W	FRA2	0.0413	0.0636	0.0864	8.0	10.9	16.8	8.7	12.2	20.1	1894.9	1000	1	9.252	0.382	0.588	0.799
YGL221C	NIF3	0.0343	0.0437	0.053	13.1	15.9	20.2	15.0	18.8	25.3	4495.0	1000	1	5.137	0.176	0.225	0.272
YGL222C	EDC1	0.0888	0.1031	0.1202	5.8	6.7	7.8	6.1	7.2	8.5	671.8	1000	1	0.1728	0.015	0.018	0.021
YGL223C	COG1	0.041	0.0525	0.063	11.0	13.2	16.9	12.3	15.2	20.3	1422.3	1000	1	3.066	0.126	0.161	0.193
YGL224C	SDT1	0.0401	0.0461	0.0521	13.3	15.0	17.3	15.3	17.7	20.9	1066.9	1000	1	4.202	0.169	0.194	0.219
YGL226W	MTC3	0.0338	0.0423	0.0508	13.7	16.4	20.5	15.8	19.6	25.7	550.3	1000	1	1.157	0.039	0.049	0.059
YGL227W	VID30	0.0801	0.0947	0.1104	6.3	7.3	8.7	6.7	7.9	9.5	3370.6	1000	1	2.125	0.170	0.201	0.235
YGL228W	SHE10	0.0662	0.0838	0.1022	6.8	8.3	10.5	7.3	9.0	11.7	5746.3	1000	1	5.623	0.372	0.471	0.575
YGL229C	SAP4	0.0745	0.0894	0.1077	6.4	7.8	9.3	6.9	8.4	10.3	2839.6	1000	1	2.041	0.152	0.183	0.220
YGL231C	EMC4	0.0359	0.0403	0.0439	15.8	17.2	19.3	18.7	20.7	23.9	2118.6	1000	1	11.62	0.417	0.468	0.510
YGL232W	TAN1	0.0135	0.0159	0.0179	38.7	43.5	51.4	62.9	76.8	105.3	2145.0	1000	1	6.843	0.092	0.109	0.123
YGL233W	SEC15	0.0772	0.0911	0.1042	6.7	7.6	9.0	7.1	8.2	9.9	3851.7	1000	1	4.022	0.311	0.366	0.419
YGL234W	ADE5%2C7	0.0633	0.0886	0.105	6.6	7.8	10.9	7.1	8.5	12.3	99201.2	101	1	18.98	1.201	1.681	1.993
YGL236C	MTO1	0.0625	0.0793	0.0964	7.2	8.7	11.1	7.7	9.6	12.5	1732.5	1000	1	1.741	0.109	0.138	0.168
YGL237C	HAP2	0.0793	0.0948	0.1137	6.1	7.3	8.7	6.5	7.9	9.6	731.3	1000	1	1.842	0.146	0.175	0.209
YGL238W	CSE1	0.0647	0.0803	0.1005	6.9	8.6	10.7	7.4	9.4	12.0	13228.6	874	1	7.819	0.506	0.628	0.786
YGL240W	DOC1	0.0598	0.0728	0.0881	7.9	9.5	11.6	8.5	10.5	13.1	804.7	1000	1	0.366	0.022	0.027	0.032
YGL241W	KAP114	0.0702	0.0853	0.1013	6.8	8.1	9.9	7.3	8.8	11.0	2338.8	1000	1	2.048	0.144	0.175	0.207
YGL242C	YGL242C	0.0272	0.0319	0.0354	19.6	21.7	25.5	24.3	27.7	34.1	1958.0	1000	1	5.1	0.139	0.163	0.181
YGL243W	TAD1	0.0412	0.0488	0.0566	12.3	14.2	16.8	14.0	16.6	20.2	1199.1	1000	1	2.393	0.099	0.117	0.135
YGL244W	RTF1	0.0698	0.0907	0.1101	6.3	7.6	9.9	6.7	8.3	11.0	3368.7	1000	1	5.111	0.357	0.464	0.563
YGL246C	RAI1	0.0562	0.0729	0.0904	7.7	9.5	12.3	8.3	10.5	14.1	488.5	1000	1	4.809	0.270	0.351	0.435
YGL247W	BRR6	0.0418	0.0481	0.0541	12.8	14.4	16.6	14.7	16.8	19.9	650.8	1000	1	2.652	0.111	0.128	0.144
YGL248W	PDE1	0.0564	0.0719	0.0868	8.0	9.6	12.3	8.7	10.7	14.0	2161.0	1000	1	2.746	0.155	0.198	0.238
YGL249W	ZIP2	0.0712	0.1108	0.1464	4.7	6.3	9.7	5.0	6.7	10.8	41.9	1000	0	0.135	0.010	0.015	0.020
YGL250W	RMR1	0.0427	0.0553	0.0665	10.4	12.5	16.2	11.6	14.3	19.4	312.0	1000	0	1.056	0.045	0.058	0.070
YGL251C	HFM1	0.0852	0.1003	0.1172	5.9	6.9	8.1	6.3	7.4	8.9	627.5	1000	1	0.714	0.061	0.072	0.084
YGL252C	RTG2	0.0619	0.0845	0.1044	6.6	8.2	11.2	7.1	8.9	12.6	2502.1	1000	1	5.227	0.324	0.442	0.546
YGL253W	HXK2	0.0508	0.0626	0.0916	7.6	11.1	13.7	8.2	12.4	15.8	62460.9	51	1	69.27	3.519	4.336	6.345
YGL254W	FZF1	0.0967	0.1243	0.1609	4.3	5.6	7.2	4.5	5.9	7.7	485.3	1000	1	1.069	0.103	0.133	0.172
YGL257C	MNT2	0.0369	0.0431	0.0481	14.4	16.1	18.8	16.8	19.1	23.1	5367.5	1000	1	2.918	0.108	0.126	0.140
YGL258W-A	YGL258W-A	0.06	0.1196	0.1622	4.3	5.8	11.6	4.5	6.1	13.1	22.4	1000	0	0.0498	0.003	0.006	0.008
YGL259W	YPS5	0.0776	0.1012	0.1362	5.1	6.9	8.9	5.4	7.4	9.8	49.1	1000	0	0.0282	0.002	0.003	0.004
YGR001C	YGR001C	0.0239	0.028	0.0312	22.2	24.7	29.0	28.6	32.8	40.7	2978.9	1000	1	9.127	0.218	0.256	0.285
YGR002C	SWC4	0.0728	0.0828	0.0931	7.4	8.4	9.5	8.0	9.1	10.5	1033.0	1000	1	1.959	0.143	0.162	0.182
YGR003W	CUL3	0.0945	0.1154	0.1326	5.2	6.0	7.3	5.5	6.4	7.9	1600.3	1000	1	1.354	0.128	0.156	0.180
YGR004W	PEX31	0.0575	0.0664	0.0745	9.3	10.4	12.1	10.3	11.7	13.7	1762.1	1000	1	1.388	0.080	0.092	0.103
YGR005C	TFG2	0.0664	0.0854	0.1049	6.6	8.1	10.4	7.1	8.8	11.7	1700.2	1000	1	4.988	0.331	0.426	0.523
YGR006W	PRP18	0.0717	0.0895	0.1088	6.4	7.7	9.7	6.8	8.4	10.7	719.6	1000	1	0.729	0.052	0.065	0.079
YGR007W	ECT1	0.0469	0.0562	0.0644	10.8	12.3	14.8	12.1	14.1	17.3	2742.8	1000	1	4.218	0.198	0.237	0.272
YGR008C	STF2	0.0313	0.0441	0.0558	12.4	15.7	22.1	14.2	18.6	28.4	3641.2	1000	1	19.44	0.609	0.857	1.085
YGR009C	SEC9	0.0652	0.088	0.1102	6.3	7.9	10.6	6.7	8.6	11.9	2282.3	1000	1	4.036	0.263	0.355	0.445
YGR010W	NMA2	0.0566	0.0672	0.0777	8.9	10.3	12.2	9.8	11.5	13.9	1361.5	1000	1	1.852	0.105	0.125	0.144
YGR011W	YGR011W	0.0436	0.0543	0.0699	9.9	12.8	15.9	11.0	14.6	18.9	112.8	1000	0	0.2172	0.009	0.012	0.015
YGR012W	YGR012W	0.0626	0.0748	0.0877	7.9	9.3	11.1	8.6	10.2	12.4	1587.6	1000	1	2.985	0.187	0.223	0.262
YGR013W	SNU71	0.0843	0.0982	0.1126	6.2	7.1	8.2	6.6	7.6	9.0	1294.9	1000	1	2.132	0.180	0.209	0.240
YGR014W	MSB2	0.1274	0.1571	0.1936	3.6	4.4	5.4	3.7	4.6	5.8	17510.0	442	1	11.71	1.492	1.839	2.267
YGR015C	YGR015C	0.0467	0.0578	0.0691	10.0	12.0	14.8	11.1	13.6	17.4	987.6	1000	1	1.245	0.058	0.072	0.086
YGR016W	YGR016W	0.0327	0.0504	0.0665	10.4	13.8	21.2	11.6	16.0	26.8	243.0	1000	0	0.801	0.026	0.040	0.053
YGR017W	YGR017W	0.0736	0.0845	0.0956	7.2	8.2	9.4	7.8	8.9	10.4	2075.0	1000	1	8.63	0.635	0.729	0.825
YGR018C	YGR018C	0.0731	0.1019	0.14	5.0	6.8	9.5	5.2	7.3	10.5	49.9	1000	0	0.1338	0.010	0.014	0.019
YGR019W	UGA1	0.0381	0.055	0.0744	9.3	12.6	18.2	10.3	14.4	22.2	3840.6	1000	1	6.893	0.263	0.379	0.513
YGR020C	VMA7	0.0333	0.041	0.0481	14.4	16.9	20.8	16.8	20.4	26.3	2378.4	1000	1	20.16	0.672	0.827	0.970
YGR021W	YGR021W	0.0548	0.0731	0.0912	7.6	9.5	12.6	8.2	10.5	14.5	795.2	1000	1	2.146	0.118	0.157	0.196
YGR023W	MTL1	0.3012	0.4669	0.6789	1.0	1.5	2.3	1.0	1.5	2.4	329.9	1000	1	1.853	0.558	0.865	1.258
YGR026W	YGR026W	0.0357	0.0446	0.0545	12.7	15.5	19.4	14.6	18.4	24.1	4031.4	1000	1	7.378	0.263	0.329	0.402
YGR028W	MSP1	0.0398	0.0462	0.0516	13.4	15.0	17.4	15.5	17.6	21.0	1946.2	1000	1	2.599	0.103	0.120	0.134
YGR029W	ERV1	0.0264	0.036	0.0439	15.8	19.2	26.3	18.8	23.8	35.6	1273.2	1000	1	4.602	0.122	0.166	0.202
YGR030C	POP6	0.0156	0.0198	0.0245	28.3	34.9	44.5	39.3	53.6	79.9	214.3	1000	0	2.944	0.046	0.058	0.072
YGR031C-A	NAG1	0.0194	0.0276	0.0392	17.7	25.1	35.8	21.5	33.5	55.6	46.7	1000	0	0.0408	0.001	0.001	0.002
YGR031W	IMO32	0.049	0.0603	0.0707	9.8	11.5	14.1	10.9	13.0	16.4	1385.1	1000	1	1.871	0.092	0.113	0.132
YGR033C	TIM21	0.0542	0.067	0.0795	8.7	10.3	12.8	9.5	11.5	14.6	1606.5	1000	1	5.365	0.291	0.360	0.427
YGR035C	YGR035C	0.1368	0.2021	0.2527	2.7	3.4	5.1	2.8	3.6	5.3	29.1	1000	0	52.96	7.244	10.700	13.380
YGR036C	CAX4	0.0413	0.0525	0.0659	10.5	13.2	16.8	11.7	15.2	20.2	892.2	1000	1	3.174	0.131	0.167	0.209
YGR037C	ACB1	0.0161	0.0193	0.0221	31.3	35.9	43.2	45.5	55.8	75.7	4160.0	1000	1	36.59	0.589	0.706	0.809
YGR038W	ORM1	0.0472	0.0571	0.0663	10.5	12.1	14.7	11.7	13.8	17.2	1930.9	1000	1	5.138	0.243	0.293	0.341
YGR039W	YGR039W	0.06	0.115	0.1573	4.4	6.0	11.6	4.6	6.4	13.1	48.9	1000	0	1.013	0.061	0.117	0.159
YGR040W	KSS1	0.0624	0.0719	0.0815	8.5	9.6	11.1	9.3	10.7	12.5	1458.1	1000	1	1.868	0.117	0.134	0.152
YGR041W	BUD9	0.1146	0.1323	0.152	4.6	5.2	6.0	4.8	5.5	6.4	2038.4	1000	1	1.895	0.217	0.251	0.288
YGR042W	YGR042W	0.06	0.0723	0.0853	8.1	9.6	11.6	8.8	10.6	13.1	908.5	1000	1	2.145	0.129	0.155	0.183
YGR043C	NQM1	0.0223	0.0338	0.0472	14.7	20.5	31.1	17.2	25.8	45.0	666.9	1000	0	2.015	0.045	0.068	0.095
YGR044C	RME1	0.0471	0.0632	0.0783	8.9	11.0	14.7	9.7	12.3	17.2	4058.8	1000	1	5.053	0.238	0.319	0.396
YGR046W	TAM41	0.0713	0.0812	0.0906	7.7	8.5	9.7	8.3	9.3	10.8	2084.1	1000	1	2.083	0.149	0.169	0.189
YGR047C	TFC4	0.0895	0.1055	0.1216	5.7	6.6	7.7	6.0	7.0	8.4	3505.2	1000	1	2.242	0.201	0.237	0.273
YGR048W	UFD1	0.0524	0.0605	0.0694	10.0	11.4	13.2	11.1	12.9	15.2	2439.9	1000	1	3.964	0.208	0.240	0.275
YGR049W	SCM4	0.0652	0.0754	0.0886	7.8	9.2	10.6	8.5	10.1	11.9	496.8	1000	1	3.141	0.205	0.237	0.278
YGR050C	YGR050C	0.0378	0.0486	0.0573	12.1	14.3	18.4	13.7	16.6	22.5	148.3	1000	0	1.263	0.048	0.061	0.072
YGR052W	FMP48	0.1038	0.1457	0.1965	3.5	4.8	6.7	3.7	5.0	7.2	466.0	1000	1	0.882	0.092	0.129	0.173
YGR053C	YGR053C	0.044	0.0561	0.0708	9.8	12.4	15.8	10.8	14.1	18.7	205.9	1000	0	0.762	0.034	0.043	0.054
YGR054W	YGR054W	0.1054	0.1226	0.1423	4.9	5.7	6.6	5.1	6.0	7.0	7815.5	998	1	10.02	1.056	1.228	1.425
YGR056W	RSC1	0.2481	0.3177	0.431	1.6	2.2	2.8	1.6	2.2	2.9	1018.2	1000	1	2.43	0.603	0.772	1.047
YGR057C	LST7	0.0185	0.0233	0.029	23.9	29.7	37.5	31.4	42.2	59.8	1033.5	1000	1	2.031	0.038	0.047	0.059
YGR058W	PEF1	0.1098	0.134	0.173	4.0	5.2	6.3	4.2	5.5	6.7	554.0	1000	1	1.543	0.169	0.207	0.267
YGR062C	COX18	0.0435	0.0521	0.0602	11.5	13.3	15.9	13.0	15.3	18.9	1137.9	1000	1	2.049	0.089	0.107	0.123
YGR063C	SPT4	0.0441	0.0694	0.0963	7.2	10.0	15.7	7.8	11.1	18.6	618.2	1000	1	5.111	0.225	0.355	0.492
YGR064W	YGR064W	0.0815	0.1044	0.1356	5.1	6.6	8.5	5.4	7.1	9.3	43.1	1000	0	0.2028	0.017	0.021	0.028
YGR065C	VHT1	0.0612	0.0699	0.0788	8.8	9.9	11.3	9.6	11.0	12.8	4124.9	1000	1	3.399	0.208	0.238	0.268
YGR066C	YGR066C	0.013	0.0155	0.0174	39.8	44.8	53.3	65.8	80.8	113.6	212.3	1000	0	0.24	0.003	0.004	0.004
YGR067C	YGR067C	0.0342	0.0414	0.0487	14.2	16.8	20.3	16.6	20.1	25.4	124.9	1000	0	0.765	0.026	0.032	0.037
YGR068C	ART5	0.0742	0.0916	0.1099	6.3	7.6	9.3	6.7	8.2	10.3	1307.7	1000	1	1.707	0.127	0.156	0.188
YGR070W	ROM1	0.0903	0.105	0.1259	5.5	6.6	7.7	5.8	7.1	8.3	2950.6	1000	1	1.437	0.130	0.151	0.181
YGR071C	ENV11	0.1021	0.1285	0.1534	4.5	5.4	6.8	4.7	5.7	7.3	1810.2	1000	1	2.196	0.224	0.282	0.337
YGR072W	UPF3	0.0784	0.0913	0.1038	6.7	7.6	8.8	7.2	8.2	9.7	621.9	1000	1	4.216	0.331	0.385	0.438
YGR073C	YGR073C	0.0483	0.0568	0.0699	9.9	12.2	14.3	11.0	13.9	16.7	173.0	1000	0	0.465	0.022	0.026	0.033
YGR074W	SMD1	0.0671	0.0788	0.0905	7.7	8.8	10.3	8.3	9.6	11.5	784.5	1000	1	1.754	0.118	0.138	0.159
YGR075C	PRP38	0.0245	0.0302	0.0376	18.5	23.0	28.3	22.6	29.8	39.4	389.0	1000	1	0.4668	0.011	0.014	0.018
YGR076C	MRPL25	0.0207	0.0249	0.03	23.1	27.8	33.5	30.0	38.4	50.3	278.3	1000	0	3.475	0.072	0.087	0.104
YGR077C	PEX8	0.0785	0.0912	0.1071	6.5	7.6	8.8	6.9	8.2	9.7	5375.3	1000	1	2.699	0.212	0.246	0.289
YGR078C	PAC10	0.0508	0.0679	0.0849	8.2	10.2	13.6	8.9	11.4	15.8	2514.2	1000	1	7.009	0.356	0.476	0.595
YGR079W	YGR079W	0.0624	0.0749	0.0897	7.7	9.2	11.1	8.4	10.2	12.5	1645.7	1000	1	6.948	0.434	0.520	0.623
YGR080W	TWF1	0.0643	0.0758	0.0879	7.9	9.1	10.8	8.6	10.1	12.1	2109.2	1000	1	6.018	0.387	0.456	0.529
YGR081C	SLX9	0.0676	0.0801	0.0985	7.0	8.7	10.3	7.6	9.5	11.4	851.5	1000	1	4.157	0.281	0.333	0.409
YGR082W	TOM20	0.0358	0.0457	0.0571	12.1	15.2	19.4	13.8	17.9	24.0	1904.2	1000	1	12.67	0.454	0.579	0.724
YGR083C	GCD2	0.0838	0.1047	0.1225	5.7	6.6	8.3	6.0	7.1	9.0	2260.6	1000	1	6.93	0.581	0.726	0.849
YGR084C	MRP13	0.0651	0.0784	0.0921	7.5	8.8	10.6	8.1	9.7	11.9	1495.7	1000	1	4.979	0.324	0.390	0.459
YGR085C	RPL11B	0.02	0.024	0.0278	24.9	28.9	34.7	33.1	40.5	53.0	4816.0	1000	1	58.26	1.165	1.398	1.620
YGR088W	CTT1	0.0419	0.0631	0.0859	8.1	11.0	16.5	8.8	12.3	19.8	8080.0	997	1	1.045	0.044	0.066	0.090
YGR089W	NNF2	0.1786	0.2509	0.4175	1.7	2.8	3.9	1.7	2.8	4.0	2214.3	1000	1	3.884	0.694	0.974	1.621
YGR090W	UTP22	0.1232	0.1591	0.1914	3.6	4.4	5.6	3.8	4.6	6.0	9350.3	969	1	5.899	0.727	0.939	1.129
YGR091W	PRP31	0.0496	0.0578	0.0653	10.6	12.0	14.0	11.9	13.6	16.2	626.0	1000	1	1.418	0.070	0.082	0.093
YGR092W	DBF2	0.0794	0.092	0.1041	6.7	7.5	8.7	7.1	8.1	9.6	2613.3	1000	1	2.886	0.229	0.266	0.300
YGR093W	YGR093W	0.0341	0.0394	0.0443	15.6	17.6	20.3	18.5	21.3	25.5	1292.0	1000	1	2.954	0.101	0.116	0.131
YGR095C	RRP46	0.0707	0.0836	0.0977	7.1	8.3	9.8	7.6	9.0	10.9	784.9	1000	1	4.594	0.325	0.384	0.449
YGR096W	TPC1	0.0487	0.063	0.0785	8.8	11.0	14.2	9.7	12.3	16.6	772.5	1000	1	1.061	0.052	0.067	0.083
YGR097W	ASK10	0.1114	0.1363	0.1625	4.3	5.1	6.2	4.5	5.4	6.6	2941.0	1000	1	4.81	0.536	0.656	0.782
YGR098C	ESP1	0.1066	0.1363	0.1653	4.2	5.1	6.5	4.4	5.4	7.0	4655.2	1000	1	1.779	0.190	0.243	0.294
YGR099W	TEL2	0.0685	0.0898	0.1097	6.3	7.7	10.1	6.7	8.4	11.3	1512.8	1000	1	1.438	0.099	0.129	0.158
YGR100W	MDR1	0.0694	0.0815	0.093	7.5	8.5	10.0	8.1	9.3	11.1	3757.7	1000	1	2.413	0.168	0.197	0.224
YGR101W	PCP1	0.0648	0.0785	0.0919	7.5	8.8	10.7	8.2	9.7	12.0	2723.2	1000	1	2.364	0.153	0.186	0.217
YGR102C	GTF1	0.0529	0.0692	0.0861	8.1	10.0	13.1	8.8	11.1	15.1	697.9	1000	1	4.698	0.249	0.325	0.405
YGR103W	NOP7	0.0396	0.0456	0.0527	13.1	15.2	17.5	15.1	17.9	21.2	8111.6	1000	1	16.02	0.634	0.731	0.844
YGR104C	SRB5	0.0573	0.0656	0.0737	9.4	10.6	12.1	10.4	11.8	13.8	945.3	1000	1	1.646	0.094	0.108	0.121
YGR106C	VOA1	0.0104	0.0122	0.0137	50.7	56.8	66.8	102.6	130.8	199.7	16920.7	1000	1	20.37	0.212	0.249	0.279
YGR107W	YGR107W	0.0437	0.0885	0.135	5.1	7.8	15.9	5.4	8.5	18.9	70.1	1000	0	0.15	0.007	0.013	0.020
YGR108W	CLB1	0.0423	0.0528	0.0637	10.9	13.1	16.4	12.2	15.1	19.6	4547.1	1000	1	3.043	0.129	0.161	0.194
YGR109C	CLB6	0.0761	0.1053	0.1344	5.2	6.6	9.1	5.4	7.0	10.0	325.5	1000	1	0.5262	0.040	0.055	0.071
YGR109W-B	YGR109W-B	0.205	0.303	0.4051	1.7	2.3	3.4	1.7	2.3	3.5	94.9	1000	0	11.48	2.354	3.479	4.651
YGR110W	CLD1	0.0405	0.0517	0.0637	10.9	13.4	17.1	12.2	15.5	20.6	919.7	1000	1	0.4188	0.017	0.022	0.027
YGR111W	YGR111W	0.0353	0.0418	0.0474	14.6	16.6	19.6	17.1	19.8	24.4	2790.4	1000	1	2.731	0.096	0.114	0.130
YGR112W	SHY1	0.0537	0.0674	0.0805	8.6	10.3	12.9	9.4	11.5	14.8	638.6	1000	1	1.58	0.085	0.107	0.127
YGR113W	DAM1	0.0696	0.0811	0.0925	7.5	8.5	10.0	8.1	9.3	11.1	1476.9	1000	1	2.003	0.139	0.162	0.185
YGR117C	YGR117C	0.0627	0.0732	0.0837	8.3	9.5	11.0	9.0	10.5	12.4	1743.2	1000	1	2.117	0.133	0.155	0.177
YGR119C	NUP57	0.0757	0.0901	0.1059	6.5	7.7	9.2	7.0	8.3	10.1	5615.4	1000	1	4.976	0.377	0.448	0.527
YGR120C	COG2	0.0457	0.0521	0.0587	11.8	13.3	15.2	13.4	15.3	17.8	640.4	1000	1	2.129	0.097	0.111	0.125
YGR121C	MEP1	0.0635	0.0831	0.1029	6.7	8.3	10.9	7.2	9.1	12.2	1058.5	1000	1	0.873	0.055	0.073	0.090
YGR122W	YGR122W	0.0598	0.0763	0.0916	7.6	9.1	11.6	8.2	10.0	13.1	1092.1	1000	1	1.524	0.091	0.116	0.140
YGR123C	PPT1	0.0364	0.0416	0.0461	15.0	16.7	19.1	17.7	20.0	23.5	5353.0	1000	1	4.802	0.175	0.200	0.221
YGR124W	ASN2	0.04	0.0548	0.0711	9.8	12.6	17.3	10.8	14.5	21.0	35031.3	163	1	24.49	0.980	1.342	1.741
YGR125W	YGR125W	0.0772	0.0901	0.1043	6.6	7.7	9.0	7.1	8.3	9.9	8458.2	998	1	2.786	0.215	0.251	0.291
YGR126W	YGR126W	0.0824	0.0954	0.1106	6.3	7.3	8.4	6.7	7.8	9.2	571.5	1000	1	0.6372	0.053	0.061	0.070
YGR127W	YGR127W	0.0754	0.0876	0.0996	7.0	7.9	9.2	7.5	8.6	10.1	1015.1	1000	1	1.383	0.104	0.121	0.138
YGR128C	UTP8	0.0964	0.1281	0.1556	4.5	5.4	7.2	4.7	5.7	7.7	3458.9	1000	1	5.147	0.496	0.659	0.801
YGR129W	SYF2	0.0877	0.1047	0.1251	5.5	6.6	7.9	5.9	7.1	8.6	442.2	1000	1	1.586	0.139	0.166	0.198
YGR130C	YGR130C	0.0719	0.0883	0.1076	6.4	7.8	9.6	6.9	8.5	10.7	7917.0	982	1	3.979	0.286	0.351	0.428
YGR131W	FHN1	0.0281	0.0316	0.0347	19.9	22.0	24.7	24.9	28.1	32.7	652.6	1000	1	1.793	0.050	0.057	0.062
YGR132C	PHB1	0.0357	0.045	0.0524	13.2	15.4	19.4	15.2	18.2	24.0	5612.3	1000	1	7.371	0.263	0.332	0.386
YGR133W	PEX4	0.0255	0.0303	0.0345	20.1	22.9	27.1	25.1	29.7	37.2	377.9	1000	0	1.75	0.045	0.053	0.060
YGR134W	CAF130	0.0733	0.0838	0.0934	7.4	8.3	9.5	8.0	9.0	10.4	3768.3	1000	1	1.855	0.136	0.156	0.173
YGR135W	PRE9	0.0362	0.0449	0.0519	13.4	15.4	19.2	15.4	18.2	23.7	6763.5	1000	1	17.99	0.651	0.808	0.934
YGR136W	LSB1	0.0516	0.0676	0.0833	8.3	10.3	13.4	9.1	11.4	15.5	1633.3	1000	1	7.951	0.410	0.538	0.662
YGR137W	YGR137W	0.0189	0.0225	0.0265	26.1	30.8	36.8	35.3	44.5	58.0	482.7	1000	0	1.801	0.034	0.041	0.048
YGR138C	TPO2	0.0841	0.0962	0.1136	6.1	7.2	8.2	6.5	7.8	9.0	3830.4	1000	1	5.286	0.445	0.509	0.601
YGR140W	CBF2	0.1101	0.1265	0.1461	4.7	5.5	6.3	5.0	5.8	6.7	1821.6	1000	1	1.794	0.198	0.227	0.262
YGR141W	VPS62	0.0636	0.0849	0.1031	6.7	8.2	10.9	7.2	8.9	12.2	2436.5	1000	1	1.427	0.091	0.121	0.147
YGR142W	BTN2	0.1103	0.1478	0.1919	3.6	4.7	6.3	3.7	4.9	6.7	1201.4	1000	1	2.064	0.228	0.305	0.396
YGR143W	SKN1	0.0784	0.0913	0.104	6.7	7.6	8.8	7.1	8.2	9.7	7634.2	998	1	3.361	0.264	0.307	0.350
YGR144W	THI4	0.0283	0.0343	0.0399	17.4	20.2	24.5	21.0	25.3	32.3	249.8	1000	0	1.631	0.046	0.056	0.065
YGR145W	ENP2	0.1149	0.1354	0.1545	4.5	5.1	6.0	4.7	5.4	6.4	1474.6	1000	1	4.624	0.531	0.626	0.714
YGR146C	ECL1	0.2519	0.3449	0.4643	1.5	2.0	2.8	1.5	2.1	2.8	390.2	1000	1	7.652	1.927	2.639	3.553
YGR147C	NAT2	0.0629	0.0774	0.093	7.5	9.0	11.0	8.1	9.8	12.4	1273.0	1000	1	3.969	0.250	0.307	0.369
YGR148C	RPL24B	0.0215	0.0255	0.0286	24.3	27.2	32.2	32.0	37.3	47.5	12774.1	1000	1	32.32	0.695	0.824	0.924
YGR149W	YGR149W	0.0676	0.1102	0.1472	4.7	6.3	10.3	4.9	6.7	11.4	1053.8	1000	1	1.963	0.133	0.216	0.289
YGR150C	CCM1	0.0648	0.0829	0.1009	6.9	8.4	10.7	7.4	9.1	12.0	1373.3	1000	1	2.786	0.181	0.231	0.281
YGR152C	RSR1	0.0443	0.0542	0.0648	10.7	12.8	15.6	12.0	14.6	18.5	593.0	1000	1	5.745	0.255	0.311	0.372
YGR153W	YGR153W	0.0256	0.0313	0.0367	18.9	22.1	27.0	23.3	28.4	37.0	284.9	1000	0	1.034	0.026	0.032	0.038
YGR154C	GTO1	0.0605	0.0718	0.0837	8.3	9.7	11.5	9.0	10.7	12.9	723.0	1000	1	1.13	0.068	0.081	0.095
YGR155W	CYS4	0.0597	0.0775	0.107	6.5	8.9	11.6	6.9	9.8	13.1	26382.5	244	1	42.96	2.565	3.329	4.597
YGR156W	PTI1	0.1199	0.156	0.1994	3.5	4.4	5.8	3.6	4.6	6.1	396.0	1000	1	2.348	0.282	0.366	0.468
YGR158C	MTR3	0.0644	0.0764	0.09	7.7	9.1	10.8	8.3	10.0	12.1	803.1	1000	1	3.931	0.253	0.300	0.354
YGR159C	NSR1	0.0454	0.0514	0.0578	12.0	13.5	15.3	13.6	15.6	18.0	13017.6	1000	1	37.54	1.704	1.930	2.170
YGR161C	RTS3	0.1152	0.1319	0.1561	4.4	5.3	6.0	4.6	5.5	6.4	764.6	1000	1	14.11	1.625	1.861	2.202
YGR161W-C	YGR161W-C	0.0459	0.0652	0.0843	8.2	10.6	15.1	8.9	11.9	17.8	481.8	1000	1	3.828	0.176	0.250	0.323
YGR163W	GTR2	0.0546	0.0659	0.0762	9.1	10.5	12.7	10.0	11.8	14.5	2209.2	1000	1	3.813	0.208	0.251	0.291
YGR164W	YGR164W	0.0635	0.0889	0.1215	5.7	7.8	10.9	6.0	8.5	12.2	315.6	1000	1	0.0828	0.005	0.007	0.010
YGR165W	MRPS35	0.0356	0.0401	0.044	15.7	17.3	19.4	18.7	20.9	24.1	2053.7	1000	1	2.791	0.099	0.112	0.123
YGR166W	TRS65	0.0553	0.0708	0.0854	8.1	9.8	12.5	8.8	10.9	14.3	1495.6	1000	1	2.514	0.139	0.178	0.215
YGR167W	CLC1	0.0505	0.0734	0.0961	7.2	9.4	13.7	7.8	10.4	15.9	4048.7	1000	1	10.93	0.552	0.802	1.050
YGR168C	YGR168C	0.0236	0.0285	0.034	20.4	24.3	29.3	25.6	32.1	41.4	812.5	1000	1	1.973	0.047	0.056	0.067
YGR169C	PUS6	0.0646	0.0777	0.0908	7.6	8.9	10.7	8.3	9.8	12.0	806.3	1000	1	2.116	0.137	0.164	0.192
YGR169C-A	YGR169C-A	0.0968	0.1239	0.1648	4.2	5.6	7.2	4.4	5.9	7.7	682.7	1000	1	10.18	0.986	1.261	1.678
YGR170W	PSD2	0.0887	0.1043	0.1224	5.7	6.6	7.8	6.0	7.1	8.5	5161.2	1000	1	3.215	0.285	0.335	0.394
YGR171C	MSM1	0.0521	0.0636	0.0764	9.1	10.9	13.3	10.0	12.2	15.3	1354.4	1000	1	1.589	0.083	0.101	0.121
YGR172C	YIP1	0.0226	0.0257	0.0288	24.1	26.9	30.7	31.7	36.8	44.2	3994.5	1000	1	7.214	0.163	0.185	0.208
YGR173W	RBG2	0.0674	0.0848	0.1007	6.9	8.2	10.3	7.4	8.9	11.4	1347.6	1000	1	4.798	0.323	0.407	0.483
YGR174C	CBP4	0.0393	0.0501	0.059	11.7	13.8	17.6	13.3	16.1	21.4	741.7	1000	1	3.105	0.122	0.156	0.183
YGR176W	YGR176W	0.022	0.0447	0.0699	9.9	15.5	31.4	11.0	18.3	45.8	55.2	1000	0	0.039	0.001	0.002	0.003
YGR177C	ATF2	0.0496	0.0594	0.0748	9.3	11.7	14.0	10.2	13.2	16.2	11079.8	988	1	1.73	0.086	0.103	0.129
YGR178C	PBP1	0.0529	0.0701	0.0879	7.9	9.9	13.1	8.6	11.0	15.1	14593.2	738	1	7.28	0.385	0.510	0.640
YGR179C	OKP1	0.0708	0.0813	0.091	7.6	8.5	9.8	8.2	9.3	10.8	719.7	1000	1	1.878	0.133	0.153	0.171
YGR180C	RNR4	0.0317	0.0393	0.0471	14.7	17.6	21.9	17.2	21.4	28.0	18695.0	939	1	34.03	1.079	1.337	1.603
YGR181W	TIM13	0.0251	0.0309	0.0367	18.9	22.4	27.6	23.2	28.9	38.1	842.3	1000	1	8.671	0.218	0.268	0.318
YGR182C	YGR182C	0.0141	0.0166	0.0191	36.3	41.8	49.1	56.9	71.5	96.2	1879.1	1000	1	4.357	0.061	0.072	0.083
YGR183C	QCR9	0.0092	0.0109	0.0124	55.9	63.5	75.4	126.3	172.9	302.8	1416.8	1000	1	13.6	0.125	0.148	0.169
YGR184C	UBR1	0.0767	0.0923	0.1145	6.1	7.5	9.0	6.4	8.1	9.9	19225.4	463	1	4.735	0.363	0.437	0.542
YGR185C	TYS1	0.0448	0.0587	0.0711	9.7	11.8	15.5	10.8	13.4	18.3	8303.4	1000	1	23.17	1.038	1.360	1.647
YGR186W	TFG1	0.0695	0.0871	0.1048	6.6	8.0	10.0	7.1	8.6	11.1	5395.5	1000	1	5.856	0.407	0.510	0.614
YGR187C	HGH1	0.106	0.1261	0.1442	4.8	5.5	6.5	5.0	5.8	7.0	1249.0	1000	1	5.916	0.627	0.746	0.853
YGR188C	BUB1	0.1106	0.1378	0.1648	4.2	5.0	6.3	4.4	5.3	6.7	607.0	1000	1	1.312	0.145	0.181	0.216
YGR189C	CRH1	0.0778	0.0928	0.114	6.1	7.5	8.9	6.5	8.1	9.8	20719.3	358	1	18.36	1.429	1.704	2.093
YGR191W	HIP1	0.0715	0.0874	0.1033	6.7	7.9	9.7	7.2	8.6	10.7	7509.8	1000	1	8.251	0.590	0.721	0.852
YGR193C	PDX1	0.0671	0.0808	0.0944	7.3	8.6	10.3	7.9	9.4	11.5	3633.6	1000	1	5.858	0.393	0.473	0.553
YGR194C	XKS1	0.0549	0.0683	0.0802	8.6	10.1	12.6	9.5	11.3	14.5	3689.9	1000	1	1.601	0.088	0.109	0.128
YGR195W	SKI6	0.0748	0.0944	0.1149	6.0	7.3	9.3	6.4	7.9	10.2	683.2	1000	1	4.003	0.299	0.378	0.460
YGR196C	FYV8	0.1093	0.1646	0.2415	2.9	4.2	6.3	3.0	4.4	6.8	654.2	1000	1	2.682	0.293	0.442	0.648
YGR197C	SNG1	0.0465	0.0569	0.0655	10.6	12.2	14.9	11.8	13.9	17.5	2617.3	1000	1	1.812	0.084	0.103	0.119
YGR198W	YPP1	0.0842	0.0956	0.1112	6.2	7.2	8.2	6.6	7.8	9.0	4462.4	1000	1	4.436	0.374	0.424	0.493
YGR199W	PMT6	0.0501	0.0586	0.0671	10.3	11.8	13.8	11.5	13.4	16.1	8770.1	1000	1	3.916	0.196	0.230	0.263
YGR200C	ELP2	0.0797	0.0934	0.1078	6.4	7.4	8.7	6.9	8.0	9.5	4836.8	1000	1	4.75	0.379	0.444	0.512
YGR201C	YGR201C	0.0259	0.0347	0.0445	15.6	20.0	26.7	18.5	24.9	36.4	565.1	1000	0	1.459	0.038	0.051	0.065
YGR202C	PCT1	0.0532	0.0658	0.0781	8.9	10.5	13.0	9.7	11.8	15.0	1830.2	1000	1	4.567	0.243	0.301	0.357
YGR203W	YCH1	0.0224	0.0286	0.0344	20.1	24.3	30.9	25.2	32.0	44.6	781.6	1000	1	1.331	0.030	0.038	0.046
YGR205W	TDA10	0.0502	0.06	0.0699	9.9	11.6	13.8	11.0	13.1	16.0	2458.4	1000	1	0.678	0.034	0.041	0.047
YGR206W	MVB12	0.0159	0.0184	0.0207	33.5	37.7	43.7	50.2	60.4	77.2	609.5	1000	0	3.064	0.049	0.056	0.063
YGR207C	CIR1	0.0299	0.0364	0.0427	16.2	19.0	23.2	19.4	23.5	30.1	2955.7	1000	1	7.716	0.231	0.281	0.330
YGR208W	SER2	0.0567	0.0705	0.0833	8.3	9.8	12.2	9.1	10.9	13.9	2623.7	1000	1	5.766	0.327	0.407	0.480
YGR209C	TRX2	0.0136	0.0166	0.0187	37.1	41.7	50.8	58.9	71.2	102.9	18140.7	1000	1	99.98	1.360	1.660	1.870
YGR210C	YGR210C	0.054	0.0714	0.0899	7.7	9.7	12.8	8.4	10.7	14.7	4075.1	1000	1	6.054	0.327	0.432	0.544
YGR211W	ZPR1	0.0783	0.0933	0.1103	6.3	7.4	8.9	6.7	8.0	9.7	5436.5	1000	1	7.335	0.574	0.684	0.809
YGR212W	SLI1	0.1069	0.1271	0.1481	4.7	5.5	6.5	4.9	5.8	6.9	434.8	1000	1	0.975	0.104	0.124	0.144
YGR213C	RTA1	0.0164	0.0225	0.0277	25.0	30.8	42.3	33.4	44.3	73.1	59.0	1000	0	0.9978	0.016	0.022	0.028
YGR214W	RPS0A	0.0251	0.0317	0.0382	18.1	21.8	27.6	22.1	27.9	38.1	23397.2	858	1	81.76	2.052	2.592	3.123
YGR215W	RSM27	0.0259	0.03	0.0335	20.7	23.1	26.7	26.1	30.0	36.4	1047.1	1000	1	5.478	0.142	0.164	0.184
YGR216C	GPI1	0.0326	0.0404	0.05	13.9	17.2	21.2	16.1	20.7	26.9	2708.3	1000	1	2.471	0.081	0.100	0.124
YGR217W	CCH1	0.0969	0.1125	0.1295	5.4	6.2	7.1	5.7	6.6	7.7	8445.8	1000	1	2.158	0.209	0.243	0.280
YGR219W	YGR219W	0.06	0.1205	0.1526	4.5	5.8	11.6	4.8	6.1	13.1	19.7	1000	0	0.4482	0.027	0.054	0.068
YGR220C	MRPL9	0.0465	0.0576	0.067	10.4	12.0	14.9	11.5	13.7	17.5	1848.4	1000	1	4.897	0.228	0.282	0.328
YGR221C	TOS2	0.1353	0.1557	0.1765	3.9	4.5	5.1	4.1	4.7	5.4	811.1	1000	1	1.966	0.266	0.306	0.347
YGR222W	PET54	0.0618	0.0756	0.0885	7.8	9.2	11.2	8.5	10.1	12.6	1647.1	1000	1	3.012	0.186	0.228	0.267
YGR223C	HSV2	0.0501	0.0575	0.0652	10.6	12.1	13.8	11.9	13.7	16.0	1878.7	1000	1	2.404	0.121	0.138	0.157
YGR225W	AMA1	0.0661	0.0815	0.097	7.1	8.5	10.5	7.7	9.3	11.7	137.4	1000	0	0.306	0.020	0.025	0.030
YGR227W	DIE2	0.1114	0.1331	0.161	4.3	5.2	6.2	4.5	5.5	6.6	1700.6	1000	1	2.591	0.289	0.345	0.417
YGR229C	SMI1	0.0646	0.0761	0.0886	7.8	9.1	10.7	8.5	10.0	12.0	6596.2	1000	1	6.84	0.442	0.521	0.606
YGR230W	BNS1	0.0295	0.035	0.0399	17.4	19.8	23.5	21.0	24.7	30.6	357.6	1000	0	1.418	0.042	0.050	0.057
YGR231C	PHB2	0.0518	0.0688	0.0877	7.9	10.1	13.4	8.6	11.2	15.4	3788.5	1000	1	10.99	0.569	0.756	0.964
YGR232W	NAS6	0.0184	0.0229	0.0267	26.0	30.2	37.7	35.0	43.2	60.3	3198.3	1000	1	7.613	0.140	0.174	0.203
YGR233C	PHO81	0.1242	0.1616	0.201	3.4	4.3	5.6	3.6	4.5	5.9	4951.5	1000	1	1.904	0.237	0.308	0.383
YGR234W	YHB1	0.0345	0.0386	0.0483	14.3	17.9	20.1	16.7	21.8	25.1	31237.9	653	1	18.9	0.652	0.729	0.913
YGR235C	MOS2	0.0375	0.0456	0.0518	13.4	15.2	18.5	15.4	17.9	22.6	2319.2	1000	1	3.999	0.150	0.182	0.207
YGR237C	YGR237C	0.0835	0.0987	0.1148	6.0	7.0	8.3	6.4	7.6	9.0	2730.3	1000	1	1.565	0.131	0.154	0.180
YGR238C	KEL2	0.0899	0.1065	0.1232	5.6	6.5	7.7	6.0	7.0	8.3	2490.0	1000	1	1.428	0.128	0.152	0.176
YGR239C	PEX21	0.0325	0.0372	0.0418	16.6	18.7	21.3	19.8	22.9	27.1	493.9	1000	1	3.427	0.111	0.128	0.143
YGR240C-A	YGR240C-A	0.0872	0.1708	0.2437	2.8	4.1	7.9	2.9	4.2	8.6	33.8	1000	0	0.471	0.041	0.080	0.115
YGR241C	YAP1802	0.0852	0.1013	0.1198	5.8	6.8	8.1	6.1	7.3	8.9	1941.2	1000	1	3.41	0.291	0.345	0.409
YGR243W	FMP43	0.0446	0.0603	0.0779	8.9	11.5	15.5	9.8	13.0	18.4	429.4	1000	1	4.17	0.186	0.252	0.325
YGR244C	LSC2	0.0293	0.0438	0.0581	11.9	15.8	23.6	13.5	18.8	30.9	6492.0	1000	1	5.106	0.150	0.224	0.297
YGR245C	SDA1	0.0761	0.0899	0.1062	6.5	7.7	9.1	7.0	8.4	10.0	5398.4	1000	1	6.069	0.462	0.546	0.645
YGR246C	BRF1	0.0634	0.0743	0.0854	8.1	9.3	10.9	8.8	10.3	12.3	2547.8	1000	1	2.764	0.175	0.205	0.236
YGR247W	CPD1	0.036	0.0428	0.0489	14.2	16.2	19.3	16.5	19.3	23.8	936.9	1000	1	0.1848	0.007	0.008	0.009
YGR248W	SOL4	0.0464	0.0737	0.1036	6.7	9.4	14.9	7.2	10.4	17.5	1828.5	1000	1	0.6198	0.029	0.046	0.064
YGR249W	MGA1	0.1713	0.2146	0.3152	2.2	3.2	4.0	2.2	3.3	4.2	134.8	1000	0	0.243	0.042	0.052	0.077
YGR250C	YGR250C	0.0696	0.082	0.0959	7.2	8.5	10.0	7.8	9.2	11.1	3556.9	1000	1	3.44	0.239	0.282	0.330
YGR251W	NOP19	0.0796	0.1071	0.1327	5.2	6.5	8.7	5.5	6.9	9.5	128.9	1000	0	2.822	0.225	0.302	0.375
YGR252W	GCN5	0.0838	0.0991	0.1162	6.0	7.0	8.3	6.3	7.5	9.0	1749.4	1000	1	2.753	0.231	0.273	0.320
YGR253C	PUP2	0.0301	0.0345	0.0378	18.3	20.1	23.0	22.4	25.1	29.9	6080.5	1000	1	19.1	0.575	0.659	0.722
YGR255C	COQ6	0.0505	0.0642	0.0763	9.1	10.8	13.7	10.0	12.1	15.9	6899.7	1000	1	4.756	0.240	0.305	0.363
YGR256W	GND2	0.0423	0.0661	0.0899	7.7	10.5	16.4	8.3	11.7	19.6	602.0	1000	1	0.642	0.027	0.042	0.058
YGR257C	MTM1	0.0449	0.0535	0.0618	11.2	13.0	15.4	12.6	14.9	18.2	1692.8	1000	1	4.927	0.221	0.264	0.305
YGR258C	RAD2	0.0705	0.0916	0.1127	6.2	7.6	9.8	6.6	8.2	10.9	1685.5	1000	1	2.164	0.153	0.198	0.244
YGR260W	TNA1	0.0448	0.0561	0.065	10.7	12.4	15.5	11.9	14.1	18.3	14937.8	965	1	17.72	0.794	0.994	1.152
YGR261C	APL6	0.0727	0.0894	0.1084	6.4	7.8	9.5	6.8	8.4	10.5	3756.2	1000	1	3.773	0.274	0.337	0.409
YGR262C	BUD32	0.0398	0.049	0.0582	11.9	14.2	17.4	13.5	16.5	21.0	1979.0	1000	1	3.137	0.125	0.154	0.183
YGR263C	SAY1	0.0447	0.0537	0.0611	11.3	12.9	15.5	12.8	14.8	18.3	1749.5	1000	1	1.735	0.078	0.093	0.106
YGR264C	MES1	0.0373	0.0471	0.0584	11.9	14.7	18.6	13.5	17.2	22.8	18912.7	893	1	13.67	0.510	0.644	0.798
YGR266W	YGR266W	0.0586	0.0704	0.0831	8.3	9.8	11.8	9.1	10.9	13.4	3774.2	1000	1	1.643	0.096	0.116	0.137
YGR267C	FOL2	0.0351	0.04	0.0437	15.9	17.3	19.8	18.8	20.9	24.6	4738.2	1000	1	13.7	0.481	0.548	0.599
YGR268C	HUA1	0.0735	0.0905	0.1099	6.3	7.7	9.4	6.7	8.3	10.4	1006.3	1000	1	1.497	0.110	0.136	0.165
YGR269W	YGR269W	0.0462	0.0626	0.0781	8.9	11.1	15.0	9.7	12.4	17.6	88.7	1000	0	0.3162	0.015	0.020	0.025
YGR270W	YTA7	0.0804	0.0962	0.1132	6.1	7.2	8.6	6.5	7.8	9.4	11943.0	768	1	4.455	0.358	0.429	0.504
YGR271C-A	EFG1	0.0276	0.0318	0.0373	18.6	21.8	25.1	22.8	27.8	33.5	524.0	1000	1	1.14	0.031	0.036	0.043
YGR271W	SLH1	0.0794	0.0919	0.1063	6.5	7.5	8.7	7.0	8.2	9.6	5933.5	1000	1	3.303	0.262	0.304	0.351
YGR274C	TAF1	0.0885	0.1019	0.1161	6.0	6.8	7.8	6.3	7.3	8.5	3465.9	1000	1	2.418	0.214	0.246	0.281
YGR275W	RTT102	0.0483	0.0713	0.0962	7.2	9.7	14.3	7.8	10.8	16.7	793.2	1000	1	5.321	0.257	0.379	0.512
YGR276C	RNH70	0.0522	0.0601	0.0668	10.4	11.5	13.3	11.6	13.0	15.3	2282.7	1000	1	2.918	0.152	0.175	0.195
YGR277C	CAB4	0.0564	0.0734	0.0918	7.6	9.4	12.3	8.2	10.4	14.0	555.8	1000	1	2.467	0.139	0.181	0.227
YGR278W	CWC22	0.0872	0.1037	0.119	5.8	6.7	8.0	6.2	7.2	8.6	907.2	1000	1	1.281	0.112	0.133	0.152
YGR280C	PXR1	0.0721	0.0905	0.1113	6.2	7.7	9.6	6.6	8.3	10.6	1214.5	1000	1	13.44	0.969	1.216	1.495
YGR281W	YOR1	0.0712	0.0849	0.1066	6.5	8.2	9.7	7.0	8.9	10.8	19293.7	517	1	33.8	2.406	2.869	3.603
YGR283C	YGR283C	0.0514	0.0594	0.0687	10.1	11.7	13.5	11.2	13.2	15.6	750.4	1000	1	3.06	0.157	0.182	0.210
YGR284C	ERV29	0.0167	0.0198	0.0222	31.3	35.1	41.4	45.4	53.9	70.4	12417.3	1000	1	6.263	0.105	0.124	0.139
YGR285C	ZUO1	0.0338	0.0469	0.0601	11.5	14.8	20.5	13.0	17.3	25.7	18368.9	738	1	31.74	1.073	1.489	1.908
YGR286C	BIO2	0.046	0.061	0.0858	8.1	11.4	15.1	8.8	12.8	17.7	1449.9	1000	1	2.641	0.122	0.161	0.227
YGR287C	IMA1	0.0489	0.0598	0.0726	9.5	11.6	14.2	10.5	13.1	16.5	573.6	1000	1	0.6018	0.029	0.036	0.044
YGR288W	MAL13	0.0513	0.0592	0.0664	10.4	11.7	13.5	11.6	13.3	15.6	1315.8	1000	1	0.852	0.044	0.050	0.057
YGR289C	MAL11	0.0686	0.084	0.1004	6.9	8.2	10.1	7.4	9.0	11.2	705.7	1000	1	1.221	0.084	0.103	0.123
YGR294W	PAU12	0.0898	0.1065	0.1623	4.3	6.5	7.7	4.5	7.0	8.4	30.6	1000	0	0.486	0.044	0.052	0.079
YGR295C	COS6	0.0329	0.039	0.044	15.7	17.8	21.1	18.7	21.6	26.7	4737.3	1000	1	8.105	0.267	0.316	0.357
YHL002W	HSE1	0.0871	0.1044	0.1222	5.7	6.6	8.0	6.0	7.1	8.6	1059.6	1000	1	4.118	0.359	0.430	0.503
YHL003C	LAG1	0.041	0.049	0.0592	11.7	14.1	16.9	13.3	16.5	20.3	5018.8	1000	1	8.461	0.347	0.415	0.501
YHL004W	MRP4	0.0659	0.0842	0.1057	6.6	8.2	10.5	7.0	9.0	11.8	3506.7	1000	1	3.523	0.232	0.297	0.372
YHL006C	SHU1	0.0352	0.0435	0.0515	13.5	15.9	19.7	15.5	18.9	24.5	176.2	1000	0	1.508	0.053	0.066	0.078
YHL007C	STE20	0.1382	0.1744	0.2526	2.7	4.0	5.0	2.8	4.1	5.3	4114.1	1000	1	5.738	0.793	1.001	1.449
YHL008C	YHL008C	0.0828	0.0973	0.1134	6.1	7.1	8.4	6.5	7.7	9.1	2686.6	1000	1	3.526	0.292	0.343	0.400
YHL009C	YAP3	0.0964	0.1101	0.1257	5.5	6.3	7.2	5.8	6.7	7.7	798.4	1000	1	1.28	0.123	0.141	0.161
YHL009W-B	YHL009W-B	0.0453	0.0669	0.0887	7.8	10.4	15.3	8.5	11.5	18.1	75.3	1000	0	1.204	0.055	0.081	0.107
YHL010C	ETP1	0.0796	0.0933	0.1077	6.4	7.4	8.7	6.9	8.0	9.5	1521.2	1000	1	0.429	0.034	0.040	0.046
YHL011C	PRS3	0.0519	0.0605	0.0736	9.4	11.5	13.3	10.4	12.9	15.4	7176.3	1000	1	11.31	0.587	0.684	0.833
YHL013C	OTU2	0.0914	0.1091	0.1257	5.5	6.4	7.6	5.8	6.8	8.2	636.1	1000	1	4.273	0.391	0.466	0.537
YHL014C	YLF2	0.0532	0.0646	0.0744	9.3	10.7	13.0	10.3	12.0	15.0	503.4	1000	1	1.61	0.086	0.104	0.120
YHL016C	DUR3	0.0642	0.0777	0.0912	7.6	8.9	10.8	8.2	9.8	12.1	1050.3	1000	1	1.07	0.069	0.083	0.098
YHL017W	YHL017W	0.0655	0.0784	0.0904	7.7	8.8	10.6	8.3	9.7	11.8	5224.8	1000	1	2.421	0.159	0.190	0.219
YHL018W	YHL018W	0.0596	0.0777	0.0972	7.1	8.9	11.6	7.7	9.8	13.1	391.4	1000	1	0.3078	0.018	0.024	0.030
YHL019C	APM2	0.0492	0.078	0.1049	6.6	8.9	14.1	7.1	9.7	16.4	678.6	997	1	1.091	0.054	0.085	0.114
YHL019W-A	YHL019W-A	0.0387	0.0506	0.0658	10.5	13.7	17.9	11.8	15.8	21.8	119.2	1000	0	0.0708	0.003	0.004	0.005
YHL020C	OPI1	0.0833	0.1012	0.1192	5.8	6.8	8.3	6.2	7.3	9.1	3052.0	1000	1	3.098	0.258	0.314	0.369
YHL021C	AIM17	0.0629	0.0859	0.1132	6.1	8.1	11.0	6.5	8.8	12.4	6305.5	998	1	3.277	0.206	0.282	0.371
YHL022C	SPO11	0.044	0.0558	0.0687	10.1	12.4	15.7	11.2	14.2	18.7	109.7	1000	0	0.5058	0.022	0.028	0.035
YHL023C	NPR3	0.1002	0.1165	0.1371	5.1	5.9	6.9	5.3	6.3	7.4	3416.4	1000	1	2.052	0.206	0.239	0.281
YHL024W	RIM4	0.0597	0.0824	0.1064	6.5	8.4	11.6	7.0	9.2	13.1	437.2	1000	1	0.198	0.012	0.016	0.021
YHL025W	SNF6	0.056	0.0733	0.0902	7.7	9.5	12.4	8.3	10.4	14.1	1480.4	1000	1	3.089	0.173	0.226	0.279
YHL026C	YHL026C	0.0549	0.0616	0.0697	9.9	11.2	12.6	11.0	12.7	14.4	939.2	1000	1	2.144	0.118	0.132	0.149
YHL027W	RIM101	0.0769	0.0901	0.1062	6.5	7.7	9.0	7.0	8.3	9.9	6610.0	1000	1	4.096	0.315	0.369	0.435
YHL028W	WSC4	0.2065	0.3995	0.8018	0.9	1.7	3.4	0.9	1.8	3.5	1726.0	1000	1	0.87	0.180	0.348	0.698
YHL029C	OCA5	0.2212	0.2901	0.4021	1.7	2.4	3.1	1.8	2.4	3.2	2054.7	1000	1	3.601	0.797	1.045	1.448
YHL031C	GOS1	0.0609	0.0775	0.0954	7.3	8.9	11.4	7.8	9.8	12.8	735.9	1000	1	3.162	0.193	0.245	0.302
YHL032C	GUT1	0.062	0.0766	0.0923	7.5	9.0	11.2	8.1	9.9	12.6	2916.4	1000	1	3.312	0.205	0.254	0.306
YHL033C	RPL8A	0.0507	0.0683	0.0845	8.2	10.1	13.7	8.9	11.3	15.8	9289.8	977	1	28.62	1.451	1.955	2.418
YHL034C	SBP1	0.0436	0.065	0.0859	8.1	10.7	15.9	8.8	11.9	18.9	8319.4	978	1	29.14	1.270	1.894	2.503
YHL035C	VMR1	0.0864	0.1036	0.1243	5.6	6.7	8.0	5.9	7.2	8.7	5781.3	1000	1	7.104	0.614	0.736	0.883
YHL036W	MUP3	0.0588	0.0775	0.0963	7.2	8.9	11.8	7.7	9.8	13.3	1651.8	1000	1	1.151	0.068	0.089	0.111
YHL038C	CBP2	0.0696	0.0825	0.0947	7.3	8.4	10.0	7.9	9.2	11.1	1288.8	1000	1	1.329	0.093	0.110	0.126
YHL039W	EFM1	0.0824	0.0979	0.1161	6.0	7.1	8.4	6.3	7.6	9.2	3270.9	1000	1	3.274	0.270	0.321	0.380
YHL040C	ARN1	0.0765	0.0883	0.1015	6.8	7.9	9.1	7.3	8.5	10.0	2366.6	1000	1	4.709	0.360	0.416	0.478
YHL042W	YHL042W	0.0116	0.0141	0.0166	41.7	49.0	59.7	71.2	95.8	147.3	104.2	1000	0	0.5478	0.006	0.008	0.009
YHL044W	YHL044W	0.0555	0.0634	0.0729	9.5	10.9	12.5	10.5	12.3	14.3	482.7	1000	1	2.072	0.115	0.131	0.151
YHL047C	ARN2	0.0803	0.0951	0.1148	6.0	7.3	8.6	6.4	7.9	9.4	1578.3	1000	1	3.282	0.264	0.312	0.377
YHL048W	COS8	0.0355	0.0427	0.0521	13.3	16.2	19.5	15.3	19.4	24.2	1882.3	1000	1	2.881	0.102	0.123	0.150
YHL050C	YHL050C	0.0649	0.0955	0.1358	5.1	7.3	10.7	5.4	7.8	12.0	141.3	1000	0	0.1002	0.007	0.010	0.014
YHR001W	OSH7	0.0445	0.0547	0.0644	10.8	12.7	15.6	12.1	14.5	18.4	3126.2	1000	1	3.012	0.134	0.165	0.194
YHR001W-A	QCR10	0.0186	0.0213	0.0242	28.7	32.5	37.3	40.1	48.0	59.3	2086.7	1000	1	13	0.242	0.277	0.315
YHR002W	LEU5	0.1092	0.1426	0.1801	3.8	4.9	6.3	4.0	5.1	6.8	277.6	1000	1	1.599	0.175	0.228	0.288
YHR003C	YHR003C	0.0462	0.0526	0.0593	11.7	13.2	15.0	13.2	15.2	17.6	1754.6	1000	1	3.55	0.164	0.187	0.211
YHR004C	NEM1	0.0703	0.0842	0.0987	7.0	8.2	9.9	7.6	9.0	10.9	2301.5	1000	1	2.272	0.160	0.191	0.224
YHR005C	GPA1	0.0961	0.1097	0.1232	5.6	6.3	7.2	6.0	6.7	7.8	3634.9	1000	1	9.518	0.915	1.044	1.173
YHR005C-A	TIM10	0.0384	0.0448	0.0522	13.3	15.5	18.0	15.3	18.3	22.0	4138.2	1000	1	29.29	1.125	1.312	1.529
YHR006W	STP2	0.0833	0.0977	0.1131	6.1	7.1	8.3	6.5	7.6	9.1	2590.6	1000	1	2.827	0.236	0.276	0.320
YHR007C-A	YHR007C-A	0.0538	0.0653	0.0777	8.9	10.6	12.9	9.8	11.9	14.8	200.2	1000	0	4.172	0.224	0.272	0.324
YHR008C	SOD2	0.045	0.0635	0.0835	8.3	10.9	15.4	9.0	12.2	18.2	3036.5	1000	1	15.99	0.720	1.015	1.335
YHR009C	TDA3	0.0547	0.07	0.0909	7.6	9.9	12.7	8.3	11.0	14.5	11391.8	857	1	4.686	0.256	0.328	0.426
YHR011W	DIA4	0.0711	0.0914	0.1121	6.2	7.6	9.8	6.6	8.2	10.8	596.8	1000	1	1.662	0.118	0.152	0.186
YHR012W	VPS29	0.0334	0.0401	0.0463	15.0	17.3	20.8	17.6	20.9	26.2	1457.6	1000	1	4.086	0.137	0.164	0.189
YHR013C	ARD1	0.041	0.05	0.057	12.2	13.9	16.9	13.8	16.1	20.3	1887.8	1000	1	5.164	0.212	0.258	0.294
YHR016C	YSC84	0.0444	0.0725	0.0996	7.0	9.6	15.6	7.5	10.6	18.5	2931.7	996	1	2.331	0.104	0.169	0.232
YHR017W	YSC83	0.0555	0.0627	0.0696	10.0	11.1	12.5	11.1	12.4	14.3	1951.4	1000	1	2.158	0.120	0.135	0.150
YHR018C	ARG4	0.0591	0.0792	0.0979	7.1	8.8	11.7	7.6	9.6	13.3	7208.2	999	1	23.58	1.394	1.868	2.309
YHR021W-A	ECM12	0.159	0.2442	0.3774	1.8	2.8	4.4	1.9	2.9	4.6	48.3	1000	0	0.2202	0.035	0.054	0.083
YHR022C	YHR022C	0.029	0.0341	0.0387	17.9	20.3	23.9	21.8	25.5	31.3	191.2	1000	0	0.6828	0.020	0.023	0.026
YHR023W	MYO1	0.0959	0.1142	0.1344	5.2	6.1	7.2	5.4	6.5	7.8	9373.7	981	1	2.923	0.280	0.334	0.393
YHR024C	MAS2	0.0547	0.074	0.0926	7.5	9.4	12.7	8.1	10.3	14.5	4505.9	1000	1	4.766	0.261	0.353	0.441
YHR025W	THR1	0.0386	0.0586	0.0784	8.8	11.8	17.9	9.7	13.4	21.8	10528.8	918	1	17.8	0.687	1.043	1.396
YHR026W	VMA16	0.0216	0.0273	0.0322	21.5	25.4	32.1	27.3	34.0	47.1	15999.9	997	1	23.2	0.501	0.633	0.747
YHR028C	DAP2	0.048	0.0583	0.0678	10.2	11.9	14.4	11.4	13.5	16.8	11657.1	994	1	3.103	0.149	0.181	0.210
YHR029C	YHI9	0.0143	0.0169	0.0189	36.8	41.1	48.4	58.0	69.7	93.6	1377.6	1000	1	5.028	0.072	0.085	0.095
YHR030C	SLT2	0.075	0.0913	0.109	6.4	7.6	9.2	6.8	8.2	10.2	3802.1	1000	1	6.952	0.521	0.635	0.758
YHR031C	RRM3	0.064	0.0822	0.0999	6.9	8.4	10.8	7.5	9.2	12.1	1821.2	1000	1	1.104	0.071	0.091	0.110
YHR032W	ERC1	0.0687	0.0848	0.1016	6.8	8.2	10.1	7.3	8.9	11.2	5998.2	1000	1	3.247	0.223	0.275	0.330
YHR032W-A	YHR032W-A	0.0581	0.0783	0.0983	7.1	8.8	11.9	7.6	9.7	13.5	470.1	1000	1	0.561	0.033	0.044	0.055
YHR033W	YHR033W	0.0564	0.0787	0.1011	6.9	8.8	12.3	7.4	9.7	14.0	2364.0	998	1	0.465	0.026	0.037	0.047
YHR034C	PIH1	0.0349	0.0421	0.0488	14.2	16.5	19.8	16.5	19.7	24.7	929.8	1000	1	1.256	0.044	0.053	0.061
YHR035W	YHR035W	0.0833	0.1005	0.119	5.8	6.9	8.3	6.2	7.4	9.1	451.5	1000	1	0.771	0.064	0.077	0.092
YHR036W	BRL1	0.09	0.1042	0.1201	5.8	6.7	7.7	6.1	7.1	8.3	1092.4	1000	1	1.944	0.175	0.203	0.234
YHR037W	PUT2	0.0499	0.0641	0.0778	8.9	10.8	13.9	9.8	12.1	16.1	5680.9	1000	1	4.608	0.230	0.295	0.359
YHR038W	RRF1	0.0271	0.0329	0.04	17.3	21.1	25.6	20.9	26.7	34.3	223.2	1000	0	1.596	0.043	0.053	0.064
YHR039C-A	VMA10	0.0098	0.0117	0.0132	52.5	59.4	71.1	109.8	145.1	242.9	9182.0	1000	1	38.74	0.380	0.453	0.511
YHR040W	BCD1	0.0806	0.1036	0.1283	5.4	6.7	8.6	5.7	7.2	9.4	318.6	1000	1	2.726	0.220	0.282	0.350
YHR041C	SRB2	0.0287	0.0457	0.0615	11.3	15.2	24.2	12.7	17.9	31.9	3109.0	1000	1	1.554	0.045	0.071	0.096
YHR042W	NCP1	0.0546	0.0705	0.0972	7.1	9.8	12.7	7.7	10.9	14.5	25075.5	259	1	9.913	0.541	0.699	0.964
YHR043C	DOG2	0.0293	0.0374	0.0451	15.4	18.5	23.6	18.1	22.7	30.9	1330.6	1000	1	4.73	0.139	0.177	0.213
YHR044C	DOG1	0.0245	0.0304	0.0352	19.7	22.8	28.3	24.5	29.6	39.3	393.3	1000	0	0.897	0.022	0.027	0.032
YHR045W	YHR045W	0.0354	0.0402	0.0455	15.2	17.2	19.6	18.0	20.8	24.3	5334.6	1000	1	2.773	0.098	0.112	0.126
YHR046C	INM1	0.0615	0.0754	0.0888	7.8	9.2	11.3	8.5	10.1	12.7	945.5	1000	1	4.47	0.275	0.337	0.397
YHR047C	AAP1	0.0442	0.0537	0.0651	10.6	12.9	15.7	11.9	14.8	18.6	8705.0	1000	1	6.862	0.303	0.369	0.447
YHR048W	YHK8	0.0847	0.0984	0.1146	6.0	7.0	8.2	6.4	7.6	8.9	477.3	1000	1	1.042	0.088	0.103	0.119
YHR049W	FSH1	0.036	0.0501	0.0653	10.6	13.8	19.3	11.9	16.1	23.8	3474.7	1000	1	9.454	0.340	0.474	0.617
YHR050W	SMF2	0.0565	0.0716	0.0855	8.1	9.7	12.3	8.8	10.7	14.0	8299.9	996	1	3.119	0.176	0.223	0.267
YHR050W-A	YHR050W-A	0.06	0.0711	0.0907	7.6	9.7	11.6	8.3	10.8	13.1	47.0	1000	0	0.4578	0.027	0.033	0.042
YHR051W	COX6	0.0176	0.0208	0.0238	29.1	33.3	39.5	41.0	49.8	65.0	4306.3	1000	1	12.24	0.216	0.255	0.291
YHR052W	CIC1	0.0292	0.0379	0.0482	14.4	18.3	23.7	16.8	22.4	31.0	2612.9	1000	1	10.19	0.297	0.386	0.491
YHR056C	RSC30	0.0906	0.106	0.1233	5.6	6.5	7.7	6.0	7.0	8.3	3373.4	1000	1	3.774	0.342	0.400	0.465
YHR057C	CPR2	0.0269	0.0321	0.0364	19.1	21.6	25.8	23.5	27.5	34.6	1938.0	1000	1	2.97	0.080	0.095	0.108
YHR058C	MED6	0.0604	0.0718	0.0836	8.3	9.7	11.5	9.0	10.7	12.9	679.0	1000	1	1.391	0.084	0.100	0.116
YHR059W	FYV4	0.0308	0.0354	0.0401	17.3	19.6	22.5	20.9	24.3	29.0	474.5	1000	1	2.9	0.089	0.103	0.116
YHR060W	VMA22	0.0415	0.0469	0.053	13.1	14.8	16.7	15.0	17.3	20.0	465.6	1000	1	7.684	0.319	0.360	0.407
YHR061C	GIC1	0.0862	0.1025	0.1201	5.8	6.8	8.0	6.1	7.2	8.7	963.1	1000	1	1.902	0.164	0.195	0.228
YHR062C	RPP1	0.0638	0.0785	0.0933	7.4	8.8	10.9	8.0	9.7	12.2	691.4	1000	1	2.692	0.172	0.211	0.251
YHR063C	PAN5	0.0316	0.0368	0.0411	16.9	18.8	21.9	20.3	23.2	28.0	3925.6	1000	1	5.749	0.182	0.212	0.236
YHR064C	SSZ1	0.0258	0.0312	0.036	19.2	22.2	26.9	23.8	28.5	36.7	31544.0	694	1	21.08	0.544	0.658	0.759
YHR065C	RRP3	0.0801	0.0936	0.108	6.4	7.4	8.7	6.9	8.0	9.5	1823.8	1000	1	5.746	0.460	0.538	0.621
YHR066W	SSF1	0.0726	0.0819	0.0914	7.6	8.5	9.5	8.2	9.2	10.5	2026.6	1000	1	5.54	0.402	0.454	0.506
YHR067W	HTD2	0.0414	0.0521	0.0615	11.3	13.3	16.7	12.7	15.3	20.1	1699.4	1000	1	1.41	0.058	0.073	0.087
YHR068W	DYS1	0.0382	0.0467	0.0568	12.2	14.8	18.2	13.9	17.4	22.2	10107.4	1000	1	21.59	0.825	1.008	1.226
YHR069C	RRP4	0.0655	0.0808	0.0953	7.3	8.6	10.6	7.8	9.4	11.8	1230.7	1000	1	4.597	0.301	0.372	0.438
YHR069C-A	YHR069C-A	0.0456	0.0709	0.0979	7.1	9.8	15.2	7.6	10.8	17.9	214.8	1000	0	0.0318	0.001	0.002	0.003
YHR070W	TRM5	0.075	0.091	0.1064	6.5	7.6	9.2	7.0	8.2	10.2	2448.9	1000	1	2.155	0.162	0.196	0.229
YHR071C-A	YHR071C-A	0.06	0.0787	0.1039	6.7	8.8	11.6	7.1	9.6	13.1	43.6	1000	0	0.123	0.007	0.010	0.013
YHR071W	PCL5	0.0478	0.0611	0.0741	9.3	11.3	14.5	10.3	12.8	16.9	3407.5	1000	1	4.751	0.227	0.290	0.352
YHR072W	ERG7	0.0545	0.0674	0.0853	8.1	10.3	12.7	8.8	11.4	14.6	15092.2	839	1	4.617	0.252	0.311	0.394
YHR072W-A	NOP10	0.0106	0.0125	0.014	49.6	55.3	65.6	97.9	123.0	189.0	7513.4	1000	1	41.39	0.439	0.517	0.579
YHR073W	OSH3	0.0759	0.0881	0.1021	6.8	7.9	9.1	7.3	8.5	10.0	8999.2	990	1	4.738	0.360	0.417	0.484
YHR074W	QNS1	0.0393	0.0516	0.0625	11.1	13.4	17.6	12.5	15.5	21.4	14544.7	952	1	4.615	0.181	0.238	0.288
YHR075C	PPE1	0.0408	0.0487	0.0557	12.4	14.2	17.0	14.2	16.6	20.4	1497.9	1000	1	1.733	0.071	0.084	0.097
YHR076W	PTC7	0.053	0.0669	0.0826	8.4	10.4	13.1	9.2	11.5	15.0	1222.0	1000	1	2.134	0.113	0.143	0.176
YHR077C	NMD2	0.0899	0.1027	0.1175	5.9	6.7	7.7	6.3	7.2	8.4	4840.0	1000	1	4.573	0.411	0.470	0.537
YHR078W	YHR078W	0.0541	0.0626	0.073	9.5	11.1	12.8	10.5	12.4	14.7	3984.8	1000	1	3.082	0.167	0.193	0.225
YHR079C	IRE1	0.1166	0.1372	0.1576	4.4	5.1	5.9	4.6	5.3	6.3	4672.9	1000	1	2.411	0.281	0.331	0.380
YHR081W	LRP1	0.0781	0.0928	0.1076	6.4	7.5	8.9	6.9	8.1	9.7	791.0	1000	1	7.54	0.589	0.700	0.811
YHR082C	KSP1	0.0865	0.107	0.1394	5.0	6.5	8.0	5.2	6.9	8.7	12941.4	693	1	4.217	0.365	0.451	0.588
YHR083W	SAM35	0.0414	0.0567	0.0701	9.9	12.2	16.7	11.0	13.9	20.1	3769.2	1000	1	4.212	0.174	0.239	0.295
YHR084W	STE12	0.1367	0.1642	0.1991	3.5	4.2	5.1	3.6	4.4	5.3	4010.9	1000	1	10.02	1.369	1.645	1.995
YHR085W	IPI1	0.1228	0.1556	0.1943	3.6	4.5	5.6	3.7	4.7	6.0	167.9	1000	0	2.631	0.323	0.409	0.511
YHR086W	NAM8	0.0845	0.1014	0.1183	5.9	6.8	8.2	6.2	7.3	8.9	3708.8	1000	1	3.214	0.272	0.326	0.380
YHR087W	RTC3	0.0372	0.0553	0.0717	9.7	12.5	18.6	10.7	14.3	22.9	1846.4	1000	1	6.186	0.230	0.342	0.444
YHR088W	RPF1	0.0625	0.0719	0.0824	8.4	9.6	11.1	9.2	10.7	12.5	1023.9	1000	1	4.202	0.263	0.302	0.346
YHR089C	GAR1	0.052	0.0702	0.086	8.1	9.9	13.3	8.8	11.0	15.4	2451.1	1000	1	35.59	1.851	2.499	3.061
YHR090C	YNG2	0.064	0.0812	0.1022	6.8	8.5	10.8	7.3	9.3	12.1	515.9	1000	1	2.255	0.144	0.183	0.230
YHR091C	MSR1	0.0675	0.0786	0.0913	7.6	8.8	10.3	8.2	9.7	11.4	1947.8	1000	1	2.184	0.147	0.172	0.199
YHR092C	HXT4	0.0391	0.046	0.0527	13.2	15.1	17.7	15.1	17.7	21.5	4582.4	1000	1	62.36	2.438	2.868	3.286
YHR094C	HXT1	0.1569	0.2114	0.289	2.4	3.3	4.4	2.5	3.4	4.6	10942.0	910	1	4.368	0.685	0.923	1.262
YHR096C	HXT5	0.0381	0.0565	0.0752	9.2	12.3	18.2	10.1	14.0	22.2	1232.2	1000	1	0.1632	0.006	0.009	0.012
YHR097C	YHR097C	0.0604	0.0806	0.1006	6.9	8.6	11.5	7.4	9.4	13.0	1742.6	1000	1	3.571	0.216	0.288	0.359
YHR098C	SFB3	0.0728	0.0881	0.1128	6.1	7.9	9.5	6.5	8.5	10.5	18934.5	417	1	6.678	0.486	0.588	0.753
YHR099W	TRA1	0.0731	0.0899	0.1205	5.8	7.7	9.5	6.1	8.4	10.5	44689.2	101	1	4.544	0.332	0.409	0.548
YHR100C	GEP4	0.039	0.0472	0.0548	12.7	14.7	17.8	14.5	17.2	21.6	1233.0	1000	1	1.777	0.069	0.084	0.097
YHR101C	BIG1	0.0529	0.0632	0.074	9.4	11.0	13.1	10.3	12.3	15.1	631.3	1000	1	1.442	0.076	0.091	0.107
YHR102W	KIC1	0.0921	0.1152	0.1503	4.6	6.0	7.5	4.8	6.4	8.1	5874.3	999	1	1.905	0.176	0.220	0.286
YHR103W	SBE22	0.0711	0.0825	0.0956	7.3	8.4	9.7	7.8	9.2	10.8	8310.3	1000	1	4.04	0.287	0.333	0.386
YHR104W	GRE3	0.0515	0.0668	0.0824	8.4	10.4	13.5	9.2	11.6	15.5	4619.3	1000	1	6.174	0.318	0.412	0.509
YHR105W	YPT35	0.0627	0.0739	0.0868	8.0	9.4	11.0	8.7	10.3	12.4	607.5	1000	1	0.4242	0.027	0.031	0.037
YHR106W	TRR2	0.0392	0.048	0.0555	12.5	14.4	17.7	14.3	16.9	21.5	1334.9	1000	1	2.119	0.083	0.102	0.118
YHR107C	CDC12	0.0564	0.0705	0.0848	8.2	9.8	12.3	8.9	10.9	14.0	3789.3	1000	1	6.774	0.382	0.478	0.574
YHR108W	GGA2	0.0556	0.0706	0.0893	7.8	9.8	12.5	8.4	10.9	14.2	12352.1	861	1	8.631	0.480	0.609	0.771
YHR109W	CTM1	0.086	0.0985	0.111	6.2	7.0	8.1	6.7	7.6	8.8	866.6	1000	1	0.8958	0.077	0.088	0.099
YHR110W	ERP5	0.0332	0.0413	0.0486	14.3	16.8	20.9	16.6	20.1	26.4	2492.1	1000	1	5.599	0.186	0.231	0.272
YHR111W	UBA4	0.0546	0.0646	0.0767	9.0	10.7	12.7	9.9	12.0	14.5	2112.4	1000	1	2.066	0.113	0.134	0.158
YHR112C	YHR112C	0.0401	0.0494	0.0576	12.0	14.0	17.3	13.7	16.3	20.9	2482.7	1000	1	2.401	0.096	0.119	0.138
YHR113W	APE4	0.0442	0.0586	0.073	9.5	11.8	15.7	10.5	13.4	18.6	7573.0	1000	1	3.657	0.162	0.214	0.267
YHR114W	BZZ1	0.062	0.0753	0.0898	7.7	9.2	11.2	8.4	10.1	12.6	2907.7	1000	1	2.916	0.181	0.220	0.262
YHR115C	DMA1	0.0735	0.0904	0.1108	6.3	7.7	9.4	6.7	8.3	10.4	4256.3	1000	1	3.854	0.283	0.348	0.427
YHR116W	COX23	0.04	0.0616	0.0854	8.1	11.2	17.3	8.8	12.7	20.9	343.6	1000	0	1.269	0.051	0.078	0.108
YHR117W	TOM71	0.0555	0.0704	0.087	8.0	9.8	12.5	8.7	10.9	14.3	6425.2	1000	1	3.595	0.200	0.253	0.313
YHR118C	ORC6	0.0917	0.107	0.1236	5.6	6.5	7.6	5.9	6.9	8.2	551.8	1000	1	1.266	0.116	0.136	0.157
YHR119W	SET1	0.0857	0.0981	0.1141	6.1	7.1	8.1	6.5	7.6	8.8	4671.8	1000	1	3.022	0.259	0.297	0.345
YHR120W	MSH1	0.0918	0.1053	0.1214	5.7	6.6	7.5	6.1	7.0	8.2	1398.6	1000	1	1.84	0.169	0.194	0.223
YHR121W	LSM12	0.0209	0.0239	0.0279	24.9	29.0	33.2	33.1	40.7	49.6	1606.9	1000	1	9.074	0.190	0.217	0.253
YHR122W	YHR122W	0.0228	0.0263	0.0294	23.6	26.3	30.4	30.8	35.7	43.5	981.6	1000	1	4.627	0.106	0.122	0.136
YHR123W	EPT1	0.0464	0.0562	0.0659	10.5	12.3	15.0	11.7	14.1	17.6	5814.9	1000	1	2.257	0.105	0.127	0.149
YHR124W	NDT80	0.0205	0.0241	0.0274	25.3	28.7	33.8	33.8	40.3	51.0	197.3	1000	0	0.5892	0.012	0.014	0.016
YHR127W	YHR127W	0.0585	0.0717	0.0836	8.3	9.7	11.8	9.0	10.7	13.4	910.2	1000	1	3.783	0.221	0.271	0.316
YHR128W	FUR1	0.0295	0.0339	0.0388	17.8	20.4	23.5	21.7	25.6	30.7	6519.8	1000	1	13.61	0.402	0.461	0.528
YHR129C	ARP1	0.0551	0.0673	0.0815	8.5	10.3	12.6	9.3	11.5	14.4	887.8	1000	1	1.2	0.066	0.081	0.098
YHR130C	YHR130C	0.06	0.0705	0.0829	8.4	9.8	11.6	9.1	10.9	13.1	132.3	1000	0	0.663	0.040	0.047	0.055
YHR131C	YHR131C	0.0897	0.1023	0.1174	5.9	6.8	7.7	6.3	7.3	8.4	3333.1	1000	1	2.462	0.221	0.252	0.289
YHR132C	ECM14	0.0607	0.0836	0.1066	6.5	8.3	11.4	7.0	9.0	12.9	1942.4	1000	1	5.8	0.352	0.485	0.618
YHR132W-A	IGO2	0.0296	0.0385	0.0458	15.1	18.0	23.4	17.8	21.9	30.6	1431.0	1000	1	5.065	0.150	0.195	0.232
YHR133C	NSG1	0.0244	0.0302	0.0347	20.0	23.0	28.4	25.0	29.8	39.6	6076.5	1000	1	4.376	0.107	0.132	0.152
YHR134W	WSS1	0.0657	0.0825	0.0986	7.0	8.4	10.5	7.6	9.2	11.8	613.9	1000	1	1.528	0.100	0.126	0.151
YHR135C	YCK1	0.0733	0.0911	0.1092	6.3	7.6	9.5	6.8	8.2	10.4	5490.7	1000	1	6.134	0.450	0.559	0.670
YHR136C	SPL2	0.023	0.0263	0.0304	22.8	26.4	30.2	29.5	35.8	43.2	630.7	1000	1	0.2052	0.005	0.005	0.006
YHR137W	ARO9	0.0465	0.059	0.0711	9.7	11.8	14.9	10.8	13.3	17.5	4642.1	1000	1	22.33	1.038	1.317	1.588
YHR138C	YHR138C	0.0115	0.0135	0.0151	45.8	51.3	60.2	84.0	104.7	150.0	1931.9	1000	1	4.705	0.054	0.064	0.071
YHR139C	SPS100	0.038	0.0689	0.1028	6.7	10.1	18.2	7.2	11.2	22.3	137.7	1000	0	0.18	0.007	0.012	0.019
YHR140W	YHR140W	0.0509	0.0809	0.1068	6.5	8.6	13.6	6.9	9.4	15.8	165.5	1000	0	0.7182	0.037	0.058	0.077
YHR142W	CHS7	0.042	0.0491	0.0555	12.5	14.1	16.5	14.3	16.4	19.8	2672.5	1000	1	5.927	0.249	0.291	0.329
YHR143W	DSE2	0.3233	0.4416	0.6171	1.1	1.6	2.1	1.1	1.6	2.2	7414.4	940	1	15.57	5.033	6.875	9.607
YHR143W-A	RPC10	0.0344	0.0402	0.0464	14.9	17.2	20.2	17.6	20.8	25.2	3152.2	1000	1	19.2	0.660	0.772	0.891
YHR144C	DCD1	0.0511	0.0604	0.0703	9.9	11.5	13.6	10.9	12.9	15.7	663.9	1000	1	3.742	0.191	0.226	0.263
YHR146W	CRP1	0.0447	0.0564	0.0676	10.3	12.3	15.5	11.4	14.0	18.3	6723.2	1000	1	11.38	0.509	0.642	0.770
YHR147C	MRPL6	0.0365	0.0423	0.0472	14.7	16.4	19.0	17.2	19.6	23.4	1538.3	1000	1	3.971	0.145	0.168	0.187
YHR148W	IMP3	0.0518	0.0589	0.0666	10.4	11.8	13.4	11.6	13.3	15.4	563.7	1000	1	4.06	0.210	0.239	0.270
YHR149C	SKG6	0.0759	0.0907	0.1068	6.5	7.6	9.1	6.9	8.3	10.0	4418.8	1000	1	3.679	0.279	0.334	0.393
YHR150W	PEX28	0.053	0.0628	0.0723	9.6	11.0	13.1	10.6	12.4	15.0	1299.2	1000	1	1.444	0.077	0.091	0.104
YHR151C	MTC6	0.0711	0.0826	0.0943	7.3	8.4	9.8	7.9	9.2	10.8	3233.4	1000	1	2.985	0.212	0.247	0.282
YHR152W	SPO12	0.0744	0.0906	0.1072	6.5	7.7	9.3	6.9	8.3	10.3	777.0	1000	1	7.948	0.591	0.720	0.852
YHR153C	SPO16	0.0289	0.0355	0.0425	16.3	19.5	24.0	19.5	24.2	31.5	243.6	1000	0	0.7668	0.022	0.027	0.033
YHR154W	RTT107	0.0699	0.0847	0.0991	7.0	8.2	9.9	7.5	8.9	11.0	4839.5	1000	1	3.394	0.237	0.288	0.336
YHR155W	YSP1	0.0931	0.1117	0.1305	5.3	6.2	7.4	5.6	6.6	8.0	5105.6	1000	1	2.201	0.205	0.246	0.287
YHR156C	LIN1	0.0686	0.1094	0.1409	4.9	6.3	10.1	5.2	6.8	11.2	164.7	1000	0	0.9168	0.063	0.100	0.129
YHR157W	REC104	0.0323	0.0405	0.0486	14.3	17.1	21.5	16.6	20.6	27.3	132.2	1000	0	0.3498	0.011	0.014	0.017
YHR158C	KEL1	0.0899	0.1045	0.1204	5.8	6.6	7.7	6.1	7.1	8.4	6064.4	1000	1	3.288	0.296	0.344	0.396
YHR159W	TDA11	0.0666	0.0822	0.1005	6.9	8.4	10.4	7.4	9.2	11.6	1122.3	1000	1	0.7572	0.050	0.062	0.076
YHR160C	PEX18	0.0482	0.0701	0.0902	7.7	9.9	14.4	8.3	11.0	16.8	69.3	1000	0	0.144	0.007	0.010	0.013
YHR161C	YAP1801	0.0682	0.0872	0.1068	6.5	8.0	10.2	6.9	8.6	11.3	5102.8	1000	1	4.224	0.288	0.368	0.451
YHR162W	YHR162W	0.029	0.0339	0.0381	18.2	20.5	23.9	22.2	25.7	31.4	5931.1	1000	1	56.08	1.626	1.901	2.137
YHR163W	SOL3	0.0278	0.0372	0.046	15.1	18.6	25.0	17.7	22.9	33.2	5414.3	1000	1	8.63	0.240	0.321	0.397
YHR164C	DNA2	0.0907	0.1064	0.1239	5.6	6.5	7.6	5.9	7.0	8.3	3388.0	1000	1	1.936	0.176	0.206	0.240
YHR165C	PRP8	0.0762	0.0899	0.1136	6.1	7.7	9.1	6.5	8.3	10.0	19021.1	478	1	4.424	0.337	0.398	0.503
YHR166C	CDC23	0.059	0.0682	0.0773	9.0	10.2	11.8	9.8	11.3	13.3	1560.7	1000	1	1.418	0.084	0.097	0.110
YHR167W	THP2	0.0314	0.0369	0.0426	16.3	18.8	22.0	19.4	23.1	28.2	610.7	1000	1	2.588	0.081	0.095	0.110
YHR168W	MTG2	0.0652	0.0765	0.0887	7.8	9.1	10.6	8.5	10.0	11.9	841.5	1000	1	1.184	0.077	0.091	0.105
YHR169W	DBP8	0.092	0.1072	0.126	5.5	6.5	7.5	5.8	6.9	8.1	1431.2	1000	1	3.908	0.360	0.419	0.492
YHR170W	NMD3	0.0647	0.075	0.0856	8.1	9.2	10.7	8.8	10.2	12.0	6323.9	1000	1	10.83	0.701	0.812	0.927
YHR171W	ATG7	0.0565	0.0707	0.0835	8.3	9.8	12.3	9.0	10.9	14.0	582.5	1000	1	1.173	0.066	0.083	0.098
YHR172W	SPC97	0.0906	0.105	0.1201	5.8	6.6	7.6	6.1	7.1	8.3	1884.7	1000	1	1.018	0.092	0.107	0.122
YHR175W	CTR2	0.0437	0.0547	0.0643	10.8	12.7	15.9	12.1	14.5	18.8	1894.5	1000	1	7.393	0.323	0.404	0.475
YHR175W-A	YHR175W-A	0.0572	0.0781	0.101	6.9	8.9	12.1	7.4	9.7	13.8	424.1	1000	1	1.174	0.067	0.092	0.119
YHR176W	FMO1	0.0499	0.0625	0.0765	9.1	11.1	13.9	10.0	12.5	16.1	530.4	1000	1	1.119	0.056	0.070	0.086
YHR177W	YHR177W	0.157	0.3159	0.7394	0.9	2.2	4.4	0.9	2.2	4.6	246.4	1000	0	0.4578	0.072	0.145	0.339
YHR178W	STB5	0.0625	0.0766	0.0911	7.6	9.0	11.1	8.2	9.9	12.5	1760.3	1000	1	1.044	0.065	0.080	0.095
YHR179W	OYE2	0.0306	0.0367	0.0421	16.5	18.9	22.7	19.7	23.2	29.3	20445.5	941	1	43.83	1.341	1.608	1.845
YHR180W	YHR180W	0.0406	0.0497	0.0626	11.1	13.9	17.1	12.5	16.2	20.6	70.0	1000	0	1.088	0.044	0.054	0.068
YHR181W	SVP26	0.011	0.0136	0.0162	42.7	51.1	63.2	74.2	103.9	170.3	2438.7	1000	1	4.188	0.046	0.057	0.068
YHR182W	YHR182W	0.1154	0.1462	0.1806	3.8	4.7	6.0	4.0	5.0	6.4	480.9	1000	1	1.365	0.158	0.200	0.247
YHR183W	GND1	0.0376	0.0517	0.0651	10.6	13.4	18.5	11.9	15.5	22.6	31854.8	239	1	48.25	1.814	2.495	3.141
YHR184W	SSP1	0.0298	0.0381	0.0467	14.8	18.2	23.2	17.4	22.3	30.2	149.7	1000	0	1.434	0.043	0.055	0.067
YHR186C	KOG1	0.0808	0.0957	0.1119	6.2	7.2	8.6	6.6	7.8	9.4	9557.9	971	1	2.764	0.223	0.265	0.309
YHR187W	IKI1	0.0519	0.0586	0.068	10.2	11.8	13.4	11.3	13.4	15.4	955.9	1000	1	2.839	0.147	0.166	0.193
YHR188C	GPI16	0.0578	0.0767	0.1005	6.9	9.0	12.0	7.4	9.9	13.6	12555.6	721	1	4.798	0.277	0.368	0.482
YHR189W	PTH1	0.0563	0.0759	0.0965	7.2	9.1	12.3	7.7	10.0	14.0	704.8	1000	1	0.4488	0.025	0.034	0.043
YHR190W	ERG9	0.0428	0.0527	0.0639	10.8	13.1	16.2	12.2	15.1	19.3	21893.0	672	1	10.71	0.458	0.564	0.684
YHR191C	CTF8	0.0488	0.0693	0.09	7.7	10.0	14.2	8.3	11.1	16.5	388.5	1000	1	2.796	0.136	0.194	0.252
YHR192W	YHR192W	0.0385	0.0452	0.051	13.6	15.3	18.0	15.7	18.1	21.9	1463.4	1000	1	1.886	0.073	0.085	0.096
YHR193C	EGD2	0.0224	0.0273	0.0314	22.1	25.4	31.0	28.3	34.0	44.8	8820.3	1000	1	75.6	1.694	2.064	2.374
YHR194W	MDM31	0.0624	0.0804	0.1003	6.9	8.6	11.1	7.4	9.4	12.5	2292.8	1000	1	1.896	0.118	0.152	0.190
YHR195W	NVJ1	0.0634	0.0824	0.1034	6.7	8.4	10.9	7.2	9.2	12.3	1399.7	1000	1	2.978	0.189	0.245	0.308
YHR196W	UTP9	0.0414	0.0541	0.0671	10.3	12.8	16.8	11.5	14.7	20.1	2544.1	1000	1	7.98	0.330	0.432	0.536
YHR197W	RIX1	0.0609	0.0762	0.091	7.6	9.1	11.4	8.2	10.0	12.8	2786.2	1000	1	4.011	0.244	0.306	0.365
YHR198C	AIM18	0.0653	0.076	0.0859	8.1	9.1	10.6	8.8	10.0	11.9	1501.1	1000	1	2.698	0.176	0.205	0.232
YHR199C	AIM46	0.0464	0.0637	0.0824	8.4	10.9	14.9	9.2	12.2	17.5	2863.2	1000	1	2.703	0.125	0.172	0.223
YHR199C-A	NBL1	0.054	0.0751	0.0983	7.1	9.2	12.8	7.6	10.2	14.7	412.4	1000	1	1.134	0.061	0.085	0.112
YHR200W	RPN10	0.0532	0.074	0.094	7.4	9.4	13.0	8.0	10.3	15.0	2688.5	1000	1	10.81	0.575	0.800	1.016
YHR201C	PPX1	0.0475	0.0552	0.0624	11.1	12.6	14.6	12.5	14.4	17.1	3168.0	1000	1	4.717	0.224	0.260	0.294
YHR202W	YHR202W	0.0506	0.0606	0.0698	9.9	11.4	13.7	11.0	12.9	15.8	1552.6	1000	1	1.088	0.055	0.066	0.076
YHR203C	RPS4B	0.0121	0.0143	0.0163	42.6	48.3	57.4	74.0	93.2	134.1	26022.1	1000	1	91.03	1.101	1.302	1.484
YHR204W	MNL1	0.084	0.098	0.1119	6.2	7.1	8.3	6.6	7.6	9.0	5104.9	1000	1	3.183	0.267	0.312	0.356
YHR205W	SCH9	0.1064	0.1225	0.1408	4.9	5.7	6.5	5.2	6.0	7.0	6936.3	994	1	4.074	0.434	0.499	0.574
YHR206W	SKN7	0.0958	0.1132	0.1298	5.3	6.1	7.2	5.6	6.5	7.8	3049.4	1000	1	3.519	0.337	0.398	0.457
YHR207C	SET5	0.0427	0.0489	0.0542	12.8	14.2	16.2	14.7	16.5	19.4	1504.8	1000	1	3.606	0.154	0.176	0.195
YHR208W	BAT1	0.0588	0.0768	0.0964	7.2	9.0	11.8	7.7	9.9	13.4	6979.6	996	1	14.64	0.861	1.124	1.411
YHR209W	CRG1	0.029	0.0348	0.043	16.1	19.9	23.9	19.2	24.8	31.3	448.6	1000	0	1.617	0.047	0.056	0.070
YHR210C	YHR210C	0.0498	0.0594	0.0687	10.1	11.7	13.9	11.2	13.2	16.2	353.6	1000	1	0.804	0.040	0.048	0.055
YHR211W	FLO5	0.1483	0.2698	0.6463	1.1	2.6	4.7	1.1	2.6	4.9	691.5	999	1	1.824	0.271	0.492	1.179
YHR214C-B	YHR214C-B	0.0353	0.0421	0.051	13.6	16.5	19.6	15.7	19.7	24.4	126.3	1000	0	45.54	1.607	1.917	2.322
YHR215W	PHO12	0.0557	0.0821	0.1198	5.8	8.4	12.4	6.1	9.2	14.2	877.7	1000	1	0.69	0.038	0.057	0.083
YHR216W	IMD2	0.0493	0.0736	0.112	6.2	9.4	14.1	6.6	10.4	16.4	722.1	1000	1	17.07	0.842	1.256	1.912
YIL001W	YIL001W	0.095	0.1157	0.1375	5.0	6.0	7.3	5.3	6.4	7.9	642.5	1000	1	0.978	0.093	0.113	0.135
YIL002C	INP51	0.0799	0.103	0.125	5.5	6.7	8.7	5.9	7.2	9.5	2773.7	1000	1	2.281	0.182	0.235	0.285
YIL002W-A	YIL002W-A	0.0226	0.0271	0.0313	22.1	25.6	30.7	28.4	34.4	44.1	799.5	1000	1	25.94	0.586	0.703	0.812
YIL003W	CFD1	0.0465	0.0548	0.0643	10.8	12.7	14.9	12.1	14.5	17.5	502.6	1000	1	2.098	0.098	0.115	0.135
YIL004C	BET1	0.0274	0.0329	0.0377	18.4	21.0	25.3	22.5	26.6	33.8	1074.7	1000	1	3.118	0.085	0.103	0.118
YIL005W	EPS1	0.0726	0.0874	0.1054	6.6	7.9	9.5	7.0	8.6	10.5	4908.2	1000	1	3.418	0.248	0.299	0.360
YIL006W	YIA6	0.0715	0.0908	0.1104	6.3	7.6	9.7	6.7	8.3	10.7	964.4	1000	1	0.6438	0.046	0.058	0.071
YIL007C	NAS2	0.0503	0.0646	0.0796	8.7	10.7	13.8	9.5	12.0	16.0	554.0	1000	1	1.529	0.077	0.099	0.122
YIL008W	URM1	0.0635	0.076	0.0868	8.0	9.1	10.9	8.7	10.0	12.3	520.3	1000	1	5.848	0.371	0.445	0.508
YIL009C-A	EST3	0.0312	0.0359	0.0399	17.4	19.3	22.2	21.0	23.9	28.5	1358.2	1000	1	3.164	0.099	0.114	0.126
YIL009W	FAA3	0.0756	0.0916	0.1076	6.4	7.6	9.2	6.9	8.2	10.1	5045.9	1000	1	6.061	0.458	0.555	0.652
YIL010W	DOT5	0.0259	0.035	0.0449	15.4	19.8	26.7	18.2	24.7	36.4	2435.7	1000	1	5.423	0.141	0.190	0.244
YIL011W	TIR3	0.0687	0.0843	0.107	6.5	8.2	10.1	6.9	9.0	11.2	1226.9	1000	1	15.13	1.040	1.276	1.619
YIL013C	PDR11	0.0905	0.1036	0.1224	5.7	6.7	7.7	6.0	7.2	8.3	701.0	1000	1	1.736	0.157	0.180	0.213
YIL014W	MNT3	0.0629	0.0744	0.0871	8.0	9.3	11.0	8.6	10.3	12.4	3884.0	1000	1	4.043	0.254	0.301	0.352
YIL015W	BAR1	0.0973	0.1126	0.1286	5.4	6.2	7.1	5.7	6.6	7.7	14412.6	934	1	0.96	0.093	0.108	0.124
YIL016W	SNL1	0.0477	0.0657	0.0815	8.5	10.5	14.5	9.3	11.8	17.0	560.5	1000	1	5.103	0.243	0.335	0.416
YIL017C	VID28	0.0776	0.092	0.1082	6.4	7.5	8.9	6.8	8.1	9.8	3208.1	1000	1	1.554	0.121	0.143	0.168
YIL019W	FAF1	0.1004	0.1216	0.1471	4.7	5.7	6.9	4.9	6.0	7.4	491.2	1000	1	1.542	0.155	0.188	0.227
YIL020C	HIS6	0.0608	0.0718	0.083	8.3	9.7	11.4	9.1	10.7	12.9	843.3	1000	1	1.398	0.085	0.100	0.116
YIL020C-A	YIL020C-A	0.062	0.0775	0.0964	7.2	8.9	11.2	7.7	9.8	12.6	121.0	1000	0	0.0588	0.004	0.005	0.006
YIL021W	RPB3	0.0595	0.0705	0.082	8.5	9.8	11.7	9.2	10.9	13.2	2870.5	1000	1	7.845	0.467	0.553	0.643
YIL022W	TIM44	0.0611	0.0823	0.1033	6.7	8.4	11.3	7.2	9.2	12.8	3100.3	1000	1	6.624	0.405	0.545	0.684
YIL023C	YKE4	0.0455	0.0564	0.0667	10.4	12.3	15.2	11.6	14.0	18.0	3398.4	1000	1	2.878	0.131	0.162	0.192
YIL024C	YIL024C	0.0556	0.0693	0.0826	8.4	10.0	12.5	9.2	11.1	14.2	566.7	1000	1	0.72	0.040	0.050	0.059
YIL026C	IRR1	0.0789	0.0917	0.1041	6.7	7.6	8.8	7.1	8.2	9.6	4532.5	1000	1	1.797	0.142	0.165	0.187
YIL027C	EMC5	0.0188	0.0227	0.0273	25.4	30.6	36.8	34.0	43.9	58.0	1647.8	1000	1	7.184	0.135	0.163	0.196
YIL028W	YIL028W	0.0547	0.0787	0.104	6.7	8.8	12.7	7.1	9.7	14.5	119.5	1000	0	0.1932	0.011	0.015	0.020
YIL029C	YIL029C	0.0249	0.029	0.0332	20.9	23.9	27.9	26.3	31.4	38.5	272.4	1000	0	0.8988	0.022	0.026	0.030
YIL030C	SSM4	0.0767	0.0895	0.1172	5.9	7.7	9.0	6.3	8.4	9.9	25183.7	290	1	6.894	0.529	0.617	0.808
YIL030W-A	YIL030W-A	0.0946	0.115	0.1383	5.0	6.0	7.3	5.3	6.4	7.9	250.0	1000	0	0.0888	0.008	0.010	0.012
YIL031W	ULP2	0.1244	0.1429	0.1635	4.2	4.9	5.6	4.4	5.1	5.9	1972.5	1000	1	2.591	0.322	0.370	0.424
YIL033C	BCY1	0.0629	0.0793	0.0986	7.0	8.7	11.0	7.6	9.6	12.4	5981.1	1000	1	6.904	0.434	0.548	0.681
YIL034C	CAP2	0.0542	0.0676	0.0827	8.4	10.2	12.8	9.1	11.4	14.7	4534.0	1000	1	9.137	0.495	0.618	0.756
YIL035C	CKA1	0.0428	0.053	0.0631	11.0	13.1	16.2	12.3	15.0	19.3	3579.8	1000	1	8.947	0.383	0.474	0.565
YIL036W	CST6	0.0841	0.0992	0.1161	6.0	7.0	8.2	6.3	7.5	9.0	3194.2	1000	1	3.395	0.286	0.337	0.394
YIL037C	PRM2	0.1118	0.2202	0.3295	2.1	3.1	6.2	2.1	3.2	6.6	127.9	1000	0	0.984	0.110	0.217	0.324
YIL038C	NOT3	0.0824	0.0946	0.1103	6.3	7.3	8.4	6.7	7.9	9.2	7424.0	1000	1	4.615	0.380	0.437	0.509
YIL039W	TED1	0.0362	0.0443	0.0516	13.4	15.7	19.1	15.5	18.6	23.6	7486.0	1000	1	4.714	0.171	0.209	0.243
YIL040W	APQ12	0.0539	0.0651	0.0772	9.0	10.7	12.9	9.9	11.9	14.7	851.6	1000	1	6.254	0.337	0.407	0.483
YIL041W	GVP36	0.0286	0.04	0.0507	13.7	17.3	24.3	15.8	21.0	32.0	11048.2	995	1	15.61	0.447	0.624	0.791
YIL042C	PKP1	0.0497	0.0663	0.0835	8.3	10.5	14.0	9.1	11.7	16.2	1228.7	1000	1	1.648	0.082	0.109	0.138
YIL043C	CBR1	0.0196	0.0247	0.0295	23.5	28.1	35.3	30.7	39.0	54.4	20487.2	970	1	17	0.333	0.420	0.501
YIL044C	AGE2	0.0489	0.0569	0.0649	10.7	12.2	14.2	12.0	13.9	16.5	1846.7	1000	1	4.883	0.239	0.278	0.317
YIL045W	PIG2	0.0611	0.0698	0.0776	8.9	9.9	11.3	9.8	11.0	12.8	925.7	1000	1	1.843	0.113	0.129	0.143
YIL046W	MET30	0.0566	0.0707	0.0859	8.1	9.8	12.2	8.8	10.9	13.9	2569.0	1000	1	1.725	0.098	0.122	0.148
YIL046W-A	YIL046W-A	0.0188	0.0394	0.06	11.6	17.6	36.8	13.1	21.4	58.1	49.9	1000	0	0.0702	0.001	0.003	0.004
YIL047C	SYG1	0.0712	0.0829	0.0967	7.2	8.4	9.7	7.7	9.1	10.8	13859.5	953	1	8.978	0.639	0.744	0.868
YIL047C-A	YIL047C-A	0.0668	0.0788	0.0924	7.5	8.8	10.4	8.1	9.6	11.6	118.4	1000	0	0.3528	0.024	0.028	0.033
YIL048W	NEO1	0.0734	0.0886	0.1031	6.7	7.8	9.4	7.2	8.5	10.4	4654.4	1000	1	2.831	0.208	0.251	0.292
YIL049W	DFG10	0.0798	0.1127	0.1419	4.9	6.2	8.7	5.1	6.6	9.5	281.9	1000	1	3.777	0.301	0.426	0.536
YIL050W	PCL7	0.1082	0.1281	0.1435	4.8	5.4	6.4	5.1	5.7	6.8	586.1	1000	1	2.768	0.300	0.355	0.397
YIL051C	MMF1	0.0276	0.0412	0.0575	12.0	16.8	25.1	13.7	20.2	33.5	16456.3	803	1	25	0.690	1.030	1.437
YIL052C	RPL34B	0.0125	0.0147	0.0166	41.7	47.3	55.5	71.4	89.4	124.2	8490.6	1000	1	114.7	1.434	1.686	1.904
YIL053W	RHR2	0.0612	0.0722	0.0828	8.4	9.6	11.3	9.1	10.6	12.8	13296.0	971	1	69.08	4.227	4.987	5.719
YIL055C	YIL055C	0.078	0.0945	0.1109	6.2	7.3	8.9	6.7	7.9	9.8	728.0	1000	1	1.348	0.105	0.127	0.150
YIL056W	VHR1	0.2763	0.3758	0.5378	1.3	1.8	2.5	1.3	1.9	2.6	622.6	1000	1	14.48	4.001	5.441	7.787
YIL059C	YIL059C	0.0431	0.0512	0.06	11.6	13.5	16.1	13.1	15.6	19.1	285.4	1000	0	0.7398	0.032	0.038	0.044
YIL061C	SNP1	0.0961	0.1137	0.1318	5.3	6.1	7.2	5.6	6.5	7.8	400.4	1000	1	1.654	0.159	0.188	0.218
YIL062C	ARC15	0.0292	0.038	0.0452	15.3	18.3	23.7	18.1	22.3	31.1	3506.0	1000	1	12.44	0.363	0.473	0.562
YIL063C	YRB2	0.067	0.0851	0.1025	6.8	8.1	10.3	7.3	8.9	11.5	1209.2	1000	1	4.433	0.297	0.377	0.454
YIL064W	SEE1	0.0298	0.0422	0.0548	12.6	16.4	23.3	14.5	19.6	30.3	1498.4	1000	1	3.535	0.105	0.149	0.194
YIL065C	FIS1	0.0411	0.0525	0.0627	11.0	13.2	16.8	12.4	15.2	20.2	756.1	1000	1	7.114	0.292	0.374	0.446
YIL066C	RNR3	0.0663	0.0876	0.1094	6.3	7.9	10.5	6.8	8.6	11.7	1041.6	1000	1	0.9642	0.064	0.084	0.106
YIL067C	YIL067C	0.0639	0.0757	0.0892	7.8	9.2	10.8	8.4	10.1	12.2	2785.3	1000	1	2.086	0.133	0.158	0.186
YIL068C	SEC6	0.0702	0.0831	0.0966	7.2	8.3	9.9	7.7	9.1	11.0	2431.0	1000	1	3.073	0.216	0.255	0.297
YIL069C	RPS24B	0.0185	0.0214	0.0238	29.2	32.4	37.5	41.1	47.8	59.8	6590.4	1000	1	61.11	1.131	1.308	1.454
YIL070C	MAM33	0.0465	0.0628	0.0816	8.5	11.0	14.9	9.3	12.4	17.5	2366.8	1000	1	4.859	0.226	0.305	0.397
YIL071C	PCI8	0.0506	0.0634	0.0791	8.8	10.9	13.7	9.6	12.3	15.9	770.7	1000	1	1.639	0.083	0.104	0.130
YIL072W	HOP1	0.0209	0.0252	0.0291	23.8	27.5	33.2	31.2	38.0	49.5	105.6	1000	0	0.426	0.009	0.011	0.012
YIL073C	SPO22	0.0687	0.0821	0.093	7.5	8.4	10.1	8.1	9.2	11.2	191.9	1000	0	0.3402	0.023	0.028	0.032
YIL074C	SER33	0.0442	0.0516	0.0607	11.4	13.4	15.7	12.9	15.5	18.6	4341.5	1000	1	7.786	0.344	0.402	0.473
YIL076W	SEC28	0.0224	0.0258	0.0285	24.3	26.8	31.0	32.1	36.6	44.8	7409.2	1000	1	10.9	0.244	0.281	0.311
YIL077C	YIL077C	0.0561	0.0698	0.0835	8.3	9.9	12.4	9.0	11.0	14.1	1044.7	1000	1	1.835	0.103	0.128	0.153
YIL079C	AIR1	0.0538	0.0624	0.0723	9.6	11.1	12.9	10.6	12.5	14.8	1246.5	1000	1	3.162	0.170	0.197	0.229
YIL083C	CAB2	0.0438	0.0503	0.0557	12.4	13.8	15.8	14.2	16.0	18.8	2837.4	1000	1	3.687	0.162	0.186	0.205
YIL084C	SDS3	0.0731	0.0881	0.1034	6.7	7.9	9.5	7.2	8.5	10.5	1083.7	1000	1	1.176	0.086	0.104	0.122
YIL085C	KTR7	0.0443	0.052	0.0582	11.9	13.3	15.6	13.5	15.4	18.5	5255.9	1000	1	4.801	0.213	0.250	0.279
YIL086C	YIL086C	0.0283	0.0378	0.0483	14.4	18.3	24.5	16.8	22.4	32.4	191.3	1000	0	0.1002	0.003	0.004	0.005
YIL087C	AIM19	0.0506	0.0695	0.0934	7.4	10.0	13.7	8.0	11.1	15.8	615.6	1000	1	2.286	0.116	0.159	0.214
YIL088C	AVT7	0.0462	0.0627	0.0791	8.8	11.1	15.0	9.6	12.4	17.6	9020.3	989	1	6.083	0.281	0.381	0.481
YIL089W	YIL089W	0.0362	0.0443	0.0524	13.2	15.7	19.1	15.2	18.5	23.6	264.9	1000	0	0.4398	0.016	0.019	0.023
YIL090W	ICE2	0.0539	0.0602	0.067	10.3	11.5	12.9	11.5	13.0	14.8	5992.7	1000	1	4.158	0.224	0.250	0.279
YIL091C	UTP25	0.117	0.1333	0.1495	4.6	5.2	5.9	4.9	5.5	6.3	2572.6	1000	1	4.255	0.498	0.567	0.636
YIL092W	YIL092W	0.1055	0.122	0.1388	5.0	5.7	6.6	5.3	6.0	7.0	803.4	1000	1	1.039	0.110	0.127	0.144
YIL093C	RSM25	0.0442	0.0614	0.0796	8.7	11.3	15.7	9.5	12.7	18.6	1341.6	1000	1	1.673	0.074	0.103	0.133
YIL094C	LYS12	0.0434	0.0535	0.0626	11.1	13.0	16.0	12.4	14.9	19.0	8044.1	1000	1	50.09	2.174	2.680	3.136
YIL095W	PRK1	0.1571	0.1833	0.2164	3.2	3.8	4.4	3.3	3.9	4.6	1208.5	1000	1	1.825	0.287	0.335	0.395
YIL096C	YIL096C	0.0292	0.0331	0.0368	18.8	21.0	23.8	23.2	26.5	31.1	1034.6	1000	1	2.285	0.067	0.076	0.084
YIL097W	FYV10	0.0764	0.0984	0.1176	5.9	7.0	9.1	6.3	7.6	10.0	391.6	1000	1	0.987	0.075	0.097	0.116
YIL098C	FMC1	0.0298	0.0371	0.0454	15.3	18.7	23.2	18.0	22.9	30.2	555.3	1000	1	2.556	0.076	0.095	0.116
YIL099W	SGA1	0.0432	0.0714	0.1007	6.9	9.7	16.1	7.4	10.7	19.1	481.5	1000	0	0.5028	0.022	0.036	0.051
YIL100W	YIL100W	0.0404	0.07	0.0945	7.3	9.9	17.2	7.9	11.0	20.7	46.3	1000	0	0.264	0.011	0.018	0.025
YIL101C	XBP1	0.0652	0.0985	0.1281	5.4	7.0	10.6	5.7	7.6	11.9	1494.8	998	1	2.035	0.133	0.201	0.261
YIL102C-A	YIL102C-A	0.0342	0.0572	0.079	8.8	12.1	20.3	9.6	13.8	25.4	147.7	1000	0	1.194	0.041	0.068	0.094
YIL103W	DPH1	0.0415	0.0476	0.0543	12.8	14.5	16.7	14.6	17.0	20.0	1226.0	1000	1	2.819	0.117	0.134	0.153
YIL104C	SHQ1	0.0777	0.0916	0.1066	6.5	7.6	8.9	7.0	8.2	9.8	809.4	1000	1	2.072	0.161	0.190	0.221
YIL105C	SLM1	0.0783	0.0899	0.1037	6.7	7.7	8.8	7.2	8.3	9.7	2775.7	1000	1	2.532	0.198	0.228	0.263
YIL106W	MOB1	0.0633	0.0741	0.0859	8.1	9.4	11.0	8.8	10.3	12.3	2061.4	1000	1	3.081	0.195	0.228	0.265
YIL107C	PFK26	0.0628	0.0771	0.0926	7.5	9.0	11.0	8.1	9.9	12.4	2828.9	1000	1	5.435	0.341	0.419	0.503
YIL108W	YIL108W	0.0604	0.0769	0.0964	7.2	9.0	11.5	7.7	9.9	13.0	12297.9	812	1	3.115	0.188	0.240	0.300
YIL110W	HPM1	0.0343	0.0382	0.0428	16.2	18.1	20.2	19.3	22.1	25.3	2261.9	1000	1	3.358	0.115	0.128	0.144
YIL111W	COX5B	0.0238	0.03	0.0354	19.6	23.1	29.1	24.3	30.0	41.0	3036.5	1000	1	8.597	0.205	0.258	0.304
YIL112W	HOS4	0.0862	0.0999	0.1152	6.0	6.9	8.0	6.4	7.5	8.7	3341.1	1000	1	4.47	0.385	0.447	0.515
YIL113W	SDP1	0.0462	0.0718	0.0994	7.0	9.7	15.0	7.5	10.7	17.6	719.7	1000	1	0.414	0.019	0.030	0.041
YIL114C	POR2	0.0387	0.0456	0.0524	13.2	15.2	17.9	15.2	17.9	21.8	2210.1	1000	1	2.073	0.080	0.095	0.109
YIL115C	NUP159	0.085	0.0992	0.1204	5.8	7.0	8.2	6.1	7.5	8.9	15031.2	610	1	5.362	0.456	0.532	0.646
YIL117C	PRM5	0.0936	0.1049	0.1171	5.9	6.6	7.4	6.3	7.1	8.0	1629.8	1000	1	7.879	0.738	0.827	0.923
YIL118W	RHO3	0.0562	0.0709	0.0877	7.9	9.8	12.3	8.6	10.8	14.1	2592.0	1000	1	8.089	0.455	0.574	0.709
YIL119C	RPI1	0.1638	0.2033	0.2509	2.8	3.4	4.2	2.8	3.5	4.4	1022.9	1000	1	3.479	0.570	0.707	0.873
YIL120W	QDR1	0.0378	0.0426	0.0477	14.5	16.3	18.3	17.0	19.4	22.4	668.1	1000	1	1.372	0.052	0.058	0.065
YIL121W	QDR2	0.0541	0.0697	0.0847	8.2	9.9	12.8	8.9	11.0	14.7	6452.4	1000	1	8.989	0.486	0.627	0.761
YIL122W	POG1	0.0995	0.1231	0.1619	4.3	5.6	7.0	4.5	6.0	7.5	340.4	1000	1	1.62	0.161	0.199	0.262
YIL124W	AYR1	0.037	0.0484	0.0591	11.7	14.3	18.7	13.3	16.7	23.0	4192.2	1000	1	7.954	0.294	0.385	0.470
YIL126W	STH1	0.0782	0.0973	0.1178	5.9	7.1	8.9	6.3	7.7	9.7	6739.0	993	1	5.431	0.425	0.529	0.640
YIL127C	RRT14	0.0976	0.1163	0.1365	5.1	6.0	7.1	5.4	6.3	7.6	757.6	1000	1	4.36	0.426	0.507	0.595
YIL128W	MET18	0.1057	0.1325	0.1578	4.4	5.2	6.6	4.6	5.5	7.0	4332.8	1000	1	2.505	0.265	0.332	0.395
YIL130W	ASG1	0.1718	0.2059	0.2471	2.8	3.4	4.0	2.9	3.5	4.2	2798.9	1000	1	4.142	0.712	0.853	1.023
YIL131C	FKH1	0.0675	0.0859	0.105	6.6	8.1	10.3	7.1	8.8	11.4	1915.6	1000	1	2.467	0.167	0.212	0.259
YIL132C	CSM2	0.1053	0.1301	0.1574	4.4	5.3	6.6	4.6	5.6	7.0	94.5	1000	0	0.7368	0.078	0.096	0.116
YIL133C	RPL16A	0.0127	0.0149	0.0167	41.5	46.5	54.6	70.7	86.6	119.8	17130.1	1000	1	66.31	0.842	0.988	1.107
YIL134W	FLX1	0.04	0.0493	0.0583	11.9	14.1	17.3	13.5	16.3	21.0	989.4	1000	1	1.781	0.071	0.088	0.104
YIL135C	VHS2	0.1132	0.1379	0.1641	4.2	5.0	6.1	4.4	5.3	6.5	1054.0	1000	1	2.898	0.328	0.400	0.476
YIL136W	OM45	0.0503	0.0789	0.1062	6.5	8.8	13.8	7.0	9.6	16.0	2892.8	999	1	2.624	0.132	0.207	0.279
YIL137C	TMA108	0.0685	0.0839	0.1124	6.2	8.3	10.1	6.6	9.0	11.3	12172.6	800	1	3.135	0.215	0.263	0.352
YIL138C	TPM2	0.0371	0.0441	0.0499	13.9	15.7	18.7	16.1	18.6	23.0	2544.7	1000	1	8.125	0.301	0.358	0.405
YIL139C	REV7	0.0558	0.0656	0.0755	9.2	10.6	12.4	10.1	11.8	14.2	293.7	1000	0	2.13	0.119	0.140	0.161
YIL140W	AXL2	0.0835	0.0964	0.1124	6.2	7.2	8.3	6.6	7.7	9.1	5804.7	1000	1	4.112	0.343	0.396	0.462
YIL141W	YIL141W	0.0261	0.0353	0.06	11.6	19.7	26.6	13.1	24.4	36.2	39.3	1000	0	0.0492	0.001	0.002	0.003
YIL142W	CCT2	0.0533	0.0711	0.0884	7.8	9.7	13.0	8.5	10.8	15.0	4779.3	1000	1	11.42	0.609	0.812	1.009
YIL143C	SSL2	0.0744	0.0887	0.1077	6.4	7.8	9.3	6.9	8.5	10.3	3913.1	1000	1	4.363	0.325	0.387	0.470
YIL144W	TID3	0.118	0.1396	0.1701	4.1	5.0	5.9	4.2	5.2	6.2	1199.3	1000	1	1.567	0.185	0.219	0.267
YIL145C	PAN6	0.0491	0.0584	0.0674	10.3	11.9	14.1	11.5	13.5	16.4	3603.0	1000	1	5.213	0.256	0.304	0.351
YIL146C	ATG32	0.0752	0.0899	0.1062	6.5	7.7	9.2	7.0	8.4	10.2	1329.7	1000	1	0.8922	0.067	0.080	0.095
YIL147C	SLN1	0.0823	0.0958	0.1132	6.1	7.2	8.4	6.5	7.8	9.2	9632.1	981	1	2.928	0.241	0.281	0.331
YIL149C	MLP2	0.1246	0.1477	0.1704	4.1	4.7	5.6	4.2	4.9	5.9	5832.5	1000	1	4.071	0.507	0.601	0.694
YIL150C	MCM10	0.0856	0.1026	0.1217	5.7	6.8	8.1	6.0	7.2	8.8	735.4	1000	1	0.651	0.056	0.067	0.079
YIL151C	YIL151C	0.0695	0.08	0.0915	7.6	8.7	10.0	8.2	9.5	11.1	3541.7	1000	1	2.868	0.199	0.229	0.262
YIL152W	YIL152W	0.0668	0.0871	0.1082	6.4	8.0	10.4	6.8	8.6	11.6	304.1	1000	0	3.456	0.231	0.301	0.374
YIL153W	RRD1	0.0499	0.0629	0.0774	9.0	11.0	13.9	9.8	12.4	16.1	2410.9	1000	1	2.417	0.121	0.152	0.187
YIL154C	IMP2'	0.0518	0.0774	0.0999	6.9	9.0	13.4	7.5	9.8	15.4	661.8	1000	1	2.489	0.129	0.193	0.249
YIL155C	GUT2	0.0608	0.0791	0.0983	7.1	8.8	11.4	7.6	9.6	12.9	4775.3	1000	1	3.372	0.205	0.267	0.332
YIL156W	UBP7	0.0767	0.0934	0.1117	6.2	7.4	9.0	6.6	8.0	9.9	3727.9	1000	1	2.511	0.193	0.235	0.281
YIL156W-B	YIL156W-B	0.0138	0.0166	0.0191	36.3	41.8	50.1	56.9	71.7	99.8	741.0	1000	0	5.267	0.073	0.087	0.101
YIL157C	COA1	0.0362	0.0497	0.0623	11.1	13.9	19.2	12.5	16.2	23.7	455.9	1000	1	3.783	0.137	0.188	0.236
YIL158W	AIM20	0.0853	0.0977	0.111	6.2	7.1	8.1	6.7	7.6	8.8	879.7	1000	1	3.357	0.286	0.328	0.373
YIL159W	BNR1	0.1426	0.1809	0.2558	2.7	3.8	4.9	2.8	4.0	5.1	1252.9	1000	1	1.883	0.269	0.341	0.482
YIL160C	POT1	0.0143	0.0737	0.1149	6.0	9.4	48.4	6.4	10.4	93.5	52.1	998	0	0.036	0.001	0.003	0.004
YIL161W	YIL161W	0.0783	0.0946	0.1127	6.1	7.3	8.9	6.6	7.9	9.7	623.0	1000	1	2.085	0.163	0.197	0.235
YIL162W	SUC2	0.0445	0.0589	0.0736	9.4	11.8	15.6	10.4	13.3	18.5	5526.4	1000	1	6.564	0.292	0.387	0.483
YIL164C	NIT1	0.0438	0.0536	0.064	10.8	12.9	15.8	12.1	14.8	18.8	408.9	1000	1	2.122	0.093	0.114	0.136
YIL165C	YIL165C	0.034	0.0403	0.0464	14.9	17.2	20.4	17.5	20.7	25.6	324.2	1000	0	1.564	0.053	0.063	0.073
YIL166C	YIL166C	0.0352	0.0405	0.0448	15.5	17.1	19.7	18.3	20.6	24.5	502.3	1000	1	0.585	0.021	0.024	0.026
YIL167W	SDL1	0.0397	0.0504	0.06	11.6	13.8	17.4	13.1	15.9	21.1	87.7	1000	0	0.3492	0.014	0.018	0.021
YIL168W	YIL168W	0.0556	0.0635	0.0729	9.5	10.9	12.5	10.5	12.2	14.2	108.9	1000	0	0.4002	0.022	0.025	0.029
YIL169C	YIL169C	0.055	0.1003	0.1681	4.1	6.9	12.6	4.3	7.4	14.4	76.1	1000	0	0.5532	0.030	0.055	0.093
YIL173W	VTH1	0.06	0.119	0.1489	4.7	5.8	11.6	4.9	6.2	13.1	19.7	1000	0	1.314	0.079	0.156	0.196
YIR001C	SGN1	0.0798	0.0938	0.1086	6.4	7.4	8.7	6.8	8.0	9.5	660.0	1000	1	2.574	0.205	0.241	0.280
YIR002C	MPH1	0.0883	0.1047	0.1242	5.6	6.6	7.9	5.9	7.1	8.5	2927.8	1000	1	2.198	0.194	0.230	0.273
YIR003W	AIM21	0.0696	0.0868	0.1067	6.5	8.0	10.0	6.9	8.7	11.1	2753.5	1000	1	2.349	0.164	0.204	0.251
YIR004W	DJP1	0.0664	0.0878	0.1084	6.4	7.9	10.4	6.8	8.6	11.7	1586.1	1000	1	3.782	0.251	0.332	0.410
YIR007W	YIR007W	0.0669	0.0808	0.0961	7.2	8.6	10.4	7.8	9.4	11.6	3114.9	1000	1	1.702	0.114	0.138	0.164
YIR008C	PRI1	0.0541	0.0614	0.0694	10.0	11.3	12.8	11.1	12.7	14.7	1588.8	1000	1	2.174	0.118	0.134	0.151
YIR009W	MSL1	0.0439	0.0579	0.0711	9.8	12.0	15.8	10.8	13.6	18.8	250.3	1000	0	0.9198	0.040	0.053	0.065
YIR010W	DSN1	0.0937	0.1105	0.13	5.3	6.3	7.4	5.6	6.7	8.0	1603.8	1000	1	2.049	0.192	0.226	0.266
YIR011C	STS1	0.0822	0.0925	0.1035	6.7	7.5	8.4	7.2	8.1	9.2	1070.8	1000	1	4.922	0.405	0.455	0.509
YIR012W	SQT1	0.0444	0.0533	0.0621	11.2	13.0	15.6	12.5	14.9	18.5	7577.9	1000	1	7.142	0.317	0.381	0.444
YIR014W	YIR014W	0.0628	0.0805	0.0985	7.0	8.6	11.0	7.6	9.4	12.4	480.5	1000	1	0.3402	0.021	0.027	0.034
YIR015W	RPR2	0.0682	0.0882	0.1078	6.4	7.9	10.2	6.9	8.5	11.3	689.0	1000	1	0.6138	0.042	0.054	0.066
YIR016W	YIR016W	0.0476	0.0651	0.0827	8.4	10.7	14.5	9.1	11.9	17.0	1306.5	1000	1	1.626	0.077	0.106	0.135
YIR017C	MET28	0.0414	0.0611	0.0809	8.6	11.3	16.7	9.4	12.8	20.1	200.3	1000	0	1.544	0.064	0.094	0.125
YIR018W	YAP5	0.0685	0.084	0.1012	6.8	8.2	10.1	7.3	9.0	11.3	666.5	1000	1	0.2328	0.016	0.020	0.024
YIR019C	MUC1	0.1178	0.1756	0.2411	2.9	3.9	5.9	3.0	4.1	6.3	199.3	1000	1	2.603	0.307	0.457	0.628
YIR021W	MRS1	0.0594	0.0704	0.0824	8.4	9.8	11.7	9.2	10.9	13.2	1476.8	1000	1	3.12	0.185	0.220	0.257
YIR022W	SEC11	0.0287	0.043	0.0562	12.3	16.1	24.2	14.0	19.2	31.8	2689.8	1000	1	6.4	0.184	0.275	0.360
YIR023W	DAL81	0.1502	0.1822	0.2415	2.9	3.8	4.6	3.0	4.0	4.8	1933.2	1000	1	3.479	0.523	0.634	0.840
YIR024C	YIR024C	0.0437	0.0498	0.0564	12.3	13.9	15.8	14.0	16.2	18.8	345.0	1000	1	1.709	0.075	0.085	0.096
YIR025W	MND2	0.0745	0.0886	0.1053	6.6	7.8	9.3	7.0	8.5	10.3	451.3	1000	1	0.8802	0.066	0.078	0.093
YIR026C	YVH1	0.0378	0.0465	0.0537	12.9	14.9	18.4	14.8	17.5	22.5	1726.2	1000	1	4.001	0.151	0.186	0.215
YIR027C	DAL1	0.06	0.0862	0.1048	6.6	8.0	11.6	7.1	8.7	13.1	46.1	1000	0	1.52	0.091	0.131	0.159
YIR028W	DAL4	0.0284	0.0441	0.0644	10.8	15.7	24.4	12.1	18.6	32.2	61.4	1000	0	1.639	0.047	0.072	0.106
YIR029W	DAL2	0.0712	0.0962	0.1218	5.7	7.2	9.7	6.0	7.8	10.8	144.6	1000	0	1.081	0.077	0.104	0.132
YIR030C	DCG1	0.0358	0.0464	0.0572	12.1	14.9	19.4	13.8	17.5	24.0	180.9	1000	0	0.9408	0.034	0.044	0.054
YIR031C	DAL7	0.064	0.077	0.0904	7.7	9.0	10.8	8.3	9.9	12.1	1212.5	1000	1	1.079	0.069	0.083	0.098
YIR032C	DAL3	0.0278	0.0355	0.0421	16.5	19.5	25.0	19.7	24.2	33.2	228.2	1000	0	0.873	0.024	0.031	0.037
YIR033W	MGA2	0.0692	0.0797	0.0925	7.5	8.7	10.0	8.1	9.5	11.1	6691.9	1000	1	4.271	0.296	0.340	0.395
YIR034C	LYS1	0.0782	0.0914	0.1049	6.6	7.6	8.9	7.1	8.2	9.7	2028.6	1000	1	17.4	1.361	1.590	1.825
YIR035C	YIR035C	0.0236	0.0291	0.0338	20.5	23.8	29.4	25.8	31.3	41.5	2060.5	1000	1	3.289	0.078	0.096	0.111
YIR036C	IRC24	0.0278	0.0379	0.0463	15.0	18.3	24.9	17.6	22.4	33.1	2349.4	1000	1	2.468	0.069	0.094	0.114
YIR037W	HYR1	0.0105	0.0125	0.0141	49.3	55.6	66.2	96.7	124.4	193.9	6749.9	1000	1	14.17	0.149	0.177	0.200
YIR038C	GTT1	0.0127	0.0152	0.0173	40.2	45.7	54.7	67.0	84.0	120.0	5712.2	1000	1	2.338	0.030	0.036	0.040
YIR039C	YPS6	0.0451	0.0578	0.0702	9.9	12.0	15.4	10.9	13.6	18.2	870.2	1000	1	0.831	0.037	0.048	0.058
YIR042C	YIR042C	0.06	0.0775	0.1118	6.2	8.9	11.6	6.6	9.8	13.1	49.6	1000	0	0	0.000	0.000	0.000
YJL001W	PRE3	0.0241	0.0285	0.0321	21.6	24.3	28.7	27.5	32.0	40.3	5285.3	1000	1	19.24	0.464	0.548	0.618
YJL002C	OST1	0.0447	0.0544	0.065	10.7	12.8	15.5	11.9	14.6	18.4	24295.2	571	1	11.11	0.497	0.605	0.723
YJL003W	COX16	0.009	0.011	0.0125	55.5	63.1	77.3	123.8	169.8	335.3	973.0	1000	0	3.322	0.030	0.037	0.042
YJL004C	SYS1	0.0205	0.0238	0.0273	25.4	29.1	33.8	34.0	41.0	50.9	2709.2	1000	1	3.6	0.074	0.086	0.098
YJL005W	CYR1	0.0771	0.0937	0.1142	6.1	7.4	9.0	6.5	8.0	9.9	21900.7	330	1	4.615	0.356	0.432	0.527
YJL006C	CTK2	0.0303	0.0374	0.0467	14.8	18.5	22.9	17.4	22.7	29.6	781.0	1000	1	2.061	0.062	0.077	0.096
YJL008C	CCT8	0.0464	0.0554	0.0675	10.3	12.5	14.9	11.4	14.3	17.5	13273.9	988	1	11.64	0.540	0.645	0.786
YJL010C	NOP9	0.0761	0.088	0.1003	6.9	7.9	9.1	7.4	8.5	10.0	2954.8	1000	1	3.782	0.288	0.333	0.379
YJL011C	RPC17	0.0164	0.0194	0.0223	31.1	35.8	42.3	45.0	55.5	73.1	844.2	1000	1	2.133	0.035	0.041	0.048
YJL012C	VTC4	0.0626	0.0743	0.0913	7.6	9.3	11.1	8.2	10.3	12.5	13096.0	904	1	5.19	0.325	0.386	0.474
YJL013C	MAD3	0.0885	0.1063	0.1262	5.5	6.5	7.8	5.8	7.0	8.5	752.4	1000	1	1.669	0.148	0.177	0.211
YJL014W	CCT3	0.057	0.0698	0.086	8.1	9.9	12.1	8.8	11.0	13.8	10652.6	973	1	12.66	0.722	0.884	1.089
YJL016W	YJL016W	0.054	0.0645	0.0797	8.7	10.7	12.8	9.5	12.0	14.7	7917.2	1000	1	3.018	0.163	0.195	0.241
YJL019W	MPS3	0.075	0.0917	0.1105	6.3	7.6	9.2	6.7	8.2	10.2	3573.5	1000	1	0.9738	0.073	0.089	0.108
YJL020C	BBC1	0.0584	0.0784	0.1008	6.9	8.8	11.9	7.4	9.7	13.5	10265.5	842	1	5.271	0.308	0.413	0.531
YJL023C	PET130	0.0163	0.02	0.0237	29.2	34.6	42.5	41.2	52.9	73.7	651.4	1000	1	1.624	0.026	0.032	0.038
YJL024C	APS3	0.0211	0.0294	0.0396	17.5	23.6	32.9	21.2	30.9	48.8	739.4	1000	1	4.296	0.091	0.126	0.170
YJL025W	RRN7	0.1121	0.1304	0.1521	4.6	5.3	6.2	4.8	5.6	6.6	1145.4	1000	1	1.285	0.144	0.168	0.196
YJL026W	RNR2	0.0242	0.0298	0.035	19.8	23.2	28.6	24.7	30.2	40.0	23416.7	902	1	15.65	0.379	0.466	0.548
YJL029C	VPS53	0.0964	0.1118	0.1266	5.5	6.2	7.2	5.8	6.6	7.7	3110.4	1000	1	3.296	0.318	0.369	0.417
YJL030W	MAD2	0.0403	0.0466	0.0521	13.3	14.9	17.2	15.3	17.4	20.7	834.4	1000	1	3.675	0.148	0.171	0.192
YJL031C	BET4	0.0448	0.0532	0.0606	11.4	13.0	15.5	12.9	15.0	18.3	830.2	1000	1	3.166	0.142	0.168	0.192
YJL033W	HCA4	0.0973	0.1122	0.1259	5.5	6.2	7.1	5.8	6.6	7.7	2790.9	1000	1	6.353	0.618	0.713	0.800
YJL035C	TAD2	0.0386	0.0514	0.0611	11.3	13.5	17.9	12.8	15.6	21.9	940.1	1000	1	1.326	0.051	0.068	0.081
YJL036W	SNX4	0.0574	0.0667	0.0775	8.9	10.4	12.1	9.8	11.6	13.7	1734.1	1000	1	2.863	0.164	0.191	0.222
YJL039C	NUP192	0.0663	0.0848	0.1039	6.7	8.2	10.5	7.1	8.9	11.7	24778.5	437	1	5.127	0.340	0.435	0.533
YJL041W	NSP1	0.0708	0.089	0.1139	6.1	7.8	9.8	6.5	8.4	10.8	7185.5	986	1	6.542	0.463	0.582	0.745
YJL043W	YJL043W	0.0318	0.0379	0.0433	16.0	18.3	21.8	19.0	22.4	27.8	81.4	1000	0	0.1608	0.005	0.006	0.007
YJL044C	GYP6	0.0392	0.045	0.0512	13.5	15.4	17.7	15.6	18.2	21.5	3242.3	1000	1	10.13	0.397	0.456	0.519
YJL045W	YJL045W	0.0265	0.033	0.0381	18.2	21.0	26.2	22.2	26.6	35.4	103.8	1000	0	0.48	0.013	0.016	0.018
YJL046W	AIM22	0.0663	0.0803	0.0929	7.5	8.6	10.5	8.1	9.4	11.7	929.0	1000	1	1.516	0.101	0.122	0.141
YJL047C	RTT101	0.0764	0.0933	0.1091	6.4	7.4	9.1	6.8	8.0	10.0	1603.3	1000	1	1.209	0.092	0.113	0.132
YJL047C-A	YJL047C-A	0.0284	0.0398	0.0525	13.2	17.4	24.4	15.2	21.1	32.2	215.0	1000	0	3.496	0.099	0.139	0.184
YJL048C	UBX6	0.0698	0.0955	0.1222	5.7	7.3	9.9	6.0	7.8	11.0	614.8	1000	1	3.198	0.223	0.305	0.391
YJL049W	YJL049W	0.0572	0.0766	0.0946	7.3	9.1	12.1	7.9	10.0	13.8	639.0	1000	1	2.789	0.160	0.214	0.264
YJL050W	MTR4	0.0709	0.0864	0.1016	6.8	8.0	9.8	7.3	8.7	10.8	6927.8	1000	1	7.326	0.519	0.633	0.744
YJL051W	IRC8	0.1008	0.1172	0.1363	5.1	5.9	6.9	5.4	6.3	7.4	2788.6	1000	1	0.6438	0.065	0.075	0.088
YJL053W	PEP8	0.0811	0.0997	0.1197	5.8	6.9	8.5	6.1	7.5	9.3	986.6	1000	1	3.403	0.276	0.339	0.407
YJL054W	TIM54	0.0515	0.0636	0.0753	9.2	10.9	13.4	10.1	12.2	15.5	2999.6	1000	1	4.384	0.226	0.279	0.330
YJL055W	YJL055W	0.0358	0.0501	0.0661	10.5	13.8	19.4	11.7	16.0	24.0	6077.7	1000	1	8.606	0.308	0.431	0.569
YJL056C	ZAP1	0.0502	0.0592	0.0676	10.3	11.7	13.8	11.4	13.3	16.0	7020.3	1000	1	1.377	0.069	0.082	0.093
YJL057C	IKS1	0.0542	0.0632	0.072	9.6	11.0	12.8	10.7	12.3	14.7	2018.2	1000	1	1.792	0.097	0.113	0.129
YJL058C	BIT61	0.0833	0.1001	0.1221	5.7	6.9	8.3	6.0	7.4	9.1	719.0	1000	1	1.089	0.091	0.109	0.133
YJL059W	YHC3	0.0396	0.0481	0.057	12.2	14.4	17.5	13.8	16.8	21.2	906.1	1000	1	2.168	0.086	0.104	0.124
YJL060W	BNA3	0.0601	0.076	0.0931	7.4	9.1	11.5	8.0	10.0	13.0	3156.6	1000	1	4.63	0.278	0.352	0.431
YJL061W	NUP82	0.0559	0.0738	0.0899	7.7	9.4	12.4	8.3	10.4	14.1	3433.2	1000	1	2.844	0.159	0.210	0.256
YJL062W	LAS21	0.0686	0.0842	0.1002	6.9	8.2	10.1	7.4	9.0	11.2	8631.5	967	1	3.583	0.246	0.302	0.359
YJL062W-A	COA3	0.0291	0.039	0.048	14.4	17.8	23.8	16.8	21.6	31.3	2034.9	1000	1	8.323	0.242	0.325	0.400
YJL063C	MRPL8	0.0454	0.0633	0.0817	8.5	11.0	15.3	9.3	12.3	18.0	2021.1	1000	1	2.517	0.114	0.159	0.206
YJL065C	DLS1	0.0404	0.0482	0.0556	12.5	14.4	17.1	14.2	16.8	20.7	1107.3	1000	1	4.541	0.183	0.219	0.253
YJL066C	MPM1	0.0512	0.067	0.0845	8.2	10.3	13.5	8.9	11.5	15.7	1139.6	1000	1	1.944	0.100	0.130	0.164
YJL068C	YJL068C	0.0286	0.0384	0.0471	14.7	18.1	24.2	17.3	22.0	31.9	4388.0	1000	1	5.184	0.148	0.199	0.244
YJL069C	UTP18	0.0948	0.1088	0.1234	5.6	6.4	7.3	5.9	6.8	7.9	2549.7	1000	1	4.585	0.435	0.499	0.566
YJL070C	YJL070C	0.0591	0.0766	0.095	7.3	9.1	11.7	7.9	10.0	13.3	2634.8	1000	1	1.465	0.087	0.112	0.139
YJL071W	ARG2	0.0617	0.0699	0.0781	8.9	9.9	11.2	9.7	11.0	12.7	1643.4	1000	1	2.048	0.126	0.143	0.160
YJL072C	PSF2	0.033	0.0382	0.0419	16.5	18.1	21.0	19.8	22.1	26.5	1158.7	1000	1	2.041	0.067	0.078	0.086
YJL073W	JEM1	0.0808	0.0974	0.1128	6.1	7.1	8.6	6.5	7.7	9.4	2014.8	1000	1	1.744	0.141	0.170	0.197
YJL074C	SMC3	0.0706	0.0881	0.1042	6.7	7.9	9.8	7.1	8.5	10.9	3607.5	1000	1	2.088	0.147	0.184	0.218
YJL076W	NET1	0.0771	0.0927	0.1107	6.3	7.5	9.0	6.7	8.1	9.9	8919.7	944	1	5.94	0.458	0.551	0.658
YJL077W-A	YJL077W-A	0.0214	0.0299	0.0379	18.3	23.2	32.4	22.4	30.1	47.9	247.0	1000	0	1.808	0.039	0.054	0.069
YJL078C	PRY3	0.1561	0.4156	0.6634	1.0	1.7	4.4	1.1	1.7	4.6	3756.4	977	1	5.314	0.830	2.209	3.525
YJL079C	PRY1	0.042	0.0715	0.1005	6.9	9.7	16.5	7.4	10.7	19.8	5038.6	999	1	9.459	0.397	0.676	0.951
YJL080C	SCP160	0.0568	0.0825	0.106	6.5	8.4	12.2	7.0	9.2	13.9	42538.3	113	1	14.83	0.842	1.223	1.572
YJL081C	ARP4	0.0462	0.0557	0.0635	10.9	12.5	15.0	12.2	14.2	17.6	3716.7	1000	1	3.66	0.169	0.204	0.232
YJL082W	IML2	0.0801	0.0958	0.1128	6.1	7.2	8.7	6.5	7.8	9.5	4629.4	1000	1	7.579	0.607	0.726	0.855
YJL083W	TAX4	0.0819	0.1004	0.1186	5.8	6.9	8.5	6.2	7.4	9.2	1543.2	1000	1	0.78	0.064	0.078	0.093
YJL084C	ALY2	0.2036	0.2528	0.3256	2.1	2.7	3.4	2.2	2.8	3.5	1839.3	1000	1	2.703	0.550	0.683	0.880
YJL085W	EXO70	0.0538	0.0617	0.0698	9.9	11.2	12.9	11.0	12.6	14.8	1697.2	1000	1	2.027	0.109	0.125	0.142
YJL087C	TRL1	0.1054	0.1228	0.1413	4.9	5.6	6.6	5.2	6.0	7.0	1494.7	1000	1	2.007	0.212	0.247	0.284
YJL088W	ARG3	0.0503	0.07	0.0932	7.4	9.9	13.8	8.0	11.0	16.0	803.7	1000	1	15.62	0.786	1.093	1.456
YJL089W	SIP4	0.0483	0.074	0.1002	6.9	9.4	14.3	7.4	10.3	16.7	94.8	1000	0	0.219	0.011	0.016	0.022
YJL090C	DPB11	0.1164	0.1355	0.1559	4.4	5.1	6.0	4.7	5.4	6.3	1081.3	1000	1	1.862	0.217	0.252	0.290
YJL091C	GWT1	0.0295	0.0402	0.0542	12.8	17.2	23.5	14.7	20.8	30.7	4537.4	1000	1	2.592	0.076	0.104	0.141
YJL092W	SRS2	0.0859	0.0995	0.1149	6.0	7.0	8.1	6.4	7.5	8.8	3787.5	1000	1	2.278	0.196	0.227	0.262
YJL093C	TOK1	0.0663	0.084	0.1028	6.7	8.3	10.4	7.2	9.0	11.7	4886.5	1000	1	2.551	0.169	0.214	0.262
YJL094C	KHA1	0.076	0.089	0.1088	6.4	7.8	9.1	6.8	8.4	10.0	7823.3	998	1	2.589	0.197	0.230	0.282
YJL095W	BCK1	0.086	0.1009	0.1208	5.7	6.9	8.1	6.1	7.4	8.8	5430.1	1000	1	2.458	0.211	0.248	0.297
YJL096W	MRPL49	0.016	0.0192	0.0226	30.7	36.2	43.2	44.1	56.6	75.9	1263.4	1000	1	4.562	0.073	0.088	0.103
YJL097W	PHS1	0.0215	0.0259	0.0311	22.3	26.7	32.3	28.6	36.4	47.6	2235.5	1000	1	10.8	0.232	0.280	0.336
YJL098W	SAP185	0.1352	0.1576	0.182	3.8	4.4	5.1	4.0	4.6	5.4	3821.4	1000	1	3.992	0.540	0.629	0.727
YJL099W	CHS6	0.0675	0.0779	0.0914	7.6	8.9	10.3	8.2	9.8	11.4	2414.1	1000	1	2.133	0.144	0.166	0.195
YJL100W	LSB6	0.0648	0.0803	0.0965	7.2	8.6	10.7	7.7	9.4	12.0	837.4	1000	1	1.319	0.085	0.106	0.127
YJL101C	GSH1	0.0708	0.0834	0.0971	7.1	8.3	9.8	7.7	9.1	10.8	5904.3	1000	1	5.834	0.413	0.487	0.567
YJL102W	MEF2	0.068	0.0852	0.1097	6.3	8.1	10.2	6.7	8.9	11.3	1582.8	1000	1	1.125	0.077	0.096	0.123
YJL103C	GSM1	0.0809	0.0944	0.1107	6.3	7.3	8.6	6.7	7.9	9.4	979.5	1000	1	1.036	0.084	0.098	0.115
YJL104W	PAM16	0.0527	0.0678	0.0847	8.2	10.2	13.2	8.9	11.4	15.1	1706.5	1000	1	6.083	0.321	0.412	0.515
YJL105W	SET4	0.0334	0.0419	0.0529	13.1	16.5	20.7	15.1	19.8	26.1	951.8	1000	1	0.1398	0.005	0.006	0.007
YJL106W	IME2	0.077	0.0914	0.1057	6.6	7.6	9.0	7.0	8.2	9.9	557.2	1000	1	0.4428	0.034	0.040	0.047
YJL107C	YJL107C	0.0838	0.1059	0.1355	5.1	6.5	8.3	5.4	7.0	9.0	767.0	1000	1	0.3678	0.031	0.039	0.050
YJL108C	PRM10	0.0894	0.1168	0.152	4.6	5.9	7.8	4.8	6.3	8.4	546.0	1000	1	0.393	0.035	0.046	0.060
YJL110C	GZF3	0.0855	0.0971	0.1083	6.4	7.1	8.1	6.8	7.7	8.8	2964.6	1000	1	2.126	0.182	0.206	0.230
YJL111W	CCT7	0.0638	0.0759	0.0909	7.6	9.1	10.9	8.3	10.0	12.2	11140.5	964	1	14.6	0.932	1.108	1.327
YJL112W	MDV1	0.0617	0.0728	0.0831	8.3	9.5	11.2	9.1	10.5	12.7	2632.0	1000	1	2.727	0.168	0.199	0.227
YJL113W	YJL113W	0.113	0.1544	0.1956	3.5	4.5	6.1	3.7	4.7	6.5	166.5	1000	0	1.453	0.164	0.224	0.284
YJL115W	ASF1	0.0614	0.0821	0.1061	6.5	8.4	11.3	7.0	9.2	12.7	1808.9	1000	1	7.019	0.431	0.576	0.745
YJL116C	NCA3	0.0769	0.0966	0.1205	5.7	7.2	9.0	6.1	7.7	9.9	366.7	1000	1	6.045	0.465	0.584	0.728
YJL117W	PHO86	0.054	0.0624	0.0718	9.7	11.1	12.8	10.7	12.5	14.7	5234.1	1000	1	5.573	0.301	0.348	0.400
YJL118W	YJL118W	0.0933	0.119	0.149	4.7	5.8	7.4	4.9	6.2	8.0	373.2	1000	1	1.589	0.148	0.189	0.237
YJL119C	YJL119C	0.067	0.0898	0.1172	5.9	7.7	10.3	6.3	8.4	11.5	58.8	1000	0	0.123	0.008	0.011	0.014
YJL121C	RPE1	0.0195	0.026	0.0325	21.3	26.7	35.6	27.1	36.3	55.1	13201.0	998	1	6.576	0.128	0.171	0.214
YJL122W	ALB1	0.0399	0.048	0.0554	12.5	14.5	17.4	14.3	16.9	21.0	1210.0	1000	1	8.468	0.338	0.407	0.469
YJL123C	MTC1	0.0668	0.0847	0.1012	6.8	8.2	10.4	7.3	8.9	11.6	4497.9	1000	1	5.977	0.399	0.506	0.605
YJL124C	LSM1	0.0366	0.0444	0.0516	13.4	15.6	18.9	15.5	18.5	23.3	2323.2	1000	1	8.106	0.297	0.360	0.418
YJL125C	GCD14	0.0934	0.1077	0.1229	5.6	6.4	7.4	6.0	6.9	8.0	1291.7	1000	1	4.108	0.384	0.443	0.505
YJL126W	NIT2	0.0272	0.0317	0.0362	19.2	21.8	25.5	23.7	27.9	34.2	613.9	1000	1	1.443	0.039	0.046	0.052
YJL127C	SPT10	0.0908	0.105	0.1202	5.8	6.6	7.6	6.1	7.1	8.3	1558.4	1000	1	0.786	0.071	0.083	0.094
YJL127C-B	YJL127C-B	0.0302	0.0341	0.0376	18.4	20.3	22.9	22.6	25.5	29.7	709.7	1000	1	6.954	0.210	0.237	0.262
YJL128C	PBS2	0.0781	0.0943	0.1135	6.1	7.4	8.9	6.5	7.9	9.7	5713.1	1000	1	4.214	0.329	0.397	0.478
YJL129C	TRK1	0.0993	0.1152	0.1331	5.2	6.0	7.0	5.5	6.4	7.5	6560.5	1000	1	4.493	0.446	0.518	0.598
YJL131C	AIM23	0.0607	0.0726	0.0828	8.4	9.5	11.4	9.1	10.5	12.9	605.2	1000	1	2.299	0.140	0.167	0.190
YJL132W	YJL132W	0.0313	0.0367	0.0408	17.0	18.9	22.1	20.5	23.3	28.4	3886.8	1000	1	0.8838	0.028	0.032	0.036
YJL133C-A	YJL133C-A	0.0334	0.046	0.0586	11.8	15.1	20.7	13.4	17.7	26.1	1189.9	1000	1	9.613	0.321	0.442	0.563
YJL133W	MRS3	0.0966	0.1218	0.1455	4.8	5.7	7.2	5.0	6.0	7.7	1010.9	1000	1	4.424	0.427	0.539	0.644
YJL134W	LCB3	0.0494	0.06	0.0695	10.0	11.6	14.0	11.1	13.1	16.3	3066.4	1000	1	5.004	0.247	0.300	0.348
YJL136C	RPS21B	0.0136	0.0166	0.019	36.4	41.8	51.1	57.2	71.5	103.9	11494.3	1000	1	61.3	0.834	1.018	1.165
YJL137C	GLG2	0.0677	0.0883	0.108	6.4	7.9	10.2	6.9	8.5	11.4	830.5	1000	1	1.131	0.077	0.100	0.122
YJL138C	TIF2	0.0342	0.0408	0.0498	13.9	17.0	20.3	16.1	20.5	25.4	5307.9	1000	1	50.13	1.714	2.045	2.496
YJL139C	YUR1	0.0611	0.0712	0.0815	8.5	9.7	11.3	9.3	10.8	12.8	1900.4	1000	1	1.797	0.110	0.128	0.147
YJL140W	RPB4	0.0583	0.0853	0.1092	6.3	8.1	11.9	6.8	8.8	13.5	900.6	1000	1	10.51	0.613	0.897	1.148
YJL141C	YAK1	0.1022	0.1189	0.1378	5.0	5.8	6.8	5.3	6.2	7.3	3296.5	1000	1	3.156	0.323	0.375	0.435
YJL142C	IRC9	0.0623	0.0846	0.1082	6.4	8.2	11.1	6.8	8.9	12.5	93.8	1000	0	0.438	0.027	0.037	0.047
YJL143W	TIM17	0.0492	0.0756	0.0995	7.0	9.2	14.1	7.5	10.1	16.4	1615.2	1000	1	8.778	0.432	0.664	0.873
YJL144W	YJL144W	0.0649	0.0807	0.0968	7.2	8.6	10.7	7.7	9.4	12.0	182.7	1000	0	0.5418	0.035	0.044	0.052
YJL145W	SFH5	0.0349	0.0428	0.0484	14.3	16.2	19.9	16.7	19.3	24.8	2893.8	1000	1	4.869	0.170	0.208	0.236
YJL146W	IDS2	0.0655	0.0755	0.0862	8.0	9.2	10.6	8.7	10.1	11.8	2116.4	1000	1	1.273	0.083	0.096	0.110
YJL147C	YJL147C	0.0288	0.0347	0.0417	16.6	20.0	24.1	19.9	24.9	31.7	615.2	1000	1	1.045	0.030	0.036	0.044
YJL148W	RPA34	0.0361	0.0442	0.053	13.1	15.7	19.2	15.0	18.6	23.8	1624.3	1000	1	14.82	0.535	0.655	0.786
YJL149W	DAS1	0.1633	0.2029	0.2525	2.7	3.4	4.2	2.8	3.5	4.4	1144.8	1000	1	1.733	0.283	0.352	0.438
YJL151C	SNA3	0.0306	0.0359	0.0404	17.2	19.3	22.6	20.7	23.9	29.2	3389.9	1000	1	18.87	0.578	0.678	0.762
YJL152W	YJL152W	0.06	0.116	0.1516	4.6	6.0	11.6	4.8	6.4	13.1	18.6	1000	0	0.027	0.002	0.003	0.004
YJL153C	INO1	0.055	0.0786	0.1056	6.6	8.8	12.6	7.0	9.7	14.4	2941.6	999	1	0.5868	0.032	0.046	0.062
YJL154C	VPS35	0.0773	0.0921	0.1063	6.5	7.5	9.0	7.0	8.1	9.9	7323.7	1000	1	5.26	0.407	0.485	0.559
YJL155C	FBP26	0.0568	0.0669	0.0763	9.1	10.4	12.2	10.0	11.5	13.9	1363.4	1000	1	2.43	0.138	0.163	0.185
YJL156C	SSY5	0.077	0.0932	0.1076	6.4	7.4	9.0	6.9	8.0	9.9	2785.2	1000	1	1.919	0.148	0.179	0.207
YJL157C	FAR1	0.0759	0.0871	0.0983	7.1	8.0	9.1	7.6	8.6	10.0	11483.2	1000	1	11.08	0.841	0.965	1.089
YJL158C	CIS3	0.0429	0.0605	0.0914	7.6	11.4	16.1	8.2	12.9	19.2	23601.2	287	1	91.67	3.933	5.546	8.379
YJL160C	YJL160C	0.0683	0.0988	0.1361	5.1	7.0	10.1	5.4	7.5	11.3	44.6	1000	0	1.951	0.133	0.193	0.266
YJL161W	FMP33	0.0438	0.0691	0.0918	7.5	10.0	15.8	8.2	11.1	18.8	182.8	1000	0	1.053	0.046	0.073	0.097
YJL162C	JJJ2	0.0737	0.0887	0.1062	6.5	7.8	9.4	7.0	8.5	10.4	674.7	1000	1	1.712	0.126	0.152	0.182
YJL163C	YJL163C	0.0587	0.0782	0.0973	7.1	8.9	11.8	7.7	9.7	13.4	2210.3	1000	1	1.268	0.074	0.099	0.123
YJL164C	TPK1	0.0638	0.0848	0.1062	6.5	8.2	10.9	7.0	8.9	12.2	3764.0	1000	1	2.073	0.132	0.176	0.220
YJL165C	HAL5	0.081	0.0937	0.1081	6.4	7.4	8.6	6.9	8.0	9.4	4558.9	1000	1	2.975	0.241	0.279	0.322
YJL166W	QCR8	0.0241	0.0284	0.0324	21.4	24.4	28.7	27.2	32.2	40.2	2912.5	1000	1	25.63	0.618	0.728	0.831
YJL167W	ERG20	0.0276	0.0343	0.0403	17.2	20.2	25.1	20.7	25.3	33.5	24577.0	828	1	17.52	0.484	0.601	0.706
YJL168C	SET2	0.1137	0.1311	0.1507	4.6	5.3	6.1	4.8	5.6	6.5	2761.3	1000	1	2.681	0.305	0.352	0.404
YJL170C	ASG7	0.0206	0.0237	0.0266	26.0	29.2	33.6	35.1	41.2	50.5	614.0	1000	1	0.0612	0.001	0.001	0.002
YJL171C	YJL171C	0.0251	0.0316	0.0367	18.9	22.0	27.6	23.3	28.1	38.0	14552.9	1000	1	5.371	0.135	0.170	0.197
YJL172W	CPS1	0.035	0.0482	0.0601	11.5	14.4	19.8	13.0	16.8	24.6	17778.2	817	1	0.4128	0.014	0.020	0.025
YJL173C	RFA3	0.0173	0.0203	0.0232	29.9	34.1	40.0	42.5	51.6	66.5	1974.1	1000	1	8.082	0.140	0.164	0.188
YJL174W	KRE9	0.0578	0.0723	0.0869	8.0	9.6	12.0	8.7	10.6	13.6	5431.6	1000	1	9.94	0.575	0.719	0.864
YJL176C	SWI3	0.0735	0.0894	0.1062	6.5	7.8	9.4	7.0	8.4	10.4	3686.2	1000	1	2.99	0.220	0.267	0.318
YJL177W	RPL17B	0.0252	0.0324	0.0388	17.9	21.4	27.5	21.7	27.2	37.9	14390.8	997	1	45.81	1.155	1.484	1.778
YJL178C	ATG27	0.0419	0.0573	0.0724	9.6	12.1	16.6	10.6	13.7	19.8	3947.7	1000	1	6.354	0.266	0.364	0.460
YJL179W	PFD1	0.0363	0.0407	0.0452	15.3	17.0	19.1	18.1	20.5	23.6	611.6	1000	1	5.727	0.208	0.233	0.259
YJL180C	ATP12	0.0398	0.0455	0.0505	13.7	15.2	17.4	15.9	17.9	21.1	1280.4	1000	1	2.306	0.092	0.105	0.116
YJL181W	YJL181W	0.0663	0.0772	0.0878	7.9	9.0	10.5	8.6	9.9	11.7	2064.7	1000	1	1.361	0.090	0.105	0.120
YJL183W	MNN11	0.0426	0.051	0.0581	11.9	13.6	16.3	13.5	15.7	19.4	9476.6	1000	1	3.959	0.169	0.202	0.230
YJL184W	GON7	0.0347	0.0482	0.0627	11.1	14.4	20.0	12.4	16.8	25.0	986.6	1000	1	5.828	0.202	0.281	0.365
YJL185C	YJL185C	0.0382	0.0476	0.0567	12.2	14.6	18.1	13.9	17.0	22.1	1277.5	1000	1	0.738	0.028	0.035	0.042
YJL186W	MNN5	0.0613	0.0739	0.0871	8.0	9.4	11.3	8.6	10.3	12.7	10864.3	968	1	7.24	0.444	0.535	0.631
YJL187C	SWE1	0.0754	0.0925	0.1089	6.4	7.5	9.2	6.8	8.1	10.1	3632.7	1000	1	1.874	0.141	0.173	0.204
YJL190C	RPS22A	0.0117	0.0136	0.0152	45.7	50.9	59.4	83.8	103.1	145.5	23196.8	1000	1	155.8	1.823	2.119	2.368
YJL191W	RPS14B	0.029	0.0345	0.0397	17.5	20.1	23.9	21.2	25.1	31.3	5757.3	1000	1	17.17	0.498	0.592	0.682
YJL192C	SOP4	0.0237	0.0288	0.0335	20.7	24.0	29.3	26.0	31.6	41.3	5966.1	1000	1	10.29	0.244	0.296	0.345
YJL193W	YJL193W	0.1119	0.1323	0.1518	4.6	5.2	6.2	4.8	5.5	6.6	1189.7	1000	1	2.244	0.251	0.297	0.341
YJL194W	CDC6	0.0758	0.0933	0.1116	6.2	7.4	9.1	6.6	8.0	10.1	1393.0	1000	1	2.442	0.185	0.228	0.273
YJL196C	ELO1	0.0309	0.0383	0.0445	15.6	18.1	22.4	18.4	22.1	28.8	3321.8	1000	1	14.71	0.455	0.564	0.655
YJL197W	UBP12	0.0869	0.1005	0.1159	6.0	6.9	8.0	6.4	7.4	8.7	7546.8	1000	1	3.198	0.278	0.321	0.371
YJL198W	PHO90	0.0872	0.1002	0.1197	5.8	6.9	8.0	6.1	7.4	8.6	9147.8	956	1	4.948	0.432	0.496	0.592
YJL199C	MBB1	0.0386	0.0521	0.063	11.0	13.3	18.0	12.4	15.4	21.9	269.5	1000	0	1.107	0.043	0.058	0.070
YJL200C	ACO2	0.0864	0.1011	0.1217	5.7	6.9	8.0	6.0	7.4	8.7	6589.2	993	1	17.35	1.499	1.754	2.111
YJL201W	ECM25	0.1674	0.2029	0.236	2.9	3.4	4.1	3.0	3.5	4.3	1278.3	1000	1	2.429	0.407	0.493	0.573
YJL203W	PRP21	0.0699	0.0883	0.1053	6.6	7.9	9.9	7.0	8.5	11.0	270.1	1000	1	1.812	0.127	0.160	0.191
YJL204C	RCY1	0.0673	0.0847	0.1004	6.9	8.2	10.3	7.4	8.9	11.5	1253.4	1000	1	1.695	0.114	0.144	0.170
YJL205C	NCE101	0.0331	0.0592	0.0831	8.3	11.7	20.9	9.1	13.2	26.5	275.3	1000	0	4.465	0.148	0.264	0.371
YJL206C	YJL206C	0.0663	0.0777	0.0895	7.7	8.9	10.5	8.4	9.8	11.7	1367.1	1000	1	1.282	0.085	0.100	0.115
YJL208C	NUC1	0.0803	0.0939	0.1077	6.4	7.4	8.6	6.9	8.0	9.4	1257.5	1000	1	3.612	0.290	0.339	0.389
YJL209W	CBP1	0.0933	0.1105	0.1265	5.5	6.3	7.4	5.8	6.7	8.0	1385.6	1000	1	2.433	0.227	0.269	0.308
YJL210W	PEX2	0.0408	0.055	0.0693	10.0	12.6	17.0	11.1	14.4	20.5	2639.9	1000	1	3.421	0.140	0.188	0.237
YJL211C	YJL211C	0.1667	0.4348	1.095	0.6	1.6	4.2	0.6	1.6	4.3	29.3	999	0	0.0432	0.007	0.019	0.047
YJL212C	OPT1	0.0941	0.1112	0.1306	5.3	6.2	7.4	5.6	6.6	8.0	3635.6	1000	1	5.769	0.543	0.642	0.753
YJL213W	YJL213W	0.0496	0.0616	0.0731	9.5	11.3	14.0	10.5	12.7	16.2	370.0	1000	0	1.404	0.070	0.086	0.103
YJL214W	HXT8	0.0385	0.0518	0.0633	11.0	13.4	18.0	12.3	15.5	21.9	112.9	1000	0	0.5748	0.022	0.030	0.036
YJL215C	YJL215C	0.0542	0.0823	0.1206	5.7	8.4	12.8	6.1	9.2	14.6	117.0	1000	0	0.0978	0.005	0.008	0.012
YJL216C	IMA5	0.0603	0.07	0.0808	8.6	9.9	11.5	9.4	11.0	13.0	461.7	1000	1	2.42	0.146	0.169	0.196
YJL217W	REE1	0.0177	0.0212	0.024	28.9	32.8	39.2	40.6	48.6	64.4	1950.2	1000	1	6.718	0.119	0.142	0.161
YJL218W	YJL218W	0.041	0.056	0.0701	9.9	12.4	16.9	11.0	14.1	20.3	69.1	1000	0	1.468	0.060	0.082	0.103
YJL222W	VTH2	0.06	0.1316	0.1678	4.1	5.3	11.6	4.3	5.6	13.1	22.1	1000	0	1.317	0.079	0.173	0.221
YJR001W	AVT1	0.0483	0.0644	0.0816	8.5	10.8	14.3	9.3	12.1	16.7	16686.8	654	1	5.837	0.282	0.376	0.476
YJR002W	MPP10	0.0774	0.0887	0.1032	6.7	7.8	9.0	7.2	8.5	9.8	4843.9	1000	1	5.146	0.398	0.457	0.531
YJR003C	YJR003C	0.0621	0.0808	0.0981	7.1	8.6	11.2	7.6	9.4	12.5	1400.9	1000	1	4.081	0.253	0.330	0.400
YJR004C	SAG1	0.1466	0.1777	0.2252	3.1	3.9	4.7	3.2	4.1	5.0	919.0	1000	1	56.16	8.233	9.979	12.650
YJR005W	APL1	0.0869	0.1015	0.1168	5.9	6.8	8.0	6.3	7.3	8.7	2606.3	1000	1	4.191	0.364	0.425	0.490
YJR006W	POL31	0.0637	0.0743	0.0848	8.2	9.3	10.9	8.9	10.3	12.2	2284.2	1000	1	2.54	0.162	0.189	0.215
YJR007W	SUI2	0.0415	0.0508	0.0597	11.6	13.6	16.7	13.1	15.8	20.0	6013.1	1000	1	17.12	0.711	0.870	1.022
YJR008W	MHO1	0.0614	0.0781	0.0933	7.4	8.9	11.3	8.0	9.7	12.7	1508.0	1000	1	1.346	0.083	0.105	0.126
YJR010C-A	SPC1	0.0231	0.0263	0.0298	23.2	26.4	29.9	30.2	35.8	42.7	960.2	1000	1	0.8628	0.020	0.023	0.026
YJR010W	MET3	0.0413	0.0481	0.0553	12.5	14.4	16.8	14.3	16.8	20.2	1755.6	1000	1	3.898	0.161	0.188	0.216
YJR011C	YJR011C	0.0191	0.0251	0.031	22.4	27.7	36.3	28.8	38.2	56.9	358.2	1000	0	1.467	0.028	0.037	0.045
YJR012C	YJR012C	0.0549	0.0668	0.0796	8.7	10.4	12.6	9.5	11.6	14.4	249.1	1000	0	3.068	0.168	0.205	0.244
YJR013W	GPI14	0.0488	0.0572	0.0636	10.9	12.1	14.2	12.2	13.8	16.5	2821.1	1000	1	2.677	0.131	0.153	0.170
YJR014W	TMA22	0.0411	0.0507	0.0586	11.8	13.7	16.9	13.4	15.8	20.3	2717.1	1000	1	11.74	0.483	0.595	0.688
YJR015W	YJR015W	0.0551	0.0693	0.085	8.2	10.0	12.6	8.9	11.1	14.4	13853.1	795	1	5.122	0.282	0.355	0.435
YJR017C	ESS1	0.0315	0.0464	0.0608	11.4	14.9	22.0	12.9	17.5	28.1	2358.8	1000	1	7.445	0.235	0.345	0.453
YJR018W	YJR018W	0.0218	0.0405	0.06	11.6	17.1	31.8	13.1	20.6	46.5	51.3	1000	0	0.2688	0.006	0.011	0.016
YJR019C	TES1	0.062	0.0766	0.0924	7.5	9.0	11.2	8.1	9.9	12.6	857.8	1000	1	1.08	0.067	0.083	0.100
YJR020W	YJR020W	0.0311	0.0492	0.067	10.3	14.1	22.3	11.5	16.4	28.6	107.0	1000	0	0.0732	0.002	0.004	0.005
YJR021C	REC107	0.0717	0.0928	0.115	6.0	7.5	9.7	6.4	8.1	10.7	439.9	1000	1	0.981	0.070	0.091	0.113
YJR022W	LSM8	0.0213	0.025	0.0291	23.8	27.7	32.5	31.2	38.2	48.0	315.4	1000	0	2.322	0.049	0.058	0.068
YJR024C	MDE1	0.0358	0.047	0.0568	12.2	14.7	19.4	13.9	17.3	24.0	3247.4	1000	1	6.483	0.232	0.305	0.368
YJR025C	BNA1	0.0244	0.0324	0.0395	17.6	21.4	28.4	21.3	27.2	39.5	1610.0	1000	1	7.61	0.186	0.247	0.301
YJR027W	YJR027W	0.0267	0.0313	0.0363	19.1	22.2	25.9	23.6	28.5	35.0	96.1	1000	0	56.81	1.517	1.778	2.062
YJR030C	YJR030C	0.0969	0.1199	0.1424	4.9	5.8	7.2	5.1	6.1	7.7	1454.7	1000	1	0.6738	0.065	0.081	0.096
YJR031C	GEA1	0.065	0.0802	0.0953	7.3	8.6	10.7	7.8	9.5	11.9	6529.9	1000	1	2.266	0.147	0.182	0.216
YJR032W	CPR7	0.0506	0.0595	0.0675	10.3	11.7	13.7	11.4	13.2	15.9	1344.5	1000	1	3.831	0.194	0.228	0.259
YJR033C	RAV1	0.0716	0.0865	0.107	6.5	8.0	9.7	6.9	8.7	10.7	6421.9	1000	1	1.815	0.130	0.157	0.194
YJR034W	PET191	0.0249	0.0315	0.0383	18.1	22.0	27.9	22.0	28.2	38.6	537.0	1000	0	2.831	0.070	0.089	0.108
YJR035W	RAD26	0.093	0.1162	0.1379	5.0	6.0	7.4	5.3	6.3	8.0	1289.8	1000	1	1.801	0.168	0.209	0.248
YJR036C	HUL4	0.0838	0.1075	0.1353	5.1	6.5	8.3	5.4	6.9	9.0	713.0	1000	1	0.6642	0.056	0.071	0.090
YJR039W	YJR039W	0.0835	0.0989	0.1149	6.0	7.0	8.3	6.4	7.5	9.1	2330.1	1000	1	1.461	0.122	0.145	0.168
YJR040W	GEF1	0.0622	0.0748	0.0878	7.9	9.3	11.1	8.6	10.2	12.5	6933.1	1000	1	2.693	0.168	0.201	0.236
YJR041C	URB2	0.1322	0.1848	0.244	2.8	3.8	5.2	2.9	3.9	5.5	2835.6	1000	1	2.64	0.349	0.488	0.644
YJR042W	NUP85	0.078	0.0918	0.1073	6.5	7.6	8.9	6.9	8.2	9.8	5379.7	1000	1	4.386	0.342	0.403	0.471
YJR043C	POL32	0.0678	0.0804	0.0934	7.4	8.6	10.2	8.0	9.4	11.4	983.7	1000	1	2.177	0.148	0.175	0.203
YJR044C	VPS55	0.0314	0.0418	0.0528	13.1	16.6	22.1	15.1	19.8	28.3	1264.0	1000	1	9.821	0.308	0.411	0.519
YJR046W	TAH11	0.0653	0.0824	0.101	6.9	8.4	10.6	7.4	9.2	11.9	3403.2	1000	1	4.185	0.273	0.345	0.423
YJR047C	ANB1	0.0159	0.0197	0.025	27.7	35.1	43.7	38.3	54.1	77.4	307.7	1000	0	18.58	0.295	0.366	0.464
YJR048W	CYC1	0.0322	0.0373	0.0419	16.5	18.6	21.5	19.8	22.8	27.4	876.7	1000	1	10.74	0.346	0.400	0.450
YJR049C	UTR1	0.052	0.0617	0.0697	9.9	11.2	13.3	11.0	12.7	15.4	2095.3	1000	1	3.972	0.207	0.245	0.277
YJR050W	ISY1	0.0739	0.0902	0.1057	6.6	7.7	9.4	7.0	8.3	10.3	596.0	1000	1	2.184	0.161	0.197	0.231
YJR051W	OSM1	0.0489	0.0589	0.0677	10.2	11.8	14.2	11.4	13.3	16.5	3233.0	1000	1	3.759	0.184	0.221	0.255
YJR052W	RAD7	0.0878	0.1068	0.1252	5.5	6.5	7.9	5.9	6.9	8.6	940.5	1000	1	2.71	0.238	0.289	0.339
YJR053W	BFA1	0.0806	0.0925	0.1065	6.5	7.5	8.6	7.0	8.1	9.4	955.3	1000	1	0.2802	0.023	0.026	0.030
YJR054W	YJR054W	0.044	0.0572	0.0702	9.9	12.1	15.8	10.9	13.8	18.7	1719.3	1000	1	2.96	0.130	0.169	0.208
YJR055W	HIT1	0.0495	0.0614	0.0778	8.9	11.3	14.0	9.8	12.7	16.3	210.1	1000	0	1.404	0.070	0.086	0.109
YJR056C	YJR056C	0.0564	0.0638	0.0712	9.7	10.9	12.3	10.8	12.2	14.0	731.9	1000	1	2.127	0.120	0.136	0.151
YJR057W	CDC8	0.0413	0.0469	0.052	13.3	14.8	16.8	15.4	17.3	20.2	1123.2	1000	1	2.709	0.112	0.127	0.141
YJR058C	APS2	0.0236	0.0279	0.0316	22.0	24.8	29.3	28.1	33.0	41.5	836.4	1000	1	4.256	0.100	0.119	0.135
YJR059W	PTK2	0.0708	0.0862	0.1076	6.4	8.0	9.8	6.9	8.7	10.8	10113.7	901	1	3.781	0.268	0.326	0.407
YJR060W	CBF1	0.0752	0.0899	0.1065	6.5	7.7	9.2	7.0	8.3	10.1	2883.0	1000	1	0.672	0.051	0.060	0.072
YJR061W	YJR061W	0.0514	0.0594	0.0668	10.4	11.7	13.5	11.6	13.2	15.6	1308.2	1000	1	1.125	0.058	0.067	0.075
YJR062C	NTA1	0.0639	0.0762	0.0879	7.9	9.1	10.8	8.6	10.0	12.2	2425.2	1000	1	2.091	0.134	0.159	0.184
YJR063W	RPA12	0.0377	0.0465	0.0662	10.5	14.9	18.4	11.7	17.5	22.5	946.8	1000	1	8.19	0.309	0.381	0.542
YJR064W	CCT5	0.041	0.0489	0.0572	12.1	14.2	16.9	13.8	16.5	20.3	15104.7	985	1	12.78	0.524	0.625	0.731
YJR066W	TOR1	0.0831	0.1005	0.1179	5.9	6.9	8.3	6.2	7.4	9.1	12163.0	751	1	3.746	0.311	0.377	0.442
YJR067C	YAE1	0.0733	0.0897	0.108	6.4	7.7	9.5	6.9	8.4	10.4	556.8	1000	1	3.059	0.224	0.274	0.330
YJR068W	RFC2	0.0478	0.0568	0.0648	10.7	12.2	14.5	12.0	13.9	16.9	2386.7	1000	1	3.683	0.176	0.209	0.239
YJR069C	HAM1	0.0467	0.0648	0.0826	8.4	10.7	14.9	9.2	12.0	17.4	1146.5	1000	1	6.028	0.282	0.391	0.498
YJR070C	LIA1	0.0626	0.0749	0.0872	7.9	9.3	11.1	8.6	10.2	12.4	3405.4	1000	1	10.94	0.685	0.820	0.954
YJR072C	NPA3	0.043	0.0575	0.0728	9.5	12.0	16.1	10.5	13.7	19.2	2692.4	1000	1	6.886	0.296	0.396	0.501
YJR073C	OPI3	0.0295	0.0472	0.0632	11.0	14.7	23.5	12.3	17.2	30.7	16336.8	760	1	5.189	0.153	0.245	0.328
YJR074W	MOG1	0.0277	0.0388	0.0496	14.0	17.9	25.0	16.2	21.7	33.3	1930.4	1000	1	2.337	0.065	0.091	0.116
YJR075W	HOC1	0.0406	0.0506	0.0594	11.7	13.7	17.1	13.2	15.9	20.6	6827.4	1000	1	8.615	0.350	0.436	0.512
YJR076C	CDC11	0.0634	0.0782	0.0944	7.3	8.9	10.9	7.9	9.7	12.3	4391.2	1000	1	4.508	0.286	0.353	0.426
YJR077C	MIR1	0.0437	0.0612	0.0809	8.6	11.3	15.9	9.4	12.8	18.8	14122.7	742	1	17.89	0.782	1.095	1.447
YJR078W	BNA2	0.0455	0.0667	0.0869	8.0	10.4	15.2	8.7	11.6	18.0	240.4	1000	0	1.212	0.055	0.081	0.105
YJR080C	AIM24	0.0358	0.0465	0.0565	12.3	14.9	19.4	14.0	17.5	24.0	2154.5	1000	1	3.752	0.134	0.175	0.212
YJR082C	EAF6	0.0357	0.0428	0.0492	14.1	16.2	19.4	16.4	19.3	24.1	483.6	1000	1	4.417	0.158	0.189	0.217
YJR083C	ACF4	0.0699	0.0816	0.0944	7.3	8.5	9.9	7.9	9.3	11.0	313.6	1000	1	1.599	0.112	0.131	0.151
YJR084W	YJR084W	0.047	0.0549	0.0631	11.0	12.6	14.7	12.3	14.4	17.3	1105.7	1000	1	2.244	0.106	0.123	0.142
YJR085C	YJR085C	0.0231	0.0294	0.0356	19.5	23.6	30.0	24.2	30.8	42.8	3493.0	1000	1	12.39	0.286	0.364	0.441
YJR086W	STE18	0.0497	0.0684	0.0831	8.3	10.1	14.0	9.1	11.3	16.2	201.9	1000	0	7.814	0.388	0.535	0.649
YJR087W	YJR087W	0.0901	0.1285	0.165	4.2	5.4	7.7	4.4	5.7	8.3	52.5	1000	0	0.222	0.020	0.029	0.037
YJR088C	EMC2	0.0484	0.059	0.0692	10.0	11.8	14.3	11.1	13.3	16.7	2381.4	1000	1	3.848	0.186	0.227	0.266
YJR089W	BIR1	0.0917	0.1049	0.1187	5.8	6.6	7.6	6.2	7.1	8.2	2208.8	1000	1	1.882	0.173	0.197	0.223
YJR090C	GRR1	0.1099	0.1295	0.1499	4.6	5.4	6.3	4.8	5.7	6.7	4632.7	1000	1	2.884	0.317	0.374	0.432
YJR091C	JSN1	0.1003	0.1176	0.1377	5.0	5.9	6.9	5.3	6.3	7.4	10096.1	896	1	3.524	0.353	0.414	0.485
YJR092W	BUD4	0.0932	0.1148	0.1354	5.1	6.0	7.4	5.4	6.4	8.0	4843.3	1000	1	3.251	0.303	0.373	0.440
YJR093C	FIP1	0.0893	0.1088	0.1317	5.3	6.4	7.8	5.6	6.8	8.4	735.3	1000	1	2.945	0.263	0.320	0.388
YJR094C	IME1	0.2947	0.3949	0.5784	1.2	1.8	2.4	1.2	1.8	2.4	49.3	1000	0	0.7212	0.213	0.285	0.417
YJR096W	YJR096W	0.0414	0.0579	0.072	9.6	12.0	16.7	10.6	13.6	20.1	1380.2	1000	1	2.821	0.117	0.163	0.203
YJR097W	JJJ3	0.1443	0.201	0.275	2.5	3.4	4.8	2.6	3.6	5.0	43.5	1000	0	1.528	0.221	0.307	0.420
YJR098C	YJR098C	0.0776	0.0891	0.0998	6.9	7.8	8.9	7.5	8.4	9.8	717.4	1000	1	0.8748	0.068	0.078	0.087
YJR099W	YUH1	0.0262	0.0317	0.0368	18.8	21.9	26.4	23.2	27.9	35.9	947.9	1000	1	2.621	0.069	0.083	0.096
YJR100C	AIM25	0.03	0.0412	0.0529	13.1	16.8	23.1	15.1	20.2	30.1	1123.4	1000	1	2.554	0.077	0.105	0.135
YJR101W	RSM26	0.043	0.0528	0.0624	11.1	13.1	16.1	12.5	15.1	19.2	1362.4	1000	1	4.813	0.207	0.254	0.300
YJR102C	VPS25	0.0241	0.0271	0.0297	23.3	25.6	28.8	30.4	34.4	40.4	680.9	1000	1	1.894	0.046	0.051	0.056
YJR103W	URA8	0.0518	0.0725	0.0935	7.4	9.6	13.4	8.0	10.6	15.4	6082.4	1000	1	4.808	0.249	0.349	0.450
YJR106W	ECM27	0.0821	0.097	0.1165	6.0	7.1	8.4	6.3	7.7	9.2	2907.5	1000	1	1.022	0.084	0.099	0.119
YJR107W	YJR107W	0.0785	0.0959	0.1135	6.1	7.2	8.8	6.5	7.8	9.7	1391.1	1000	1	0.7332	0.058	0.070	0.083
YJR108W	ABM1	0.0471	0.0736	0.1026	6.8	9.4	14.7	7.2	10.4	17.2	44.6	1000	0	0.6192	0.029	0.046	0.064
YJR109C	CPA2	0.0581	0.0775	0.0958	7.2	8.9	11.9	7.8	9.8	13.5	18544.6	438	1	26.69	1.551	2.069	2.557
YJR110W	YMR1	0.0728	0.095	0.1344	5.2	7.3	9.5	5.4	7.9	10.5	703.7	1000	1	1.907	0.139	0.181	0.256
YJR111C	YJR111C	0.0689	0.0781	0.0879	7.9	8.9	10.1	8.6	9.7	11.2	563.4	1000	1	6.779	0.467	0.529	0.596
YJR112W	NNF1	0.0515	0.0636	0.0751	9.2	10.9	13.5	10.2	12.2	15.6	503.6	1000	1	1.73	0.089	0.110	0.130
YJR112W-A	YJR112W-A	0.0226	0.0261	0.029	23.9	26.6	30.7	31.4	36.1	44.3	789.8	1000	1	2.764	0.062	0.072	0.080
YJR113C	RSM7	0.0422	0.0568	0.0713	9.7	12.2	16.4	10.8	13.9	19.6	1427.9	1000	1	2.718	0.115	0.154	0.194
YJR115W	YJR115W	0.1719	0.2478	0.3219	2.2	2.8	4.0	2.2	2.9	4.2	69.9	1000	0	0.873	0.150	0.216	0.281
YJR116W	TDA4	0.0996	0.1157	0.1321	5.2	6.0	7.0	5.5	6.4	7.5	649.6	1000	1	2.768	0.276	0.320	0.366
YJR117W	STE24	0.0896	0.1078	0.1308	5.3	6.4	7.7	5.6	6.9	8.4	5139.5	1000	1	7.497	0.672	0.808	0.981
YJR118C	ILM1	0.0091	0.0112	0.0131	53.0	62.2	76.1	112.2	163.0	314.1	1087.5	1000	1	6.255	0.057	0.070	0.082
YJR119C	JHD2	0.0443	0.052	0.0597	11.6	13.3	15.6	13.1	15.4	18.5	1121.5	1000	1	1.158	0.051	0.060	0.069
YJR120W	YJR120W	0.0233	0.0518	0.0735	9.4	13.4	29.8	10.4	15.4	42.3	1197.3	1000	1	0.0252	0.001	0.001	0.002
YJR122W	IBA57	0.0653	0.0758	0.086	8.1	9.1	10.6	8.8	10.1	11.9	1876.1	1000	1	1.859	0.121	0.141	0.160
YJR124C	YJR124C	0.0385	0.0443	0.0488	14.2	15.7	18.0	16.5	18.5	21.9	3689.8	1000	1	3.396	0.131	0.150	0.166
YJR125C	ENT3	0.0577	0.0711	0.0857	8.1	9.7	12.0	8.8	10.8	13.6	4639.1	1000	1	4.125	0.238	0.293	0.354
YJR126C	VPS70	0.0599	0.074	0.0881	7.9	9.4	11.6	8.5	10.3	13.1	7851.8	1000	1	3.921	0.235	0.290	0.345
YJR127C	RSF2	0.1011	0.116	0.1346	5.1	6.0	6.9	5.4	6.4	7.4	6973.7	999	1	4.558	0.461	0.529	0.614
YJR129C	YJR129C	0.0847	0.1084	0.1331	5.2	6.4	8.2	5.5	6.8	8.9	175.7	1000	0	0.8892	0.075	0.096	0.118
YJR130C	STR2	0.043	0.0512	0.0585	11.8	13.6	16.1	13.4	15.7	19.2	1569.1	1000	1	4.113	0.177	0.211	0.241
YJR131W	MNS1	0.0462	0.0552	0.0632	11.0	12.5	15.0	12.3	14.3	17.6	3867.2	1000	1	1.717	0.079	0.095	0.109
YJR132W	NMD5	0.0744	0.0888	0.1073	6.5	7.8	9.3	6.9	8.5	10.3	9741.9	981	1	3.246	0.242	0.288	0.348
YJR133W	XPT1	0.0328	0.0383	0.0446	15.5	18.1	21.1	18.4	22.1	26.8	2141.6	1000	1	3.721	0.122	0.143	0.166
YJR134C	SGM1	0.0725	0.0888	0.1047	6.6	7.8	9.6	7.1	8.5	10.6	1527.8	1000	1	4.139	0.300	0.368	0.433
YJR135C	MCM22	0.0498	0.0548	0.0614	11.3	12.6	13.9	12.7	14.5	16.2	338.9	1000	0	0.738	0.037	0.040	0.045
YJR136C	TTI2	0.0537	0.0612	0.0688	10.1	11.3	12.9	11.2	12.8	14.8	695.6	1000	1	1.729	0.093	0.106	0.119
YJR137C	MET5	0.0708	0.0848	0.1045	6.6	8.2	9.8	7.1	8.9	10.8	8260.9	997	1	4.46	0.316	0.378	0.466
YJR138W	IML1	0.083	0.0985	0.1151	6.0	7.0	8.4	6.4	7.6	9.1	5305.4	1000	1	2.355	0.196	0.232	0.271
YJR140C	HIR3	0.0779	0.0935	0.1094	6.3	7.4	8.9	6.8	8.0	9.8	4120.5	1000	1	1.701	0.133	0.159	0.186
YJR141W	YJR141W	0.0238	0.0272	0.0307	22.6	25.5	29.1	29.2	34.2	41.0	691.8	1000	1	1.608	0.038	0.044	0.049
YJR142W	YJR142W	0.0402	0.0476	0.0546	12.7	14.6	17.3	14.5	17.0	20.8	2310.6	1000	1	3.38	0.136	0.161	0.185
YJR144W	MGM101	0.0314	0.0441	0.055	12.6	15.7	22.1	14.4	18.6	28.3	2673.5	1000	1	5.086	0.160	0.224	0.280
YJR146W	YJR146W	0.037	0.0507	0.0649	10.7	13.7	18.7	12.0	15.8	23.0	108.2	1000	0	0.0528	0.002	0.003	0.003
YJR147W	HMS2	0.1285	0.1622	0.2461	2.8	4.3	5.4	2.9	4.5	5.7	2061.0	1000	1	0.933	0.120	0.151	0.230
YJR148W	BAT2	0.0373	0.0529	0.0688	10.1	13.1	18.6	11.2	15.1	22.8	3251.5	1000	1	15.57	0.581	0.824	1.071
YJR149W	YJR149W	0.056	0.0674	0.0854	8.1	10.3	12.4	8.8	11.5	14.1	796.4	1000	1	2.124	0.119	0.143	0.181
YJR150C	DAN1	0.0126	0.0161	0.0207	33.5	43.2	55.2	50.2	75.7	122.5	1798.8	1000	0	0.921	0.012	0.015	0.019
YJR151C	DAN4	0.1063	0.1635	0.2803	2.5	4.2	6.5	2.5	4.4	7.0	815.7	1000	1	1.207	0.128	0.197	0.338
YJR152W	DAL5	0.0416	0.0467	0.0519	13.4	14.8	16.7	15.4	17.4	20.0	943.0	1000	1	0.837	0.035	0.039	0.043
YJR154W	YJR154W	0.0441	0.053	0.0628	11.0	13.1	15.7	12.4	15.0	18.6	518.4	1000	1	0.8898	0.039	0.047	0.056
YJR155W	AAD10	0.0526	0.0643	0.0763	9.1	10.8	13.2	10.0	12.1	15.2	443.7	1000	1	1.422	0.075	0.091	0.109
YJR161C	COS5	0.0454	0.0533	0.0648	10.7	13.0	15.3	12.0	14.9	18.0	190.6	1000	0	0.552	0.025	0.029	0.036
YKL001C	MET14	0.0239	0.0279	0.0314	22.0	24.8	29.0	28.2	33.0	40.7	780.5	1000	1	5.209	0.125	0.145	0.164
YKL002W	DID4	0.0481	0.067	0.0839	8.3	10.3	14.4	9.0	11.5	16.8	1188.7	1000	1	5.49	0.264	0.368	0.461
YKL003C	MRP17	0.0668	0.0792	0.0923	7.5	8.8	10.4	8.1	9.6	11.6	427.9	1000	1	4.743	0.317	0.376	0.438
YKL004W	AUR1	0.0564	0.0647	0.0738	9.4	10.7	12.3	10.4	12.0	14.0	12126.0	1000	1	6.799	0.384	0.440	0.502
YKL005C	BYE1	0.0761	0.0925	0.1112	6.2	7.5	9.1	6.6	8.1	10.0	1709.5	1000	1	4.202	0.320	0.389	0.467
YKL006C-A	SFT1	0.0188	0.0217	0.0244	28.4	31.9	37.0	39.6	46.8	58.5	719.4	1000	1	5.134	0.097	0.111	0.125
YKL007W	CAP1	0.0417	0.0514	0.0597	11.6	13.5	16.6	13.1	15.6	19.9	4870.1	1000	1	7.084	0.295	0.364	0.423
YKL008C	LAC1	0.0353	0.0454	0.0561	12.4	15.3	19.6	14.1	18.0	24.4	5325.9	1000	1	12.96	0.458	0.589	0.727
YKL009W	MRT4	0.0525	0.061	0.0691	10.0	11.4	13.2	11.1	12.8	15.2	1963.9	1000	1	22.44	1.178	1.369	1.551
YKL010C	UFD4	0.0889	0.1105	0.1343	5.2	6.3	7.8	5.4	6.7	8.5	7228.6	998	1	5.305	0.472	0.586	0.713
YKL011C	CCE1	0.0476	0.0591	0.0726	9.5	11.7	14.6	10.5	13.3	17.0	494.1	1000	1	2.062	0.098	0.122	0.150
YKL012W	PRP40	0.0732	0.0851	0.0989	7.0	8.1	9.5	7.5	8.9	10.4	2045.3	1000	1	2.816	0.206	0.240	0.279
YKL013C	ARC19	0.0415	0.0516	0.0632	11.0	13.4	16.7	12.3	15.5	20.0	4867.6	1000	1	9.953	0.413	0.514	0.629
YKL014C	URB1	0.1052	0.1419	0.1753	4.0	4.9	6.6	4.1	5.1	7.1	7579.4	989	1	5.203	0.547	0.738	0.912
YKL015W	PUT3	0.0871	0.102	0.1215	5.7	6.8	8.0	6.0	7.3	8.6	3431.0	1000	1	3.173	0.276	0.324	0.386
YKL016C	ATP7	0.0263	0.0307	0.0342	20.3	22.6	26.4	25.4	29.2	35.7	5594.4	1000	1	16.65	0.438	0.511	0.570
YKL017C	HCS1	0.0425	0.0522	0.0618	11.2	13.3	16.3	12.6	15.3	19.5	1230.8	1000	1	1.648	0.070	0.086	0.102
YKL018C-A	YKL018C-A	0.0309	0.0408	0.0508	13.6	17.0	22.4	15.8	20.4	28.8	758.3	1000	1	4.073	0.126	0.166	0.207
YKL018W	SWD2	0.0941	0.1074	0.1203	5.8	6.5	7.4	6.1	6.9	8.0	1382.8	1000	1	2.663	0.251	0.286	0.320
YKL019W	RAM2	0.0401	0.056	0.0732	9.5	12.4	17.3	10.5	14.1	20.9	3047.9	1000	1	2.714	0.109	0.152	0.199
YKL020C	SPT23	0.1157	0.1349	0.155	4.5	5.1	6.0	4.7	5.4	6.4	5013.5	1000	1	3.152	0.365	0.425	0.489
YKL021C	MAK11	0.0409	0.0456	0.0507	13.7	15.2	16.9	15.8	17.9	20.4	3381.6	1000	1	5.272	0.216	0.240	0.267
YKL022C	CDC16	0.0787	0.0898	0.102	6.8	7.7	8.8	7.3	8.4	9.7	2869.2	1000	1	2.264	0.178	0.203	0.231
YKL023C-A	YKL023C-A	0.0462	0.0634	0.0805	8.6	10.9	15.0	9.4	12.3	17.7	710.4	1000	1	3.176	0.147	0.201	0.256
YKL023W	YKL023W	0.0597	0.0754	0.093	7.5	9.2	11.6	8.1	10.1	13.1	1132.1	1000	1	2.587	0.155	0.195	0.241
YKL024C	URA6	0.0221	0.0262	0.0296	23.4	26.4	31.4	30.5	35.9	45.6	1646.4	1000	1	5.861	0.130	0.154	0.174
YKL025C	PAN3	0.1522	0.1848	0.2403	2.9	3.8	4.6	3.0	3.9	4.8	1618.9	1000	1	3.786	0.576	0.700	0.910
YKL027W	YKL027W	0.0801	0.1023	0.1325	5.2	6.8	8.7	5.5	7.3	9.5	728.6	1000	1	3.637	0.291	0.372	0.482
YKL028W	TFA1	0.0781	0.0922	0.1077	6.4	7.5	8.9	6.9	8.1	9.7	2318.1	1000	1	5.304	0.414	0.489	0.571
YKL029C	MAE1	0.0606	0.0814	0.1028	6.7	8.5	11.4	7.2	9.3	12.9	9462.2	910	1	6.941	0.421	0.565	0.714
YKL031W	YKL031W	0.06	0.0904	0.1236	5.6	7.7	11.6	5.9	8.3	13.1	31.5	1000	0	0.1218	0.007	0.011	0.015
YKL032C	IXR1	0.1568	0.2184	0.3593	1.9	3.2	4.4	2.0	3.3	4.6	1169.7	1000	1	7.16	1.123	1.564	2.573
YKL033W	TTI1	0.0929	0.1138	0.1327	5.2	6.1	7.5	5.5	6.5	8.1	1779.6	1000	1	1.453	0.135	0.165	0.193
YKL033W-A	YKL033W-A	0.0168	0.02	0.0229	30.2	34.6	41.2	43.2	52.8	69.9	5916.2	1000	1	11.92	0.200	0.238	0.273
YKL034W	TUL1	0.0996	0.1157	0.1319	5.3	6.0	7.0	5.5	6.4	7.5	2895.9	1000	1	2.023	0.202	0.234	0.267
YKL037W	AIM26	0.0549	0.0785	0.1027	6.7	8.8	12.6	7.2	9.7	14.4	100.3	1000	0	0.4848	0.027	0.038	0.050
YKL038W	RGT1	0.0786	0.094	0.1134	6.1	7.4	8.8	6.5	8.0	9.7	5904.7	1000	1	2.191	0.172	0.206	0.249
YKL039W	PTM1	0.0772	0.094	0.109	6.4	7.4	9.0	6.8	8.0	9.9	8466.4	1000	1	5.849	0.452	0.550	0.638
YKL040C	NFU1	0.0335	0.039	0.0439	15.8	17.8	20.7	18.7	21.6	26.0	1351.1	1000	1	3.904	0.131	0.152	0.171
YKL041W	VPS24	0.0471	0.0555	0.0622	11.1	12.5	14.7	12.5	14.3	17.2	909.8	1000	1	3.97	0.187	0.220	0.247
YKL042W	SPC42	0.0884	0.1083	0.1266	5.5	6.4	7.8	5.8	6.8	8.5	635.2	1000	1	2.227	0.197	0.241	0.282
YKL043W	PHD1	0.1926	0.2972	0.4659	1.5	2.3	3.6	1.5	2.4	3.7	971.5	1000	1	4.395	0.847	1.306	2.048
YKL044W	YKL044W	0.1091	0.1614	0.2087	3.3	4.3	6.4	3.4	4.5	6.8	61.8	1000	0	2.567	0.280	0.414	0.536
YKL045W	PRI2	0.0481	0.0561	0.0633	11.0	12.4	14.4	12.3	14.1	16.8	2267.7	1000	1	2.922	0.141	0.164	0.185
YKL046C	DCW1	0.048	0.0602	0.0731	9.5	11.5	14.4	10.5	13.0	16.9	10667.5	989	1	14.96	0.718	0.901	1.094
YKL047W	YKL047W	0.0294	0.0357	0.0434	16.0	19.4	23.5	19.0	24.1	30.7	2295.9	1000	1	1.655	0.049	0.059	0.072
YKL048C	ELM1	0.0658	0.076	0.0872	7.9	9.1	10.5	8.6	10.0	11.8	1073.6	1000	1	1.243	0.082	0.094	0.108
YKL049C	CSE4	0.065	0.0774	0.0882	7.9	9.0	10.7	8.5	9.8	11.9	616.8	1000	1	2.367	0.154	0.183	0.209
YKL050C	YKL050C	0.0636	0.0823	0.1043	6.6	8.4	10.9	7.1	9.2	12.2	1086.1	1000	1	0.8502	0.054	0.070	0.089
YKL051W	SFK1	0.1037	0.1365	0.1697	4.1	5.1	6.7	4.3	5.3	7.2	1825.7	1000	1	6.311	0.654	0.861	1.071
YKL052C	ASK1	0.0573	0.0717	0.0886	7.8	9.7	12.1	8.5	10.7	13.8	1163.8	1000	1	3.071	0.176	0.220	0.272
YKL055C	OAR1	0.0596	0.073	0.088	7.9	9.5	11.6	8.5	10.5	13.2	1078.3	1000	1	0.3918	0.023	0.029	0.034
YKL057C	NUP120	0.0617	0.091	0.1157	6.0	7.6	11.2	6.4	8.2	12.6	5361.5	1000	1	5.011	0.309	0.456	0.580
YKL058W	TOA2	0.0283	0.0344	0.039	17.8	20.2	24.5	21.6	25.2	32.4	2094.3	1000	1	9.747	0.276	0.335	0.380
YKL059C	MPE1	0.0888	0.1021	0.1194	5.8	6.8	7.8	6.2	7.3	8.5	1380.9	1000	1	2.043	0.181	0.209	0.244
YKL061W	BLI1	0.1016	0.134	0.1635	4.2	5.2	6.8	4.4	5.5	7.3	100.7	1000	0	2.26	0.230	0.303	0.370
YKL062W	MSN4	0.1252	0.146	0.1686	4.1	4.7	5.5	4.3	5.0	5.9	2578.5	1000	1	4.624	0.579	0.675	0.780
YKL063C	YKL063C	0.1544	0.1915	0.2291	3.0	3.6	4.5	3.1	3.8	4.7	427.7	1000	1	6.268	0.968	1.200	1.436
YKL064W	MNR2	0.0718	0.0914	0.1106	6.3	7.6	9.7	6.7	8.2	10.7	3241.5	1000	1	4.9	0.352	0.448	0.542
YKL065C	YET1	0.0203	0.0241	0.0274	25.3	28.8	34.1	33.9	40.3	51.6	6394.1	1000	1	12.57	0.255	0.303	0.345
YKL065W-A	YKL065W-A	0.0139	0.027	0.0314	22.0	25.6	49.7	28.2	34.4	98.3	59.5	999	0	0.4038	0.006	0.011	0.013
YKL066W	YKL066W	0.0432	0.0493	0.0545	12.7	14.1	16.1	14.6	16.3	19.1	2124.4	1000	1	2.325	0.100	0.115	0.127
YKL067W	YNK1	0.0172	0.0221	0.0275	25.2	31.3	40.4	33.7	45.5	67.6	3126.4	1000	1	18.02	0.310	0.398	0.496
YKL068W	NUP100	0.1012	0.1214	0.1459	4.8	5.7	6.9	5.0	6.1	7.4	5933.3	1000	1	5.093	0.515	0.618	0.743
YKL068W-A	YKL068W-A	0.06	0.075	0.0929	7.5	9.2	11.6	8.1	10.2	13.1	84.4	1000	0	10.27	0.616	0.770	0.954
YKL069W	YKL069W	0.0198	0.0245	0.0288	24.0	28.3	35.0	31.6	39.4	53.8	1522.9	1000	1	1.843	0.037	0.045	0.053
YKL071W	YKL071W	0.0279	0.033	0.0384	18.1	21.0	24.8	22.0	26.5	33.0	94.9	1000	0	3.916	0.109	0.129	0.150
YKL072W	STB6	0.1018	0.1224	0.1417	4.9	5.7	6.8	5.1	6.0	7.3	1349.6	1000	1	1.793	0.183	0.219	0.254
YKL073W	LHS1	0.0466	0.0567	0.0656	10.6	12.2	14.9	11.8	13.9	17.5	10606.5	1000	1	3.676	0.171	0.208	0.241
YKL074C	MUD2	0.0774	0.0892	0.0998	6.9	7.8	9.0	7.5	8.4	9.8	1446.8	1000	1	1.87	0.145	0.167	0.187
YKL075C	YKL075C	0.0667	0.0779	0.0885	7.8	8.9	10.4	8.5	9.8	11.6	746.6	1000	1	2.112	0.141	0.165	0.187
YKL076C	PSY1	0.0251	0.0284	0.0322	21.5	24.4	27.6	27.4	32.2	38.1	104.5	1000	0	0.3282	0.008	0.009	0.011
YKL077W	YKL077W	0.0376	0.0447	0.0518	13.4	15.5	18.4	15.4	18.3	22.6	6436.3	1000	1	8.019	0.302	0.358	0.415
YKL078W	DHR2	0.0835	0.1025	0.1256	5.5	6.8	8.3	5.8	7.3	9.0	895.8	1000	1	2.404	0.201	0.246	0.302
YKL079W	SMY1	0.0822	0.0946	0.1077	6.4	7.3	8.4	6.9	7.9	9.2	1699.7	1000	1	2.193	0.180	0.208	0.236
YKL080W	VMA5	0.0241	0.0285	0.0329	21.1	24.4	28.8	26.7	32.2	40.4	22661.3	964	1	14.07	0.339	0.401	0.463
YKL082C	RRP14	0.1171	0.1428	0.1829	3.8	4.9	5.9	3.9	5.1	6.3	1993.9	1000	1	10.27	1.203	1.467	1.879
YKL084W	HOT13	0.0239	0.0273	0.0307	22.6	25.4	29.0	29.1	34.0	40.8	367.4	1000	0	5.013	0.120	0.137	0.154
YKL085W	MDH1	0.0423	0.057	0.0703	9.9	12.2	16.4	10.9	13.8	19.6	7556.5	1000	1	20.79	0.879	1.185	1.461
YKL087C	CYT2	0.054	0.0674	0.0812	8.5	10.3	12.8	9.3	11.5	14.7	923.0	1000	1	3.115	0.168	0.210	0.253
YKL088W	CAB3	0.0895	0.1071	0.1247	5.6	6.5	7.7	5.9	6.9	8.4	2267.4	1000	1	2.078	0.186	0.223	0.259
YKL089W	MIF2	0.0849	0.1006	0.1165	6.0	6.9	8.2	6.3	7.4	8.9	810.7	1000	1	1.747	0.148	0.176	0.204
YKL090W	CUE2	0.0309	0.0363	0.0425	16.3	19.1	22.4	19.5	23.6	28.9	788.0	1000	1	1.376	0.043	0.050	0.058
YKL091C	YKL091C	0.0506	0.0688	0.0856	8.1	10.1	13.7	8.8	11.2	15.9	1603.6	1000	1	2.23	0.113	0.153	0.191
YKL092C	BUD2	0.1023	0.1252	0.1475	4.7	5.5	6.8	4.9	5.9	7.3	2083.9	1000	1	1.967	0.201	0.246	0.290
YKL093W	MBR1	0.0576	0.0786	0.1016	6.8	8.8	12.0	7.3	9.7	13.7	641.2	1000	1	0.5508	0.032	0.043	0.056
YKL094W	YJU3	0.0462	0.0616	0.0757	9.2	11.3	15.0	10.1	12.7	17.6	3518.6	1000	1	5.604	0.259	0.345	0.424
YKL095W	YJU2	0.0739	0.0976	0.1233	5.6	7.1	9.4	6.0	7.6	10.3	387.9	1000	1	0.8502	0.063	0.083	0.105
YKL096W	CWP1	0.0563	0.0788	0.1035	6.7	8.8	12.3	7.2	9.6	14.0	6012.0	996	1	8.837	0.498	0.696	0.915
YKL098W	MTC2	0.0588	0.0789	0.0976	7.1	8.8	11.8	7.6	9.6	13.4	404.4	1000	1	2.249	0.132	0.177	0.220
YKL099C	UTP11	0.0407	0.0465	0.0525	13.2	14.9	17.0	15.2	17.5	20.5	1367.6	1000	1	4.344	0.177	0.202	0.228
YKL100C	YKL100C	0.0553	0.0708	0.0872	7.9	9.8	12.5	8.6	10.8	14.3	9380.8	1000	1	5.37	0.297	0.380	0.468
YKL103C	LAP4	0.0449	0.0614	0.0786	8.8	11.3	15.4	9.7	12.7	18.2	7038.9	1000	1	7.047	0.316	0.433	0.554
YKL104C	GFA1	0.0585	0.071	0.0989	7.0	9.8	11.8	7.5	10.8	13.4	29232.7	201	1	12.93	0.756	0.918	1.278
YKL105C	YKL105C	0.0834	0.0995	0.1158	6.0	7.0	8.3	6.4	7.5	9.1	3491.3	1000	1	1.849	0.154	0.184	0.214
YKL106W	AAT1	0.0622	0.0695	0.0783	8.9	10.0	11.1	9.7	11.1	12.5	4138.9	1000	1	3.008	0.187	0.209	0.236
YKL108W	SLD2	0.0752	0.0926	0.1118	6.2	7.5	9.2	6.6	8.1	10.2	731.0	1000	1	1.838	0.138	0.170	0.206
YKL109W	HAP4	0.1181	0.1429	0.1648	4.2	4.8	5.9	4.4	5.1	6.2	1679.0	1000	1	12.79	1.510	1.827	2.107
YKL110C	KTI12	0.0538	0.0603	0.0672	10.3	11.5	12.9	11.5	13.0	14.8	1384.0	1000	1	5.035	0.271	0.304	0.338
YKL112W	ABF1	0.0736	0.0857	0.0993	7.0	8.1	9.4	7.5	8.8	10.4	7323.8	1000	1	3.776	0.278	0.324	0.375
YKL113C	RAD27	0.0521	0.0678	0.082	8.5	10.2	13.3	9.2	11.4	15.3	3182.8	1000	1	3.598	0.188	0.244	0.295
YKL114C	APN1	0.054	0.0693	0.0825	8.4	10.0	12.8	9.2	11.1	14.7	920.0	1000	1	5.281	0.285	0.366	0.436
YKL115C	YKL115C	0.0165	0.0208	0.0247	28.0	33.4	42.0	38.9	49.9	72.2	182.2	1000	0	0.138	0.002	0.003	0.003
YKL116C	PRR1	0.0842	0.0965	0.1114	6.2	7.2	8.2	6.6	7.7	9.0	2343.8	1000	1	2.503	0.211	0.242	0.279
YKL117W	SBA1	0.0228	0.0265	0.0298	23.3	26.1	30.5	30.3	35.3	43.7	11492.0	1000	1	39.75	0.906	1.053	1.185
YKL119C	VPH2	0.0151	0.0185	0.0221	31.3	37.5	45.9	45.5	59.7	84.6	1152.2	1000	1	3.969	0.060	0.073	0.088
YKL120W	OAC1	0.0822	0.1021	0.1217	5.7	6.8	8.4	6.0	7.3	9.2	416.7	1000	1	4.556	0.375	0.465	0.554
YKL121W	DGR2	0.0786	0.0903	0.1045	6.6	7.7	8.8	7.1	8.3	9.7	2183.5	1000	1	1.398	0.110	0.126	0.146
YKL122C	SRP21	0.1079	0.127	0.1475	4.7	5.5	6.4	4.9	5.8	6.9	887.5	1000	1	18.39	1.984	2.335	2.712
YKL123W	YKL123W	0.06	0.0946	0.1201	5.8	7.3	11.6	6.1	7.9	13.1	32.7	1000	0	0.1152	0.007	0.011	0.014
YKL124W	SSH4	0.063	0.076	0.0889	7.8	9.1	11.0	8.4	10.0	12.4	1401.0	1000	1	2.033	0.128	0.155	0.181
YKL125W	RRN3	0.0973	0.1125	0.1272	5.4	6.2	7.1	5.8	6.6	7.7	1931.9	1000	1	4.955	0.482	0.557	0.630
YKL126W	YPK1	0.0582	0.0691	0.0825	8.4	10.0	11.9	9.2	11.1	13.5	10838.0	994	1	7.184	0.418	0.496	0.593
YKL127W	PGM1	0.0357	0.0472	0.0587	11.8	14.7	19.4	13.4	17.2	24.0	9832.4	1000	1	5.851	0.209	0.276	0.344
YKL128C	PMU1	0.041	0.0537	0.0683	10.2	12.9	16.9	11.3	14.8	20.3	3652.8	1000	1	5.27	0.216	0.283	0.360
YKL129C	MYO3	0.0676	0.0842	0.1021	6.8	8.2	10.2	7.3	9.0	11.4	7735.4	994	1	2.081	0.141	0.175	0.212
YKL130C	SHE2	0.0232	0.0271	0.031	22.4	25.6	29.8	28.8	34.3	42.4	1198.2	1000	1	3.189	0.074	0.086	0.099
YKL132C	RMA1	0.0459	0.0547	0.063	11.0	12.7	15.1	12.3	14.5	17.8	1019.9	1000	1	0.9918	0.046	0.054	0.062
YKL133C	YKL133C	0.0239	0.0282	0.0329	21.1	24.6	29.0	26.7	32.6	40.8	715.2	1000	1	0.9768	0.023	0.028	0.032
YKL134C	1-Oct	0.0771	0.092	0.1076	6.4	7.5	9.0	6.9	8.1	9.9	1813.0	1000	1	1.123	0.087	0.103	0.121
YKL135C	APL2	0.0691	0.0839	0.0972	7.1	8.3	10.0	7.7	9.0	11.1	4098.1	1000	1	4.69	0.324	0.394	0.456
YKL136W	YKL136W	0.0174	0.0233	0.0348	19.9	29.8	39.8	24.9	42.3	66.0	59.4	1000	0	0.2778	0.005	0.006	0.010
YKL137W	CMC1	0.0226	0.0279	0.0322	21.5	24.9	30.7	27.4	33.0	44.3	803.5	1000	1	3.635	0.082	0.101	0.117
YKL138C	MRPL31	0.0335	0.0399	0.046	15.1	17.4	20.7	17.7	21.0	26.0	948.5	1000	1	3.298	0.111	0.132	0.152
YKL138C-A	HSK3	0.0354	0.041	0.0453	15.3	16.9	19.6	18.0	20.3	24.4	631.8	1000	1	3.076	0.109	0.126	0.139
YKL139W	CTK1	0.07	0.0799	0.0912	7.6	8.7	9.9	8.2	9.5	11.0	1327.5	1000	1	2.345	0.164	0.187	0.214
YKL140W	TGL1	0.0622	0.0747	0.0891	7.8	9.3	11.1	8.4	10.2	12.5	4188.9	1000	1	3.025	0.188	0.226	0.270
YKL141W	SDH3	0.0359	0.0439	0.0515	13.5	15.8	19.3	15.5	18.7	23.9	4066.8	1000	1	11.12	0.399	0.488	0.573
YKL142W	MRP8	0.0213	0.0245	0.0273	25.4	28.2	32.5	33.9	39.3	48.0	4372.4	1000	1	12.37	0.263	0.303	0.338
YKL143W	LTV1	0.0698	0.0808	0.0921	7.5	8.6	9.9	8.1	9.4	11.0	2036.5	1000	1	4.014	0.280	0.324	0.370
YKL144C	RPC25	0.0366	0.042	0.0471	14.7	16.5	19.0	17.2	19.8	23.4	1115.6	1000	1	3.008	0.110	0.126	0.142
YKL148C	SDH1	0.0604	0.0808	0.1047	6.6	8.6	11.5	7.1	9.4	13.0	8681.8	935	1	5.449	0.329	0.440	0.571
YKL149C	DBR1	0.0314	0.0378	0.0441	15.7	18.3	22.1	18.6	22.4	28.3	1098.4	1000	1	2.378	0.075	0.090	0.105
YKL150W	MCR1	0.0328	0.0387	0.0434	16.0	17.9	21.1	19.0	21.8	26.8	7949.8	1000	1	10.42	0.342	0.403	0.452
YKL151C	YKL151C	0.04	0.0672	0.0953	7.3	10.3	17.3	7.8	11.5	21.0	1656.9	1000	1	3.637	0.146	0.244	0.347
YKL154W	SRP102	0.036	0.0414	0.0467	14.9	16.7	19.3	17.4	20.1	23.8	1710.5	1000	1	5.387	0.194	0.223	0.252
YKL155C	RSM22	0.0803	0.0971	0.114	6.1	7.1	8.6	6.5	7.7	9.4	1637.6	1000	1	3.001	0.241	0.291	0.342
YKL156W	RPS27A	0.0507	0.061	0.0704	9.8	11.4	13.7	10.9	12.8	15.8	3560.5	1000	1	49.36	2.503	3.011	3.475
YKL157W	APE2	0.0335	0.0407	0.0478	14.5	17.0	20.7	16.9	20.5	26.1	22684.6	839	1	4.611	0.155	0.188	0.220
YKL159C	RCN1	0.0188	0.0223	0.0266	26.1	31.1	36.8	35.2	45.0	58.0	377.0	1000	0	1.715	0.032	0.038	0.046
YKL160W	ELF1	0.0232	0.0268	0.0299	23.2	25.8	29.9	30.1	34.8	42.5	2284.9	1000	1	8.514	0.198	0.228	0.255
YKL161C	KDX1	0.0349	0.0414	0.0469	14.8	16.7	19.8	17.3	20.1	24.7	663.5	1000	1	0.7092	0.025	0.029	0.033
YKL162C	YKL162C	0.1007	0.1236	0.1463	4.7	5.6	6.9	5.0	5.9	7.4	233.4	1000	0	0.888	0.089	0.110	0.130
YKL163W	PIR3	0.0621	0.0793	0.0963	7.2	8.7	11.2	7.8	9.6	12.6	530.9	1000	1	2.79	0.173	0.221	0.269
YKL164C	PIR1	0.1112	0.1446	0.1903	3.6	4.8	6.2	3.8	5.0	6.6	8441.7	879	1	26.25	2.919	3.796	4.996
YKL165C	MCD4	0.0309	0.0388	0.0484	14.3	17.9	22.4	16.7	21.7	28.9	24162.5	686	1	3.262	0.101	0.127	0.158
YKL166C	TPK3	0.0758	0.0878	0.1011	6.9	7.9	9.1	7.4	8.6	10.1	1583.5	1000	1	7.252	0.550	0.637	0.733
YKL167C	MRP49	0.0166	0.0194	0.0223	31.1	35.8	41.7	45.0	55.6	71.3	455.8	1000	0	4.616	0.077	0.090	0.103
YKL168C	KKQ8	0.0753	0.0889	0.103	6.7	7.8	9.2	7.2	8.5	10.1	2887.0	1000	1	1.937	0.146	0.172	0.200
YKL169C	YKL169C	0.06	0.1155	0.1865	3.7	6.0	11.6	3.9	6.4	13.1	32.0	1000	0	0.1572	0.009	0.018	0.029
YKL170W	MRPL38	0.0225	0.0262	0.0292	23.8	26.5	30.9	31.1	36.0	44.5	1342.1	1000	1	3.729	0.084	0.098	0.109
YKL171W	NNK1	0.0853	0.0982	0.1118	6.2	7.1	8.1	6.6	7.6	8.8	2582.9	1000	1	1.281	0.109	0.126	0.143
YKL172W	EBP2	0.0978	0.1109	0.124	5.6	6.3	7.1	5.9	6.7	7.6	3094.7	1000	1	28.15	2.753	3.122	3.490
YKL173W	SNU114	0.0928	0.1079	0.1229	5.6	6.4	7.5	6.0	6.9	8.1	4219.2	1000	1	2.38	0.221	0.257	0.293
YKL174C	TPO5	0.0733	0.0972	0.1197	5.8	7.1	9.5	6.1	7.7	10.4	1707.1	1000	1	2.564	0.188	0.249	0.307
YKL176C	LST4	0.0627	0.0741	0.0857	8.1	9.3	11.0	8.8	10.3	12.4	12896.0	966	1	3.577	0.224	0.265	0.307
YKL178C	STE3	0.0412	0.0477	0.0539	12.9	14.5	16.8	14.8	17.0	20.2	219.5	1000	0	13.57	0.559	0.647	0.732
YKL179C	COY1	0.0915	0.1046	0.118	5.9	6.6	7.6	6.2	7.1	8.2	3215.2	1000	1	3.182	0.291	0.333	0.376
YKL180W	RPL17A	0.0125	0.0148	0.0166	41.8	47.0	55.5	71.5	88.2	124.1	15067.0	1000	1	116.7	1.458	1.727	1.937
YKL181W	PRS1	0.0712	0.089	0.1084	6.4	7.8	9.7	6.8	8.4	10.8	3132.1	1000	1	16.22	1.155	1.443	1.758
YKL182W	FAS1	0.0641	0.0829	0.1066	6.5	8.4	10.8	7.0	9.1	12.1	373140.0	6	1	33.2	2.128	2.752	3.539
YKL183W	LOT5	0.0599	0.0702	0.0812	8.5	9.9	11.6	9.3	11.0	13.1	581.0	1000	1	2.221	0.133	0.156	0.180
YKL184W	SPE1	0.047	0.0553	0.0639	10.8	12.5	14.7	12.2	14.3	17.3	11142.7	1000	1	5.914	0.278	0.327	0.378
YKL185W	ASH1	0.1893	0.2212	0.2602	2.7	3.1	3.7	2.7	3.2	3.8	2964.9	1000	1	4.689	0.888	1.037	1.220
YKL186C	MTR2	0.0414	0.0467	0.0518	13.4	14.8	16.8	15.4	17.4	20.1	1909.2	1000	1	4.752	0.197	0.222	0.246
YKL187C	YKL187C	0.0674	0.0875	0.1112	6.2	7.9	10.3	6.6	8.6	11.5	309.6	1000	1	0.5082	0.034	0.044	0.057
YKL188C	PXA2	0.0563	0.066	0.0762	9.1	10.5	12.3	10.0	11.7	14.0	649.9	1000	1	1.145	0.064	0.076	0.087
YKL189W	HYM1	0.0453	0.0518	0.059	11.7	13.4	15.3	13.3	15.4	18.0	821.5	1000	1	2.736	0.124	0.142	0.161
YKL190W	CNB1	0.04	0.0472	0.0535	13.0	14.7	17.3	14.9	17.2	21.0	1921.4	1000	1	7.889	0.316	0.372	0.422
YKL191W	DPH2	0.05	0.0643	0.0775	8.9	10.8	13.9	9.8	12.1	16.1	6263.5	1000	1	3.902	0.195	0.251	0.302
YKL192C	ACP1	0.0313	0.0477	0.0655	10.6	14.5	22.1	11.8	17.0	28.4	2701.0	1000	1	41.01	1.284	1.956	2.686
YKL193C	SDS22	0.034	0.0406	0.0465	14.9	17.1	20.4	17.5	20.6	25.6	1932.5	1000	1	4.888	0.166	0.199	0.227
YKL194C	MST1	0.0459	0.0559	0.0664	10.4	12.4	15.1	11.7	14.2	17.8	2125.9	1000	1	1.401	0.064	0.078	0.093
YKL195W	MIA40	0.0476	0.0626	0.079	8.8	11.1	14.6	9.6	12.4	17.1	5271.2	1000	1	8.994	0.428	0.563	0.711
YKL196C	YKT6	0.048	0.0627	0.0761	9.1	11.1	14.4	10.0	12.4	16.8	2438.3	1000	1	13.31	0.639	0.835	1.013
YKL197C	PEX1	0.07	0.0901	0.1112	6.2	7.7	9.9	6.6	8.3	11.0	2088.5	1000	1	1.088	0.076	0.098	0.121
YKL198C	PTK1	0.0852	0.1102	0.1375	5.0	6.3	8.1	5.3	6.7	8.9	1078.1	1000	1	1.991	0.170	0.219	0.274
YKL201C	MNN4	0.0943	0.1139	0.1336	5.2	6.1	7.3	5.5	6.5	7.9	2053.7	1000	1	6.703	0.632	0.764	0.896
YKL202W	YKL202W	0.1247	0.2281	0.5738	1.2	3.0	5.6	1.2	3.1	5.9	167.7	1000	0	0.0408	0.005	0.009	0.023
YKL203C	TOR2	0.0893	0.1026	0.1177	5.9	6.8	7.8	6.3	7.2	8.4	11063.1	935	1	3.394	0.303	0.348	0.400
YKL204W	EAP1	0.0985	0.1149	0.1318	5.3	6.0	7.0	5.5	6.4	7.6	1541.4	1000	1	6.104	0.601	0.701	0.805
YKL205W	LOS1	0.087	0.1075	0.1299	5.3	6.5	8.0	5.6	6.9	8.7	4960.8	1000	1	4.526	0.394	0.487	0.588
YKL206C	ADD66	0.0295	0.0356	0.0405	17.1	19.5	23.5	20.6	24.2	30.7	2503.7	1000	1	3.41	0.101	0.121	0.138
YKL207W	EMC3	0.0289	0.0399	0.0501	13.8	17.4	23.9	16.1	21.0	31.4	7381.1	1000	1	8.804	0.254	0.351	0.441
YKL208W	CBT1	0.0331	0.0384	0.0435	15.9	18.1	20.9	19.0	22.0	26.4	532.3	1000	1	0.9492	0.031	0.036	0.041
YKL211C	TRP3	0.0424	0.0513	0.0591	11.7	13.5	16.3	13.3	15.6	19.5	6828.0	1000	1	5.714	0.242	0.293	0.338
YKL213C	DOA1	0.0695	0.0837	0.1003	6.9	8.3	10.0	7.4	9.0	11.1	5639.9	1000	1	4.509	0.313	0.377	0.452
YKL214C	YRA2	0.0248	0.0288	0.0318	21.8	24.1	28.0	27.8	31.6	38.7	1301.2	1000	1	2.53	0.063	0.073	0.080
YKL215C	OXP1	0.0644	0.0829	0.1031	6.7	8.4	10.8	7.2	9.1	12.1	6489.5	996	1	2.054	0.132	0.170	0.212
YKL216W	URA1	0.0303	0.0335	0.0374	18.5	20.7	22.9	22.8	26.0	29.7	5914.4	1000	1	11.36	0.344	0.381	0.425
YKL217W	JEN1	0.0408	0.058	0.0775	8.9	11.9	17.0	9.8	13.6	20.4	258.9	1000	0	1.523	0.062	0.088	0.118
YKL218C	SRY1	0.0608	0.0876	0.1126	6.2	7.9	11.4	6.6	8.6	12.8	506.1	1000	1	3.703	0.225	0.324	0.417
YKL219W	COS9	0.0429	0.053	0.0627	11.0	13.1	16.1	12.4	15.0	19.2	1817.8	1000	1	1.94	0.083	0.103	0.122
YKL220C	FRE2	0.0743	0.0875	0.1034	6.7	7.9	9.3	7.2	8.6	10.3	656.5	1000	1	0.5682	0.042	0.050	0.059
YKL222C	YKL222C	0.0708	0.0823	0.0938	7.4	8.4	9.8	8.0	9.2	10.8	1084.9	1000	1	1.437	0.102	0.118	0.135
YKR001C	VPS1	0.0493	0.0594	0.0704	9.8	11.7	14.1	10.9	13.2	16.3	14427.6	949	1	7.963	0.393	0.473	0.561
YKR002W	PAP1	0.0686	0.0794	0.0904	7.7	8.7	10.1	8.3	9.6	11.2	3092.0	1000	1	3.141	0.216	0.249	0.284
YKR003W	OSH6	0.0455	0.0533	0.0617	11.2	13.0	15.2	12.6	15.0	18.0	5290.7	1000	1	4.185	0.190	0.223	0.258
YKR004C	ECM9	0.013	0.0169	0.0203	34.1	41.0	53.2	51.6	69.2	112.9	600.8	1000	0	1.826	0.024	0.031	0.037
YKR005C	YKR005C	0.0551	0.0693	0.0835	8.3	10.0	12.6	9.1	11.1	14.4	410.9	1000	1	1.063	0.059	0.074	0.089
YKR006C	MRPL13	0.0491	0.0587	0.0679	10.2	11.8	14.1	11.4	13.4	16.4	2122.7	1000	1	4.679	0.230	0.275	0.318
YKR007W	MEH1	0.0321	0.0378	0.0428	16.2	18.3	21.6	19.3	22.4	27.5	928.7	1000	1	2.577	0.083	0.097	0.110
YKR008W	RSC4	0.1296	0.1534	0.1795	3.9	4.5	5.4	4.0	4.7	5.7	1904.1	1000	1	3.848	0.499	0.590	0.691
YKR009C	FOX2	0.0418	0.0539	0.0681	10.2	12.9	16.6	11.3	14.7	19.8	559.7	1000	1	1.914	0.080	0.103	0.130
YKR010C	TOF2	0.0687	0.0815	0.0964	7.2	8.5	10.1	7.7	9.3	11.2	1591.5	1000	1	1.505	0.103	0.123	0.145
YKR011C	YKR011C	0.0868	0.1053	0.1243	5.6	6.6	8.0	5.9	7.0	8.7	1417.8	1000	1	2.371	0.206	0.250	0.295
YKR012C	YKR012C	0.06	0.1096	0.147	4.7	6.3	11.6	4.9	6.7	13.1	22.7	1000	0	0.2028	0.012	0.022	0.030
YKR014C	YPT52	0.064	0.0833	0.1019	6.8	8.3	10.8	7.3	9.1	12.1	608.9	1000	1	13.04	0.835	1.086	1.329
YKR016W	FCJ1	0.0568	0.0698	0.0818	8.5	9.9	12.2	9.3	11.0	13.9	2352.2	1000	1	2.944	0.167	0.206	0.241
YKR017C	YKR017C	0.0918	0.1116	0.1331	5.2	6.2	7.6	5.5	6.6	8.2	759.0	1000	1	2.127	0.195	0.237	0.283
YKR018C	YKR018C	0.0583	0.0775	0.098	7.1	8.9	11.9	7.6	9.8	13.5	8853.5	960	1	5.777	0.337	0.448	0.566
YKR019C	IRS4	0.071	0.0853	0.1005	6.9	8.1	9.8	7.4	8.8	10.8	1000.0	1000	1	0.993	0.071	0.085	0.100
YKR020W	VPS51	0.0282	0.0323	0.0361	19.2	21.4	24.6	23.7	27.2	32.5	715.1	1000	1	2.009	0.057	0.065	0.073
YKR021W	ALY1	0.1494	0.1802	0.2261	3.1	3.8	4.6	3.2	4.0	4.9	1520.1	1000	1	1.987	0.297	0.358	0.449
YKR022C	NTR2	0.0545	0.0652	0.0756	9.2	10.6	12.7	10.1	11.9	14.6	783.7	1000	1	1.934	0.105	0.126	0.146
YKR023W	YKR023W	0.0964	0.1111	0.1271	5.5	6.2	7.2	5.8	6.7	7.7	737.2	1000	1	2.011	0.194	0.223	0.256
YKR024C	DBP7	0.1076	0.126	0.1512	4.6	5.5	6.4	4.8	5.8	6.9	2463.7	1000	1	4.329	0.466	0.546	0.655
YKR025W	RPC37	0.0552	0.0694	0.0843	8.2	10.0	12.6	9.0	11.1	14.4	1462.6	1000	1	5.135	0.283	0.356	0.433
YKR026C	GCN3	0.0555	0.0667	0.077	9.0	10.4	12.5	9.9	11.6	14.3	2337.4	1000	1	6.077	0.337	0.405	0.468
YKR027W	BCH2	0.0773	0.091	0.1035	6.7	7.6	9.0	7.2	8.2	9.8	2324.0	1000	1	2.625	0.203	0.239	0.272
YKR028W	SAP190	0.0856	0.1023	0.1191	5.8	6.8	8.1	6.2	7.3	8.8	9196.6	970	1	4.947	0.424	0.506	0.589
YKR029C	SET3	0.0958	0.109	0.1231	5.6	6.4	7.2	6.0	6.8	7.8	1593.4	1000	1	1.652	0.158	0.180	0.203
YKR030W	GMH1	0.0428	0.0505	0.0567	12.2	13.7	16.2	13.9	15.9	19.3	2069.6	1000	1	3.93	0.168	0.199	0.223
YKR031C	SPO14	0.0843	0.0981	0.1137	6.1	7.1	8.2	6.5	7.6	9.0	7866.3	1000	1	2.793	0.235	0.274	0.318
YKR035C	OPI8	0.0315	0.0399	0.0507	13.7	17.4	22.0	15.8	21.0	28.2	66.7	1000	0	0.1788	0.006	0.007	0.009
YKR035W-A	DID2	0.0682	0.094	0.1196	5.8	7.4	10.2	6.1	8.0	11.3	267.2	1000	0	5.916	0.404	0.556	0.708
YKR036C	CAF4	0.0675	0.0793	0.0918	7.5	8.7	10.3	8.2	9.6	11.4	2186.5	1000	1	2.236	0.151	0.177	0.205
YKR037C	SPC34	0.0401	0.0508	0.0601	11.5	13.6	17.3	13.0	15.8	20.9	779.3	1000	1	1.443	0.058	0.073	0.087
YKR038C	KAE1	0.0503	0.063	0.0751	9.2	11.0	13.8	10.2	12.4	16.0	3633.3	1000	1	4.991	0.251	0.314	0.375
YKR039W	GAP1	0.0524	0.068	0.0846	8.2	10.2	13.2	8.9	11.3	15.2	1953.4	1000	1	1.346	0.071	0.092	0.114
YKR041W	YKR041W	0.0703	0.1007	0.1279	5.4	6.9	9.9	5.7	7.4	10.9	77.3	1000	0	0.546	0.038	0.055	0.070
YKR042W	UTH1	0.0607	0.0805	0.108	6.4	8.6	11.4	6.9	9.4	12.9	17182.9	419	1	104.5	6.344	8.413	11.290
YKR043C	SHB17	0.0405	0.057	0.0739	9.4	12.2	17.1	10.3	13.8	20.6	3708.9	1000	1	12.22	0.495	0.696	0.903
YKR044W	UIP5	0.0565	0.0676	0.0809	8.6	10.3	12.3	9.4	11.4	14.0	1076.4	1000	1	1.864	0.105	0.126	0.151
YKR045C	YKR045C	0.068	0.0855	0.1063	6.5	8.1	10.2	7.0	8.8	11.4	769.2	1000	1	0.8448	0.057	0.072	0.090
YKR046C	PET10	0.038	0.058	0.0784	8.8	12.0	18.2	9.7	13.6	22.3	1568.9	1000	1	2.886	0.110	0.167	0.226
YKR047W	YKR047W	0.0313	0.0365	0.0418	16.6	19.0	22.1	19.8	23.4	28.4	463.6	1000	0	1.124	0.035	0.041	0.047
YKR048C	NAP1	0.0429	0.0629	0.0829	8.4	11.0	16.2	9.1	12.4	19.3	5908.4	1000	1	8.061	0.346	0.507	0.668
YKR049C	FMP46	0.0347	0.048	0.06	11.6	14.4	20.0	13.1	16.8	24.9	528.4	1000	1	1.374	0.048	0.066	0.082
YKR050W	TRK2	0.0588	0.0767	0.0948	7.3	9.0	11.8	7.9	9.9	13.4	4103.9	1000	1	1.704	0.100	0.131	0.162
YKR051W	YKR051W	0.0636	0.0735	0.0833	8.3	9.4	10.9	9.1	10.4	12.2	2323.8	1000	1	2.552	0.162	0.188	0.213
YKR052C	MRS4	0.0694	0.0797	0.0921	7.5	8.7	10.0	8.1	9.5	11.1	843.5	1000	1	2.136	0.148	0.170	0.197
YKR053C	YSR3	0.0396	0.0452	0.0497	13.9	15.3	17.5	16.2	18.1	21.2	1854.2	1000	1	0.933	0.037	0.042	0.046
YKR054C	DYN1	0.0886	0.1047	0.1221	5.7	6.6	7.8	6.0	7.1	8.5	15738.9	706	1	2.858	0.253	0.299	0.349
YKR055W	RHO4	0.0657	0.0784	0.093	7.5	8.8	10.5	8.0	9.7	11.8	1043.9	1000	1	1.144	0.075	0.090	0.106
YKR056W	TRM2	0.0942	0.1096	0.1264	5.5	6.3	7.4	5.8	6.7	7.9	2253.5	1000	1	4.435	0.418	0.486	0.561
YKR058W	GLG1	0.068	0.0832	0.1006	6.9	8.3	10.2	7.4	9.1	11.3	1473.9	1000	1	3.419	0.233	0.284	0.344
YKR059W	TIF1	0.0122	0.0143	0.0161	43.0	48.6	56.8	75.0	94.1	130.9	19288.9	1000	1	37.74	0.460	0.540	0.608
YKR060W	UTP30	0.1601	0.2119	0.3017	2.3	3.3	4.3	2.4	3.4	4.5	689.4	1000	1	5.114	0.819	1.084	1.543
YKR061W	KTR2	0.0578	0.0665	0.0744	9.3	10.4	12.0	10.3	11.6	13.6	1302.3	1000	1	3.548	0.205	0.236	0.264
YKR062W	TFA2	0.0447	0.0533	0.0612	11.3	13.0	15.5	12.8	14.9	18.3	1993.4	1000	1	2.768	0.124	0.148	0.169
YKR063C	LAS1	0.0905	0.1047	0.1194	5.8	6.6	7.7	6.2	7.1	8.3	1070.5	1000	1	1.689	0.153	0.177	0.202
YKR064W	OAF3	0.0899	0.1075	0.1262	5.5	6.4	7.7	5.8	6.9	8.4	1721.1	1000	1	2.203	0.198	0.237	0.278
YKR065C	PAM17	0.0393	0.0553	0.0719	9.6	12.5	17.6	10.7	14.3	21.4	2761.0	1000	1	5.492	0.216	0.304	0.395
YKR066C	CCP1	0.0371	0.0531	0.0689	10.1	13.1	18.7	11.2	15.0	23.0	9593.1	994	1	6.341	0.235	0.337	0.437
YKR067W	GPT2	0.0758	0.09	0.1043	6.6	7.7	9.1	7.1	8.3	10.1	4663.2	1000	1	3.88	0.294	0.349	0.405
YKR068C	BET3	0.0415	0.0483	0.0542	12.8	14.3	16.7	14.7	16.7	20.0	2052.8	1000	1	5.776	0.240	0.279	0.313
YKR069W	MET1	0.0631	0.075	0.0868	8.0	9.2	11.0	8.7	10.2	12.3	746.2	1000	1	2.515	0.159	0.189	0.218
YKR070W	YKR070W	0.0284	0.0408	0.0527	13.1	17.0	24.4	15.1	20.4	32.2	2486.3	1000	1	2.843	0.081	0.116	0.150
YKR071C	DRE2	0.0723	0.0829	0.0941	7.4	8.4	9.6	8.0	9.1	10.6	1643.7	1000	1	7.036	0.509	0.583	0.662
YKR072C	SIS2	0.0945	0.1106	0.1293	5.4	6.3	7.3	5.7	6.7	7.9	2407.2	1000	1	6.971	0.659	0.771	0.901
YKR073C	YKR073C	0.0815	0.1703	0.2282	3.0	4.1	8.5	3.1	4.2	9.3	31.3	1000	0	0.015	0.001	0.003	0.003
YKR075C	YKR075C	0.2275	0.296	0.3793	1.8	2.3	3.0	1.9	2.4	3.1	181.1	1000	1	18.77	4.270	5.555	7.119
YKR076W	ECM4	0.0354	0.056	0.0743	9.3	12.4	19.6	10.3	14.1	24.3	950.6	1000	1	2.095	0.074	0.117	0.156
YKR077W	MSA2	0.2019	0.2731	0.3624	1.9	2.5	3.4	1.9	2.6	3.6	420.1	1000	1	1.904	0.384	0.520	0.690
YKR078W	YKR078W	0.0601	0.0688	0.0767	9.0	10.1	11.5	9.9	11.2	13.0	825.7	1000	1	1.326	0.080	0.091	0.102
YKR079C	TRZ1	0.0804	0.0968	0.1114	6.2	7.2	8.6	6.6	7.7	9.4	2175.3	1000	1	2.453	0.197	0.237	0.273
YKR080W	MTD1	0.0341	0.0422	0.0516	13.4	16.4	20.3	15.5	19.6	25.4	4092.5	1000	1	12.39	0.423	0.523	0.640
YKR081C	RPF2	0.0445	0.0508	0.0573	12.1	13.6	15.6	13.8	15.8	18.5	3049.2	1000	1	7.747	0.345	0.394	0.444
YKR082W	NUP133	0.0846	0.1046	0.1243	5.6	6.6	8.2	5.9	7.1	8.9	6180.4	1000	1	3.88	0.328	0.406	0.482
YKR083C	DAD2	0.0469	0.0575	0.0664	10.4	12.1	14.8	11.6	13.7	17.3	288.7	1000	0	3.321	0.156	0.191	0.221
YKR084C	HBS1	0.0455	0.0725	0.0987	7.0	9.6	15.2	7.6	10.6	18.0	1872.2	1000	1	3.556	0.162	0.258	0.351
YKR085C	MRPL20	0.053	0.0765	0.0985	7.0	9.1	13.1	7.6	10.0	15.0	1079.4	1000	1	3.783	0.201	0.289	0.373
YKR086W	PRP16	0.0911	0.1039	0.116	6.0	6.7	7.6	6.4	7.1	8.2	2681.5	1000	1	2.706	0.247	0.281	0.314
YKR087C	OMA1	0.0308	0.035	0.0391	17.7	19.8	22.5	21.5	24.7	29.0	1495.2	1000	1	4	0.123	0.140	0.156
YKR088C	TVP38	0.0236	0.0272	0.0305	22.8	25.5	29.4	29.4	34.1	41.5	3644.3	1000	1	4.629	0.109	0.126	0.141
YKR089C	TGL4	0.0766	0.0915	0.1072	6.5	7.6	9.0	6.9	8.2	9.9	7589.1	999	1	3.752	0.287	0.343	0.402
YKR090W	PXL1	0.0719	0.0872	0.102	6.8	7.9	9.6	7.3	8.6	10.7	3701.8	1000	1	2.005	0.144	0.175	0.205
YKR091W	SRL3	0.054	0.0678	0.0823	8.4	10.2	12.8	9.2	11.4	14.7	882.6	1000	1	3.372	0.182	0.229	0.278
YKR092C	SRP40	0.11	0.1291	0.1476	4.7	5.4	6.3	4.9	5.7	6.7	2036.6	1000	1	13.18	1.449	1.701	1.945
YKR093W	PTR2	0.0458	0.0579	0.0695	10.0	12.0	15.1	11.1	13.6	17.8	18150.6	784	1	5.062	0.232	0.293	0.352
YKR095W	MLP1	0.1072	0.1248	0.1432	4.8	5.6	6.5	5.1	5.9	6.9	8461.6	996	1	4.647	0.498	0.580	0.665
YKR095W-A	PCC1	0.0295	0.0381	0.0474	14.6	18.2	23.5	17.1	22.2	30.6	306.8	1000	0	1.363	0.040	0.052	0.065
YKR096W	YKR096W	0.1014	0.1193	0.1386	5.0	5.8	6.8	5.3	6.2	7.3	4445.1	1000	1	3.81	0.386	0.455	0.528
YKR097W	PCK1	0.0446	0.0533	0.0628	11.0	13.0	15.6	12.4	14.9	18.4	144.0	1000	0	1.226	0.055	0.065	0.077
YKR098C	UBP11	0.0704	0.0885	0.1071	6.5	7.8	9.8	6.9	8.5	10.9	1050.4	1000	1	2.897	0.204	0.256	0.310
YKR099W	BAS1	0.098	0.1139	0.1338	5.2	6.1	7.1	5.5	6.5	7.6	2087.7	1000	1	3.461	0.339	0.394	0.463
YKR100C	SKG1	0.0852	0.1078	0.1307	5.3	6.4	8.1	5.6	6.9	8.9	1092.1	1000	1	3.774	0.322	0.407	0.493
YKR101W	SIR1	0.0727	0.0904	0.1073	6.5	7.7	9.5	6.9	8.3	10.5	698.9	1000	1	0.9288	0.068	0.084	0.100
YKR102W	FLO10	0.1537	0.2139	0.3024	2.3	3.2	4.5	2.3	3.3	4.7	380.2	1000	1	0.8298	0.128	0.178	0.251
YKR103W	NFT1	0.1007	0.1203	0.1443	4.8	5.8	6.9	5.0	6.1	7.4	1635.3	1000	1	0.7422	0.075	0.089	0.107
YKR104W	YKR104W	0.0992	0.1142	0.1349	5.1	6.1	7.0	5.4	6.5	7.5	376.3	1000	1	0.348	0.035	0.040	0.047
YKR106W	GEX2	0.0418	0.0574	0.0747	9.3	12.1	16.6	10.2	13.7	19.8	122.2	1000	0	0.4488	0.019	0.026	0.034
YLL001W	DNM1	0.0544	0.065	0.0759	9.1	10.7	12.7	10.1	11.9	14.6	6290.8	1000	1	3.723	0.203	0.242	0.283
YLL002W	RTT109	0.066	0.0838	0.0984	7.0	8.3	10.5	7.6	9.0	11.7	668.6	1000	1	1.358	0.090	0.114	0.134
YLL003W	SFI1	0.0942	0.1187	0.1439	4.8	5.8	7.4	5.1	6.2	7.9	744.6	1000	1	1.621	0.153	0.192	0.233
YLL004W	ORC3	0.0716	0.0893	0.1056	6.6	7.8	9.7	7.0	8.4	10.7	910.8	1000	1	1.874	0.134	0.167	0.198
YLL006W	MMM1	0.0512	0.0588	0.0662	10.5	11.8	13.5	11.7	13.3	15.6	2322.4	1000	1	1.29	0.066	0.076	0.085
YLL007C	YLL007C	0.1098	0.1297	0.1495	4.6	5.3	6.3	4.9	5.6	6.7	848.0	1000	1	1.202	0.132	0.156	0.180
YLL008W	DRS1	0.0814	0.0933	0.108	6.4	7.4	8.5	6.9	8.0	9.3	6012.4	1000	1	7.979	0.650	0.744	0.862
YLL009C	COX17	0.0315	0.0407	0.0488	14.2	17.0	22.0	16.5	20.5	28.2	794.7	1000	1	12.46	0.392	0.507	0.608
YLL010C	PSR1	0.1489	0.1779	0.2281	3.0	3.9	4.7	3.1	4.1	4.9	1515.5	1000	1	3.521	0.524	0.626	0.803
YLL011W	SOF1	0.0696	0.0808	0.0926	7.5	8.6	10.0	8.1	9.4	11.1	3296.0	1000	1	4.123	0.287	0.333	0.382
YLL012W	YEH1	0.0639	0.0732	0.0838	8.3	9.5	10.8	9.0	10.5	12.2	3540.1	1000	1	3.476	0.222	0.254	0.291
YLL013C	PUF3	0.0996	0.1171	0.1381	5.0	5.9	7.0	5.3	6.3	7.5	3776.9	1000	1	0.5448	0.054	0.064	0.075
YLL015W	BPT1	0.075	0.0925	0.1085	6.4	7.5	9.2	6.8	8.1	10.2	4581.2	1000	1	4.068	0.305	0.376	0.441
YLL016W	SDC25	0.092	0.1061	0.1227	5.6	6.5	7.5	6.0	7.0	8.1	958.4	1000	1	1.324	0.122	0.141	0.163
YLL017W	YLL017W	0.0784	0.1001	0.1189	5.8	6.9	8.8	6.2	7.4	9.7	74.1	1000	0	0.06	0.005	0.006	0.007
YLL018C	DPS1	0.0317	0.0468	0.0652	10.6	14.8	21.8	11.9	17.4	27.9	20598.1	572	1	17.06	0.541	0.798	1.112
YLL018C-A	COX19	0.0684	0.088	0.1092	6.3	7.9	10.1	6.8	8.6	11.3	1181.8	1000	1	2.317	0.159	0.204	0.253
YLL019C	KNS1	0.0885	0.1029	0.121	5.7	6.7	7.8	6.1	7.2	8.5	7429.8	997	1	2.766	0.245	0.285	0.335
YLL020C	YLL020C	0.08	0.0959	0.1123	6.2	7.2	8.7	6.6	7.8	9.5	621.2	1000	1	0.429	0.034	0.041	0.048
YLL021W	SPA2	0.0789	0.094	0.1096	6.3	7.4	8.8	6.8	8.0	9.6	9433.0	909	1	4.769	0.376	0.448	0.523
YLL022C	HIF1	0.0519	0.071	0.0873	7.9	9.8	13.3	8.6	10.8	15.4	1330.2	1000	1	1.999	0.104	0.142	0.175
YLL023C	POM33	0.0566	0.0758	0.0944	7.3	9.1	12.3	7.9	10.1	14.0	1309.6	1000	1	7.128	0.403	0.540	0.673
YLL025W	PAU17	0.0705	0.0864	0.1058	6.6	8.0	9.8	7.0	8.7	10.9	83.7	1000	0	0.6408	0.045	0.055	0.068
YLL027W	ISA1	0.0612	0.0748	0.0873	7.9	9.3	11.3	8.6	10.2	12.8	1684.3	1000	1	5.425	0.332	0.406	0.474
YLL028W	TPO1	0.0811	0.0972	0.1145	6.1	7.1	8.6	6.4	7.7	9.3	6574.4	1000	1	12.57	1.019	1.222	1.439
YLL029W	FRA1	0.0717	0.0853	0.1	6.9	8.1	9.7	7.4	8.8	10.7	7481.7	1000	1	5.28	0.379	0.450	0.528
YLL031C	GPI13	0.0757	0.0906	0.1055	6.6	7.7	9.2	7.0	8.3	10.1	11704.6	912	1	4.251	0.322	0.385	0.449
YLL032C	YLL032C	0.0594	0.0789	0.0977	7.1	8.8	11.7	7.6	9.6	13.2	1525.7	1000	1	1.367	0.081	0.108	0.134
YLL033W	IRC19	0.0352	0.0431	0.0524	13.2	16.1	19.7	15.2	19.2	24.5	418.5	1000	1	0.75	0.026	0.032	0.039
YLL034C	RIX7	0.081	0.093	0.1077	6.4	7.5	8.6	6.9	8.1	9.3	4233.0	1000	1	3.613	0.293	0.336	0.389
YLL035W	GRC3	0.0962	0.1105	0.1272	5.4	6.3	7.2	5.8	6.7	7.8	2114.8	1000	1	1.765	0.170	0.195	0.225
YLL036C	PRP19	0.069	0.0844	0.0988	7.0	8.2	10.1	7.5	8.9	11.2	2779.3	1000	1	3.388	0.234	0.286	0.335
YLL037W	YLL037W	0.027	0.0351	0.0417	16.6	19.7	25.7	19.9	24.6	34.6	60.3	1000	0	0.21	0.006	0.007	0.009
YLL038C	ENT4	0.0758	0.0935	0.1116	6.2	7.4	9.1	6.6	8.0	10.1	1678.0	1000	1	0.7962	0.060	0.074	0.089
YLL039C	UBI4	0.0381	0.0511	0.0631	11.0	13.6	18.2	12.3	15.7	22.2	11889.8	984	1	6.92	0.264	0.354	0.437
YLL040C	VPS13	0.0565	0.0731	0.1045	6.6	9.5	12.3	7.1	10.5	14.0	30732.5	206	1	3.625	0.205	0.265	0.379
YLL041C	SDH2	0.0464	0.0616	0.0748	9.3	11.3	14.9	10.2	12.7	17.6	3511.8	1000	1	5.012	0.233	0.309	0.375
YLL042C	ATG10	0.0194	0.0225	0.0256	27.1	30.8	35.8	37.1	44.4	55.6	222.7	1000	0	0.8958	0.017	0.020	0.023
YLL043W	FPS1	0.0722	0.0859	0.1002	6.9	8.1	9.6	7.4	8.8	10.6	6877.2	1000	1	5.521	0.399	0.474	0.553
YLL045C	RPL8B	0.0332	0.0442	0.0556	12.5	15.7	20.9	14.2	18.6	26.4	13300.0	976	1	104.1	3.455	4.600	5.787
YLL049W	LDB18	0.022	0.0277	0.0334	20.8	25.0	31.5	26.2	33.3	45.8	978.2	1000	1	3.279	0.072	0.091	0.110
YLL051C	FRE6	0.1063	0.1275	0.1491	4.6	5.4	6.5	4.9	5.7	7.0	2801.9	1000	1	4.183	0.445	0.533	0.624
YLL052C	AQY2	0.0436	0.0508	0.06	11.6	13.7	15.9	13.1	15.8	18.9	244.8	1000	0	0.4692	0.020	0.024	0.028
YLL053C	YLL053C	0.0646	0.0752	0.0903	7.7	9.2	10.7	8.3	10.1	12.0	494.3	1000	1	0.4692	0.030	0.035	0.042
YLL054C	YLL054C	0.0953	0.1092	0.1251	5.5	6.3	7.3	5.9	6.8	7.8	863.4	1000	1	1.065	0.102	0.116	0.133
YLL055W	YCT1	0.053	0.0604	0.0697	9.9	11.5	13.1	11.0	13.0	15.0	1536.9	1000	1	1.297	0.069	0.078	0.090
YLL056C	YLL056C	0.038	0.0433	0.0491	14.1	16.0	18.2	16.4	19.1	22.3	441.3	1000	0	1.352	0.051	0.059	0.066
YLL058W	YLL058W	0.0349	0.0409	0.0461	15.0	16.9	19.9	17.7	20.4	24.8	3431.7	1000	1	1.278	0.045	0.052	0.059
YLL059C	YLL059C	0.0367	0.0528	0.0676	10.3	13.1	18.9	11.4	15.1	23.3	133.3	1000	0	0.411	0.015	0.022	0.028
YLL060C	GTT2	0.0474	0.0586	0.0731	9.5	11.8	14.6	10.5	13.4	17.1	329.8	1000	0	0.6888	0.033	0.040	0.050
YLL061W	MMP1	0.0704	0.0995	0.1393	5.0	7.0	9.8	5.2	7.5	10.9	1418.2	1000	1	1.213	0.085	0.121	0.169
YLL062C	MHT1	0.069	0.0822	0.1	6.9	8.4	10.0	7.4	9.2	11.2	398.9	1000	1	0.855	0.059	0.070	0.086
YLL063C	AYT1	0.0706	0.0824	0.0941	7.4	8.4	9.8	8.0	9.2	10.9	690.6	1000	1	1.152	0.081	0.095	0.108
YLR001C	YLR001C	0.082	0.098	0.1157	6.0	7.1	8.5	6.4	7.6	9.2	3875.3	1000	1	2.146	0.176	0.210	0.248
YLR002C	NOC3	0.0804	0.0925	0.1046	6.6	7.5	8.6	7.1	8.1	9.4	2736.5	1000	1	4.877	0.392	0.451	0.510
YLR003C	CMS1	0.027	0.0327	0.0389	17.8	21.2	25.6	21.7	26.8	34.4	1080.8	1000	1	4.641	0.125	0.152	0.181
YLR004C	THI73	0.0398	0.0563	0.0722	9.6	12.3	17.4	10.6	14.0	21.0	176.0	1000	0	0.7872	0.031	0.044	0.057
YLR005W	SSL1	0.0651	0.0778	0.088	7.9	8.9	10.6	8.5	9.8	11.9	1908.9	1000	1	2.543	0.166	0.198	0.224
YLR006C	SSK1	0.0881	0.1021	0.1192	5.8	6.8	7.9	6.2	7.3	8.5	3110.8	1000	1	2.23	0.197	0.228	0.266
YLR007W	NSE1	0.0531	0.0646	0.0772	9.0	10.7	13.1	9.9	12.0	15.0	1149.3	1000	1	2.501	0.133	0.162	0.193
YLR008C	PAM18	0.0494	0.0608	0.0728	9.5	11.4	14.0	10.5	12.9	16.3	2316.1	1000	1	5.043	0.249	0.307	0.367
YLR009W	RLP24	0.0808	0.0951	0.1097	6.3	7.3	8.6	6.7	7.9	9.4	1731.0	1000	1	13.77	1.112	1.309	1.510
YLR010C	TEN1	0.0322	0.05	0.06	11.6	13.9	21.5	13.1	16.1	27.4	52.5	1000	0	1.759	0.057	0.088	0.106
YLR011W	LOT6	0.0646	0.083	0.1009	6.9	8.4	10.7	7.4	9.1	12.0	222.2	1000	0	1.73	0.112	0.144	0.175
YLR014C	PPR1	0.0849	0.1002	0.1154	6.0	6.9	8.2	6.4	7.4	8.9	1251.1	1000	1	1.16	0.098	0.116	0.134
YLR015W	BRE2	0.0634	0.0766	0.0921	7.5	9.0	10.9	8.1	9.9	12.3	1192.5	1000	1	1.419	0.090	0.109	0.131
YLR016C	PML1	0.0509	0.0737	0.0936	7.4	9.4	13.6	8.0	10.4	15.7	390.1	1000	1	1.788	0.091	0.132	0.167
YLR017W	MEU1	0.0393	0.049	0.0579	12.0	14.2	17.6	13.6	16.5	21.4	5092.8	1000	1	4.215	0.166	0.207	0.244
YLR018C	POM34	0.0709	0.0862	0.1015	6.8	8.0	9.8	7.3	8.7	10.8	1807.5	1000	1	2.315	0.164	0.200	0.235
YLR019W	PSR2	0.0707	0.0851	0.1021	6.8	8.1	9.8	7.3	8.9	10.9	6483.8	1000	1	4.736	0.335	0.403	0.484
YLR020C	YEH2	0.0507	0.0598	0.068	10.2	11.6	13.7	11.3	13.1	15.8	3278.9	1000	1	4.013	0.203	0.240	0.273
YLR021W	IRC25	0.0344	0.041	0.0472	14.7	16.9	20.2	17.2	20.3	25.2	614.1	1000	1	2.421	0.083	0.099	0.114
YLR022C	SDO1	0.0901	0.1081	0.1307	5.3	6.4	7.7	5.6	6.8	8.3	813.9	1000	1	4.806	0.433	0.520	0.628
YLR023C	IZH3	0.0665	0.0765	0.0887	7.8	9.1	10.4	8.5	10.0	11.6	7511.3	1000	1	3.096	0.206	0.237	0.275
YLR024C	UBR2	0.0902	0.1116	0.1356	5.1	6.2	7.7	5.4	6.6	8.3	5485.8	1000	1	1.503	0.136	0.168	0.204
YLR025W	SNF7	0.0695	0.084	0.1011	6.9	8.3	10.0	7.4	9.0	11.1	2009.3	1000	1	6.616	0.460	0.556	0.669
YLR026C	SED5	0.0706	0.0827	0.0966	7.2	8.4	9.8	7.7	9.1	10.9	1496.2	1000	1	3.486	0.246	0.288	0.337
YLR028C	ADE16	0.0504	0.0698	0.0936	7.4	9.9	13.7	8.0	11.0	15.9	17803.9	472	1	9.542	0.481	0.666	0.893
YLR030W	YLR030W	0.0276	0.0343	0.0398	17.4	20.2	25.1	21.0	25.3	33.4	144.5	1000	0	0.1752	0.005	0.006	0.007
YLR032W	RAD5	0.0985	0.1154	0.1315	5.3	6.0	7.0	5.6	6.4	7.6	2790.5	1000	1	2.09	0.206	0.241	0.275
YLR033W	RSC58	0.0799	0.094	0.108	6.4	7.4	8.7	6.9	8.0	9.5	1920.5	1000	1	4.349	0.348	0.409	0.470
YLR034C	SMF3	0.0847	0.0984	0.1119	6.2	7.0	8.2	6.6	7.6	8.9	6615.8	1000	1	6.182	0.524	0.608	0.692
YLR035C	MLH2	0.056	0.0633	0.0708	9.8	11.0	12.4	10.8	12.3	14.1	1440.0	1000	1	0.9912	0.056	0.063	0.070
YLR036C	YLR036C	0.0266	0.0379	0.0491	14.1	18.3	26.1	16.4	22.4	35.2	818.6	1000	1	2.997	0.080	0.114	0.147
YLR037C	PAU23	0.0782	0.1052	0.1298	5.3	6.6	8.9	5.6	7.1	9.7	68.8	1000	0	0.5478	0.043	0.058	0.071
YLR038C	COX12	0.0132	0.0155	0.0176	39.3	44.7	52.5	64.6	80.5	109.9	1326.4	1000	1	17.36	0.229	0.269	0.306
YLR039C	RIC1	0.0932	0.1066	0.1236	5.6	6.5	7.4	5.9	7.0	8.0	2251.1	1000	1	2.935	0.274	0.313	0.363
YLR040C	YLR040C	0.0762	0.0984	0.1229	5.6	7.0	9.1	6.0	7.6	10.0	126.0	1000	0	25.86	1.971	2.545	3.178
YLR041W	YLR041W	0.0962	0.1216	0.1518	4.6	5.7	7.2	4.8	6.0	7.8	50.9	1000	0	0.1152	0.011	0.014	0.017
YLR042C	YLR042C	0.1343	0.1609	0.1866	3.7	4.3	5.2	3.9	4.5	5.4	158.8	1000	0	3.343	0.449	0.538	0.624
YLR045C	STU2	0.0901	0.106	0.1214	5.7	6.5	7.7	6.1	7.0	8.3	3258.4	1000	1	2.008	0.181	0.213	0.244
YLR046C	YLR046C	0.0615	0.0718	0.0817	8.5	9.7	11.3	9.3	10.7	12.7	1507.2	1000	1	1.464	0.090	0.105	0.120
YLR047C	FRE8	0.0937	0.1071	0.1207	5.7	6.5	7.4	6.1	6.9	8.0	3521.0	1000	1	0.945	0.089	0.101	0.114
YLR049C	YLR049C	0.0729	0.0864	0.0992	7.0	8.0	9.5	7.5	8.7	10.5	1731.9	1000	1	4.193	0.306	0.362	0.416
YLR050C	YLR050C	0.0185	0.0223	0.0259	26.8	31.1	37.5	36.6	45.0	59.9	1503.3	1000	1	3.732	0.069	0.083	0.097
YLR051C	FCF2	0.1078	0.1244	0.1406	4.9	5.6	6.4	5.2	5.9	6.9	339.7	1000	1	7.153	0.771	0.890	1.006
YLR052W	IES3	0.0846	0.1002	0.1182	5.9	6.9	8.2	6.2	7.4	8.9	1170.8	1000	1	4.329	0.366	0.434	0.512
YLR054C	OSW2	0.0272	0.0319	0.0367	18.9	21.8	25.5	23.3	27.8	34.2	82.1	1000	0	0.27	0.007	0.009	0.010
YLR055C	SPT8	0.063	0.0857	0.1079	6.4	8.1	11.0	6.9	8.8	12.4	2528.2	1000	1	2.919	0.184	0.250	0.315
YLR057W	MNL2	0.0988	0.1132	0.1303	5.3	6.1	7.0	5.6	6.5	7.5	3036.7	1000	1	2.751	0.272	0.311	0.359
YLR059C	REX2	0.0483	0.0724	0.0989	7.0	9.6	14.4	7.5	10.6	16.8	483.5	999	1	4.129	0.199	0.299	0.408
YLR061W	RPL22A	0.0117	0.0137	0.0154	45.1	50.5	59.1	81.8	101.6	143.7	29260.9	1000	1	91.45	1.070	1.253	1.408
YLR063W	YLR063W	0.2134	0.2981	0.3868	1.8	2.3	3.2	1.8	2.4	3.4	279.8	1000	1	3.211	0.685	0.957	1.242
YLR064W	PER33	0.1037	0.1341	0.1582	4.4	5.2	6.7	4.6	5.4	7.2	1580.9	1000	1	4.654	0.483	0.624	0.736
YLR065C	ENV10	0.0345	0.0438	0.0508	13.6	15.8	20.1	15.8	18.8	25.1	1919.1	1000	1	8.995	0.310	0.394	0.457
YLR067C	PET309	0.1181	0.139	0.1593	4.4	5.0	5.9	4.5	5.2	6.2	1547.4	1000	1	2.263	0.267	0.315	0.361
YLR068W	FYV7	0.0544	0.0659	0.0754	9.2	10.5	12.7	10.1	11.7	14.6	393.2	1000	1	3.917	0.213	0.258	0.295
YLR069C	MEF1	0.0681	0.0811	0.0935	7.4	8.5	10.2	8.0	9.3	11.3	4227.1	1000	1	3.827	0.261	0.310	0.358
YLR070C	XYL2	0.0405	0.0599	0.0832	8.3	11.6	17.1	9.1	13.1	20.6	229.6	1000	0	0.774	0.031	0.046	0.064
YLR071C	RGR1	0.0921	0.1052	0.1192	5.8	6.6	7.5	6.2	7.1	8.1	6162.2	1000	1	2.901	0.267	0.305	0.346
YLR072W	YLR072W	0.0633	0.0801	0.0984	7.0	8.7	10.9	7.6	9.5	12.3	1411.8	1000	1	2.981	0.189	0.239	0.293
YLR073C	RFU1	0.2286	0.3588	0.6127	1.1	1.9	3.0	1.1	2.0	3.1	1020.8	1000	1	0.6978	0.160	0.250	0.428
YLR074C	BUD20	0.0518	0.0594	0.0664	10.4	11.7	13.4	11.6	13.2	15.4	823.9	1000	1	14.95	0.774	0.888	0.993
YLR077W	FMP25	0.0557	0.07	0.0841	8.2	9.9	12.4	9.0	11.0	14.2	2366.9	1000	1	3.604	0.201	0.252	0.303
YLR078C	BOS1	0.0226	0.026	0.0285	24.3	26.6	30.6	32.1	36.3	44.0	1630.1	1000	1	3.857	0.087	0.100	0.110
YLR079W	SIC1	0.0619	0.0791	0.0975	7.1	8.8	11.2	7.7	9.6	12.6	2129.4	1000	1	5.707	0.353	0.451	0.557
YLR080W	EMP46	0.0457	0.0616	0.0751	9.2	11.2	15.2	10.2	12.7	17.9	554.3	1000	1	1.145	0.052	0.071	0.086
YLR082C	SRL2	0.0666	0.0802	0.093	7.4	8.6	10.4	8.0	9.5	11.6	661.8	1000	1	1.285	0.086	0.103	0.120
YLR083C	EMP70	0.0464	0.054	0.0629	11.0	12.8	14.9	12.4	14.7	17.6	24902.0	756	1	10.44	0.485	0.564	0.657
YLR084C	RAX2	0.132	0.157	0.1843	3.8	4.4	5.3	3.9	4.6	5.5	9159.9	957	1	6.144	0.811	0.965	1.132
YLR085C	ARP6	0.0576	0.0658	0.0744	9.3	10.5	12.0	10.3	11.8	13.7	1444.4	1000	1	1.913	0.110	0.126	0.142
YLR086W	SMC4	0.0908	0.1043	0.1184	5.9	6.6	7.6	6.2	7.1	8.3	4241.6	1000	1	2.481	0.225	0.259	0.294
YLR087C	CSF1	0.0816	0.0969	0.1141	6.1	7.2	8.5	6.5	7.7	9.3	11962.5	938	1	2.312	0.189	0.224	0.264
YLR088W	GAA1	0.0459	0.0558	0.0645	10.8	12.4	15.1	12.0	14.2	17.8	6790.1	1000	1	3.484	0.160	0.194	0.225
YLR089C	ALT1	0.0776	0.0952	0.1114	6.2	7.3	8.9	6.6	7.8	9.8	4785.3	1000	1	11.17	0.867	1.063	1.244
YLR090W	XDJ1	0.0591	0.0799	0.1026	6.8	8.7	11.7	7.2	9.5	13.3	1746.0	1000	1	2.148	0.127	0.172	0.220
YLR091W	GEP5	0.0648	0.0861	0.1068	6.5	8.1	10.7	6.9	8.8	12.0	572.0	1000	1	1.038	0.067	0.089	0.111
YLR092W	SUL2	0.0692	0.0859	0.1063	6.5	8.1	10.0	7.0	8.8	11.1	574.7	1000	1	2.302	0.159	0.198	0.245
YLR093C	NYV1	0.0392	0.046	0.0512	13.5	15.1	17.7	15.7	17.7	21.4	2898.1	1000	1	5.769	0.226	0.265	0.295
YLR094C	GIS3	0.1032	0.1322	0.168	4.1	5.2	6.7	4.3	5.5	7.2	982.5	1000	1	3.985	0.411	0.527	0.670
YLR095C	IOC2	0.0867	0.104	0.1257	5.5	6.7	8.0	5.8	7.1	8.7	4130.2	1000	1	3.157	0.274	0.328	0.397
YLR096W	KIN2	0.0992	0.1168	0.1369	5.1	5.9	7.0	5.3	6.3	7.5	6425.5	1000	1	2.966	0.294	0.346	0.406
YLR097C	HRT3	0.0357	0.0416	0.0478	14.5	16.7	19.4	17.0	20.0	24.1	1047.3	1000	1	2.622	0.094	0.109	0.125
YLR098C	CHA4	0.0883	0.1032	0.1216	5.7	6.7	7.9	6.0	7.2	8.5	1595.7	1000	1	1.876	0.166	0.194	0.228
YLR099C	ICT1	0.0568	0.0708	0.088	7.9	9.8	12.2	8.5	10.9	13.9	1923.2	1000	1	20.51	1.165	1.452	1.805
YLR099W-A	YLR099W-A	0.027	0.0357	0.0462	15.0	19.4	25.7	17.7	24.0	34.6	563.9	1000	0	9.883	0.267	0.353	0.457
YLR100W	ERG27	0.0319	0.0395	0.0469	14.8	17.5	21.7	17.3	21.2	27.7	10499.7	1000	1	11.52	0.368	0.455	0.540
YLR101C	YLR101C	0.0272	0.0356	0.0435	15.9	19.5	25.5	18.9	24.2	34.2	58.8	1000	0	0.177	0.005	0.006	0.008
YLR102C	APC9	0.039	0.0482	0.0572	12.1	14.4	17.8	13.8	16.8	21.6	742.3	1000	1	1.238	0.048	0.060	0.071
YLR103C	CDC45	0.0835	0.1014	0.1185	5.8	6.8	8.3	6.2	7.3	9.0	1625.7	1000	1	1.488	0.124	0.151	0.176
YLR104W	LCL2	0.0218	0.0259	0.0296	23.4	26.8	31.7	30.5	36.6	46.4	1447.0	1000	1	3.26	0.071	0.084	0.096
YLR105C	SEN2	0.0506	0.0588	0.0676	10.3	11.8	13.7	11.4	13.3	15.9	1036.8	1000	1	3.265	0.165	0.192	0.221
YLR106C	MDN1	0.0915	0.1133	0.1291	5.4	6.1	7.6	5.7	6.5	8.2	48942.2	69	1	15.1	1.382	1.711	1.950
YLR107W	REX3	0.0546	0.0629	0.0707	9.8	11.0	12.7	10.9	12.4	14.5	989.6	1000	1	4.086	0.223	0.257	0.289
YLR108C	YLR108C	0.1509	0.1781	0.2095	3.3	3.9	4.6	3.4	4.0	4.8	2236.5	1000	1	0.7542	0.114	0.134	0.158
YLR112W	YLR112W	0.0494	0.0647	0.0787	8.8	10.7	14.0	9.7	12.0	16.3	912.1	1000	1	0.8538	0.042	0.055	0.067
YLR113W	HOG1	0.0612	0.0749	0.0888	7.8	9.3	11.3	8.5	10.2	12.8	11523.0	943	1	7.635	0.467	0.572	0.678
YLR114C	AVL9	0.0607	0.0705	0.08	8.7	9.8	11.4	9.5	10.9	12.9	6210.9	1000	1	3.457	0.210	0.244	0.277
YLR115W	CFT2	0.0929	0.1085	0.1226	5.7	6.4	7.5	6.0	6.8	8.1	2332.1	1000	1	2.182	0.203	0.237	0.268
YLR116W	MSL5	0.1031	0.1253	0.1499	4.6	5.5	6.7	4.8	5.9	7.2	1359.1	1000	1	2.908	0.300	0.364	0.436
YLR117C	CLF1	0.0899	0.1099	0.1294	5.4	6.3	7.7	5.7	6.7	8.4	933.7	1000	1	2.906	0.261	0.319	0.376
YLR118C	YLR118C	0.0249	0.0309	0.0356	19.5	22.4	27.8	24.1	28.9	38.4	2495.5	1000	1	4.367	0.109	0.135	0.156
YLR119W	SRN2	0.0267	0.0343	0.0434	16.0	20.2	25.9	19.0	25.3	35.0	288.4	1000	0	1.727	0.046	0.059	0.075
YLR120C	YPS1	0.0629	0.0739	0.0872	7.9	9.4	11.0	8.6	10.3	12.4	17179.5	780	1	8.016	0.504	0.592	0.699
YLR120W-A	YLR120W-A	0.0458	0.0679	0.0893	7.8	10.2	15.1	8.4	11.4	17.8	101.3	1000	0	1.233	0.056	0.084	0.110
YLR121C	YPS3	0.0671	0.0819	0.0985	7.0	8.5	10.3	7.6	9.2	11.5	1796.5	1000	1	2.765	0.186	0.226	0.272
YLR122C	YLR122C	0.06	0.105	0.1654	4.2	6.6	11.6	4.4	7.1	13.1	28.4	1000	0	0.1398	0.008	0.015	0.023
YLR123C	YLR123C	0.0487	0.0774	0.1078	6.4	9.0	14.2	6.9	9.8	16.6	77.4	1000	0	0.2658	0.013	0.021	0.029
YLR125W	YLR125W	0.0783	0.0948	0.1148	6.0	7.3	8.9	6.4	7.9	9.7	127.1	1000	0	0.4038	0.032	0.038	0.046
YLR126C	YLR126C	0.0321	0.0373	0.0415	16.7	18.6	21.6	20.0	22.8	27.5	762.9	1000	1	3.322	0.107	0.124	0.138
YLR127C	APC2	0.0795	0.0925	0.1046	6.6	7.5	8.7	7.1	8.1	9.5	1456.2	1000	1	1.837	0.146	0.170	0.192
YLR128W	DCN1	0.0462	0.0595	0.0727	9.5	11.7	15.0	10.5	13.2	17.6	478.5	1000	1	0.711	0.033	0.042	0.052
YLR129W	DIP2	0.0848	0.0973	0.1105	6.3	7.1	8.2	6.7	7.7	8.9	8320.0	1000	1	5.523	0.468	0.537	0.610
YLR131C	ACE2	0.1027	0.1178	0.1372	5.1	5.9	6.7	5.3	6.2	7.2	1782.3	1000	1	1.529	0.157	0.180	0.210
YLR132C	USB1	0.0935	0.1083	0.123	5.6	6.4	7.4	6.0	6.8	8.0	1435.6	1000	1	0.699	0.065	0.076	0.086
YLR133W	CKI1	0.0831	0.0968	0.1139	6.1	7.2	8.3	6.5	7.7	9.1	6012.1	1000	1	1.343	0.112	0.130	0.153
YLR134W	PDC5	0.0588	0.079	0.1029	6.7	8.8	11.8	7.2	9.6	13.4	3159.0	1000	1	0.852	0.050	0.067	0.088
YLR135W	SLX4	0.0845	0.099	0.1128	6.1	7.0	8.2	6.5	7.5	8.9	758.6	1000	1	0.9732	0.082	0.096	0.110
YLR136C	TIS11	0.0447	0.0514	0.0572	12.1	13.5	15.5	13.8	15.6	18.4	885.2	1000	1	1.764	0.079	0.091	0.101
YLR137W	RKM5	0.0583	0.0726	0.0881	7.9	9.5	11.9	8.5	10.6	13.5	1332.7	1000	1	1.98	0.115	0.144	0.174
YLR138W	NHA1	0.0673	0.0841	0.1026	6.8	8.2	10.3	7.2	9.0	11.5	11058.6	853	1	4.75	0.320	0.400	0.487
YLR139C	SLS1	0.2913	0.5772	0.8742	0.8	1.2	2.4	0.8	1.2	2.4	423.7	1000	1	1.657	0.483	0.957	1.449
YLR141W	RRN5	0.0562	0.076	0.0948	7.3	9.1	12.3	7.9	10.0	14.0	592.4	1000	1	1.113	0.063	0.085	0.106
YLR142W	PUT1	0.0675	0.0858	0.1051	6.6	8.1	10.3	7.1	8.8	11.4	227.0	1000	0	1.582	0.107	0.136	0.166
YLR143W	YLR143W	0.0964	0.1132	0.1303	5.3	6.1	7.2	5.6	6.5	7.7	1590.1	1000	1	2.902	0.280	0.329	0.378
YLR144C	ACF2	0.0766	0.0892	0.1067	6.5	7.8	9.1	6.9	8.4	9.9	4461.0	1000	1	1.97	0.151	0.176	0.210
YLR145W	RMP1	0.0711	0.0833	0.0999	6.9	8.3	9.7	7.5	9.1	10.8	308.9	1000	1	3.999	0.284	0.333	0.400
YLR146C	SPE4	0.0274	0.0322	0.0371	18.7	21.5	25.3	22.9	27.4	33.7	1176.0	1000	1	2.983	0.082	0.096	0.111
YLR146W-A	YLR146W-A	0.0144	0.0167	0.0188	36.9	41.4	48.1	58.2	70.4	92.3	286.7	1000	0	4.408	0.063	0.074	0.083
YLR147C	SMD3	0.0643	0.0757	0.0889	7.8	9.2	10.8	8.5	10.1	12.1	383.9	1000	1	5.284	0.340	0.400	0.470
YLR148W	PEP3	0.0384	0.052	0.0659	10.5	13.3	18.1	11.7	15.4	22.0	2273.2	1000	1	2.74	0.105	0.143	0.181
YLR149C	YLR149C	0.064	0.0822	0.1011	6.9	8.4	10.8	7.4	9.2	12.1	2316.0	1000	1	0.984	0.063	0.081	0.099
YLR150W	STM1	0.022	0.0276	0.0327	21.2	25.1	31.5	26.9	33.5	45.8	34749.9	587	1	80.41	1.769	2.219	2.629
YLR151C	PCD1	0.0677	0.0886	0.1088	6.4	7.8	10.2	6.8	8.5	11.4	328.7	1000	1	1.439	0.097	0.128	0.157
YLR152C	YLR152C	0.0697	0.0881	0.1039	6.7	7.9	10.0	7.1	8.5	11.0	1362.5	1000	1	4.225	0.295	0.372	0.439
YLR153C	ACS2	0.0455	0.0603	0.0767	9.0	11.5	15.2	9.9	13.0	18.0	39995.3	88	1	15.61	0.710	0.941	1.197
YLR154C	RNH203	0.0369	0.0435	0.0491	14.1	15.9	18.8	16.4	19.0	23.1	743.8	1000	1	5.433	0.201	0.236	0.267
YLR163C	MAS1	0.0538	0.063	0.0714	9.7	11.0	12.9	10.7	12.4	14.8	2792.3	1000	1	3.325	0.179	0.210	0.237
YLR164W	SHH4	0.0328	0.038	0.043	16.1	18.2	21.1	19.2	22.3	26.8	535.1	1000	1	0.6588	0.022	0.025	0.028
YLR165C	PUS5	0.0194	0.0222	0.0248	27.9	31.2	35.7	38.7	45.3	55.5	639.0	1000	1	1.755	0.034	0.039	0.044
YLR166C	SEC10	0.031	0.0406	0.0513	13.5	17.1	22.4	15.6	20.6	28.8	2290.1	1000	1	3.034	0.094	0.123	0.156
YLR168C	UPS2	0.0821	0.0916	0.1033	6.7	7.6	8.4	7.2	8.2	9.2	1238.5	1000	1	4.154	0.341	0.381	0.429
YLR170C	APS1	0.0332	0.0377	0.0416	16.7	18.4	20.9	20.0	22.5	26.4	905.7	1000	1	5.137	0.171	0.194	0.214
YLR172C	DPH5	0.0353	0.0455	0.0555	12.5	15.2	19.7	14.3	18.0	24.4	4755.2	1000	1	7.608	0.269	0.346	0.422
YLR173W	YLR173W	0.0632	0.0792	0.0951	7.3	8.8	11.0	7.9	9.6	12.3	2243.4	1000	1	0.966	0.061	0.077	0.092
YLR174W	IDP2	0.057	0.0733	0.0912	7.6	9.5	12.2	8.2	10.4	13.8	790.1	1000	1	0.8958	0.051	0.066	0.082
YLR175W	CBF5	0.0565	0.0698	0.0833	8.3	9.9	12.3	9.1	11.0	14.0	12908.8	938	1	40.89	2.310	2.854	3.406
YLR176C	RFX1	0.2079	0.2752	0.3912	1.8	2.5	3.3	1.8	2.6	3.4	488.1	1000	1	1.589	0.330	0.437	0.622
YLR177W	YLR177W	0.0679	0.0858	0.105	6.6	8.1	10.2	7.1	8.8	11.4	5239.3	1000	1	3.18	0.216	0.273	0.334
YLR178C	TFS1	0.0316	0.0499	0.0663	10.5	13.9	22.0	11.7	16.1	28.1	4430.4	1000	1	4.382	0.139	0.219	0.291
YLR179C	YLR179C	0.0225	0.0287	0.035	19.8	24.2	30.8	24.7	31.8	44.5	4949.1	1000	1	23.29	0.524	0.668	0.815
YLR181C	VTA1	0.0588	0.0785	0.1002	6.9	8.8	11.8	7.4	9.7	13.4	1142.7	1000	1	3.02	0.178	0.237	0.303
YLR182W	SWI6	0.0882	0.106	0.1237	5.6	6.5	7.9	5.9	7.0	8.5	3003.6	1000	1	3.007	0.265	0.319	0.372
YLR183C	TOS4	0.0598	0.0731	0.0862	8.0	9.5	11.6	8.7	10.5	13.1	1994.8	1000	1	2.841	0.170	0.208	0.245
YLR186W	EMG1	0.0351	0.0393	0.0432	16.0	17.6	19.7	19.1	21.4	24.6	3378.1	1000	1	8.686	0.305	0.341	0.375
YLR187W	SKG3	0.1187	0.1347	0.1541	4.5	5.1	5.8	4.7	5.4	6.2	2385.6	1000	1	1.197	0.142	0.161	0.185
YLR188W	MDL1	0.0526	0.0658	0.0807	8.6	10.5	13.2	9.4	11.8	15.2	7333.8	1000	1	3.709	0.195	0.244	0.299
YLR189C	ATG26	0.0677	0.086	0.1027	6.7	8.1	10.2	7.2	8.8	11.4	4695.4	1000	1	2.54	0.172	0.218	0.261
YLR190W	MMR1	0.084	0.0978	0.1131	6.1	7.1	8.3	6.5	7.6	9.0	5877.0	1000	1	2.115	0.178	0.207	0.239
YLR191W	PEX13	0.074	0.0912	0.1084	6.4	7.6	9.4	6.8	8.2	10.3	1072.8	1000	1	1.932	0.143	0.176	0.209
YLR192C	HCR1	0.0376	0.05	0.0611	11.3	13.9	18.4	12.8	16.1	22.6	6439.5	1000	1	14.88	0.560	0.744	0.909
YLR193C	UPS1	0.0201	0.0242	0.0281	24.7	28.6	34.5	32.7	40.0	52.5	671.2	1000	1	4.627	0.093	0.112	0.130
YLR194C	YLR194C	0.0688	0.079	0.0917	7.6	8.8	10.1	8.2	9.6	11.2	1213.4	1000	1	7.526	0.518	0.595	0.690
YLR195C	NMT1	0.0395	0.0487	0.0556	12.5	14.2	17.5	14.2	16.6	21.3	3194.2	1000	1	4.876	0.193	0.238	0.271
YLR196W	PWP1	0.0816	0.0934	0.1051	6.6	7.4	8.5	7.1	8.0	9.3	3279.0	1000	1	8.079	0.659	0.755	0.849
YLR197W	NOP56	0.0272	0.0325	0.0392	17.7	21.3	25.5	21.5	27.1	34.2	18999.6	980	1	70.99	1.931	2.307	2.783
YLR199C	PBA1	0.0518	0.0598	0.0668	10.4	11.6	13.4	11.6	13.1	15.4	1524.4	1000	1	3.36	0.174	0.201	0.224
YLR200W	YKE2	0.0652	0.0774	0.0904	7.7	9.0	10.6	8.3	9.8	11.9	440.7	1000	1	6.12	0.399	0.474	0.553
YLR201C	COQ9	0.0296	0.0334	0.0367	18.9	20.7	23.4	23.3	26.1	30.5	2117.4	1000	1	3.788	0.112	0.127	0.139
YLR202C	YLR202C	0.036	0.0431	0.0498	13.9	16.1	19.2	16.2	19.2	23.8	219.4	1000	0	1.203	0.043	0.052	0.060
YLR203C	MSS51	0.0585	0.0774	0.099	7.0	9.0	11.9	7.5	9.8	13.4	8290.9	971	1	4.517	0.264	0.350	0.447
YLR204W	QRI5	0.0531	0.0712	0.0906	7.6	9.7	13.1	8.3	10.8	15.0	761.6	1000	1	5.299	0.281	0.377	0.480
YLR205C	HMX1	0.0598	0.071	0.0818	8.5	9.8	11.6	9.3	10.8	13.1	227.8	1000	0	2.386	0.143	0.169	0.195
YLR206W	ENT2	0.0651	0.0831	0.1028	6.7	8.3	10.7	7.2	9.1	11.9	9449.7	854	1	5.877	0.383	0.488	0.604
YLR207W	HRD3	0.0682	0.0844	0.1009	6.9	8.2	10.2	7.4	8.9	11.3	5276.8	1000	1	1.975	0.135	0.167	0.199
YLR208W	SEC13	0.0361	0.0442	0.0526	13.2	15.7	19.2	15.2	18.6	23.7	11885.2	1000	1	11.1	0.401	0.490	0.584
YLR209C	PNP1	0.0319	0.0379	0.0428	16.2	18.3	21.8	19.3	22.4	27.8	3117.7	1000	1	3.696	0.118	0.140	0.158
YLR210W	CLB4	0.1018	0.1172	0.1333	5.2	5.9	6.8	5.5	6.3	7.3	762.2	1000	1	1.833	0.187	0.215	0.244
YLR211C	YLR211C	0.0319	0.0405	0.0509	13.6	17.1	21.8	15.8	20.6	27.8	262.8	1000	0	1.292	0.041	0.052	0.066
YLR212C	TUB4	0.0553	0.0626	0.0701	9.9	11.1	12.5	11.0	12.4	14.3	2569.7	1000	1	2.61	0.144	0.163	0.183
YLR213C	CRR1	0.0481	0.0551	0.062	11.2	12.6	14.4	12.6	14.4	16.8	189.3	1000	0	0.8448	0.041	0.047	0.052
YLR214W	FRE1	0.1508	0.1791	0.2104	3.3	3.9	4.6	3.4	4.0	4.8	3947.5	1000	1	2.349	0.354	0.421	0.494
YLR215C	CDC123	0.0483	0.0542	0.0613	11.3	12.8	14.3	12.7	14.6	16.7	1036.7	1000	1	2.044	0.099	0.111	0.125
YLR216C	CPR6	0.0491	0.0644	0.0826	8.4	10.8	14.1	9.2	12.1	16.4	6908.8	1000	1	16.38	0.804	1.055	1.353
YLR218C	COA4	0.0355	0.0566	0.078	8.9	12.2	19.5	9.7	13.9	24.3	312.5	1000	0	2.762	0.098	0.156	0.215
YLR219W	MSC3	0.0798	0.0949	0.1128	6.1	7.3	8.7	6.5	7.9	9.5	5369.0	1000	1	2.624	0.209	0.249	0.296
YLR220W	CCC1	0.0378	0.0487	0.0586	11.8	14.2	18.4	13.4	16.6	22.5	5899.1	1000	1	5.4	0.204	0.263	0.316
YLR221C	RSA3	0.061	0.0707	0.0797	8.7	9.8	11.4	9.5	10.9	12.8	1458.0	1000	1	6.109	0.373	0.432	0.487
YLR222C	UTP13	0.1009	0.1165	0.1341	5.2	5.9	6.9	5.4	6.3	7.4	3626.5	1000	1	5.163	0.521	0.602	0.692
YLR222C-A	YLR222C-A	0.0752	0.092	0.1068	6.5	7.5	9.2	6.9	8.1	10.1	256.2	1000	0	0.651	0.049	0.060	0.070
YLR223C	IFH1	0.1244	0.144	0.1701	4.1	4.8	5.6	4.2	5.1	5.9	3495.7	1000	1	6.199	0.771	0.893	1.054
YLR224W	YLR224W	0.0537	0.0614	0.0684	10.1	11.3	12.9	11.3	12.7	14.8	2832.1	1000	1	4.962	0.267	0.305	0.339
YLR225C	YLR225C	0.0898	0.1074	0.1275	5.4	6.5	7.7	5.7	6.9	8.4	1241.6	1000	1	5.451	0.490	0.585	0.695
YLR226W	BUR2	0.0406	0.0492	0.0578	12.0	14.1	17.1	13.6	16.4	20.6	938.6	1000	1	2.082	0.085	0.102	0.120
YLR227C	ADY4	0.0254	0.0315	0.0396	17.5	22.0	27.3	21.2	28.2	37.5	396.0	1000	0	1.345	0.034	0.042	0.053
YLR227W-B	YLR227W-B	0.0601	0.0785	0.0987	7.0	8.8	11.5	7.5	9.7	13.0	457.0	1000	1	5.634	0.339	0.442	0.556
YLR228C	ECM22	0.0913	0.1077	0.1271	5.5	6.4	7.6	5.8	6.9	8.2	1847.3	1000	1	2.555	0.233	0.275	0.325
YLR229C	CDC42	0.0479	0.058	0.0678	10.2	11.9	14.5	11.4	13.6	16.9	3756.4	1000	1	14.47	0.693	0.839	0.981
YLR231C	BNA5	0.0349	0.0452	0.0542	12.8	15.3	19.8	14.7	18.1	24.7	6027.6	1000	1	3.242	0.113	0.147	0.176
YLR233C	EST1	0.0638	0.0817	0.0994	7.0	8.5	10.9	7.5	9.3	12.2	788.7	1000	1	0.795	0.051	0.065	0.079
YLR234W	TOP3	0.0643	0.0843	0.1043	6.6	8.2	10.8	7.1	8.9	12.1	1181.7	1000	1	0.1968	0.013	0.017	0.021
YLR237W	THI7	0.0359	0.0411	0.0472	14.7	16.9	19.3	17.2	20.3	23.9	10399.4	1000	1	4.5	0.162	0.185	0.212
YLR238W	FAR10	0.0733	0.0829	0.0921	7.5	8.4	9.5	8.1	9.1	10.4	928.5	1000	1	1.518	0.111	0.126	0.140
YLR239C	LIP2	0.0546	0.0703	0.0843	8.2	9.9	12.7	9.0	10.9	14.5	797.3	1000	1	2.135	0.117	0.150	0.180
YLR240W	VPS34	0.0662	0.0792	0.0926	7.5	8.8	10.5	8.1	9.6	11.7	3056.5	1000	1	1.668	0.110	0.132	0.155
YLR241W	YLR241W	0.0616	0.0746	0.0908	7.6	9.3	11.3	8.3	10.2	12.7	12567.9	878	1	3.812	0.235	0.284	0.346
YLR242C	ARV1	0.0479	0.0548	0.0612	11.3	12.6	14.5	12.8	14.5	16.9	1099.5	1000	1	2.044	0.098	0.112	0.125
YLR243W	YLR243W	0.0437	0.0502	0.0584	11.9	13.8	15.9	13.5	16.0	18.9	1261.4	1000	1	4.078	0.178	0.205	0.238
YLR244C	MAP1	0.0814	0.0942	0.1081	6.4	7.4	8.5	6.9	7.9	9.3	3998.2	1000	1	13.31	1.084	1.254	1.439
YLR245C	CDD1	0.0552	0.0675	0.0787	8.8	10.3	12.6	9.6	11.4	14.4	718.5	1000	1	0.891	0.049	0.060	0.070
YLR246W	ERF2	0.0665	0.0841	0.101	6.9	8.2	10.4	7.4	9.0	11.6	845.8	1000	1	1.401	0.093	0.118	0.142
YLR247C	IRC20	0.081	0.0963	0.1156	6.0	7.2	8.6	6.4	7.8	9.4	7565.4	998	1	2.832	0.229	0.273	0.327
YLR248W	RCK2	0.0562	0.071	0.0856	8.1	9.8	12.3	8.8	10.8	14.1	11561.9	936	1	5.206	0.293	0.370	0.446
YLR250W	SSP120	0.0267	0.0318	0.0362	19.2	21.8	26.0	23.7	27.9	35.1	3353.0	1000	1	7.263	0.194	0.231	0.263
YLR251W	SYM1	0.0323	0.0368	0.0411	16.9	18.8	21.4	20.3	23.1	27.2	969.7	1000	1	1.559	0.050	0.057	0.064
YLR252W	YLR252W	0.0572	0.0701	0.0827	8.4	9.9	12.1	9.1	11.0	13.8	277.1	1000	0	0.3438	0.020	0.024	0.028
YLR253W	YLR253W	0.0594	0.0694	0.0805	8.6	10.0	11.7	9.4	11.1	13.2	2472.2	1000	1	2.387	0.142	0.166	0.192
YLR254C	NDL1	0.0462	0.0564	0.0661	10.5	12.3	15.0	11.7	14.0	17.6	402.7	1000	1	3.12	0.144	0.176	0.206
YLR256W	HAP1	0.0939	0.1061	0.1242	5.6	6.5	7.4	5.9	7.0	8.0	29130.9	265	1	19.07	1.791	2.024	2.369
YLR257W	YLR257W	0.0702	0.093	0.1159	6.0	7.4	9.9	6.4	8.0	10.9	2502.2	1000	1	16.94	1.189	1.576	1.964
YLR260W	LCB5	0.0603	0.0703	0.0815	8.5	9.9	11.5	9.3	10.9	13.0	2630.0	1000	1	1.544	0.093	0.109	0.126
YLR262C	YPT6	0.0298	0.0384	0.0469	14.8	18.1	23.3	17.3	22.0	30.3	245.1	1000	0	7.07	0.211	0.272	0.332
YLR263W	RED1	0.1061	0.1361	0.1689	4.1	5.1	6.5	4.3	5.4	7.0	370.2	1000	1	0.9042	0.096	0.123	0.153
YLR265C	NEJ1	0.0631	0.095	0.1259	5.5	7.3	11.0	5.8	7.9	12.3	534.5	1000	1	3.296	0.208	0.313	0.415
YLR266C	PDR8	0.0451	0.0525	0.0591	11.7	13.2	15.4	13.3	15.2	18.1	3136.8	1000	1	2.149	0.097	0.113	0.127
YLR267W	BOP2	0.0613	0.0804	0.1032	6.7	8.6	11.3	7.2	9.4	12.7	301.7	1000	0	0.609	0.037	0.049	0.063
YLR268W	SEC22	0.0561	0.0667	0.0757	9.2	10.4	12.4	10.1	11.6	14.1	1437.4	1000	1	4.426	0.248	0.295	0.335
YLR270W	DCS1	0.0361	0.0428	0.0481	14.4	16.2	19.2	16.8	19.3	23.7	5413.9	1000	1	4.888	0.177	0.209	0.235
YLR271W	YLR271W	0.0727	0.0904	0.106	6.5	7.7	9.5	7.0	8.3	10.5	233.2	1000	0	0.8478	0.062	0.077	0.090
YLR272C	YCS4	0.081	0.0951	0.1101	6.3	7.3	8.6	6.7	7.9	9.3	4242.4	1000	1	1.876	0.152	0.178	0.207
YLR273C	PIG1	0.0651	0.0778	0.0945	7.3	8.9	10.7	7.9	9.8	11.9	1146.5	1000	1	1.109	0.072	0.086	0.105
YLR274W	MCM5	0.0729	0.0911	0.108	6.4	7.6	9.5	6.9	8.2	10.5	3573.2	1000	1	2.7	0.197	0.246	0.292
YLR275W	SMD2	0.0553	0.072	0.0912	7.6	9.6	12.5	8.2	10.7	14.3	300.7	1000	1	2.934	0.162	0.211	0.268
YLR276C	DBP9	0.0654	0.0742	0.0826	8.4	9.3	10.6	9.2	10.3	11.8	3283.8	1000	1	7.572	0.495	0.562	0.625
YLR277C	YSH1	0.0756	0.0878	0.0998	6.9	7.9	9.2	7.5	8.6	10.1	2658.6	1000	1	2.666	0.202	0.234	0.266
YLR278C	YLR278C	0.154	0.197	0.2807	2.5	3.5	4.5	2.5	3.6	4.7	3796.0	1000	1	2.683	0.413	0.529	0.753
YLR283W	YLR283W	0.028	0.0326	0.0372	18.6	21.2	24.8	22.9	26.9	32.9	1074.6	1000	1	1.842	0.052	0.060	0.069
YLR284C	ECI1	0.0381	0.045	0.0514	13.5	15.4	18.2	15.6	18.2	22.2	471.9	1000	1	1.027	0.039	0.046	0.053
YLR285C-A	YLR285C-A	0.0783	0.0983	0.125	5.5	7.1	8.9	5.9	7.6	9.7	1160.3	1000	1	3.915	0.307	0.385	0.489
YLR285W	NNT1	0.0307	0.0349	0.0386	18.0	19.8	22.6	21.9	24.7	29.1	2905.2	1000	1	5.627	0.173	0.196	0.217
YLR287C	YLR287C	0.028	0.034	0.0406	17.1	20.4	24.8	20.6	25.6	32.9	2694.2	1000	1	3.868	0.108	0.132	0.157
YLR288C	MEC3	0.0705	0.0856	0.1014	6.8	8.1	9.8	7.3	8.8	10.9	569.2	1000	1	1.201	0.085	0.103	0.122
YLR289W	GUF1	0.0849	0.1078	0.1304	5.3	6.4	8.2	5.6	6.9	8.9	424.2	1000	1	0.8322	0.071	0.090	0.109
YLR290C	YLR290C	0.0313	0.0374	0.0431	16.1	18.5	22.2	19.1	22.7	28.4	1413.6	1000	1	4.129	0.129	0.154	0.178
YLR291C	GCD7	0.0687	0.0807	0.0914	7.6	8.6	10.1	8.2	9.4	11.2	3250.5	1000	1	6.727	0.462	0.543	0.615
YLR292C	SEC72	0.0401	0.0471	0.0538	12.9	14.7	17.3	14.8	17.2	20.9	1903.3	1000	1	6.924	0.278	0.326	0.373
YLR293C	GSP1	0.0204	0.0244	0.0275	25.2	28.4	34.0	33.7	39.7	51.4	12121.1	1000	1	58.32	1.190	1.423	1.604
YLR294C	YLR294C	0.0579	0.07	0.0842	8.2	9.9	12.0	9.0	11.0	13.6	651.2	1000	1	2.837	0.164	0.199	0.239
YLR295C	ATP14	0.028	0.0316	0.035	19.8	21.9	24.7	24.6	28.0	32.8	936.4	1000	1	11.13	0.312	0.352	0.390
YLR297W	YLR297W	0.0406	0.0465	0.0528	13.1	14.9	17.1	15.1	17.5	20.5	1175.3	1000	1	2.358	0.096	0.110	0.125
YLR298C	YHC1	0.1036	0.1208	0.1369	5.1	5.7	6.7	5.3	6.1	7.2	382.2	1000	1	3.185	0.330	0.385	0.436
YLR299W	ECM38	0.0558	0.0754	0.0957	7.2	9.2	12.4	7.8	10.1	14.2	3733.7	1000	1	2.925	0.163	0.221	0.280
YLR303W	MET17	0.0435	0.0707	0.1086	6.4	9.8	15.9	6.8	10.9	19.0	6115.7	996	1	45.99	2.000	3.251	4.994
YLR305C	STT4	0.0792	0.0937	0.1159	6.0	7.4	8.8	6.4	8.0	9.6	22677.6	432	1	4.183	0.331	0.392	0.485
YLR306W	UBC12	0.0172	0.0199	0.0224	30.9	34.8	40.2	44.6	53.2	67.0	414.7	1000	0	1.542	0.027	0.031	0.035
YLR309C	IMH1	0.0873	0.1132	0.141	4.9	6.1	7.9	5.2	6.5	8.6	1761.6	1000	1	3.416	0.298	0.387	0.482
YLR310C	CDC25	0.0942	0.1083	0.124	5.6	6.4	7.4	5.9	6.8	7.9	10975.0	976	1	5.033	0.474	0.545	0.624
YLR311C	YLR311C	0.037	0.045	0.0518	13.4	15.4	18.7	15.4	18.2	23.0	75.1	1000	0	0.168	0.006	0.008	0.009
YLR312C	YLR312C	0.0418	0.0502	0.0584	11.9	13.8	16.6	13.5	16.0	19.8	394.4	1000	0	0.846	0.035	0.042	0.049
YLR312W-A	MRPL15	0.0248	0.0287	0.0325	21.3	24.2	27.9	27.1	31.9	38.7	1951.5	1000	1	1.458	0.036	0.042	0.047
YLR313C	SPH1	0.0545	0.0649	0.0754	9.2	10.7	12.7	10.1	12.0	14.6	942.1	1000	1	0.9888	0.054	0.064	0.075
YLR314C	CDC3	0.0545	0.066	0.0768	9.0	10.5	12.7	9.9	11.7	14.6	6063.5	1000	1	7.457	0.406	0.492	0.573
YLR315W	NKP2	0.0557	0.0649	0.0742	9.3	10.7	12.4	10.3	12.0	14.2	501.3	1000	1	0.45	0.025	0.029	0.033
YLR316C	TAD3	0.0701	0.0881	0.1103	6.3	7.9	9.9	6.7	8.5	11.0	263.0	1000	0	2.354	0.165	0.207	0.260
YLR317W	YLR317W	0.1377	0.1651	0.2044	3.4	4.2	5.0	3.5	4.4	5.3	280.2	1000	1	0.4482	0.062	0.074	0.092
YLR318W	EST2	0.0844	0.1018	0.1182	5.9	6.8	8.2	6.2	7.3	8.9	688.1	1000	1	1.22	0.103	0.124	0.144
YLR319C	BUD6	0.0854	0.1018	0.1186	5.8	6.8	8.1	6.2	7.3	8.8	2319.7	1000	1	1.946	0.166	0.198	0.231
YLR320W	MMS22	0.0959	0.1155	0.137	5.1	6.0	7.2	5.3	6.4	7.8	2327.6	1000	1	1.731	0.166	0.200	0.237
YLR321C	SFH1	0.0853	0.099	0.1142	6.1	7.0	8.1	6.5	7.5	8.8	2174.0	1000	1	4.586	0.391	0.454	0.524
YLR323C	CWC24	0.0628	0.0846	0.1075	6.4	8.2	11.0	6.9	8.9	12.4	254.5	1000	0	1.235	0.078	0.105	0.133
YLR324W	PEX30	0.0575	0.0764	0.0941	7.4	9.1	12.1	7.9	10.0	13.7	3703.0	999	1	2.774	0.160	0.212	0.261
YLR326W	YLR326W	0.0559	0.0773	0.0994	7.0	9.0	12.4	7.5	9.8	14.1	690.0	1000	1	1.969	0.110	0.152	0.196
YLR327C	TMA10	0.0423	0.0582	0.0732	9.5	11.9	16.4	10.5	13.5	19.6	1086.3	1000	1	7.212	0.305	0.420	0.528
YLR328W	NMA1	0.0693	0.0804	0.0937	7.4	8.6	10.0	8.0	9.4	11.1	2705.7	1000	1	3.332	0.231	0.268	0.312
YLR329W	REC102	0.0539	0.0715	0.0897	7.7	9.7	12.9	8.4	10.7	14.7	79.5	1000	0	0.2652	0.014	0.019	0.024
YLR330W	CHS5	0.0671	0.0901	0.1106	6.3	7.7	10.3	6.7	8.3	11.5	1835.7	1000	1	9.83	0.660	0.886	1.087
YLR332W	MID2	0.2745	0.6612	1.1355	0.6	1.0	2.5	0.6	1.1	2.6	1741.0	995	1	5.707	1.567	3.774	6.481
YLR333C	RPS25B	0.0142	0.0167	0.0189	36.8	41.4	48.7	58.0	70.4	94.4	9115.8	1000	1	26.1	0.371	0.436	0.493
YLR335W	NUP2	0.0839	0.0992	0.116	6.0	7.0	8.3	6.4	7.5	9.0	4591.5	1000	1	6.518	0.547	0.647	0.756
YLR336C	SGD1	0.0906	0.1031	0.1144	6.1	6.7	7.6	6.4	7.2	8.3	2883.6	1000	1	2.984	0.270	0.308	0.341
YLR337C	VRP1	0.0905	0.1612	0.256	2.7	4.3	7.7	2.8	4.5	8.3	1057.8	1000	1	6.159	0.557	0.993	1.577
YLR342W	FKS1	0.0636	0.0865	0.1106	6.3	8.0	10.9	6.7	8.7	12.2	305326.4	49	1	42.82	2.723	3.704	4.736
YLR342W-A	YLR342W-A	0.049	0.0736	0.102	6.8	9.4	14.1	7.3	10.4	16.5	5200.8	1000	1	7.323	0.359	0.539	0.747
YLR343W	GAS2	0.0599	0.0805	0.1089	6.4	8.6	11.6	6.8	9.4	13.1	1545.6	998	1	0.7878	0.047	0.063	0.086
YLR344W	RPL26A	0.0311	0.0378	0.0436	15.9	18.3	22.3	18.9	22.4	28.6	5543.6	1000	1	46.02	1.431	1.739	2.006
YLR345W	YLR345W	0.0709	0.0923	0.1121	6.2	7.5	9.8	6.6	8.1	10.8	1582.5	1000	1	2.875	0.204	0.265	0.322
YLR346C	YLR346C	0.0164	0.0193	0.0225	30.8	35.9	42.4	44.4	56.0	73.3	115.5	1000	0	4.425	0.073	0.085	0.100
YLR347C	KAP95	0.0697	0.0852	0.1132	6.1	8.1	9.9	6.5	8.9	11.0	30194.3	177	1	4.833	0.337	0.412	0.547
YLR348C	DIC1	0.0464	0.0666	0.0946	7.3	10.4	14.9	7.9	11.6	17.6	1458.2	1000	1	3.876	0.180	0.258	0.367
YLR350W	ORM2	0.0806	0.0957	0.1199	5.8	7.2	8.6	6.1	7.8	9.4	1389.4	1000	1	8.094	0.652	0.775	0.971
YLR351C	NIT3	0.0245	0.0325	0.0394	17.6	21.3	28.2	21.3	27.1	39.3	4060.9	1000	1	6.317	0.155	0.205	0.249
YLR352W	YLR352W	0.0949	0.1125	0.137	5.1	6.2	7.3	5.3	6.6	7.9	2331.4	1000	1	1.464	0.139	0.165	0.201
YLR353W	BUD8	0.0841	0.1005	0.1206	5.7	6.9	8.2	6.1	7.4	9.0	2359.0	1000	1	1.711	0.144	0.172	0.206
YLR354C	TAL1	0.0234	0.0301	0.037	18.7	23.1	29.6	23.0	29.9	42.0	26766.2	736	1	26.11	0.611	0.786	0.966
YLR355C	ILV5	0.0666	0.0807	0.1056	6.6	8.6	10.4	7.0	9.4	11.6	60815.8	47	1	45.84	3.053	3.700	4.841
YLR356W	ATG33	0.0503	0.06	0.0679	10.2	11.5	13.8	11.4	13.0	16.0	862.3	1000	1	3.608	0.182	0.217	0.245
YLR357W	RSC2	0.0993	0.1149	0.1333	5.2	6.0	7.0	5.5	6.4	7.5	3750.0	1000	1	3.473	0.345	0.399	0.463
YLR360W	VPS38	0.037	0.0474	0.059	11.8	14.6	18.7	13.3	17.1	23.0	1125.6	1000	1	2.101	0.078	0.100	0.124
YLR361C	DCR2	0.0555	0.0682	0.0787	8.8	10.2	12.5	9.7	11.3	14.3	2771.6	1000	1	1.635	0.091	0.112	0.129
YLR361C-A	YLR361C-A	0.0216	0.0253	0.0284	24.4	27.4	32.2	32.2	37.7	47.3	267.4	1000	0	5.32	0.115	0.135	0.151
YLR362W	STE11	0.0652	0.0751	0.0857	8.1	9.2	10.6	8.8	10.2	11.9	1914.7	1000	1	1.474	0.096	0.111	0.126
YLR363C	NMD4	0.0186	0.0221	0.0258	26.9	31.4	37.3	36.8	45.7	59.2	1527.7	1000	1	2.702	0.050	0.060	0.070
YLR363W-A	YLR363W-A	0.0278	0.0374	0.0502	13.8	18.5	24.9	16.0	22.7	33.1	268.2	1000	0	5.672	0.158	0.212	0.285
YLR364W	GRX8	0.0117	0.0141	0.0163	42.4	49.3	59.2	73.4	96.9	144.0	229.2	1000	0	2.254	0.026	0.032	0.037
YLR365W	YLR365W	0.06	0.1249	0.1532	4.5	5.5	11.6	4.7	5.9	13.1	17.6	1000	0	0.0618	0.004	0.008	0.009
YLR367W	RPS22B	0.0129	0.015	0.0169	41.0	46.1	53.9	69.4	85.4	116.2	10660.3	1000	1	8.081	0.104	0.121	0.137
YLR368W	MDM30	0.0612	0.0693	0.077	9.0	10.0	11.3	9.9	11.1	12.8	1563.0	1000	1	3.567	0.218	0.247	0.275
YLR369W	SSQ1	0.0836	0.096	0.1106	6.3	7.2	8.3	6.7	7.8	9.0	1547.4	1000	1	2.121	0.177	0.204	0.235
YLR370C	ARC18	0.0658	0.0773	0.0909	7.6	9.0	10.5	8.3	9.8	11.8	1941.8	1000	1	13.57	0.893	1.049	1.233
YLR371W	ROM2	0.0982	0.1152	0.1325	5.2	6.0	7.1	5.5	6.4	7.6	7380.9	1000	1	3.813	0.374	0.439	0.505
YLR372W	SUR4	0.0242	0.0313	0.041	16.9	22.1	28.7	20.3	28.4	40.1	20957.7	838	1	30.96	0.749	0.969	1.269
YLR373C	VID22	0.1213	0.1413	0.1643	4.2	4.9	5.7	4.4	5.2	6.1	1496.7	1000	1	2.323	0.282	0.328	0.382
YLR374C	YLR374C	0.0981	0.1657	0.3118	2.2	4.2	7.1	2.3	4.4	7.6	26.9	1000	0	0.0168	0.002	0.003	0.005
YLR375W	STP3	0.0555	0.0733	0.0915	7.6	9.5	12.5	8.2	10.4	14.3	4998.8	1000	1	4.736	0.263	0.347	0.433
YLR376C	PSY3	0.0377	0.0448	0.0525	13.2	15.5	18.4	15.2	18.3	22.5	328.9	1000	0	1.257	0.047	0.056	0.066
YLR380W	CSR1	0.0806	0.0956	0.1127	6.2	7.3	8.6	6.6	7.8	9.4	2410.3	1000	1	3.864	0.311	0.369	0.436
YLR381W	CTF3	0.116	0.1342	0.1519	4.6	5.2	6.0	4.8	5.4	6.4	1420.2	1000	1	1.293	0.150	0.174	0.196
YLR382C	NAM2	0.0673	0.0834	0.0973	7.1	8.3	10.3	7.7	9.1	11.5	2879.5	1000	1	1.937	0.130	0.162	0.189
YLR383W	SMC6	0.0763	0.0989	0.1192	5.8	7.0	9.1	6.2	7.5	10.0	1140.7	1000	1	1.667	0.127	0.165	0.199
YLR384C	IKI3	0.063	0.0761	0.0888	7.8	9.1	11.0	8.5	10.0	12.3	12306.1	933	1	6.356	0.400	0.484	0.564
YLR385C	SWC7	0.078	0.0979	0.1227	5.7	7.1	8.9	6.0	7.6	9.8	622.4	1000	1	0.1398	0.011	0.014	0.017
YLR386W	VAC14	0.0778	0.0917	0.1048	6.6	7.6	8.9	7.1	8.2	9.8	3185.8	1000	1	1.774	0.138	0.163	0.186
YLR387C	REH1	0.0961	0.112	0.128	5.4	6.2	7.2	5.7	6.6	7.8	1636.7	1000	1	6.231	0.599	0.698	0.798
YLR388W	RPS29A	0.0129	0.0152	0.0172	40.4	45.7	53.7	67.5	83.8	115.2	4608.8	1000	1	8.392	0.108	0.128	0.144
YLR389C	STE23	0.0641	0.0787	0.1025	6.8	8.8	10.8	7.3	9.7	12.1	13775.7	740	1	4.657	0.299	0.367	0.477
YLR390W	ECM19	0.0543	0.0765	0.1006	6.9	9.1	12.8	7.4	10.0	14.6	265.3	1000	0	4.912	0.267	0.376	0.494
YLR390W-A	CCW14	0.0589	0.0796	0.1059	6.5	8.7	11.8	7.0	9.5	13.3	9357.3	849	1	62.94	3.707	5.010	6.666
YLR392C	ART10	0.0782	0.0912	0.1043	6.6	7.6	8.9	7.1	8.2	9.7	789.0	1000	1	1.842	0.144	0.168	0.192
YLR393W	ATP10	0.0643	0.0749	0.0863	8.0	9.3	10.8	8.7	10.2	12.1	634.0	1000	1	0.645	0.041	0.048	0.056
YLR394W	CST9	0.0941	0.1085	0.1236	5.6	6.4	7.4	5.9	6.8	8.0	957.4	1000	1	1.444	0.136	0.157	0.179
YLR396C	VPS33	0.0954	0.1176	0.1399	5.0	5.9	7.3	5.2	6.3	7.8	1263.7	1000	1	1.77	0.169	0.208	0.248
YLR397C	AFG2	0.0685	0.0798	0.094	7.4	8.7	10.1	8.0	9.5	11.3	5006.4	1000	1	2.866	0.196	0.229	0.269
YLR398C	SKI2	0.0873	0.1017	0.1176	5.9	6.8	7.9	6.3	7.3	8.6	6932.3	998	1	3.688	0.322	0.375	0.434
YLR399C	BDF1	0.0782	0.0945	0.1117	6.2	7.3	8.9	6.6	7.9	9.7	11291.0	864	1	8.314	0.650	0.786	0.929
YLR401C	DUS3	0.0986	0.115	0.1322	5.2	6.0	7.0	5.5	6.4	7.6	2175.0	1000	1	3.418	0.337	0.393	0.452
YLR402W	YLR402W	0.0869	0.116	0.1434	4.8	6.0	8.0	5.1	6.4	8.7	463.3	1000	1	4.021	0.349	0.467	0.577
YLR403W	SFP1	0.237	0.3563	0.5963	1.2	1.9	2.9	1.2	2.0	3.0	3301.1	1000	1	3.365	0.798	1.199	2.006
YLR404W	FLD1	0.0299	0.0353	0.0406	17.1	19.7	23.2	20.5	24.4	30.2	881.3	1000	1	1.165	0.035	0.041	0.047
YLR405W	DUS4	0.0451	0.0536	0.0618	11.2	12.9	15.4	12.6	14.9	18.2	1212.6	1000	1	1.586	0.072	0.085	0.098
YLR406C	RPL31B	0.019	0.0219	0.0244	28.4	31.7	36.5	39.6	46.2	57.4	7483.4	1000	1	53.08	1.009	1.162	1.295
YLR407W	YLR407W	0.0455	0.0537	0.0621	11.2	12.9	15.2	12.6	14.8	18.0	888.8	1000	1	4.341	0.198	0.233	0.270
YLR408C	BLS1	0.0171	0.0215	0.0264	26.2	32.2	40.6	35.5	47.4	68.2	208.6	1000	0	2.638	0.045	0.057	0.070
YLR409C	UTP21	0.1152	0.1364	0.1563	4.4	5.1	6.0	4.6	5.4	6.4	6518.5	1000	1	5.756	0.663	0.785	0.900
YLR410W	VIP1	0.0791	0.0954	0.1107	6.3	7.3	8.8	6.7	7.8	9.6	5787.1	1000	1	4.176	0.330	0.398	0.462
YLR411W	CTR3	0.0267	0.0422	0.0622	11.1	16.4	25.9	12.5	19.6	35.0	66.9	1000	0	0.8958	0.024	0.038	0.056
YLR412W	BER1	0.0275	0.0337	0.0409	17.0	20.6	25.2	20.4	25.8	33.6	1201.9	1000	1	4.111	0.113	0.139	0.168
YLR414C	PUN1	0.0292	0.0326	0.0366	19.0	21.2	23.7	23.4	26.9	31.1	6187.4	1000	1	5.279	0.154	0.172	0.193
YLR415C	YLR415C	0.06	0.1122	0.1826	3.8	6.2	11.6	3.9	6.6	13.1	32.1	1000	0	0.1182	0.007	0.013	0.022
YLR417W	VPS36	0.0655	0.0773	0.0894	7.8	9.0	10.6	8.4	9.8	11.8	1883.4	1000	1	1.483	0.097	0.115	0.133
YLR418C	CDC73	0.0401	0.0459	0.0508	13.6	15.1	17.3	15.8	17.8	20.9	2394.5	1000	1	2.614	0.105	0.120	0.133
YLR419W	YLR419W	0.107	0.1231	0.1398	5.0	5.6	6.5	5.2	6.0	6.9	3797.3	1000	1	2.377	0.254	0.293	0.332
YLR420W	URA4	0.0389	0.0465	0.0527	13.1	14.9	17.8	15.1	17.5	21.7	3535.6	1000	1	7.164	0.279	0.333	0.378
YLR421C	RPN13	0.0331	0.0382	0.0419	16.5	18.2	20.9	19.8	22.2	26.5	1891.0	1000	1	12.62	0.418	0.482	0.529
YLR422W	YLR422W	0.0777	0.094	0.1143	6.1	7.4	8.9	6.5	8.0	9.8	11064.8	922	1	2.714	0.211	0.255	0.310
YLR423C	ATG17	0.0481	0.0574	0.0651	10.6	12.1	14.4	11.9	13.7	16.8	618.1	1000	1	1.099	0.053	0.063	0.072
YLR424W	SPP382	0.0697	0.0881	0.1062	6.5	7.9	9.9	7.0	8.5	11.0	531.7	1000	1	0.8508	0.059	0.075	0.090
YLR425W	TUS1	0.1013	0.1179	0.1367	5.1	5.9	6.8	5.3	6.2	7.3	2404.1	1000	1	2.229	0.226	0.263	0.305
YLR426W	TDA5	0.0643	0.0803	0.0986	7.0	8.6	10.8	7.6	9.4	12.1	1614.5	1000	1	1.786	0.115	0.143	0.176
YLR427W	MAG2	0.0781	0.0901	0.1044	6.6	7.7	8.9	7.1	8.3	9.7	3246.9	1000	1	2.597	0.203	0.234	0.271
YLR429W	CRN1	0.0595	0.0796	0.0993	7.0	8.7	11.6	7.5	9.5	13.2	8706.4	937	1	5.617	0.334	0.447	0.558
YLR430W	SEN1	0.0861	0.1011	0.1246	5.6	6.9	8.1	5.9	7.4	8.8	15522.9	612	1	5.975	0.514	0.604	0.745
YLR431C	ATG23	0.0451	0.0532	0.06	11.5	13.0	15.4	13.0	15.0	18.1	589.9	1000	1	1.324	0.060	0.070	0.079
YLR432W	IMD3	0.0403	0.0522	0.0618	11.2	13.3	17.2	12.6	15.3	20.7	12676.4	987	1	22.4	0.903	1.169	1.384
YLR433C	CNA1	0.0799	0.0939	0.1086	6.4	7.4	8.7	6.8	8.0	9.5	2051.2	1000	1	3.359	0.268	0.315	0.365
YLR435W	TSR2	0.0804	0.0939	0.1055	6.6	7.4	8.6	7.0	8.0	9.4	640.6	1000	1	4.752	0.382	0.446	0.501
YLR436C	ECM30	0.1323	0.1543	0.1786	3.9	4.5	5.2	4.0	4.7	5.5	6385.0	1000	1	4.087	0.541	0.631	0.730
YLR437C	DIF1	0.0684	0.0878	0.1085	6.4	7.9	10.1	6.8	8.6	11.3	778.5	1000	1	3.272	0.224	0.287	0.355
YLR438C-A	LSM3	0.0382	0.0484	0.0609	11.4	14.3	18.2	12.8	16.7	22.2	1160.5	1000	1	13.63	0.521	0.660	0.830
YLR438W	CAR2	0.0433	0.0739	0.1051	6.6	9.4	16.0	7.1	10.3	19.0	6107.4	988	1	1.497	0.065	0.111	0.157
YLR439W	MRPL4	0.1244	0.1545	0.1911	3.6	4.5	5.6	3.8	4.7	5.9	469.0	1000	1	1.907	0.237	0.295	0.364
YLR440C	SEC39	0.0665	0.0777	0.09	7.7	8.9	10.4	8.3	9.8	11.6	2262.1	1000	1	2.465	0.164	0.192	0.222
YLR441C	RPS1A	0.0141	0.017	0.0191	36.2	40.8	49.0	56.6	68.7	95.7	38804.4	936	1	121.1	1.707	2.058	2.312
YLR442C	SIR3	0.106	0.1257	0.1454	4.8	5.5	6.5	5.0	5.8	7.0	1419.5	1000	1	2.141	0.227	0.269	0.311
YLR443W	ECM7	0.0501	0.0595	0.0694	10.0	11.6	13.8	11.1	13.2	16.0	1987.0	1000	1	2.039	0.102	0.121	0.142
YLR446W	YLR446W	0.0877	0.1046	0.1214	5.7	6.6	7.9	6.1	7.1	8.6	558.4	1000	1	0.375	0.033	0.039	0.046
YLR447C	VMA6	0.0203	0.0244	0.0278	24.9	28.5	34.1	33.1	39.7	51.6	11361.7	1000	1	19.23	0.390	0.469	0.535
YLR448W	RPL6B	0.0103	0.0122	0.0137	50.7	56.7	67.3	102.3	130.3	203.5	35757.3	992	1	47.21	0.486	0.576	0.647
YLR449W	FPR4	0.059	0.0797	0.1034	6.7	8.7	11.7	7.2	9.5	13.3	2783.4	1000	1	10.58	0.624	0.843	1.094
YLR450W	HMG2	0.0676	0.0837	0.0996	7.0	8.3	10.3	7.5	9.0	11.4	14573.8	748	1	3.858	0.261	0.323	0.384
YLR451W	LEU3	0.0788	0.0902	0.1018	6.8	7.7	8.8	7.3	8.3	9.6	2362.1	1000	1	2.237	0.176	0.202	0.228
YLR452C	SST2	0.1378	0.1751	0.2195	3.2	4.0	5.0	3.3	4.1	5.3	4452.3	1000	1	12.89	1.776	2.257	2.829
YLR453C	RIF2	0.0167	0.0197	0.0231	30.1	35.3	41.6	42.9	54.3	71.0	461.0	1000	0	1.042	0.017	0.021	0.024
YLR454W	FMP27	0.0565	0.0699	0.0869	8.0	9.9	12.3	8.7	11.0	14.0	17390.1	776	1	3.817	0.216	0.267	0.332
YLR455W	YLR455W	0.0467	0.0568	0.0658	10.5	12.2	14.9	11.8	13.9	17.4	1533.4	1000	1	2.939	0.137	0.167	0.193
YLR457C	NBP1	0.0752	0.0958	0.1154	6.0	7.2	9.2	6.4	7.8	10.2	391.0	1000	1	0.9018	0.068	0.086	0.104
YLR459W	GAB1	0.0932	0.1093	0.1242	5.6	6.3	7.4	5.9	6.8	8.0	2513.3	1000	1	3.145	0.293	0.344	0.391
YLR460C	YLR460C	0.0376	0.0439	0.0531	13.0	15.8	18.4	15.0	18.7	22.6	217.0	1000	0	0.966	0.036	0.042	0.051
YLR462W	YLR462W	0.06	0.1278	0.1604	4.3	5.4	11.6	4.5	5.7	13.1	21.1	1000	0	0.033	0.002	0.004	0.005
YLR466C-B	YLR466C-B	0.1919	0.393	0.9307	0.7	1.8	3.6	0.8	1.8	3.7	40.4	1000	0	0.141	0.027	0.055	0.131
YLR466W	YRF1-4	0.1389	0.1877	0.2516	2.8	3.7	5.0	2.8	3.8	5.2	78.8	1000	0	41.11	5.711	7.717	10.340
YML001W	YPT7	0.0111	0.0129	0.0144	48.1	53.6	62.6	92.4	114.9	166.0	8133.0	1000	1	8.877	0.099	0.115	0.128
YML002W	YML002W	0.0824	0.1036	0.1228	5.6	6.7	8.4	6.0	7.2	9.2	1114.4	1000	1	1.395	0.115	0.145	0.171
YML003W	YML003W	0.0929	0.1187	0.1432	4.8	5.8	7.5	5.1	6.2	8.1	538.0	1000	1	0.438	0.041	0.052	0.063
YML004C	GLO1	0.0328	0.0454	0.0551	12.6	15.3	21.1	14.4	18.0	26.7	9203.2	1000	1	18.96	0.622	0.861	1.045
YML005W	TRM12	0.0537	0.064	0.0745	9.3	10.8	12.9	10.2	12.1	14.8	829.6	1000	1	1.887	0.101	0.121	0.141
YML006C	GIS4	0.0844	0.0969	0.1088	6.4	7.2	8.2	6.8	7.7	8.9	1735.7	1000	1	2.951	0.249	0.286	0.321
YML007W	YAP1	0.0772	0.0905	0.1062	6.5	7.7	9.0	7.0	8.3	9.9	6402.0	1000	1	7.97	0.615	0.721	0.846
YML009C	MRPL39	0.0301	0.0359	0.0406	17.1	19.3	23.0	20.5	23.9	29.9	624.6	1000	1	9.607	0.289	0.345	0.390
YML009W-B	YML009W-B	0.06	0.0868	0.1104	6.3	8.0	11.6	6.7	8.7	13.1	40.5	1000	0	0.3252	0.020	0.028	0.036
YML010W	SPT5	0.064	0.0838	0.1039	6.7	8.3	10.8	7.1	9.0	12.1	8380.0	950	1	6.959	0.445	0.583	0.723
YML011C	RAD33	0.0435	0.0504	0.0583	11.9	13.8	15.9	13.5	15.9	18.9	511.1	1000	1	1.623	0.071	0.082	0.095
YML012C-A	YML012C-A	0.06	0.091	0.1273	5.4	7.6	11.6	5.8	8.2	13.1	26.2	1000	0	0.1128	0.007	0.010	0.014
YML012W	ERV25	0.0313	0.0407	0.0484	14.3	17.0	22.1	16.7	20.5	28.4	6576.7	1000	1	15.09	0.472	0.614	0.730
YML013W	UBX2	0.0691	0.0863	0.1051	6.6	8.0	10.0	7.1	8.7	11.1	4118.3	1000	1	2.664	0.184	0.230	0.280
YML014W	TRM9	0.0337	0.0419	0.0491	14.1	16.5	20.6	16.4	19.8	25.9	1252.5	1000	1	2.263	0.076	0.095	0.111
YML015C	TAF11	0.0678	0.0812	0.0999	6.9	8.5	10.2	7.4	9.3	11.4	935.8	1000	1	2.344	0.159	0.190	0.234
YML016C	PPZ1	0.0998	0.1187	0.1458	4.8	5.8	6.9	5.0	6.2	7.5	3988.7	1000	1	4.772	0.476	0.566	0.696
YML018C	YML018C	0.0667	0.0828	0.1006	6.9	8.4	10.4	7.4	9.1	11.6	3716.5	1000	1	10.23	0.683	0.847	1.030
YML019W	OST6	0.0443	0.0504	0.0554	12.5	13.8	15.6	14.3	15.9	18.5	4003.9	1000	1	3.161	0.140	0.159	0.175
YML020W	YML020W	0.0757	0.0889	0.1019	6.8	7.8	9.2	7.3	8.5	10.1	1653.7	1000	1	1.228	0.093	0.109	0.125
YML021C	UNG1	0.0546	0.0822	0.1063	6.5	8.4	12.7	7.0	9.2	14.5	503.0	1000	1	2.111	0.115	0.174	0.224
YML022W	APT1	0.0166	0.0195	0.0219	31.6	35.5	41.7	46.1	54.8	71.3	9355.4	1000	1	15.49	0.257	0.302	0.339
YML023C	NSE5	0.0522	0.0637	0.0763	9.1	10.9	13.3	10.0	12.2	15.3	1947.1	1000	1	3.437	0.179	0.219	0.262
YML025C	YML6	0.0721	0.0868	0.1013	6.8	8.0	9.6	7.3	8.7	10.6	1042.2	1000	1	3.419	0.247	0.297	0.346
YML027W	YOX1	0.2563	0.3722	0.5226	1.3	1.9	2.7	1.3	1.9	2.8	518.9	1000	1	2.762	0.708	1.028	1.443
YML029W	USA1	0.0762	0.0884	0.103	6.7	7.8	9.1	7.2	8.5	10.0	4742.3	1000	1	1.467	0.112	0.130	0.151
YML030W	RCF1	0.0511	0.066	0.0809	8.6	10.5	13.6	9.4	11.7	15.7	1007.1	1000	1	6.124	0.313	0.404	0.495
YML031W	NDC1	0.0785	0.0928	0.11	6.3	7.5	8.8	6.7	8.1	9.7	7537.2	998	1	3.844	0.302	0.357	0.423
YML032C	RAD52	0.0683	0.0852	0.1047	6.6	8.1	10.2	7.1	8.9	11.3	3547.8	1000	1	2.103	0.144	0.179	0.220
YML034W	SRC1	0.0766	0.1003	0.122	5.7	6.9	9.0	6.0	7.4	9.9	1516.8	1000	1	2.793	0.214	0.280	0.341
YML035C	AMD1	0.0692	0.0823	0.1	6.9	8.4	10.0	7.4	9.2	11.1	9525.6	972	1	3.551	0.246	0.292	0.355
YML036W	CGI121	0.0165	0.0191	0.022	31.5	36.3	41.9	46.0	56.9	72.0	612.5	1000	0	3.165	0.052	0.060	0.070
YML037C	YML037C	0.0905	0.1083	0.1307	5.3	6.4	7.7	5.6	6.8	8.3	347.4	1000	1	0.3168	0.029	0.034	0.041
YML038C	YMD8	0.0809	0.1081	0.1324	5.2	6.4	8.6	5.5	6.9	9.4	1921.5	1000	1	4.301	0.348	0.465	0.569
YML041C	VPS71	0.0391	0.0467	0.0552	12.5	14.8	17.7	14.3	17.4	21.5	639.3	1000	1	1.68	0.066	0.078	0.093
YML042W	CAT2	0.0449	0.0533	0.0624	11.1	13.0	15.4	12.5	14.9	18.2	372.7	1000	0	1.101	0.049	0.059	0.069
YML043C	RRN11	0.1371	0.169	0.2005	3.5	4.1	5.1	3.6	4.3	5.3	495.2	1000	1	2.568	0.352	0.434	0.515
YML046W	PRP39	0.0404	0.0482	0.0556	12.5	14.4	17.2	14.2	16.8	20.7	2115.3	1000	1	3.343	0.135	0.161	0.186
YML047W-A	YML047W-A	0.06	0.0966	0.1421	4.9	7.2	11.6	5.1	7.7	13.1	38.7	1000	0	3.344	0.201	0.323	0.475
YML048W	GSF2	0.0519	0.0671	0.0858	8.1	10.3	13.4	8.8	11.5	15.4	21951.4	378	1	13.23	0.687	0.888	1.135
YML049C	RSE1	0.09	0.1084	0.1345	5.2	6.4	7.7	5.4	6.8	8.3	6710.3	994	1	3.964	0.357	0.430	0.533
YML050W	AIM32	0.0425	0.0481	0.0533	13.0	14.4	16.3	14.9	16.8	19.5	299.5	1000	0	1.166	0.050	0.056	0.062
YML051W	GAL80	0.054	0.0693	0.0847	8.2	10.0	12.8	8.9	11.1	14.7	5021.6	1000	1	4.304	0.232	0.298	0.365
YML052W	SUR7	0.0698	0.0848	0.1039	6.7	8.2	9.9	7.1	8.9	11.0	8030.5	1000	1	7.849	0.548	0.666	0.816
YML053C	YML053C	0.078	0.0922	0.1077	6.4	7.5	8.9	6.9	8.1	9.7	667.5	1000	1	7.331	0.572	0.676	0.790
YML054C	CYB2	0.0657	0.0889	0.1124	6.2	7.8	10.6	6.6	8.5	11.8	398.4	1000	1	0.3342	0.022	0.030	0.038
YML055W	SPC2	0.0088	0.0108	0.0127	54.7	64.2	79.0	119.9	177.6	369.1	2690.7	1000	1	5.935	0.052	0.064	0.075
YML056C	IMD4	0.0543	0.0657	0.0816	8.5	10.6	12.8	9.3	11.8	14.6	15627.5	848	1	35.24	1.914	2.315	2.876
YML057W	CMP2	0.0727	0.0886	0.1075	6.4	7.8	9.5	6.9	8.5	10.5	4652.2	1000	1	2.766	0.201	0.245	0.297
YML058W	SML1	0.1097	0.1536	0.2005	3.5	4.5	6.3	3.6	4.7	6.7	2332.7	1000	1	33.14	3.636	5.090	6.645
YML059C	NTE1	0.0829	0.096	0.1119	6.2	7.2	8.4	6.6	7.8	9.1	15941.3	654	1	3.542	0.294	0.340	0.396
YML060W	OGG1	0.0525	0.0625	0.0723	9.6	11.1	13.2	10.6	12.5	15.2	901.2	1000	1	1.709	0.090	0.107	0.124
YML061C	PIF1	0.0746	0.0881	0.1031	6.7	7.9	9.3	7.2	8.5	10.2	1627.0	1000	1	2.212	0.165	0.195	0.228
YML062C	MFT1	0.0954	0.1118	0.1299	5.3	6.2	7.3	5.6	6.6	7.8	605.5	1000	1	3.156	0.301	0.353	0.410
YML064C	TEM1	0.0757	0.0919	0.1096	6.3	7.5	9.2	6.7	8.2	10.1	983.8	1000	1	2.389	0.181	0.220	0.262
YML065W	ORC1	0.0831	0.1018	0.1199	5.8	6.8	8.3	6.1	7.3	9.1	1784.0	1000	1	1.969	0.164	0.201	0.236
YML067C	ERV41	0.0267	0.0309	0.034	20.4	22.4	25.9	25.6	28.9	34.9	4809.6	1000	1	4.143	0.111	0.128	0.141
YML068W	ITT1	0.0768	0.0907	0.1052	6.6	7.6	9.0	7.0	8.3	9.9	670.2	1000	1	1.237	0.095	0.112	0.130
YML069W	POB3	0.0531	0.0648	0.076	9.1	10.7	13.1	10.0	12.0	15.0	4672.5	1000	1	6.036	0.321	0.391	0.459
YML070W	DAK1	0.0281	0.0353	0.041	16.9	19.6	24.6	20.3	24.4	32.6	11630.2	1000	1	6.604	0.186	0.233	0.271
YML071C	COG8	0.0871	0.1006	0.1125	6.2	6.9	8.0	6.6	7.4	8.6	1869.4	1000	1	3.136	0.273	0.316	0.353
YML072C	TCB3	0.0606	0.0738	0.101	6.9	9.4	11.4	7.4	10.4	12.9	60774.5	51	1	9.514	0.577	0.702	0.961
YML073C	RPL6A	0.0132	0.0155	0.0172	40.4	44.8	52.5	67.5	80.9	109.8	26354.7	998	1	131.1	1.731	2.033	2.256
YML074C	FPR3	0.0471	0.0705	0.0969	7.2	9.8	14.7	7.7	10.9	17.2	7554.2	975	1	50.14	2.362	3.535	4.859
YML075C	HMG1	0.0902	0.1036	0.1187	5.8	6.7	7.7	6.2	7.2	8.3	14044.2	790	1	6.156	0.555	0.638	0.731
YML076C	WAR1	0.1182	0.1381	0.1655	4.2	5.0	5.9	4.4	5.3	6.2	2227.0	1000	1	1.552	0.184	0.214	0.257
YML077W	BET5	0.014	0.0165	0.0192	36.1	42.1	49.4	56.4	72.5	97.2	1337.6	1000	1	3.457	0.048	0.057	0.066
YML079W	YML079W	0.021	0.0259	0.0301	23.1	26.8	33.0	29.9	36.5	49.1	1693.7	1000	1	6.749	0.142	0.175	0.203
YML080W	DUS1	0.0818	0.1021	0.1241	5.6	6.8	8.5	5.9	7.3	9.3	744.1	1000	1	2.17	0.178	0.222	0.269
YML081C-A	ATP18	0.0156	0.0187	0.0214	32.4	37.1	44.4	47.8	58.9	79.5	1486.3	1000	1	37.59	0.587	0.703	0.805
YML081W	TDA9	0.1156	0.134	0.1508	4.6	5.2	6.0	4.8	5.5	6.4	3505.6	1000	1	4.471	0.517	0.599	0.674
YML082W	YML082W	0.0758	0.0924	0.1096	6.3	7.5	9.1	6.8	8.1	10.1	2267.8	1000	1	3.329	0.252	0.308	0.365
YML085C	TUB1	0.0317	0.0422	0.0516	13.4	16.4	21.9	15.5	19.7	28.0	16151.1	923	1	15.9	0.504	0.671	0.820
YML087C	AIM33	0.0326	0.0375	0.0427	16.2	18.5	21.2	19.3	22.6	26.9	310.0	1000	0	0.7422	0.024	0.028	0.032
YML088W	UFO1	0.0789	0.0973	0.116	6.0	7.1	8.8	6.4	7.7	9.6	1391.3	1000	1	2.35	0.185	0.229	0.273
YML091C	RPM2	0.1046	0.1324	0.1583	4.4	5.2	6.6	4.6	5.5	7.1	2560.4	1000	1	4.988	0.522	0.660	0.790
YML092C	PRE8	0.0386	0.0502	0.062	11.2	13.8	18.0	12.6	16.0	21.9	4964.4	1000	1	16.08	0.621	0.807	0.997
YML093W	UTP14	0.1037	0.1226	0.1433	4.8	5.7	6.7	5.1	6.0	7.2	3403.5	1000	1	6.39	0.663	0.783	0.916
YML094W	GIM5	0.0489	0.058	0.0674	10.3	11.9	14.2	11.5	13.6	16.5	727.5	1000	1	3.814	0.187	0.221	0.257
YML095C	RAD10	0.0873	0.1024	0.1227	5.6	6.8	7.9	6.0	7.3	8.6	383.8	1000	1	0.585	0.051	0.060	0.072
YML096W	YML096W	0.0737	0.0998	0.1238	5.6	6.9	9.4	5.9	7.5	10.4	874.2	1000	1	3.367	0.248	0.336	0.417
YML097C	VPS9	0.0762	0.087	0.0963	7.2	8.0	9.1	7.8	8.7	10.0	1371.4	1000	1	4.679	0.357	0.407	0.451
YML098W	TAF13	0.0409	0.0568	0.0744	9.3	12.2	16.9	10.3	13.9	20.4	961.2	1000	1	3.337	0.137	0.190	0.248
YML099C	ARG81	0.0903	0.1063	0.1226	5.7	6.5	7.7	6.0	7.0	8.3	1909.0	1000	1	2.583	0.233	0.275	0.317
YML099W-A	YML099W-A	0.0408	0.0831	0.1203	5.8	8.3	17.0	6.1	9.1	20.4	48.9	1000	0	0.045	0.002	0.004	0.005
YML101C	CUE4	0.032	0.0442	0.055	12.6	15.7	21.7	14.4	18.6	27.6	881.3	1000	1	1.884	0.060	0.083	0.104
YML101C-A	YML101C-A	0.0328	0.0453	0.0587	11.8	15.3	21.2	13.4	18.1	26.8	167.2	1000	0	0.0588	0.002	0.003	0.003
YML102W	CAC2	0.0597	0.0858	0.1114	6.2	8.1	11.6	6.6	8.8	13.1	1194.7	999	1	1.488	0.089	0.128	0.166
YML103C	NUP188	0.0888	0.1154	0.1435	4.8	6.0	7.8	5.1	6.4	8.5	12298.5	839	1	5.802	0.515	0.670	0.833
YML104C	MDM1	0.0581	0.0706	0.0834	8.3	9.8	11.9	9.1	10.9	13.5	3517.5	1000	1	2.194	0.128	0.155	0.183
YML105C	SEC65	0.0466	0.0571	0.0684	10.1	12.1	14.9	11.3	13.8	17.5	2493.2	1000	1	6.022	0.281	0.344	0.412
YML106W	URA5	0.0349	0.0429	0.0504	13.7	16.2	19.9	15.9	19.3	24.8	13308.5	998	1	12.81	0.447	0.550	0.646
YML107C	PML39	0.0703	0.0876	0.1075	6.4	7.9	9.9	6.9	8.6	10.9	488.0	1000	1	1.967	0.138	0.172	0.211
YML108W	YML108W	0.0222	0.0293	0.0381	18.2	23.7	31.2	22.2	30.9	45.2	591.6	1000	1	3.13	0.069	0.092	0.119
YML109W	ZDS2	0.084	0.0991	0.1134	6.1	7.0	8.3	6.5	7.5	9.0	1871.6	1000	1	1.442	0.121	0.143	0.164
YML110C	COQ5	0.0273	0.0353	0.0422	16.4	19.6	25.4	19.6	24.4	34.1	9814.7	1000	1	15.51	0.424	0.548	0.655
YML111W	BUL2	0.1149	0.1352	0.1571	4.4	5.1	6.0	4.6	5.4	6.4	3600.4	1000	1	3.042	0.350	0.411	0.478
YML112W	CTK3	0.0817	0.0983	0.117	5.9	7.0	8.5	6.3	7.6	9.3	518.9	1000	1	2.405	0.197	0.236	0.281
YML113W	DAT1	0.0871	0.1068	0.1335	5.2	6.5	8.0	5.5	6.9	8.6	925.2	1000	1	2.989	0.260	0.319	0.399
YML114C	TAF8	0.1074	0.1251	0.1462	4.7	5.5	6.5	5.0	5.9	6.9	1268.4	1000	1	2.268	0.244	0.284	0.332
YML115C	VAN1	0.0739	0.0878	0.1032	6.7	7.9	9.4	7.2	8.6	10.4	6769.1	1000	1	4.801	0.355	0.422	0.496
YML116W	ATR1	0.0738	0.0956	0.1173	5.9	7.2	9.4	6.3	7.8	10.4	1682.2	1000	1	3.245	0.240	0.310	0.381
YML116W-A	YML116W-A	0.0724	0.0905	0.1115	6.2	7.7	9.6	6.6	8.3	10.6	644.8	1000	1	0.6798	0.049	0.062	0.076
YML117W	NAB6	0.0858	0.1008	0.1156	6.0	6.9	8.1	6.4	7.4	8.8	11234.8	893	1	5.12	0.439	0.516	0.592
YML118W	NGL3	0.0805	0.0971	0.1168	5.9	7.1	8.6	6.3	7.7	9.4	337.1	1000	1	0.3738	0.030	0.036	0.044
YML119W	YML119W	0.082	0.0941	0.1061	6.5	7.4	8.5	7.0	8.0	9.2	820.9	1000	1	2.141	0.176	0.201	0.227
YML120C	NDI1	0.0777	0.0922	0.1087	6.4	7.5	8.9	6.8	8.1	9.8	4274.6	1000	1	3.243	0.252	0.299	0.353
YML121W	GTR1	0.0511	0.0605	0.0695	10.0	11.5	13.6	11.1	12.9	15.7	1484.1	1000	1	3.996	0.204	0.242	0.278
YML124C	TUB3	0.0455	0.0756	0.1039	6.7	9.2	15.2	7.1	10.1	18.0	4446.1	998	1	8.366	0.381	0.633	0.869
YML125C	PGA3	0.0398	0.0483	0.0576	12.0	14.3	17.4	13.7	16.7	21.1	4755.7	1000	1	9.418	0.375	0.455	0.543
YML127W	RSC9	0.0671	0.0825	0.097	7.1	8.4	10.3	7.7	9.2	11.5	7508.9	1000	1	3.449	0.231	0.285	0.335
YML128C	MSC1	0.0426	0.0697	0.0962	7.2	9.9	16.3	7.8	11.0	19.4	9026.9	934	1	1.884	0.080	0.131	0.181
YML129C	COX14	0.056	0.0747	0.0939	7.4	9.3	12.4	8.0	10.2	14.1	250.5	1000	0	7.735	0.433	0.578	0.726
YML130C	ERO1	0.0557	0.0701	0.0859	8.1	9.9	12.5	8.8	11.0	14.2	8818.2	1000	1	7.294	0.406	0.511	0.627
YML131W	YML131W	0.0264	0.0307	0.0355	19.5	22.6	26.3	24.3	29.2	35.5	1321.0	1000	1	1.78	0.047	0.055	0.063
YML133C	YML133C	0.0732	0.0931	0.1235	5.6	7.4	9.5	5.9	8.0	10.5	49.3	1000	0	3.16	0.231	0.294	0.390
YMR001C	CDC5	0.1131	0.1294	0.1467	4.7	5.4	6.1	5.0	5.7	6.5	3660.6	1000	1	2.899	0.328	0.375	0.425
YMR002W	MIC17	0.0364	0.05	0.0631	11.0	13.9	19.0	12.3	16.1	23.5	8079.9	1000	1	15.7	0.571	0.785	0.991
YMR003W	AIM34	0.0243	0.0278	0.0309	22.4	25.0	28.5	28.9	33.2	39.7	600.5	1000	1	1.63	0.040	0.045	0.050
YMR004W	MVP1	0.0738	0.0855	0.0994	7.0	8.1	9.4	7.5	8.8	10.4	2052.0	1000	1	2.705	0.200	0.231	0.269
YMR005W	TAF4	0.0666	0.0806	0.0962	7.2	8.6	10.4	7.8	9.4	11.6	2338.8	1000	1	4.383	0.292	0.353	0.422
YMR006C	PLB2	0.0623	0.0749	0.093	7.5	9.3	11.1	8.0	10.2	12.5	12641.9	847	1	3.082	0.192	0.231	0.287
YMR008C	PLB1	0.0441	0.0545	0.0634	10.9	12.7	15.7	12.3	14.6	18.6	11843.1	998	1	5.643	0.249	0.308	0.358
YMR009W	ADI1	0.0619	0.084	0.1043	6.6	8.3	11.2	7.1	9.0	12.6	241.9	1000	0	1.504	0.093	0.126	0.157
YMR010W	YMR010W	0.0672	0.0763	0.0843	8.2	9.1	10.3	9.0	10.0	11.5	3905.1	1000	1	4.464	0.300	0.341	0.376
YMR013C	SEC59	0.0271	0.0356	0.0446	15.5	19.5	25.6	18.4	24.2	34.4	1922.8	1000	1	1.891	0.051	0.067	0.084
YMR014W	BUD22	0.1055	0.1236	0.1499	4.6	5.6	6.6	4.8	5.9	7.0	1272.8	1000	1	5.279	0.557	0.653	0.791
YMR015C	ERG5	0.0593	0.0679	0.0769	9.0	10.2	11.7	9.9	11.4	13.2	22845.3	802	1	8.025	0.476	0.545	0.617
YMR016C	SOK2	0.282	0.4387	0.725	1.0	1.6	2.5	1.0	1.6	2.5	959.0	1000	1	5.148	1.452	2.258	3.732
YMR017W	SPO20	0.06	0.0773	0.0988	7.0	9.0	11.6	7.5	9.8	13.1	69.9	1000	0	0.5358	0.032	0.041	0.053
YMR018W	YMR018W	0.0432	0.0504	0.0603	11.5	13.7	16.1	13.0	15.9	19.1	167.4	1000	0	0.261	0.011	0.013	0.016
YMR019W	STB4	0.0716	0.0822	0.0946	7.3	8.4	9.7	7.9	9.2	10.7	3407.4	1000	1	2.616	0.187	0.215	0.248
YMR020W	FMS1	0.0661	0.0773	0.0885	7.8	9.0	10.5	8.5	9.9	11.7	1776.1	1000	1	1.977	0.131	0.153	0.175
YMR021C	MAC1	0.0481	0.0561	0.0626	11.1	12.4	14.4	12.4	14.1	16.8	1298.2	1000	1	1.704	0.082	0.096	0.107
YMR022W	UBC7	0.0633	0.0856	0.1074	6.5	8.1	10.9	6.9	8.8	12.3	555.6	1000	1	6.061	0.384	0.519	0.651
YMR023C	MSS1	0.0446	0.0554	0.0657	10.5	12.5	15.6	11.8	14.3	18.4	599.1	1000	1	1.448	0.065	0.080	0.095
YMR024W	MRPL3	0.0567	0.0656	0.0744	9.3	10.6	12.2	10.3	11.8	13.9	2871.7	1000	1	3.948	0.224	0.259	0.294
YMR025W	CSI1	0.027	0.0341	0.0421	16.5	20.3	25.6	19.7	25.5	34.4	295.9	1000	0	0.8142	0.022	0.028	0.034
YMR026C	PEX12	0.0486	0.057	0.0646	10.7	12.2	14.3	12.0	13.8	16.6	1416.7	1000	1	2.107	0.102	0.120	0.136
YMR027W	YMR027W	0.0387	0.0497	0.0588	11.8	14.0	17.9	13.4	16.2	21.8	7098.7	1000	1	5.24	0.203	0.260	0.308
YMR028W	TAP42	0.0779	0.0992	0.1188	5.8	7.0	8.9	6.2	7.5	9.8	496.9	1000	1	2.51	0.196	0.249	0.298
YMR029C	FAR8	0.05	0.0577	0.0637	10.9	12.0	13.9	12.2	13.6	16.1	2919.7	1000	1	1.994	0.100	0.115	0.127
YMR030W	RSF1	0.0741	0.088	0.1014	6.8	7.9	9.4	7.3	8.6	10.3	352.5	1000	1	1.738	0.129	0.153	0.176
YMR030W-A	YMR030W-A	0.0176	0.0231	0.0296	23.4	30.0	39.4	30.5	42.8	64.7	66.2	1000	0	0.0462	0.001	0.001	0.001
YMR031C	EIS1	0.0621	0.0841	0.1068	6.5	8.2	11.2	6.9	9.0	12.6	5232.8	1000	1	3.394	0.211	0.286	0.363
YMR032W	HOF1	0.0931	0.1073	0.1228	5.6	6.5	7.4	6.0	6.9	8.0	2006.8	1000	1	1.551	0.144	0.166	0.191
YMR033W	ARP9	0.066	0.0782	0.09	7.7	8.9	10.5	8.3	9.7	11.7	2813.5	1000	1	4.764	0.314	0.373	0.429
YMR034C	YMR034C	0.0813	0.0997	0.1194	5.8	7.0	8.5	6.2	7.5	9.3	515.9	1000	1	0.5982	0.049	0.060	0.071
YMR035W	IMP2	0.0164	0.0191	0.0215	32.2	36.3	42.3	47.5	56.7	73.0	1547.4	1000	1	2.446	0.040	0.047	0.053
YMR036C	MIH1	0.0988	0.1146	0.1344	5.2	6.0	7.0	5.4	6.4	7.5	1073.4	1000	1	1.572	0.155	0.180	0.211
YMR037C	MSN2	0.1688	0.2087	0.2569	2.7	3.3	4.1	2.8	3.4	4.3	2357.3	1000	1	2.333	0.394	0.487	0.599
YMR038C	CCS1	0.0502	0.0688	0.0874	7.9	10.1	13.8	8.6	11.2	16.0	2553.6	1000	1	7.481	0.376	0.515	0.654
YMR039C	SUB1	0.0692	0.0829	0.0976	7.1	8.4	10.0	7.6	9.1	11.1	1274.5	1000	1	9.664	0.669	0.801	0.943
YMR040W	YET2	0.0141	0.0166	0.0191	36.3	41.6	49.2	56.8	71.1	96.5	401.1	1000	0	2.08	0.029	0.035	0.040
YMR041C	ARA2	0.0444	0.0533	0.0625	11.1	13.0	15.6	12.5	14.9	18.5	986.5	1000	1	1.918	0.085	0.102	0.120
YMR042W	ARG80	0.0758	0.0943	0.1147	6.0	7.3	9.1	6.4	7.9	10.1	681.5	1000	1	1.592	0.121	0.150	0.183
YMR043W	MCM1	0.0695	0.0926	0.1189	5.8	7.5	10.0	6.2	8.1	11.1	1911.7	1000	1	4.167	0.290	0.386	0.496
YMR044W	IOC4	0.0734	0.0968	0.1163	6.0	7.2	9.4	6.3	7.7	10.4	959.9	1000	1	2.813	0.207	0.272	0.327
YMR045C	YMR045C	0.0245	0.0288	0.0341	20.3	24.1	28.3	25.4	31.7	39.4	258.7	1000	0	12.2	0.299	0.351	0.416
YMR047C	NUP116	0.0808	0.0944	0.1129	6.1	7.3	8.6	6.5	7.9	9.4	12200.9	810	1	5.082	0.411	0.480	0.574
YMR048W	CSM3	0.0509	0.0643	0.0776	8.9	10.8	13.6	9.8	12.1	15.7	1046.1	1000	1	1.551	0.079	0.100	0.120
YMR049C	ERB1	0.0849	0.0971	0.1122	6.2	7.1	8.2	6.6	7.7	8.9	6494.9	1000	1	6.174	0.524	0.600	0.693
YMR052C-A	YMR052C-A	0.0185	0.0247	0.0314	22.1	28.0	37.5	28.3	38.8	59.8	66.6	1000	0	0.111	0.002	0.003	0.003
YMR052W	FAR3	0.0211	0.0243	0.0275	25.2	28.6	32.9	33.6	39.9	48.9	289.3	1000	0	1.66	0.035	0.040	0.046
YMR053C	STB2	0.0658	0.0836	0.1023	6.8	8.3	10.5	7.3	9.0	11.8	1189.7	1000	1	0.504	0.033	0.042	0.052
YMR054W	STV1	0.068	0.0854	0.1034	6.7	8.1	10.2	7.2	8.8	11.3	12528.1	780	1	5.069	0.345	0.433	0.524
YMR055C	BUB2	0.0687	0.0824	0.0991	7.0	8.4	10.1	7.5	9.2	11.2	670.8	1000	1	0.999	0.069	0.082	0.099
YMR056C	AAC1	0.0317	0.0421	0.0505	13.7	16.5	21.9	15.9	19.7	27.9	1139.4	1000	1	1.309	0.042	0.055	0.066
YMR058W	FET3	0.0684	0.0854	0.1089	6.4	8.1	10.1	6.8	8.8	11.3	35592.6	100	1	17.84	1.220	1.523	1.942
YMR059W	SEN15	0.0186	0.0217	0.0246	28.1	31.9	37.3	39.1	46.8	59.3	284.9	1000	0	1.703	0.032	0.037	0.042
YMR060C	SAM37	0.026	0.0298	0.0334	20.7	23.3	26.7	26.1	30.3	36.3	1525.2	1000	1	3.352	0.087	0.100	0.112
YMR061W	RNA14	0.0648	0.0759	0.0872	7.9	9.1	10.7	8.6	10.0	12.0	3405.6	1000	1	3.799	0.246	0.288	0.331
YMR062C	ARG7	0.0397	0.0481	0.0554	12.5	14.4	17.5	14.3	16.8	21.1	4285.9	1000	1	13.91	0.552	0.669	0.771
YMR063W	RIM9	0.0755	0.0904	0.1058	6.6	7.7	9.2	7.0	8.3	10.1	803.7	1000	1	0.4572	0.035	0.041	0.048
YMR064W	AEP1	0.0953	0.1105	0.1251	5.5	6.3	7.3	5.9	6.7	7.8	1734.9	1000	1	2.726	0.260	0.301	0.341
YMR065W	KAR5	0.0666	0.0789	0.092	7.5	8.8	10.4	8.1	9.6	11.6	537.9	1000	1	2.437	0.162	0.192	0.224
YMR066W	SOV1	0.0774	0.1018	0.1224	5.7	6.8	9.0	6.0	7.3	9.8	1192.9	1000	1	1.909	0.148	0.194	0.234
YMR067C	UBX4	0.069	0.0792	0.0946	7.3	8.8	10.0	7.9	9.6	11.2	2050.8	1000	1	3.507	0.242	0.278	0.332
YMR068W	AVO2	0.0688	0.085	0.1034	6.7	8.2	10.1	7.2	8.9	11.2	520.4	1000	1	0.5982	0.041	0.051	0.062
YMR069W	NAT4	0.08	0.1057	0.1362	5.1	6.6	8.7	5.4	7.0	9.5	246.0	1000	1	0.3318	0.027	0.035	0.045
YMR070W	MOT3	0.1645	0.2182	0.2688	2.6	3.2	4.2	2.6	3.3	4.4	717.7	1000	1	3.209	0.528	0.700	0.863
YMR071C	TVP18	0.0226	0.0284	0.0342	20.3	24.4	30.7	25.4	32.2	44.2	1438.6	1000	1	12.56	0.284	0.357	0.429
YMR072W	ABF2	0.0217	0.0249	0.028	24.8	27.9	31.9	32.9	38.6	46.7	4485.9	1000	1	24.6	0.534	0.613	0.689
YMR073C	IRC21	0.0396	0.0441	0.0489	14.2	15.7	17.5	16.5	18.6	21.2	926.8	1000	1	2.792	0.111	0.123	0.137
YMR074C	YMR074C	0.0226	0.0313	0.04	17.3	22.1	30.7	20.9	28.4	44.1	1897.3	1000	1	12.1	0.273	0.379	0.484
YMR075C-A	YMR075C-A	0.0299	0.0425	0.0527	13.1	16.3	23.2	15.1	19.4	30.1	87.2	1000	0	0.363	0.011	0.015	0.019
YMR075W	RCO1	0.2146	0.2597	0.3099	2.2	2.7	3.2	2.3	2.7	3.3	528.8	1000	1	2.537	0.544	0.659	0.786
YMR076C	PDS5	0.0998	0.1151	0.1307	5.3	6.0	6.9	5.6	6.4	7.5	3947.5	1000	1	2.723	0.272	0.313	0.356
YMR077C	VPS20	0.0368	0.0485	0.0618	11.2	14.3	18.8	12.6	16.6	23.2	362.8	1000	1	2.405	0.089	0.117	0.149
YMR078C	CTF18	0.0701	0.0837	0.0972	7.1	8.3	9.9	7.7	9.0	11.0	2574.4	1000	1	1.856	0.130	0.155	0.180
YMR079W	SEC14	0.0407	0.0483	0.0556	12.5	14.4	17.0	14.2	16.8	20.5	17241.0	967	1	10.31	0.420	0.498	0.573
YMR080C	NAM7	0.0715	0.0845	0.1012	6.8	8.2	9.7	7.3	8.9	10.7	13500.1	851	1	4.682	0.335	0.396	0.474
YMR081C	ISF1	0.0209	0.0254	0.0307	22.6	27.3	33.1	29.1	37.4	49.3	77.8	1000	0	1.216	0.025	0.031	0.037
YMR083W	ADH3	0.0468	0.0608	0.0744	9.3	11.4	14.8	10.3	12.9	17.4	15291.9	845	1	29.86	1.397	1.815	2.222
YMR084W	YMR084W	0.0844	0.103	0.122	5.7	6.7	8.2	6.0	7.2	8.9	316.2	1000	1	0.099	0.008	0.010	0.012
YMR085W	YMR085W	0.0734	0.0896	0.1055	6.6	7.7	9.4	7.0	8.4	10.4	484.0	1000	1	0.2658	0.020	0.024	0.028
YMR086C-A	YMR086C-A	0.1583	0.2592	0.4119	1.7	2.7	4.4	1.7	2.7	4.6	47.7	1000	0	0.1008	0.016	0.026	0.042
YMR086W	SEG1	0.0691	0.0867	0.1057	6.6	8.0	10.0	7.0	8.7	11.1	9051.9	948	1	2.444	0.169	0.212	0.258
YMR087W	YMR087W	0.0273	0.0315	0.0359	19.3	22.0	25.4	23.9	28.2	33.9	1644.0	1000	1	1.223	0.033	0.039	0.044
YMR088C	VBA1	0.0335	0.0383	0.043	16.1	18.1	20.7	19.2	22.0	26.1	8764.5	1000	1	3.672	0.123	0.141	0.158
YMR089C	YTA12	0.0634	0.083	0.1044	6.6	8.4	10.9	7.1	9.1	12.3	5467.1	998	1	5.303	0.336	0.440	0.554
YMR090W	YMR090W	0.0429	0.0619	0.0774	9.0	11.2	16.2	9.8	12.6	19.3	219.9	1000	0	2.477	0.106	0.153	0.192
YMR091C	NPL6	0.063	0.0762	0.0905	7.7	9.1	11.0	8.3	10.0	12.3	2834.8	1000	1	5.056	0.319	0.385	0.458
YMR092C	AIP1	0.0436	0.0537	0.063	11.0	12.9	15.9	12.4	14.8	18.9	12016.4	994	1	5.865	0.256	0.315	0.370
YMR093W	UTP15	0.0865	0.0993	0.1148	6.0	7.0	8.0	6.4	7.5	8.7	3868.5	1000	1	4.961	0.429	0.493	0.570
YMR094W	CTF13	0.0772	0.0944	0.1096	6.3	7.3	9.0	6.8	7.9	9.9	555.7	1000	1	0.4692	0.036	0.044	0.051
YMR095C	SNO1	0.0409	0.0573	0.071	9.8	12.1	16.9	10.8	13.8	20.4	294.1	1000	0	1.414	0.058	0.081	0.100
YMR096W	SNZ1	0.0509	0.0797	0.1045	6.6	8.7	13.6	7.1	9.5	15.7	1265.4	998	1	21.08	1.073	1.680	2.203
YMR097C	MTG1	0.0247	0.0301	0.0363	19.1	23.0	28.0	23.6	29.9	38.9	1280.3	1000	1	1.677	0.041	0.050	0.061
YMR098C	ATP25	0.046	0.0547	0.0637	10.9	12.7	15.1	12.2	14.5	17.7	2035.3	1000	1	1.824	0.084	0.100	0.116
YMR099C	YMR099C	0.0165	0.0199	0.0224	30.9	34.9	42.1	44.7	53.5	72.4	9406.4	1000	1	9.536	0.157	0.190	0.214
YMR100W	MUB1	0.0761	0.0883	0.0996	7.0	7.8	9.1	7.5	8.5	10.0	2907.6	1000	1	1.337	0.102	0.118	0.133
YMR102C	YMR102C	0.0788	0.0945	0.111	6.2	7.3	8.8	6.7	7.9	9.6	3398.9	1000	1	9.312	0.734	0.880	1.034
YMR103C	YMR103C	0.0534	0.0657	0.0771	9.0	10.6	13.0	9.9	11.8	14.9	593.4	1000	1	1.209	0.065	0.079	0.093
YMR104C	YPK2	0.0687	0.0819	0.0984	7.0	8.5	10.1	7.6	9.2	11.2	2423.4	1000	1	1.814	0.125	0.149	0.179
YMR105W-A	YMR105W-A	0.06	0.1091	0.2161	3.2	6.4	11.6	3.3	6.8	13.1	26.9	1000	0	0.1302	0.008	0.014	0.028
YMR106C	YKU80	0.0781	0.0915	0.1053	6.6	7.6	8.9	7.0	8.2	9.7	1134.6	1000	1	1.03	0.080	0.094	0.109
YMR109W	MYO5	0.0741	0.0907	0.1056	6.6	7.6	9.4	7.0	8.3	10.3	12573.8	805	1	5.593	0.415	0.507	0.591
YMR110C	HFD1	0.0551	0.0675	0.0816	8.5	10.3	12.6	9.3	11.4	14.4	4640.6	1000	1	3.752	0.207	0.253	0.306
YMR111C	YMR111C	0.0721	0.0854	0.0988	7.0	8.1	9.6	7.5	8.8	10.6	638.3	1000	1	1.131	0.082	0.097	0.112
YMR112C	MED11	0.0233	0.0266	0.0295	23.5	26.1	29.8	30.7	35.2	42.3	448.2	1000	0	2.096	0.049	0.056	0.062
YMR113W	FOL3	0.0447	0.0507	0.0572	12.1	13.7	15.5	13.8	15.8	18.3	1381.8	1000	1	2.111	0.094	0.107	0.121
YMR114C	YMR114C	0.052	0.066	0.0801	8.7	10.5	13.3	9.5	11.7	15.4	660.3	1000	1	1.605	0.083	0.106	0.129
YMR115W	MGR3	0.0507	0.0581	0.0648	10.7	11.9	13.7	12.0	13.5	15.8	1943.2	1000	1	2.154	0.109	0.125	0.140
YMR117C	SPC24	0.0688	0.0809	0.0949	7.3	8.6	10.1	7.9	9.4	11.2	774.9	1000	1	0.552	0.038	0.045	0.052
YMR119W	ASI1	0.1035	0.1318	0.1615	4.3	5.3	6.7	4.5	5.6	7.2	1644.9	1000	1	3.874	0.401	0.511	0.626
YMR119W-A	YMR119W-A	0.0664	0.0842	0.1057	6.6	8.2	10.4	7.0	9.0	11.7	165.9	1000	0	0.5418	0.036	0.046	0.057
YMR121C	RPL15B	0.0251	0.0339	0.0429	16.2	20.4	27.6	19.3	25.7	38.1	1122.5	1000	1	3.525	0.088	0.120	0.151
YMR123W	PKR1	0.0339	0.0447	0.0559	12.4	15.5	20.4	14.1	18.4	25.6	1942.9	1000	1	6.494	0.220	0.290	0.363
YMR124W	YMR124W	0.1054	0.1216	0.1418	4.9	5.7	6.6	5.1	6.0	7.0	3451.8	1000	1	2.006	0.211	0.244	0.284
YMR125W	STO1	0.0511	0.0673	0.0812	8.5	10.3	13.6	9.3	11.5	15.7	8984.4	1000	1	6.46	0.330	0.435	0.525
YMR126C	DLT1	0.0458	0.0538	0.061	11.4	12.9	15.1	12.8	14.8	17.8	844.6	1000	1	2.15	0.098	0.116	0.131
YMR127C	SAS2	0.0355	0.0429	0.052	13.3	16.1	19.5	15.4	19.2	24.2	556.1	1000	1	1.424	0.051	0.061	0.074
YMR128W	ECM16	0.1015	0.1186	0.1373	5.1	5.8	6.8	5.3	6.2	7.3	2388.2	1000	1	5.323	0.540	0.631	0.731
YMR129W	POM152	0.0818	0.0934	0.1046	6.6	7.4	8.5	7.1	8.0	9.2	8040.5	1000	1	3.862	0.316	0.361	0.404
YMR130W	YMR130W	0.0369	0.0434	0.0499	13.9	16.0	18.8	16.1	19.0	23.1	1943.5	1000	1	3.657	0.135	0.159	0.183
YMR131C	RRB1	0.0634	0.0809	0.0993	7.0	8.6	10.9	7.5	9.4	12.3	7773.2	996	1	10.59	0.672	0.857	1.052
YMR132C	JLP2	0.0454	0.0543	0.0658	10.5	12.8	15.3	11.8	14.6	18.0	240.6	1000	0	1.871	0.085	0.102	0.123
YMR134W	YMR134W	0.0209	0.024	0.0278	24.9	28.9	33.1	33.2	40.6	49.4	1273.6	1000	1	4.019	0.084	0.096	0.112
YMR135C	GID8	0.0503	0.0617	0.0738	9.4	11.2	13.8	10.4	12.6	16.0	2323.9	1000	1	1.975	0.099	0.122	0.146
YMR136W	GAT2	0.2314	0.3322	0.4444	1.6	2.1	3.0	1.6	2.1	3.1	709.5	1000	1	4.965	1.149	1.649	2.206
YMR137C	PSO2	0.0792	0.0969	0.1131	6.1	7.2	8.8	6.5	7.7	9.6	670.5	1000	1	1.581	0.125	0.153	0.179
YMR138W	CIN4	0.0456	0.0624	0.0795	8.7	11.1	15.2	9.5	12.5	17.9	290.8	1000	0	1.08	0.049	0.067	0.086
YMR139W	RIM11	0.0661	0.0788	0.094	7.4	8.8	10.5	8.0	9.6	11.7	1756.4	1000	1	2.719	0.180	0.214	0.256
YMR140W	SIP5	0.0779	0.0896	0.1019	6.8	7.7	8.9	7.3	8.4	9.8	2362.4	1000	1	2.03	0.158	0.182	0.207
YMR142C	RPL13B	0.0102	0.0121	0.0137	50.6	57.2	67.6	101.8	132.6	207.0	30439.0	997	1	114.2	1.165	1.382	1.565
YMR144W	YMR144W	0.0588	0.0708	0.0838	8.3	9.8	11.8	9.0	10.8	13.3	843.7	1000	1	1.318	0.078	0.093	0.111
YMR145C	NDE1	0.0623	0.077	0.0939	7.4	9.0	11.1	8.0	9.9	12.5	16610.9	579	1	15.97	0.995	1.230	1.500
YMR146C	TIF34	0.054	0.0707	0.0865	8.0	9.8	12.8	8.7	10.9	14.7	8501.4	994	1	18.88	1.020	1.335	1.633
YMR147W	YMR147W	0.0687	0.0799	0.0917	7.6	8.7	10.1	8.2	9.5	11.2	523.7	1000	1	1.109	0.076	0.089	0.102
YMR148W	OSW5	0.0799	0.0973	0.1162	6.0	7.1	8.7	6.3	7.7	9.5	859.3	1000	1	1.261	0.101	0.123	0.147
YMR149W	SWP1	0.0453	0.0553	0.065	10.7	12.5	15.3	11.9	14.3	18.1	8371.9	1000	1	9.104	0.412	0.503	0.592
YMR150C	IMP1	0.025	0.0329	0.0389	17.8	21.1	27.7	21.7	26.7	38.2	1250.6	1000	1	3.665	0.092	0.121	0.143
YMR151W	YIM2	0.0154	0.0283	0.0373	18.6	24.5	44.9	22.8	32.4	81.3	46.0	1000	0	0.27	0.004	0.008	0.010
YMR152W	YIM1	0.0445	0.0521	0.0611	11.3	13.3	15.6	12.8	15.3	18.5	3021.0	1000	1	3.144	0.140	0.164	0.192
YMR153C-A	YMR153C-A	0.0924	0.1141	0.1405	4.9	6.1	7.5	5.2	6.5	8.1	232.9	1000	0	0.1158	0.011	0.013	0.016
YMR153W	NUP53	0.0701	0.0804	0.0906	7.7	8.6	9.9	8.3	9.4	11.0	2138.4	1000	1	2.852	0.200	0.229	0.258
YMR154C	RIM13	0.0583	0.0678	0.0788	8.8	10.2	11.9	9.6	11.4	13.5	1586.8	1000	1	0.7218	0.042	0.049	0.057
YMR155W	YMR155W	0.0319	0.037	0.0421	16.5	18.7	21.7	19.7	23.0	27.8	3278.9	1000	1	1.387	0.044	0.051	0.058
YMR156C	TPP1	0.0357	0.043	0.0497	14.0	16.1	19.4	16.2	19.2	24.1	437.7	1000	0	0.9252	0.033	0.040	0.046
YMR157C	AIM36	0.0321	0.0377	0.0429	16.2	18.4	21.6	19.3	22.5	27.5	2005.1	1000	1	1.936	0.062	0.073	0.083
YMR158C-A	YMR158C-A	0.0222	0.0313	0.0436	15.9	22.2	31.2	18.9	28.4	45.3	51.2	1000	0	0.4752	0.011	0.015	0.021
YMR158W	MRPS8	0.0316	0.0389	0.0477	14.5	17.8	22.0	17.0	21.7	28.1	732.6	1000	1	2.493	0.079	0.097	0.119
YMR159C	ATG16	0.078	0.0949	0.1136	6.1	7.3	8.9	6.5	7.9	9.8	232.8	1000	0	0.3912	0.031	0.037	0.044
YMR160W	YMR160W	0.0941	0.1155	0.1378	5.0	6.0	7.4	5.3	6.4	8.0	807.6	1000	1	1.023	0.096	0.118	0.141
YMR161W	HLJ1	0.0646	0.0791	0.0933	7.4	8.8	10.7	8.0	9.6	12.0	1963.8	1000	1	4.337	0.280	0.343	0.405
YMR162C	DNF3	0.0837	0.1027	0.1231	5.6	6.7	8.3	6.0	7.2	9.0	4048.7	1000	1	3.106	0.260	0.319	0.382
YMR163C	INP2	0.0793	0.092	0.1047	6.6	7.5	8.7	7.1	8.1	9.6	1014.6	1000	1	1.185	0.094	0.109	0.124
YMR164C	MSS11	0.1324	0.1769	0.2726	2.5	3.9	5.2	2.6	4.1	5.5	970.3	1000	1	1.337	0.177	0.237	0.364
YMR165C	PAH1	0.0614	0.074	0.0854	8.1	9.4	11.3	8.8	10.3	12.7	3518.4	1000	1	2.597	0.159	0.192	0.222
YMR166C	YMR166C	0.0703	0.0803	0.0916	7.6	8.6	9.9	8.2	9.4	10.9	1088.9	1000	1	1.358	0.095	0.109	0.124
YMR167W	MLH1	0.0601	0.0689	0.0774	9.0	10.1	11.5	9.8	11.2	13.0	1739.1	1000	1	0.9402	0.057	0.065	0.073
YMR168C	CEP3	0.0777	0.0891	0.1006	6.9	7.8	8.9	7.4	8.4	9.8	1524.2	1000	1	0.8502	0.066	0.076	0.086
YMR169C	ALD3	0.0329	0.0593	0.085	8.2	11.7	21.1	8.9	13.2	26.6	2478.9	1000	1	1.101	0.036	0.065	0.094
YMR170C	ALD2	0.0251	0.034	0.0422	16.4	20.4	27.6	19.6	25.6	38.0	1518.9	1000	1	0.9732	0.024	0.033	0.041
YMR171C	EAR1	0.0739	0.0929	0.1122	6.2	7.5	9.4	6.6	8.1	10.3	4382.3	1000	1	4.618	0.341	0.429	0.518
YMR172W	HOT1	0.0815	0.0952	0.1132	6.1	7.3	8.5	6.5	7.8	9.3	2278.7	1000	1	1.776	0.145	0.169	0.201
YMR173W	DDR48	0.0151	0.0195	0.0244	28.4	35.5	45.9	39.6	55.0	84.7	1800.1	1000	1	9.155	0.138	0.179	0.223
YMR173W-A	YMR173W-A	0.0316	0.0392	0.0465	14.9	17.7	21.9	17.5	21.4	28.1	801.4	1000	1	0.5178	0.016	0.020	0.024
YMR174C	PAI3	0.0326	0.0567	0.0818	8.5	12.2	21.2	9.2	13.9	26.9	122.6	1000	0	2.515	0.082	0.143	0.206
YMR176W	ECM5	0.0889	0.1033	0.1185	5.9	6.7	7.8	6.2	7.2	8.5	3785.9	1000	1	2.396	0.213	0.248	0.284
YMR177W	MMT1	0.1087	0.1287	0.1493	4.6	5.4	6.4	4.9	5.7	6.8	867.1	1000	1	3.448	0.375	0.444	0.515
YMR178W	YMR178W	0.0188	0.0217	0.0243	28.5	31.9	36.8	39.7	46.8	58.2	2457.8	1000	1	4.366	0.082	0.095	0.106
YMR179W	SPT21	0.0858	0.0981	0.1121	6.2	7.1	8.1	6.6	7.6	8.8	1596.8	1000	1	1.713	0.147	0.168	0.192
YMR180C	CTL1	0.0681	0.0822	0.096	7.2	8.4	10.2	7.8	9.2	11.3	687.0	1000	1	2.37	0.161	0.195	0.228
YMR181C	YMR181C	0.0701	0.0909	0.1098	6.3	7.6	9.9	6.7	8.3	11.0	798.2	1000	1	3.572	0.250	0.325	0.392
YMR182C	RGM1	0.179	0.278	0.3803	1.8	2.5	3.9	1.9	2.6	4.0	118.8	1000	0	2.417	0.433	0.672	0.919
YMR182W-A	YMR182W-A	0.1072	0.1927	0.2466	2.8	3.6	6.5	2.9	3.7	6.9	28.6	1000	0	0.7698	0.083	0.148	0.190
YMR183C	SSO2	0.0548	0.0737	0.0915	7.6	9.4	12.6	8.2	10.4	14.5	3413.7	1000	1	5.894	0.323	0.434	0.539
YMR184W	ADD37	0.0156	0.0181	0.0204	34.0	38.2	44.6	51.4	61.7	80.1	3147.2	1000	1	3.175	0.050	0.057	0.065
YMR185W	YMR185W	0.0332	0.0447	0.0567	12.2	15.5	20.9	13.9	18.3	26.3	2325.5	1000	1	2.542	0.084	0.114	0.144
YMR187C	YMR187C	0.0263	0.0326	0.0394	17.6	21.3	26.4	21.3	27.0	35.8	1144.0	1000	1	0.9672	0.025	0.032	0.038
YMR188C	MRPS17	0.0576	0.0692	0.0798	8.7	10.0	12.0	9.5	11.1	13.7	1093.1	1000	1	4.072	0.235	0.282	0.325
YMR190C	SGS1	0.0854	0.1014	0.1177	5.9	6.8	8.1	6.3	7.3	8.8	4616.6	1000	1	1.761	0.150	0.179	0.207
YMR191W	SPG5	0.0387	0.0459	0.0528	13.1	15.1	17.9	15.1	17.8	21.8	6762.5	1000	1	2.856	0.111	0.131	0.151
YMR192W	GYL1	0.0987	0.1143	0.1314	5.3	6.1	7.0	5.6	6.5	7.6	753.3	1000	1	2.754	0.272	0.315	0.362
YMR193W	MRPL24	0.0481	0.0532	0.0592	11.7	13.0	14.4	13.3	15.0	16.8	689.4	1000	1	2.357	0.113	0.125	0.140
YMR194C-A	YMR194C-A	0.0266	0.0322	0.0372	18.6	21.5	26.0	22.9	27.4	35.1	80.9	1000	0	0.558	0.015	0.018	0.021
YMR194C-B	CMC4	0.03	0.0359	0.0426	16.3	19.3	23.1	19.4	23.9	30.0	325.1	1000	0	1.54	0.046	0.055	0.066
YMR194W	RPL36A	0.0402	0.0535	0.0651	10.6	13.0	17.2	11.9	14.9	20.8	952.6	1000	1	62.31	2.505	3.334	4.056
YMR195W	ICY1	0.0468	0.061	0.0803	8.6	11.4	14.8	9.4	12.8	17.4	803.0	1000	1	18.7	0.875	1.141	1.501
YMR196W	YMR196W	0.0444	0.0777	0.1049	6.6	8.9	15.6	7.1	9.8	18.5	10390.6	762	1	3.051	0.136	0.237	0.320
YMR197C	VTI1	0.0451	0.0526	0.0597	11.6	13.2	15.4	13.1	15.2	18.1	1270.2	1000	1	4.989	0.225	0.262	0.298
YMR198W	CIK1	0.0863	0.1004	0.1157	6.0	6.9	8.0	6.4	7.4	8.7	1164.5	1000	1	1.154	0.100	0.116	0.134
YMR199W	CLN1	0.1561	0.1792	0.2036	3.4	3.9	4.4	3.5	4.0	4.6	2015.8	1000	1	5.063	0.790	0.907	1.031
YMR200W	ROT1	0.0369	0.0425	0.0472	14.7	16.3	18.8	17.2	19.5	23.1	4585.5	1000	1	8.193	0.302	0.348	0.387
YMR201C	RAD14	0.0736	0.0926	0.112	6.2	7.5	9.4	6.6	8.1	10.4	468.4	1000	1	1.586	0.117	0.147	0.178
YMR202W	ERG2	0.0207	0.0245	0.0285	24.3	28.3	33.4	32.1	39.5	50.1	30331.1	850	1	17.89	0.370	0.438	0.510
YMR203W	TOM40	0.0529	0.0686	0.0861	8.1	10.1	13.1	8.8	11.2	15.1	19099.8	469	1	13.5	0.714	0.926	1.162
YMR204C	INP1	0.0972	0.1123	0.129	5.4	6.2	7.1	5.7	6.6	7.7	428.9	1000	1	0.6288	0.061	0.071	0.081
YMR205C	PFK2	0.0594	0.0751	0.0901	7.7	9.2	11.7	8.3	10.2	13.2	101560.7	25	1	28.66	1.703	2.153	2.583
YMR207C	HFA1	0.0886	0.1076	0.1253	5.5	6.4	7.8	5.9	6.9	8.5	3734.7	1000	1	2.456	0.218	0.264	0.308
YMR208W	ERG12	0.0467	0.057	0.0704	9.9	12.2	14.8	10.9	13.8	17.4	7921.4	1000	1	4.892	0.228	0.279	0.344
YMR209C	YMR209C	0.0653	0.0848	0.1031	6.7	8.2	10.6	7.2	8.9	11.9	2298.0	1000	1	1.939	0.127	0.164	0.200
YMR210W	YMR210W	0.0529	0.0624	0.0709	9.8	11.1	13.1	10.8	12.5	15.1	2103.3	1000	1	1.366	0.072	0.085	0.097
YMR211W	DML1	0.0382	0.0452	0.0539	12.9	15.3	18.2	14.8	18.1	22.2	873.4	1000	1	1.542	0.059	0.070	0.083
YMR212C	EFR3	0.0353	0.0456	0.0558	12.4	15.2	19.6	14.2	17.9	24.4	7993.6	1000	1	4.295	0.152	0.196	0.240
YMR213W	CEF1	0.0856	0.1036	0.1228	5.6	6.7	8.1	6.0	7.2	8.8	784.3	1000	1	1.804	0.154	0.187	0.222
YMR214W	SCJ1	0.0597	0.0815	0.1011	6.9	8.5	11.6	7.4	9.3	13.1	2913.9	1000	1	3.222	0.192	0.263	0.326
YMR215W	GAS3	0.0468	0.0592	0.0715	9.7	11.7	14.8	10.7	13.3	17.4	17198.4	737	1	8.146	0.381	0.482	0.583
YMR216C	SKY1	0.0875	0.1003	0.1159	6.0	6.9	7.9	6.4	7.4	8.6	8102.1	1000	1	3.486	0.305	0.350	0.404
YMR218C	TRS130	0.1173	0.1523	0.1861	3.7	4.6	5.9	3.9	4.8	6.3	1670.1	1000	1	1.925	0.226	0.293	0.358
YMR219W	ESC1	0.0798	0.0957	0.112	6.2	7.2	8.7	6.6	7.8	9.5	5329.5	1000	1	2.822	0.225	0.270	0.316
YMR220W	ERG8	0.0408	0.0496	0.057	12.2	14.0	17.0	13.8	16.2	20.4	8509.4	1000	1	4.632	0.189	0.230	0.264
YMR221C	YMR221C	0.0546	0.0636	0.0733	9.5	10.9	12.7	10.4	12.2	14.5	5671.7	1000	1	4.218	0.230	0.268	0.309
YMR222C	FSH2	0.0467	0.0614	0.0783	8.9	11.3	14.8	9.7	12.7	17.4	1601.6	1000	1	3.363	0.157	0.207	0.263
YMR223W	UBP8	0.0598	0.08	0.0961	7.2	8.7	11.6	7.8	9.5	13.1	1903.0	1000	1	1.954	0.117	0.156	0.188
YMR224C	MRE11	0.0923	0.1088	0.128	5.4	6.4	7.5	5.7	6.8	8.1	825.6	1000	1	1.761	0.163	0.192	0.225
YMR225C	MRPL44	0.0356	0.047	0.0583	11.9	14.7	19.5	13.5	17.3	24.1	487.8	1000	1	5.491	0.196	0.258	0.320
YMR226C	YMR226C	0.0218	0.0269	0.0315	22.0	25.8	31.8	28.2	34.6	46.5	9978.4	1000	1	8.24	0.180	0.222	0.260
YMR227C	TAF7	0.0935	0.11	0.1275	5.4	6.3	7.4	5.7	6.7	8.0	958.5	1000	1	1.967	0.184	0.216	0.251
YMR228W	MTF1	0.0325	0.0364	0.0411	16.9	19.0	21.3	20.3	23.5	27.1	758.4	1000	1	1.932	0.063	0.070	0.079
YMR229C	RRP5	0.0711	0.0848	0.1006	6.9	8.2	9.8	7.4	8.9	10.8	18931.0	694	1	9.882	0.703	0.838	0.994
YMR230W-A	YMR230W-A	0.06	0.0806	0.1089	6.4	8.6	11.6	6.8	9.4	13.1	36.1	1000	0	6.01	0.361	0.484	0.655
YMR231W	PEP5	0.1015	0.1173	0.1339	5.2	5.9	6.8	5.5	6.3	7.3	3155.3	1000	1	2.023	0.205	0.237	0.271
YMR232W	FUS2	0.1154	0.1402	0.1662	4.2	4.9	6.0	4.4	5.2	6.4	285.9	1000	1	1.969	0.227	0.276	0.327
YMR233W	TRI1	0.0598	0.076	0.0932	7.4	9.1	11.6	8.0	10.0	13.1	362.2	1000	1	1.841	0.110	0.140	0.172
YMR234W	RNH1	0.058	0.0707	0.0836	8.3	9.8	11.9	9.0	10.9	13.6	859.7	1000	1	2.433	0.141	0.172	0.203
YMR235C	RNA1	0.0371	0.0454	0.0522	13.3	15.3	18.7	15.3	18.0	23.0	10747.7	1000	1	11.08	0.411	0.503	0.578
YMR236W	TAF9	0.032	0.0407	0.0485	14.3	17.0	21.6	16.6	20.5	27.6	1963.4	1000	1	7.214	0.231	0.294	0.350
YMR237W	BCH1	0.0649	0.0832	0.1008	6.9	8.3	10.7	7.4	9.1	12.0	6377.3	1000	1	4.708	0.306	0.392	0.475
YMR238W	DFG5	0.0484	0.0644	0.0818	8.5	10.8	14.3	9.3	12.1	16.7	4885.2	1000	1	7.355	0.356	0.474	0.602
YMR239C	RNT1	0.0371	0.0449	0.0536	12.9	15.4	18.7	14.8	18.2	22.9	1240.0	1000	1	2.564	0.095	0.115	0.137
YMR240C	CUS1	0.0731	0.0912	0.1116	6.2	7.6	9.5	6.6	8.2	10.5	902.6	1000	1	1.794	0.131	0.164	0.200
YMR241W	YHM2	0.0277	0.0321	0.0355	19.5	21.6	25.0	24.2	27.5	33.4	5687.1	1000	1	15.62	0.433	0.502	0.555
YMR242C	RPL20A	0.0164	0.0193	0.0218	31.8	35.9	42.1	46.5	55.8	72.6	28246.1	992	1	45.44	0.745	0.877	0.991
YMR243C	ZRC1	0.0361	0.0434	0.0488	14.2	16.0	19.2	16.5	19.0	23.7	24374.6	851	1	12.99	0.469	0.564	0.634
YMR244C-A	YMR244C-A	0.0398	0.0483	0.0559	12.4	14.3	17.4	14.1	16.7	21.0	588.8	1000	1	5.841	0.233	0.282	0.327
YMR244W	YMR244W	0.0112	0.0345	0.06	11.6	20.1	62.1	13.1	25.1	163.0	39.3	999	0	0.087	0.001	0.003	0.005
YMR245W	YMR245W	0.06	0.1695	0.2064	3.4	4.1	11.6	3.5	4.3	13.1	13.1	1000	0	0.8058	0.048	0.137	0.166
YMR246W	FAA4	0.0728	0.0868	0.106	6.5	8.0	9.5	7.0	8.7	10.5	19068.6	420	1	18.6	1.354	1.615	1.972
YMR247C	RKR1	0.0459	0.0617	0.0769	9.0	11.2	15.1	9.9	12.7	17.8	8871.4	999	1	2.778	0.128	0.171	0.214
YMR250W	GAD1	0.0432	0.0712	0.0978	7.1	9.7	16.0	7.6	10.8	19.1	9041.8	925	1	2.253	0.097	0.160	0.220
YMR251W	GTO3	0.0679	0.1052	0.1446	4.8	6.6	10.2	5.0	7.0	11.4	61.2	1000	0	0.2532	0.017	0.027	0.037
YMR252C	YMR252C	0.0445	0.0551	0.0631	11.0	12.6	15.6	12.3	14.4	18.4	875.2	1000	1	2.528	0.113	0.139	0.160
YMR253C	YMR253C	0.0693	0.0893	0.1108	6.3	7.8	10.0	6.7	8.4	11.1	1069.8	1000	1	1.573	0.109	0.141	0.174
YMR255W	GFD1	0.0463	0.0563	0.0665	10.4	12.3	15.0	11.6	14.0	17.6	935.8	1000	1	3.623	0.168	0.204	0.241
YMR257C	PET111	0.0706	0.0964	0.1191	5.8	7.2	9.8	6.2	7.7	10.9	1504.8	1000	1	0.9582	0.068	0.092	0.114
YMR258C	ROY1	0.0547	0.0623	0.07	9.9	11.1	12.7	11.0	12.5	14.5	2592.4	1000	1	2.839	0.155	0.177	0.199
YMR259C	YMR259C	0.0938	0.1251	0.1499	4.6	5.5	7.4	4.8	5.9	8.0	5784.0	1000	1	3.493	0.328	0.437	0.524
YMR260C	TIF11	0.018	0.0217	0.0245	28.3	31.9	38.4	39.4	46.7	62.2	11927.2	1000	1	50.65	0.912	1.099	1.241
YMR261C	TPS3	0.0639	0.0791	0.1106	6.3	8.8	10.9	6.7	9.6	12.2	17912.5	518	1	4.951	0.316	0.392	0.548
YMR262W	YMR262W	0.0444	0.06	0.0732	9.5	11.6	15.6	10.5	13.1	18.5	1563.4	1000	1	1.589	0.071	0.095	0.116
YMR263W	SAP30	0.0512	0.079	0.1058	6.6	8.8	13.5	7.0	9.6	15.6	317.4	1000	1	3.143	0.161	0.248	0.333
YMR264W	CUE1	0.0241	0.0288	0.0321	21.6	24.1	28.7	27.5	31.7	40.2	2646.5	1000	1	6.392	0.154	0.184	0.205
YMR265C	YMR265C	0.0488	0.0623	0.0749	9.3	11.1	14.2	10.2	12.5	16.6	1628.5	1000	1	0.726	0.035	0.045	0.054
YMR266W	RSN1	0.0591	0.0707	0.0848	8.2	9.8	11.7	8.9	10.9	13.3	20591.5	580	1	4.506	0.266	0.319	0.382
YMR267W	PPA2	0.0165	0.02	0.024	28.9	34.7	42.1	40.6	53.1	72.5	1697.4	1000	1	3.63	0.060	0.073	0.087
YMR268C	PRP24	0.0594	0.0714	0.0867	8.0	9.7	11.7	8.7	10.7	13.2	476.6	1000	1	1.595	0.095	0.114	0.138
YMR269W	TMA23	0.0678	0.0787	0.0928	7.5	8.8	10.2	8.1	9.7	11.4	341.7	1000	1	14.07	0.954	1.107	1.306
YMR270C	RRN9	0.0478	0.0541	0.06	11.6	12.8	14.5	13.1	14.7	16.9	1544.6	1000	1	2.638	0.126	0.143	0.158
YMR271C	URA10	0.029	0.0364	0.0441	15.7	19.1	23.9	18.6	23.5	31.4	753.3	1000	1	1.203	0.035	0.044	0.053
YMR272C	SCS7	0.0426	0.0571	0.0684	10.1	12.1	16.3	11.3	13.8	19.4	11314.6	986	1	11.28	0.481	0.644	0.772
YMR273C	ZDS1	0.0769	0.1008	0.127	5.5	6.9	9.0	5.8	7.4	9.9	1595.4	1000	1	2.598	0.200	0.262	0.330
YMR274C	RCE1	0.057	0.0706	0.0876	7.9	9.8	12.2	8.6	10.9	13.8	555.0	1000	1	1.807	0.103	0.128	0.158
YMR275C	BUL1	0.0754	0.09	0.1092	6.3	7.7	9.2	6.8	8.3	10.1	5785.7	1000	1	2.228	0.168	0.201	0.243
YMR276W	DSK2	0.0512	0.0765	0.103	6.7	9.1	13.5	7.2	10.0	15.6	5799.3	999	1	10.12	0.518	0.774	1.042
YMR277W	FCP1	0.0761	0.0914	0.1092	6.3	7.6	9.1	6.8	8.2	10.0	5244.8	1000	1	3.245	0.247	0.297	0.354
YMR278W	PGM3	0.0668	0.0806	0.0996	7.0	8.6	10.4	7.5	9.4	11.6	3792.2	1000	1	2.527	0.169	0.204	0.252
YMR279C	YMR279C	0.056	0.0923	0.1259	5.5	7.5	12.4	5.8	8.1	14.1	73.7	1000	0	0.0348	0.002	0.003	0.004
YMR280C	CAT8	0.0594	0.0709	0.0809	8.6	9.8	11.7	9.4	10.8	13.2	1127.6	1000	1	0.342	0.020	0.024	0.028
YMR281W	GPI12	0.0394	0.0477	0.0573	12.1	14.5	17.6	13.8	17.0	21.3	971.1	1000	1	2.099	0.083	0.100	0.120
YMR282C	AEP2	0.0706	0.0823	0.0938	7.4	8.4	9.8	8.0	9.2	10.9	1825.7	1000	1	2.538	0.179	0.209	0.238
YMR283C	RIT1	0.0632	0.0737	0.0835	8.3	9.4	11.0	9.1	10.4	12.3	611.1	1000	1	1.11	0.070	0.082	0.093
YMR284W	YKU70	0.0657	0.0767	0.0886	7.8	9.0	10.6	8.5	9.9	11.8	1088.8	1000	1	1.935	0.127	0.148	0.171
YMR285C	NGL2	0.0593	0.0674	0.0776	8.9	10.3	11.7	9.8	11.4	13.2	1612.3	1000	1	2.755	0.163	0.186	0.214
YMR286W	MRPL33	0.0295	0.038	0.0459	15.1	18.2	23.5	17.8	22.3	30.7	660.6	1000	1	6.756	0.199	0.257	0.310
YMR287C	DSS1	0.0947	0.1108	0.1259	5.5	6.3	7.3	5.8	6.7	7.9	1479.6	1000	1	1.777	0.168	0.197	0.224
YMR288W	HSH155	0.0989	0.114	0.1302	5.3	6.1	7.0	5.6	6.5	7.5	1988.1	1000	1	2.046	0.202	0.233	0.266
YMR289W	ABZ2	0.0553	0.0665	0.0782	8.9	10.4	12.5	9.7	11.6	14.3	1704.7	1000	1	2.968	0.164	0.197	0.232
YMR290C	HAS1	0.0677	0.0791	0.0944	7.3	8.8	10.2	7.9	9.6	11.4	6631.6	1000	1	9.968	0.675	0.789	0.941
YMR291W	TDA1	0.0809	0.097	0.1145	6.1	7.1	8.6	6.4	7.7	9.4	6242.7	1000	1	4.37	0.354	0.424	0.500
YMR293C	HER2	0.0226	0.026	0.03	23.1	26.7	30.7	30.1	36.3	44.1	1160.1	1000	1	1.287	0.029	0.033	0.039
YMR294W	JNM1	0.0833	0.0998	0.1175	5.9	6.9	8.3	6.3	7.5	9.1	461.5	1000	1	1.287	0.107	0.128	0.151
YMR295C	YMR295C	0.0317	0.0401	0.0475	14.6	17.3	21.9	17.1	20.9	28.0	7089.3	1000	1	15.19	0.482	0.609	0.722
YMR296C	LCB1	0.0781	0.0929	0.1124	6.2	7.5	8.9	6.6	8.1	9.7	12046.5	818	1	13.35	1.043	1.240	1.501
YMR298W	LIP1	0.0159	0.019	0.0212	32.6	36.6	43.6	48.4	57.5	77.0	3112.9	1000	1	8.064	0.128	0.153	0.171
YMR299C	DYN3	0.0207	0.025	0.0295	23.5	27.8	33.4	30.7	38.3	50.1	1017.4	1000	1	1.818	0.038	0.045	0.054
YMR300C	ADE4	0.048	0.0638	0.0774	9.0	10.9	14.4	9.8	12.2	16.9	16518.8	815	1	10.77	0.517	0.687	0.834
YMR301C	ATM1	0.0639	0.0783	0.0952	7.3	8.9	10.8	7.8	9.7	12.2	3678.1	1000	1	2.881	0.184	0.226	0.274
YMR302C	YME2	0.0661	0.0824	0.0973	7.1	8.4	10.5	7.7	9.2	11.7	4062.7	1000	1	3.138	0.207	0.259	0.305
YMR303C	ADH2	0.0338	0.0464	0.06	11.6	14.9	20.5	13.1	17.5	25.8	81.9	1000	0	0.4092	0.014	0.019	0.025
YMR304C-A	YMR304C-A	0.0433	0.0502	0.0599	11.6	13.8	16.0	13.1	16.0	19.0	1271.0	1000	1	4.399	0.191	0.221	0.264
YMR304W	UBP15	0.0687	0.0888	0.1082	6.4	7.8	10.1	6.8	8.5	11.2	7051.8	997	1	2.592	0.178	0.230	0.281
YMR305C	SCW10	0.0636	0.0816	0.1105	6.3	8.5	10.9	6.7	9.3	12.2	23273.7	271	1	42.06	2.675	3.432	4.648
YMR306C-A	YMR306C-A	0.0492	0.0624	0.0766	9.0	11.1	14.1	9.9	12.5	16.4	115.1	1000	0	0.4152	0.020	0.026	0.032
YMR306W	FKS3	0.0835	0.0963	0.1087	6.4	7.2	8.3	6.8	7.8	9.1	771.7	1000	1	0.5568	0.046	0.054	0.061
YMR308C	PSE1	0.0732	0.0904	0.1259	5.5	7.7	9.5	5.8	8.3	10.5	36517.9	135	1	10.01	0.733	0.905	1.261
YMR309C	NIP1	0.0573	0.0842	0.1071	6.5	8.2	12.1	6.9	9.0	13.8	14492.0	766	1	12	0.688	1.011	1.286
YMR310C	YMR310C	0.2079	0.2911	0.4518	1.5	2.4	3.3	1.6	2.4	3.4	884.4	1000	1	3.54	0.736	1.030	1.599
YMR311C	GLC8	0.0556	0.0791	0.1052	6.6	8.8	12.5	7.0	9.6	14.2	2624.3	1000	1	6.756	0.376	0.534	0.711
YMR312W	ELP6	0.0889	0.0992	0.1087	6.4	7.0	7.8	6.8	7.5	8.5	665.2	1000	1	2.068	0.184	0.205	0.225
YMR313C	TGL3	0.0597	0.0692	0.0791	8.8	10.0	11.6	9.6	11.1	13.1	5600.7	1000	1	3.029	0.181	0.210	0.240
YMR314W	PRE5	0.0532	0.0759	0.1006	6.9	9.1	13.0	7.4	10.0	15.0	1237.4	1000	1	13.73	0.730	1.042	1.381
YMR315W	YMR315W	0.0467	0.0633	0.079	8.8	11.0	14.9	9.6	12.3	17.4	5827.2	1000	1	7.516	0.351	0.476	0.594
YMR316C-A	YMR316C-A	0.0166	0.0212	0.025	27.7	32.7	41.8	38.3	48.6	71.5	72.0	1000	0	0.081	0.001	0.002	0.002
YMR316C-B	YMR316C-B	0.057	0.0833	0.1077	6.4	8.3	12.2	6.9	9.1	13.8	92.2	1000	0	0.4902	0.028	0.041	0.053
YMR316W	DIA1	0.024	0.0273	0.0313	22.1	25.4	28.9	28.4	34.0	40.6	851.8	1000	1	2.488	0.060	0.068	0.078
YMR317W	YMR317W	0.3477	0.5346	0.865	0.8	1.3	2.0	0.8	1.3	2.0	288.3	1000	1	0.288	0.100	0.154	0.249
YMR318C	ADH6	0.0301	0.0369	0.0428	16.2	18.8	23.0	19.3	23.1	29.8	11332.7	1000	1	13.42	0.404	0.495	0.575
YMR319C	FET4	0.0468	0.0538	0.0605	11.5	12.9	14.8	12.9	14.8	17.4	4345.8	1000	1	3.117	0.146	0.168	0.189
YMR320W	YMR320W	0.0381	0.0448	0.0502	13.8	15.5	18.2	16.0	18.3	22.2	272.9	1000	0	0.12	0.005	0.005	0.006
YNL001W	DOM34	0.0268	0.0325	0.0391	17.7	21.3	25.8	21.5	27.1	34.8	1412.5	1000	1	4.642	0.124	0.151	0.182
YNL002C	RLP7	0.0337	0.0429	0.0545	12.7	16.1	20.6	14.6	19.2	25.8	2562.4	1000	1	14.34	0.483	0.615	0.782
YNL003C	PET8	0.0476	0.06	0.0732	9.5	11.6	14.6	10.5	13.1	17.0	2803.3	1000	1	2.82	0.134	0.169	0.206
[truncated: 132,424 more chars]
