# Supplementary material for: Determination of in vivo RNA kinetics using RATE-seq
Source: RNA. 2014 Oct;20(10):1645–52. doi: 10.1261/rna.045104.114 (PMC4174445; doi:10.1261/rna.045104.114)
Supplement: Supplemental Material [file supp_045104.114_TableS7.xls]

Syst	log2_PD_total	UraNumber	TotalLength	Log2RatioAux	Log2RatioProt
Q0045	-2.404	636	1605	0.841	0.392
Q0050	-1.259	822	2505	0.534	0.832
Q0055	-2.627	904	2565	0.692	0.289
Q0060	-0.595	473	1248	0.361	-0.859
Q0065	1.091	628	1671	0.814	0.583
Q0070	-2.741	744	1893	0.507	0.350
Q0075	-1.545	431	1065	0.770	0.764
Q0080	-2.862	72	147	0.084	0.232
Q0085	-2.570	353	780	-0.036	-0.336
Q0105	-3.320	496	1158	0.021	0.648
Q0110	0.656	513	1272	0.372	0.958
Q0115	0.733	641	1554	1.020	1.569
Q0120	0.362	768	1917	1.269	1.672
Q0130	-2.963	88	231	-0.178	-0.050
Q0140	-1.684	470	1197	-0.281	0.372
Q0160	0.000	266	708	1.370	0.601
Q0250	-2.307	296	756	-0.153	-0.318
Q0255	0.000	566	1419	0.725	1.426
Q0275	-3.748	323	810	0.029	0.032
YAL001C	0.127	952	3483	0.281	0.231
YAL002W	0.179	1183	3825	0.583	0.385
YAL003W	-0.036	160	621	-0.368	-0.300
YAL005C	0.142	517	1929	0.489	0.211
YAL007C	-0.054	208	648	0.579	0.375
YAL008W	-0.108	197	597	0.556	0.375
YAL009W	0.006	220	780	-0.040	0.073
YAL010C	-0.022	430	1482	-0.157	-0.018
YAL011W	0.107	383	1878	-0.035	-0.055
YAL012W	0.082	296	1185	0.315	0.301
YAL013W	-0.501	195	1218	-0.066	-0.109
YAL014C	-0.265	199	768	0.166	-0.010
YAL015C	0.007	285	1200	-0.341	-0.162
YAL016W	0.040	594	1908	0.397	0.401
YAL017W	0.142	1152	4071	0.548	0.427
YAL018C	-0.207	339	978	0.078	-0.223
YAL019W	0.168	830	3396	-0.103	-0.019
YAL020C	-0.258	207	1002	-0.509	-0.408
YAL021C	-0.091	570	2514	0.079	-0.302
YAL022C	-0.084	435	1554	0.108	-0.067
YAL023C	0.177	666	2280	0.481	0.318
YAL024C	0.228	1130	4308	0.072	0.041
YAL025C	0.321	185	921	-0.682	-0.730
YAL026C	0.448	1249	4068	0.222	0.237
YAL027W	-0.230	206	786	-0.159	-0.063
YAL028W	0.455	418	1587	0.537	0.652
YAL029C	0.156	1213	4416	0.064	0.175
YAL030W	-0.574	89	354	0.021	0.206
YAL031C	0.252	613	2283	-0.002	0.012
YAL032C	-0.004	231	1140	-0.265	-0.271
YAL033W	-0.493	137	522	-0.783	-0.552
YAL034C	-0.064	322	1242	0.311	0.010
YAL034W-A	0.236	218	870	-0.348	-0.217
YAL035W	0.091	711	3009	-0.061	0.007
YAL036C	-0.053	305	1110	-0.462	-0.246
YAL037W	0.019	226	804	0.011	0.110
YAL038W	0.235	392	1503	0.439	0.327
YAL039C	-0.493	173	810	-0.282	-0.213
YAL040C	-0.196	523	1743	0.483	0.264
YAL041W	0.265	710	2565	-0.016	0.039
YAL042W	-0.228	304	1248	0.094	-0.092
YAL043C	0.058	565	2358	0.231	0.086
YAL044C	-0.486	119	513	-0.720	-0.722
YAL044W-A	-0.334	78	333	-0.220	-0.062
YAL046C	-0.606	77	357	-0.027	-0.212
YAL047C	0.091	466	1869	-0.456	-0.315
YAL048C	-0.038	563	1989	0.564	0.283
YAL049C	-0.008	214	741	0.346	0.271
YAL051W	0.121	915	3144	0.088	-0.045
YAL053W	0.092	737	2352	0.141	0.097
YAL054C	-0.133	590	2142	0.148	0.164
YAL055W	-0.173	126	543	-0.168	-0.104
YAL056W	0.287	753	2643	0.084	-0.027
YAL058W	0.016	391	1509	0.070	0.134
YAL059W	-0.314	148	639	-0.679	-0.538
YAL060W	-0.221	319	1149	-0.035	-0.223
YAL061W	-0.315	296	1254	0.768	0.104
YAL062W	-0.389	334	1374	0.680	0.289
YAL063C	-0.554	1025	3969	0.106	-0.099
YAL064C-A	-0.579	114	381	-0.126	-0.624
YAL064W	0.224	91	285	-0.829	-0.215
YAL064W-B	0.111	111	381	0.202	0.248
YAL065C	-0.108	101	387	-0.371	0.000
YAL067C	-0.210	597	1782	0.019	-0.102
YAL068C	0.230	89	363	-0.185	-0.235
YAR002C-A	-0.188	210	660	-0.071	0.567
YAR002W	0.254	407	1620	-0.147	-0.102
YAR003W	0.261	373	1281	0.183	-0.073
YAR007C	0.061	513	1866	0.018	0.079
YAR008W	0.052	236	828	-0.168	-0.147
YAR014C	0.158	519	2130	-0.274	-0.287
YAR015W	-0.067	230	921	-0.023	0.151
YAR018C	0.232	335	1308	-0.112	0.049
YAR019C	0.180	846	2925	0.128	0.340
YAR020C	0.153	54	168	0.313	0.120
YAR023C	-0.116	157	540	0.102	0.200
YAR027W	0.019	224	708	0.329	0.134
YAR028W	-0.045	200	705	0.003	0.011
YAR029W	0.335	65	225	-0.041	0.035
YAR031W	-0.096	266	897	0.488	0.607
YAR033W	-0.376	208	705	0.273	0.092
YAR035W	-0.199	398	2064	0.364	-0.046
YAR042W	0.523	806	3567	0.094	-0.139
YAR050W	0.208	1166	4614	0.100	0.030
YAR064W	-0.177	87	300	-0.333	-0.405
YAR066W	-1.001	189	612	0.250	0.366
YAR068W	-0.176	121	486	0.163	-0.049
YAR071W	-0.067	394	1404	0.528	0.794
YBL001C	-0.624	90	315	-0.055	-0.014
YBL002W	0.037	105	396	-0.153	0.038
YBL003C	-0.288	111	399	-0.352	-0.417
YBL004W	0.496	1893	5887	-0.050	-0.017
YBL005W	0.057	915	2931	0.053	-0.075
YBL006C	-0.747	121	543	-0.361	-0.321
YBL007C	0.156	911	3735	0.711	0.397
YBL008W	0.225	692	2523	0.053	-0.097
YBL009W	0.378	585	2031	-0.013	-0.109
YBL010C	0.080	217	843	0.066	-0.148
YBL011W	0.011	589	2280	0.087	0.110
YBL013W	0.277	284	1206	0.358	0.527
YBL014C	0.174	734	2685	-0.326	-0.201
YBL015W	0.123	406	1581	1.048	0.508
YBL016W	-0.157	259	1062	-0.050	-0.139
YBL017C	-0.010	1361	4740	0.296	0.177
YBL018C	-0.552	118	402	-0.625	-0.105
YBL019W	-0.046	430	1563	-0.022	-0.076
YBL020W	-0.056	579	1725	0.292	0.303
YBL021C	-0.783	85	435	-0.394	-0.555
YBL022C	0.086	843	3402	0.215	0.181
YBL023C	0.428	711	2607	0.154	-0.120
YBL024W	0.284	567	2055	-0.437	-0.408
YBL025W	-0.606	105	438	0.116	-0.274
YBL026W	-0.780	79	288	-0.774	-0.037
YBL027W	-0.550	130	570	-0.261	0.040
YBL028C	-0.100	64	321	-1.147	-0.909
YBL029C-A	-0.411	79	285	-0.007	0.255
YBL029W	0.297	310	1131	0.194	0.340
YBL030C	0.038	308	957	0.693	0.499
YBL031W	0.097	239	1017	-0.134	-0.075
YBL032W	0.346	272	1146	0.399	0.301
YBL033C	-0.177	225	1038	-0.051	0.075
YBL034C	0.153	1300	4542	0.292	0.189
YBL035C	0.000	587	2118	-0.110	-0.130
YBL036C	-0.109	214	774	-0.312	-0.091
YBL037W	0.263	907	3078	0.245	-0.043
YBL038W	-0.203	180	699	-0.191	-0.071
YBL039C	0.237	498	1740	-0.330	-0.291
YBL040C	-0.228	227	660	0.033	0.007
YBL041W	0.017	193	726	-0.275	-0.075
YBL042C	0.240	608	1920	0.209	0.230
YBL043W	-0.147	190	774	0.694	0.147
YBL044W	-0.261	81	369	-0.414	-0.446
YBL045C	0.176	394	1374	0.543	0.355
YBL046W	0.109	321	1326	-0.236	-0.283
YBL047C	-0.113	1032	4146	0.702	0.459
YBL049W	-0.306	122	417	1.613	1.245
YBL050W	-0.038	245	879	0.102	0.119
YBL051C	-0.119	525	2007	0.359	0.171
YBL052C	0.402	650	2496	-0.113	0.037
YBL054W	0.424	387	1578	-0.835	-0.802
YBL055C	-0.087	354	1257	-0.505	-0.321
YBL056W	0.085	426	1407	0.205	0.091
YBL057C	-0.352	159	627	-0.228	-0.015
YBL058W	0.035	292	1272	-0.124	0.025
YBL059C-A	-0.399	75	330	-0.352	-0.239
YBL059W	-0.477	142	582	-0.539	-0.354
YBL060W	0.099	559	2064	-0.265	-0.187
YBL061C	0.151	541	2091	-0.094	-0.055
YBL063W	0.017	872	3336	-0.081	-0.022
YBL064C	-0.202	210	786	0.543	0.474
YBL066C	-0.124	951	3447	0.660	0.119
YBL067C	0.256	624	2244	0.126	-0.123
YBL068W	0.011	294	981	-0.339	-0.180
YBL069W	-0.082	360	1290	0.083	0.026
YBL071W-A	0.104	68	249	-1.051	-0.246
YBL072C	-0.664	150	603	0.211	0.038
YBL074C	0.105	298	1068	0.436	0.150
YBL075C	0.247	523	1950	0.038	0.036
YBL076C	0.216	981	3219	0.204	0.261
YBL078C	-0.103	101	354	0.309	0.493
YBL079W	0.322	1327	4509	-0.059	-0.005
YBL080C	-0.038	438	1626	0.470	0.364
YBL081W	-0.153	256	1107	-0.191	-0.523
YBL082C	-0.288	403	1377	0.521	0.186
YBL084C	0.043	669	2277	0.027	0.338
YBL085W	-0.007	719	2943	0.361	0.196
YBL086C	0.246	313	1401	-0.210	-0.099
YBL087C	-0.900	113	414	-0.388	0.079
YBL088C	0.308	1863	5887	0.281	0.243
YBL089W	0.094	463	1380	0.206	0.133
YBL090W	-0.348	124	534	-0.279	-0.315
YBL091C	-0.029	302	1266	0.039	-0.034
YBL091C-A	-0.234	125	528	0.043	0.348
YBL092W	-0.368	98	393	-0.182	-0.152
YBL093C	-0.632	141	663	-0.245	0.047
YBL095W	0.228	233	813	0.473	0.201
YBL097W	-0.274	559	2265	-0.381	-0.167
YBL098W	-0.148	408	1383	0.177	-0.025
YBL099W	0.217	505	1638	0.949	0.585
YBL101C	0.257	850	3354	0.477	0.320
YBL102W	-0.170	207	648	0.247	0.187
YBL103C	0.444	372	1461	-0.042	-0.140
YBL104C	-0.025	854	3117	-0.252	-0.014
YBL105C	0.163	917	3456	0.118	0.050
YBL106C	0.215	878	3033	0.402	0.300
YBL107C	0.071	139	591	-0.458	-0.347
YBL108C-A	0.129	30	129	-0.065	-0.146
YBL111C	0.501	525	2004	0.296	0.265
YBL112C	0.659	78	318	0.292	0.193
YBL113C	0.495	522	2379	0.258	-0.145
YBR001C	0.253	662	2343	0.190	-0.070
YBR002C	-0.106	228	861	-0.127	-0.430
YBR003W	0.073	404	1422	0.273	0.230
YBR004C	0.085	488	1302	-0.228	-0.071
YBR005W	-0.237	154	642	-0.088	-0.046
YBR006W	-0.035	444	1494	0.914	0.729
YBR007C	0.119	557	2211	0.171	0.178
YBR008C	0.084	566	1647	0.044	0.119
YBR009C	-0.281	85	312	-0.495	-0.337
YBR010W	-0.356	98	411	-0.454	-0.249
YBR011C	-0.144	222	864	0.165	0.165
YBR013C	-0.330	134	390	0.146	0.206
YBR014C	-0.265	164	612	-0.196	0.087
YBR015C	0.089	490	1794	0.117	0.088
YBR016W	-0.133	66	387	-0.503	-0.414
YBR017C	0.309	814	2757	0.002	-0.226
YBR018C	0.300	329	1101	0.363	0.210
YBR019C	0.687	623	2100	0.364	1.500
YBR020W	0.165	483	1587	0.489	0.306
YBR021W	0.020	648	1902	0.230	0.075
YBR022W	-0.377	147	534	-0.338	-0.028
YBR023C	-0.065	1078	3498	0.379	0.289
YBR024W	-0.189	255	906	0.491	0.322
YBR025C	0.112	345	1185	0.191	0.251
YBR026C	0.002	323	1143	0.465	0.531
YBR028C	0.328	439	1578	0.214	0.009
YBR029C	-0.003	450	1374	0.198	0.231
YBR030W	0.177	449	1659	-0.600	-0.564
YBR031W	-0.040	289	1089	0.280	-0.026
YBR033W	-0.139	760	2760	1.060	0.988
YBR034C	0.385	295	1047	-0.223	-0.358
YBR035C	-0.302	165	687	0.085	-0.088
YBR036C	-0.082	384	1233	0.448	-0.016
YBR037C	-0.566	236	888	0.554	0.091
YBR038W	0.203	881	2892	0.293	0.152
YBR039W	-0.182	261	936	0.425	0.413
YBR040W	-0.094	309	897	1.089	1.102
YBR041W	0.425	633	2010	0.908	0.553
YBR042C	-0.016	369	1194	-0.034	0.110
YBR043C	0.115	597	2070	-0.007	-0.074
YBR044C	-0.303	455	1719	-0.039	-0.087
YBR045C	0.285	518	1920	0.169	0.422
YBR046C	-0.080	286	1005	0.496	0.213
YBR047W	-0.668	146	528	-0.430	-0.036
YBR048W	-0.265	121	471	0.162	-0.272
YBR049C	0.569	586	2433	-0.051	-0.157
YBR050C	0.090	265	1017	0.001	0.227
YBR052C	-0.539	163	633	0.470	0.173
YBR053C	-0.106	328	1077	0.724	0.591
YBR054W	-0.045	331	1035	1.951	0.746
YBR055C	0.087	726	2700	-0.011	-0.005
YBR056W	-0.273	436	1506	1.206	0.867
YBR057C	0.205	258	1101	-0.129	0.011
YBR058C	0.173	672	2346	-0.177	-0.065
YBR058C-A	-0.782	84	243	-0.187	-0.294
YBR059C	0.218	837	3327	0.406	0.239
YBR060C	0.069	472	1863	-0.374	-0.136
YBR061C	-0.025	265	933	-0.337	-0.212
YBR062C	-0.264	140	543	-0.256	-0.221
YBR063C	0.251	361	1215	-0.437	-0.280
YBR065C	0.186	292	1095	-0.129	-0.024
YBR066C	-0.156	163	663	0.363	0.586
YBR067C	-0.106	204	633	-0.288	-0.051
YBR068C	0.199	603	1830	-0.353	-0.540
YBR069C	-0.006	579	1860	-0.005	-0.016
YBR070C	-0.170	226	714	-0.213	0.051
YBR071W	0.018	144	636	0.267	0.052
YBR072W	-0.757	169	645	2.666	2.154
YBR073W	-0.014	772	2877	-0.141	0.039
YBR074W	-0.674	910	2931	1.120	-0.261
YBR076W	0.026	301	1065	-0.387	0.213
YBR077C	-0.326	137	489	-0.170	0.147
YBR078W	0.442	442	1290	0.290	0.270
YBR079C	0.302	743	2895	-0.133	-0.185
YBR080C	0.090	663	2277	0.341	0.172
YBR081C	0.110	982	3999	-0.180	-0.191
YBR082C	-0.201	119	447	-0.362	-0.056
YBR083W	-0.274	341	1461	0.071	-0.024
YBR084C-A	-0.377	131	570	-0.277	-0.370
YBR084W	0.183	792	2928	-0.369	-0.275
YBR085C-A	-0.063	70	258	-0.142	-0.054
YBR085W	-0.153	282	924	0.293	0.368
YBR086C	0.261	870	2841	0.425	0.238
YBR087W	-0.220	312	1065	-0.671	-0.150
YBR088C	0.258	237	777	-0.122	0.272
YBR089C-A	-0.444	57	300	-0.172	-0.323
YBR090C	-0.029	90	369	0.080	-0.197
YBR091C	-0.498	85	330	-0.818	-0.662
YBR092C	-0.126	397	1404	0.801	0.704
YBR093C	-0.292	410	1404	0.767	1.415
YBR094W	0.568	654	2262	-0.235	-0.271
YBR095C	-0.077	334	1293	-0.041	-0.023
YBR096W	-0.156	228	693	-0.062	0.530
YBR097W	0.205	1358	4365	0.411	0.380
YBR098W	0.102	524	2076	0.238	0.004
YBR101C	-0.109	242	873	-0.939	-0.404
YBR102C	0.433	608	2262	-0.260	-0.253
YBR103W	-0.029	428	1608	-0.115	-0.140
YBR104W	-0.154	281	990	-0.602	-0.390
YBR105C	0.183	281	1089	-0.061	-0.506
YBR106W	-0.510	149	567	0.103	0.115
YBR107C	-0.301	193	738	0.100	0.049
YBR108W	0.247	595	2844	0.525	0.507
YBR109C	-0.234	128	444	-0.280	-0.196
YBR110W	0.096	426	1350	0.356	0.183
YBR111C	-0.304	178	696	0.240	0.363
YBR112C	0.240	600	2901	0.340	0.112
YBR114W	0.186	613	2373	-0.300	-0.333
YBR115C	0.100	1244	4179	0.245	0.263
YBR117C	-0.728	555	2046	1.195	0.367
YBR118W	-0.181	371	1377	0.315	0.126
YBR119W	0.182	215	897	-0.099	0.169
YBR120C	-0.222	125	489	-0.099	0.370
YBR121C	0.137	591	2004	0.180	0.181
YBR122C	-0.239	136	534	-0.059	0.079
YBR123C	0.101	510	1950	-0.035	0.055
YBR125C	0.019	319	1182	-0.074	-0.197
YBR126C	0.048	394	1488	0.835	0.572
YBR127C	-0.103	429	1554	0.682	0.115
YBR128C	-0.068	279	1035	0.430	0.709
YBR129C	0.107	274	987	0.036	0.136
YBR130C	0.041	323	1278	-0.185	0.105
YBR131W	0.287	603	2115	-0.262	-0.080
YBR132C	0.313	589	1791	1.041	0.678
YBR133C	-0.081	697	2484	0.252	-0.033
YBR135W	-0.216	93	453	0.050	0.152
YBR136W	0.160	1782	5887	0.239	0.231
YBR137W	-0.284	156	540	-0.494	-0.227
YBR138C	0.161	408	1575	-0.307	-0.064
YBR139W	0.145	469	1527	0.939	0.756
YBR140C	0.200	1844	5887	0.619	0.287
YBR141C	-0.159	260	1014	-0.667	-0.454
YBR142W	0.198	613	2322	-0.664	-0.635
YBR143C	0.361	411	1314	-0.255	-0.088
YBR145W	-0.386	325	1056	0.319	0.197
YBR146W	-0.247	217	837	0.201	0.306
YBR147W	-0.311	294	891	0.295	0.113
YBR148W	0.025	442	1830	-0.149	0.146
YBR149W	-0.073	270	1035	0.536	0.187
YBR150C	0.111	990	3285	0.054	0.243
YBR151W	-0.161	267	951	0.317	0.317
YBR152W	-0.176	163	876	0.226	-0.214
YBR153W	0.113	191	735	-0.439	-0.299
YBR154C	-0.023	172	648	-0.765	-0.354
YBR155W	0.050	266	1158	-0.585	-0.202
YBR156C	0.090	487	2097	-0.212	-0.122
YBR157C	-0.264	193	768	0.620	0.210
YBR158W	-0.284	466	1650	0.528	0.203
YBR159W	-0.072	324	1044	0.463	0.261
YBR160W	-0.186	247	897	-0.233	0.036
YBR161W	-0.195	337	1131	0.571	0.229
YBR162C	0.528	435	1368	0.506	0.044
YBR162W-A	-0.643	49	198	-0.564	-0.238
YBR163W	0.182	516	1758	0.083	-0.125
YBR164C	-0.278	164	552	-0.323	-0.034
YBR165W	-0.108	237	834	-0.122	-0.189
YBR166C	-0.016	405	1359	-0.216	-0.031
YBR167C	-0.306	103	423	-0.794	-0.518
YBR168W	0.251	381	1242	0.183	0.362
YBR169C	0.070	555	2082	1.056	0.728
YBR170C	0.184	485	1743	-0.244	-0.177
YBR171W	-0.017	176	621	-0.136	0.039
YBR172C	0.299	539	2223	-0.176	-0.041
YBR173C	-0.197	93	447	-0.510	-0.551
YBR175W	-0.100	282	948	-0.678	-0.545
YBR176W	0.093	272	939	-0.274	0.046
YBR177C	0.066	388	1356	0.283	-0.168
YBR179C	0.171	715	2568	0.101	-0.008
YBR180W	-0.032	554	1719	0.196	0.353
YBR181C	-0.319	174	711	-0.160	0.025
YBR182C	0.033	362	1359	0.166	0.187
YBR183W	-0.234	290	951	0.855	0.494
YBR184W	0.182	434	1572	0.147	0.260
YBR185C	0.043	255	837	0.142	0.119
YBR186W	0.000	479	1695	0.841	0.480
YBR187W	-0.018	268	843	0.191	0.064
YBR188C	-0.051	89	423	-0.521	-0.022
YBR189W	-0.242	155	588	-0.184	-0.178
YBR191W	-0.635	131	483	-0.277	0.137
YBR192W	0.033	309	1134	-0.072	-0.144
YBR193C	-0.096	170	672	-0.129	-0.147
YBR194W	-0.374	76	372	-0.470	-0.160
YBR195C	0.080	339	1269	0.175	-0.120
YBR196C	0.184	492	1665	0.375	0.375
YBR197C	-0.213	120	654	-0.099	-0.431
YBR198C	0.032	619	2397	0.134	-0.033
YBR199W	-0.062	402	1395	0.424	0.268
YBR200W	0.201	453	1656	-0.113	-0.056
YBR201W	-0.207	198	636	-0.054	0.354
YBR202W	0.182	687	2538	0.165	-0.081
YBR203W	0.264	793	2775	0.979	0.312
YBR204C	-0.086	332	1128	0.609	0.787
YBR205W	-0.182	346	1215	0.362	0.319
YBR207W	0.164	432	1398	0.307	0.061
YBR208C	0.292	1616	5508	0.455	0.467
YBR210W	-0.085	149	429	-0.164	-0.141
YBR211C	-0.116	269	975	-0.365	-0.128
YBR212W	0.025	521	2019	0.427	0.096
YBR213W	-0.237	187	825	0.127	-0.184
YBR214W	-0.085	397	1584	1.322	0.921
YBR215W	0.251	427	1878	-0.281	-0.157
YBR216C	-0.142	634	2025	0.153	-0.116
YBR217W	-0.144	152	561	-0.469	-0.009
YBR218C	0.225	975	3543	0.283	0.098
YBR219C	0.467	122	384	-0.784	-0.942
YBR220C	-0.287	493	1683	0.449	0.210
YBR221C	-0.140	330	1101	0.506	0.469
YBR222C	0.282	443	1632	0.633	0.604
YBR223C	0.185	405	1635	0.269	0.018
YBR225W	0.304	720	2703	0.191	-0.061
YBR227C	-0.009	425	1563	-0.093	0.054
YBR228W	0.271	250	915	-0.324	-0.139
YBR229C	0.384	850	2865	0.317	0.202
YBR230C	0.008	104	405	0.339	0.457
YBR231C	-0.602	173	912	-0.132	-0.191
YBR233W	-0.050	311	1242	0.214	0.177
YBR233W-A	-0.302	67	285	-0.287	-0.018
YBR234C	0.156	343	1155	0.403	0.262
YBR235W	0.194	1053	3363	0.132	0.094
YBR236C	0.060	364	1311	-0.254	-0.001
YBR237W	0.372	655	2550	0.033	-0.158
YBR238C	0.104	631	2196	0.078	-0.089
YBR239C	0.337	393	1590	-0.261	-0.290
YBR240C	-0.392	333	1353	0.399	0.052
YBR241C	-0.202	387	1467	0.699	0.268
YBR242W	-0.061	176	717	-0.356	-0.112
YBR243C	-0.196	457	1347	1.002	0.551
YBR244W	-0.282	143	489	-1.023	-0.200
YBR245C	0.397	909	3390	0.052	0.053
YBR246W	-0.018	349	1164	0.040	0.058
YBR247C	0.112	380	1452	-0.450	-0.504
YBR248C	0.051	447	1659	-0.053	-0.112
YBR249C	-0.168	297	1113	0.237	0.109
YBR250W	0.149	464	1572	-0.423	-0.462
YBR251W	-0.010	242	924	-0.198	-0.109
YBR252W	-0.604	114	444	-0.430	-0.277
YBR253W	-0.526	81	366	-0.645	-0.284
YBR254C	-0.525	147	528	-0.786	-0.369
YBR255C-A	-0.097	110	363	-0.115	0.195
YBR255W	0.314	509	2085	0.015	-0.011
YBR256C	-0.289	205	717	-0.299	-0.298
YBR257W	-0.069	221	840	-0.620	-0.391
YBR258C	-0.389	100	429	-0.317	-0.032
YBR259W	0.149	626	2067	-0.083	-0.047
YBR260C	-0.126	524	2001	0.015	-0.048
YBR261C	-0.705	150	699	-0.316	-0.611
YBR262C	-0.355	79	321	-0.188	-0.284
YBR263W	0.055	382	1473	0.336	0.036
YBR264C	-0.207	144	600	0.047	0.025
YBR265W	-0.879	254	963	0.125	-0.123
YBR267W	-0.134	242	1182	-0.730	-0.604
YBR268W	-0.465	72	318	-0.416	-0.259
YBR269C	0.075	90	417	0.381	0.125
YBR270C	0.232	433	1638	-0.076	-0.226
YBR271W	0.031	338	1260	-0.619	-0.485
YBR272C	0.009	437	1443	0.086	0.102
YBR273C	-0.302	306	1311	-0.082	-0.256
YBR274W	0.132	490	1584	0.018	-0.060
YBR275C	0.375	1592	5751	-0.081	-0.158
YBR276C	0.076	739	2424	0.369	0.413
YBR278W	-0.164	134	606	-0.454	-0.100
YBR279W	0.342	296	1338	-0.213	-0.207
YBR280C	0.223	521	1914	0.074	0.217
YBR281C	0.250	792	2637	0.099	0.249
YBR282W	-0.162	108	441	-0.238	-0.009
YBR283C	0.298	508	1473	0.235	0.324
YBR284W	0.173	706	2394	-0.232	0.041
YBR285W	-0.119	109	435	1.312	1.447
YBR286W	0.217	443	1614	0.237	0.002
YBR287W	0.034	438	1284	0.578	-0.098
YBR288C	0.225	445	1452	-0.061	0.048
YBR289W	-0.166	609	2718	-0.036	-0.128
YBR290W	0.051	236	966	-0.102	-0.137
YBR291C	-0.128	263	900	-0.469	0.132
YBR293W	0.152	497	1425	0.089	0.015
YBR294W	0.731	797	2580	0.599	0.872
YBR295W	0.312	1083	3651	0.169	0.021
YBR296C	-0.450	575	1725	0.160	0.544
YBR297W	0.063	442	1407	-0.035	0.051
YBR298C	0.232	577	1845	0.435	0.195
YBR299W	-0.022	503	1755	0.244	0.272
YBR301W	0.134	92	363	-0.053	-0.156
YBR302C	0.268	375	1140	0.213	0.173
YCL001W	-0.579	197	567	-0.232	-0.010
YCL001W-A	0.090	131	462	-0.029	-0.151
YCL001W-B	0.641	50	255	0.313	0.168
YCL002C	-0.092	299	792	0.112	0.040
YCL004W	0.059	451	1566	-0.368	-0.399
YCL005W	-0.122	230	771	0.213	0.024
YCL008C	-0.315	261	1158	0.047	-0.153
YCL009C	-0.149	212	930	0.013	-0.190
YCL010C	0.216	172	780	-0.060	0.146
YCL011C	0.127	341	1284	-0.234	-0.098
YCL014W	0.250	1288	4911	0.427	0.188
YCL016C	0.140	286	1143	-0.377	-0.185
YCL017C	0.070	406	1494	0.015	-0.138
YCL018W	-0.167	311	1095	0.897	0.805
YCL021W-A	-0.118	111	378	0.591	0.724
YCL024W	0.420	753	3114	0.101	-0.004
YCL025C	0.134	603	1902	0.543	0.092
YCL026C-A	0.072	156	582	-0.047	-0.389
YCL027W	0.231	388	1539	0.005	0.166
YCL028W	0.074	286	1218	0.452	0.254
YCL029C	0.016	258	1323	-0.292	-0.206
YCL030C	-0.423	679	2400	0.358	0.414
YCL031C	0.139	234	894	-0.540	-0.336
YCL032W	-0.226	239	1041	-0.097	-0.303
YCL033C	-0.717	114	507	0.072	0.331
YCL034W	-0.517	246	1065	-0.007	-0.052
YCL035C	-0.755	84	333	0.020	0.026
YCL036W	-0.192	385	1701	-0.632	-0.636
YCL037C	-0.047	275	1305	-0.006	-0.174
YCL038C	-0.201	555	1587	0.655	0.373
YCL039W	0.150	576	2238	0.514	0.334
YCL040W	-0.315	370	1503	1.498	1.102
YCL042W	0.436	66	360	0.035	0.319
YCL043C	-0.025	404	1569	0.639	0.590
YCL044C	-0.159	318	1254	0.089	0.077
YCL045C	0.133	680	2283	0.270	0.225
YCL047C	-0.109	231	777	0.078	0.149
YCL048W	0.146	409	1392	-0.089	-0.291
YCL049C	0.066	252	939	0.059	-0.364
YCL050C	0.146	266	966	-0.084	0.088
YCL051W	0.190	427	1752	0.077	0.090
YCL052C	-0.237	357	1251	0.359	0.237
YCL054W	0.366	633	2526	-0.505	-0.390
YCL055W	-0.469	266	1008	-0.319	0.253
YCL056C	0.004	134	435	-0.312	-0.375
YCL057C-A	-0.159	72	294	0.179	-0.178
YCL057W	0.187	626	2139	0.165	0.229
YCL058C	-0.069	184	459	-0.099	-0.248
YCL059C	0.097	230	951	-0.681	-0.363
YCL061C	0.095	734	3291	0.104	0.218
YCL063W	-0.293	330	1272	0.207	-0.035
YCL064C	-0.050	306	1083	-0.794	-0.519
YCL066W	-0.138	155	528	-0.614	-0.208
YCL067C	-0.483	150	633	-0.581	-0.152
YCL068C	0.000	194	783	0.287	0.140
YCL069W	-0.284	464	1377	-0.001	0.346
YCL073C	0.293	592	1848	-0.102	0.055
YCR002C	0.178	298	969	-0.023	0.090
YCR003W	-0.524	137	552	-0.428	-0.082
YCR004C	-0.409	194	744	0.643	0.293
YCR005C	-0.372	402	1383	0.753	0.714
YCR007C	-0.165	226	720	-0.259	-0.268
YCR008W	0.369	500	1812	0.432	0.062
YCR009C	-0.235	208	798	-0.017	-0.041
YCR010C	-0.316	296	852	0.293	0.380
YCR011C	0.115	994	3150	0.397	0.199
YCR012W	0.101	353	1251	0.827	0.744
YCR014C	0.503	494	1749	-0.277	-0.203
YCR015C	-0.232	289	954	-0.450	-0.326
YCR016W	0.222	196	873	-0.730	-0.612
YCR017C	0.442	970	2862	0.423	0.275
YCR018C	0.757	147	666	-0.603	0.073
YCR019W	-0.361	301	1092	-0.061	-0.247
YCR020C	0.124	193	648	-1.086	-0.738
YCR020C-A	-0.146	88	267	-0.176	-0.275
YCR020W-B	-0.114	54	237	-1.011	-0.221
YCR021C	-0.571	332	999	1.287	-0.128
YCR023C	0.227	608	1836	0.128	0.085
YCR024C	0.211	430	1479	0.247	0.256
YCR024C-A	0.390	45	123	0.336	0.194
YCR026C	-0.077	602	2229	0.229	-0.008
YCR027C	-0.184	175	630	-0.180	-0.208
YCR028C	-0.080	508	1539	0.260	-0.122
YCR028C-A	-0.095	121	408	-0.058	0.110
YCR030C	0.158	690	2613	0.643	0.425
YCR031C	-0.138	118	414	-0.168	-0.266
YCR032W	0.236	1846	5887	0.128	0.085
YCR033W	-0.045	892	3681	0.250	-0.021
YCR034W	0.466	373	1044	0.247	0.301
YCR035C	0.100	317	1185	-0.321	-0.452
YCR036W	0.065	286	1002	0.047	0.094
YCR037C	0.034	847	2772	0.092	0.062
YCR038C	0.065	508	1929	0.008	0.094
YCR039C	-0.485	150	633	-0.582	-0.147
YCR040W	0.058	155	528	-0.562	-0.223
YCR042C	0.321	1235	4224	0.042	0.038
YCR043C	-0.267	125	384	-0.059	0.219
YCR044C	-0.284	337	1074	0.458	0.174
YCR045C	-0.184	350	1476	0.150	0.126
YCR046C	-0.078	101	510	0.022	-0.170
YCR047C	-0.035	174	828	-0.456	-1.234
YCR048W	-0.063	479	1833	0.052	-0.084
YCR050C	0.928	70	309	0.074	-0.310
YCR051W	-0.186	127	669	-0.383	-0.141
YCR052W	-0.306	313	1452	-0.217	-0.163
YCR053W	0.155	433	1545	0.176	0.110
YCR054C	0.011	523	1692	-0.118	-0.152
YCR057C	0.028	781	2772	-0.303	-0.266
YCR059C	-0.181	176	777	0.207	-0.136
YCR060W	-0.595	70	336	-0.383	-0.318
YCR061W	0.043	546	1896	0.479	0.042
YCR063W	-0.071	90	474	-0.452	-0.675
YCR065W	0.341	433	1695	0.447	0.004
YCR066W	0.237	381	1464	-0.487	-0.158
YCR067C	0.289	954	3198	0.167	0.203
YCR068W	-0.193	382	1563	0.499	0.167
YCR069W	-0.068	260	957	0.579	0.365
YCR071C	-0.378	107	441	-0.206	-0.351
YCR072C	0.018	408	1548	-0.642	-0.496
YCR073C	0.064	1100	3996	-0.194	-0.097
YCR073W-A	-0.661	222	948	0.282	-0.032
YCR075C	-0.443	245	783	0.256	0.164
YCR076C	-0.543	176	753	0.005	-0.046
YCR077C	0.488	620	2391	0.179	0.045
YCR079W	0.074	323	1329	0.427	0.119
YCR081W	0.163	1308	4284	0.164	-0.113
YCR082W	-0.424	100	387	-0.219	-0.224
YCR083W	-0.480	102	384	-0.339	0.004
YCR084C	0.229	518	2142	0.536	0.203
YCR086W	-0.238	123	573	-0.510	-0.347
YCR087C-A	-0.235	86	462	-1.010	-0.765
YCR088W	0.235	383	1779	0.532	0.417
YCR089W	-0.053	1435	4830	0.409	0.502
YCR090C	-0.440	162	549	-0.429	0.195
YCR091W	0.292	548	2163	0.355	0.130
YCR092C	0.379	880	3057	-0.005	-0.113
YCR093W	0.003	1785	5887	0.476	0.308
YCR094W	0.105	338	1176	-0.051	-0.022
YCR095C	0.145	314	1089	-0.583	-0.411
YCR096C	-0.485	76	360	-0.592	-0.182
YCR097W	-0.632	101	381	-0.834	-0.280
YCR098C	0.324	511	1557	-0.312	0.350
YCR099C	0.333	126	468	-0.056	-0.018
YCR100C	-0.030	295	951	0.216	-0.078
YCR101C	-0.040	168	549	0.009	-0.203
YCR102C	-0.012	295	1107	-0.082	0.164
YCR104W	0.071	106	375	-0.036	-0.031
YCR105W	-0.054	310	1086	0.363	0.301
YCR106W	-0.021	776	2499	0.146	0.373
YCR107W	-0.164	315	1092	0.445	0.095
YDL001W	0.148	345	1293	-0.110	-0.222
YDL002C	0.021	137	612	-0.248	-0.072
YDL003W	0.090	422	1701	-0.220	-0.075
YDL004W	-0.093	140	483	0.287	0.307
YDL005C	0.195	279	1296	-0.042	-0.023
YDL006W	0.252	245	846	-0.219	0.050
YDL007W	0.252	342	1314	-0.196	-0.185
YDL008W	-0.486	127	498	-0.619	-0.159
YDL010W	0.123	183	696	-0.114	-0.071
YDL012C	-0.148	74	324	-0.330	-0.193
YDL013W	0.353	437	1860	-0.143	-0.185
YDL014W	0.181	277	984	-0.096	-0.068
YDL015C	0.048	335	933	0.133	0.486
YDL017W	-0.043	432	1524	-0.121	0.082
YDL018C	-0.329	189	678	-0.036	-0.083
YDL019C	0.373	953	3852	0.402	0.186
YDL020C	-0.030	423	1596	-0.297	-0.046
YDL021W	-0.137	258	936	1.103	0.955
YDL022W	0.158	336	1176	1.060	0.915
YDL024C	0.022	416	1407	0.247	0.084
YDL025C	0.194	495	1863	0.250	0.324
YDL027C	0.167	378	1263	0.365	0.279
YDL028C	0.273	607	2295	-0.009	-0.027
YDL029W	0.104	347	1176	0.248	0.304
YDL030W	-0.283	427	1593	-0.272	-0.499
YDL031W	0.170	765	2988	-0.612	-0.414
YDL033C	-0.340	307	1254	-0.714	-0.940
YDL035C	0.301	813	2886	0.133	0.213
YDL036C	-0.117	352	1389	-0.062	-0.237
YDL037C	-0.934	313	987	0.113	1.284
YDL039C	0.034	601	2097	0.292	0.568
YDL040C	0.093	697	2565	-0.003	0.063
YDL042C	0.336	462	1689	0.114	0.130
YDL043C	0.179	210	801	-0.420	-0.195
YDL044C	0.043	333	1323	-0.269	-0.191
YDL045C	-0.020	260	921	0.272	0.169
YDL045W-A	-0.361	73	288	-0.241	-0.216
YDL046W	-0.020	140	522	0.351	-0.114
YDL047W	-0.484	253	936	0.233	0.075
YDL048C	-0.188	356	1473	0.277	-0.169
YDL049C	0.068	206	807	0.076	-0.083
YDL051W	-0.212	199	828	-0.411	-0.142
YDL052C	-0.054	269	912	0.082	0.212
YDL053C	-0.019	119	558	-0.094	-0.261
YDL054C	0.105	481	1461	0.306	0.328
YDL055C	-0.130	320	1086	0.581	0.469
YDL056W	0.061	636	2502	-0.160	0.124
YDL057W	0.087	260	987	-0.307	-0.160
YDL058W	0.254	1305	5373	0.269	0.181
YDL059C	-0.183	171	717	-0.091	0.049
YDL060W	-0.231	612	2367	-0.460	-0.285
YDL061C	-0.340	45	171	-0.389	0.008
YDL063C	0.172	562	1863	-0.830	-0.637
YDL064W	-0.211	125	474	-0.060	0.166
YDL065C	0.171	239	1029	-0.098	-0.062
YDL066W	-0.116	344	1287	0.383	0.099
YDL067C	-0.293	41	180	-0.011	-0.279
YDL069C	-0.205	191	690	-0.191	0.166
YDL070W	0.290	500	1917	0.130	0.016
YDL072C	-0.135	184	612	0.122	0.524
YDL073W	0.327	909	2955	-0.023	0.114
YDL074C	0.006	532	2103	-0.393	-0.106
YDL075W	-0.692	85	342	-0.442	-0.113
YDL076C	-0.064	229	885	-0.167	0.015
YDL077C	0.234	918	3150	0.058	0.166
YDL078C	-0.259	273	1032	0.100	0.153
YDL079C	0.034	408	1506	0.280	0.205
YDL080C	0.271	490	1830	-0.001	-0.117
YDL081C	-0.804	93	321	-0.140	0.094
YDL082W	-0.502	145	600	-0.128	-0.374
YDL083C	-0.140	118	432	-0.336	-0.008
YDL084W	0.036	398	1341	0.474	0.475
YDL085C-A	-0.610	27	207	-0.401	-0.152
YDL085W	-0.131	447	1638	1.430	1.118
YDL086W	-0.101	225	822	0.278	0.166
YDL087C	0.040	168	786	-0.392	-0.443
YDL088C	-0.090	420	1587	0.019	-0.129
YDL089W	0.160	448	1455	0.590	0.393
YDL090C	-0.054	359	1296	0.084	0.067
YDL091C	0.051	365	1368	0.122	-0.066
YDL092W	-0.499	107	441	-0.904	-0.117
YDL093W	0.065	750	2232	0.357	0.318
YDL095W	0.336	770	2454	0.471	0.320
YDL097C	0.016	333	1305	-0.360	-0.047
YDL098C	-0.288	154	585	-0.200	0.027
YDL099W	0.116	194	1026	-0.604	-0.489
YDL100C	-0.271	301	1065	-0.216	0.043
YDL101C	-0.222	403	1542	-0.041	0.168
YDL102W	0.435	995	3294	0.157	0.106
YDL103C	0.008	378	1434	-0.017	0.030
YDL104C	0.027	342	1224	-0.143	0.062
YDL105W	0.163	311	1209	-0.046	-0.417
YDL106C	0.094	435	1680	-0.115	0.010
YDL107W	0.071	282	1056	0.047	0.124
YDL108W	-0.400	252	921	-0.360	-0.093
YDL109C	-0.274	510	1944	0.294	0.136
YDL110C	-0.066	86	453	0.777	0.638
YDL111C	0.053	234	798	-0.380	-0.184
YDL112W	0.283	1318	4311	-0.178	-0.030
YDL113C	0.234	495	1923	0.189	0.329
YDL114W	0.120	251	927	-0.453	-0.313
YDL115C	0.225	275	1062	-0.339	-0.242
YDL116W	0.313	648	2181	-0.365	-0.027
YDL117W	0.167	718	2658	-0.012	0.055
YDL118W	-0.194	131	381	0.018	0.006
YDL119C	-0.269	260	924	0.237	0.139
YDL120W	-0.140	135	525	0.301	0.188
YDL121C	-0.348	122	450	-0.378	-0.237
YDL122W	0.224	648	2430	-0.099	0.101
YDL123W	0.105	128	423	0.261	-0.350
YDL124W	-0.030	245	939	1.073	0.901
YDL125C	-0.246	126	477	-0.104	0.103
YDL126C	0.384	696	2508	0.134	-0.090
YDL127W	-0.222	245	927	0.210	0.191
YDL128W	0.208	410	1236	0.393	0.003
YDL129W	0.269	187	876	-0.651	-0.785
YDL130W	-0.453	95	321	-0.169	-0.036
YDL130W-A	-0.252	62	261	0.452	0.599
YDL131W	-0.165	348	1323	-0.074	0.141
YDL132W	-0.023	647	2448	-0.146	-0.119
YDL133C-A	0.007	9	78	0.104	-0.423
YDL133W	0.074	360	1314	-0.022	-0.090
YDL134C	0.044	301	1110	0.067	0.097
YDL135C	-0.178	155	609	0.101	0.151
YDL136W	-0.585	73	363	-0.338	-0.301
YDL137W	-0.144	156	546	0.343	0.569
YDL138W	0.066	647	2292	0.002	-0.005
YDL139C	0.017	123	672	-0.367	-0.220
YDL140C	-0.230	1523	5202	0.716	0.224
YDL141W	0.001	618	2073	0.443	0.200
YDL142C	-0.032	253	852	-0.007	-0.009
YDL143W	0.224	443	1587	-0.257	-0.181
YDL144C	-0.040	249	1071	0.238	0.162
YDL145C	0.145	1041	3606	0.539	0.407
YDL146W	0.087	465	1476	0.278	0.111
YDL147W	0.144	358	1338	-0.131	-0.246
YDL148C	0.371	611	2433	-0.321	-0.222
YDL149W	0.180	867	2994	0.361	0.446
YDL150W	0.106	263	1269	-0.539	-0.291
YDL153C	0.305	431	1833	-0.521	-0.574
YDL154W	0.429	774	2706	0.126	-0.195
YDL155W	-0.186	331	1284	-0.109	-0.148
YDL156W	0.208	369	1569	0.099	0.109
YDL157C	-0.429	95	357	-0.123	0.064
YDL159W	-0.036	421	1548	-0.187	-0.057
YDL159W-A	-0.224	57	132	-0.002	-0.261
YDL160C	-0.442	439	1521	0.500	0.092
YDL161W	0.100	282	1365	0.063	-0.072
YDL164C	0.249	625	2268	-0.010	0.006
YDL165W	-0.361	159	576	-0.322	-0.364
YDL166C	-0.176	147	594	-0.434	-0.127
YDL167C	0.282	598	2160	-0.484	-0.314
YDL168W	0.010	337	1161	0.063	0.175
YDL169C	-0.207	150	672	0.781	0.666
YDL170W	0.260	456	1587	-0.072	-0.259
YDL171C	0.099	1766	5887	0.494	0.128
YDL173W	0.071	194	888	0.232	0.175
YDL174C	-0.052	442	1764	0.073	0.012
YDL175C	0.081	267	1035	-0.623	-0.354
YDL176W	0.402	637	2127	-0.028	0.066
YDL177C	-0.329	118	513	-0.415	-0.038
YDL178W	0.371	468	1593	-0.071	0.050
YDL179W	-0.316	249	915	0.081	0.173
YDL180W	0.209	512	1644	0.095	0.044
YDL181W	-0.127	56	258	0.810	0.148
YDL182W	-0.050	325	1287	0.151	0.071
YDL183C	0.081	253	963	-0.092	0.222
YDL184C	0.239	8	78	0.249	-0.491
YDL185W	0.226	1001	3216	0.650	0.282
YDL186W	-0.103	193	834	-0.043	-0.369
YDL188C	-0.126	310	1134	0.227	0.058
YDL189W	-0.011	330	1374	-0.031	-0.093
YDL190C	0.221	876	2886	0.348	0.168
YDL191W	-0.577	75	363	-0.338	-0.353
YDL192W	-0.228	168	546	-0.278	0.146
YDL193W	0.060	307	1128	0.431	0.390
YDL194W	0.118	799	2655	0.379	0.381
YDL195W	0.273	1031	3822	0.666	0.388
YDL197C	-0.144	328	1578	-0.072	-0.109
YDL198C	-0.159	275	903	0.166	0.085
YDL199C	0.249	659	2064	0.814	0.570
YDL200C	-0.329	156	567	-0.301	-0.103
YDL201W	0.092	215	861	-0.514	-0.448
YDL202W	-0.100	184	750	-0.112	-0.098
YDL203C	-0.029	478	1872	-0.024	-0.007
YDL204W	0.139	293	1182	0.349	-0.467
YDL205C	-0.031	259	984	0.198	-0.170
YDL206W	0.074	761	2289	0.529	0.376
YDL207W	0.118	394	1617	-0.103	-0.136
YDL208W	-0.209	105	471	-0.782	-0.542
YDL209C	0.144	272	1020	0.030	-0.035
YDL210W	0.005	593	1716	0.157	0.232
YDL211C	0.172	300	1119	0.165	-0.088
YDL212W	-0.392	203	633	0.033	0.167
YDL213C	-0.381	125	678	-0.462	-0.278
YDL214C	0.468	578	2100	-0.488	-0.382
YDL215C	0.148	1032	3279	0.406	0.117
YDL216C	0.050	345	1323	0.321	0.040
YDL217C	-0.640	171	624	0.052	-0.058
YDL218W	0.169	256	954	0.219	-0.038
YDL219W	-0.460	130	453	-0.589	0.043
YDL220C	-0.043	694	2775	0.008	-0.070
YDL222C	0.280	256	930	1.025	0.248
YDL223C	0.106	729	3141	0.993	0.321
YDL224C	0.195	547	1950	0.434	0.007
YDL225W	0.053	416	1656	-0.214	0.065
YDL226C	-0.577	256	1059	-0.038	-0.179
YDL227C	-0.230	456	1761	0.128	-0.146
YDL229W	0.116	530	1842	0.200	0.102
YDL230W	-0.102	250	1008	0.103	0.017
YDL231C	0.092	1008	3378	-0.073	-0.149
YDL232W	-0.056	37	111	0.282	-0.047
YDL233W	0.113	373	1377	-0.123	0.009
YDL234C	0.078	619	2241	0.139	0.120
YDL235C	-0.238	142	504	-0.325	0.005
YDL236W	-0.108	284	939	-0.130	0.022
YDL237W	-0.123	366	1173	0.443	0.400
YDL238C	0.135	395	1470	0.292	0.187
YDL239C	0.267	628	2373	0.432	0.462
YDL240W	0.353	876	3054	0.198	0.125
YDL241W	-0.230	109	372	-0.692	-0.042
YDL243C	0.718	291	990	0.077	0.123
YDL244W	0.265	273	1023	1.292	-0.184
YDL245C	0.534	549	1704	-0.276	0.341
YDL246C	-0.043	306	1074	-0.034	0.171
YDL247W	0.409	547	1830	0.332	0.257
YDL248W	-1.055	382	1152	0.852	0.229
YDR001C	-0.040	616	2256	0.662	0.409
YDR002W	-0.196	135	606	-0.437	-0.167
YDR003W	-0.183	170	633	0.345	-0.041
YDR004W	-0.126	389	1383	0.000	-0.057
YDR005C	0.233	341	1188	0.221	-0.119
YDR006C	0.300	734	2706	-0.357	-0.405
YDR007W	-0.053	194	675	0.132	0.030
YDR009W	0.109	438	1563	0.000	-0.140
YDR011W	0.143	1409	4506	0.053	0.005
YDR012W	-0.073	292	1089	0.371	0.076
YDR013W	-0.175	187	627	-0.664	-0.054
YDR014W	0.149	548	1944	0.101	0.182
YDR016C	-0.564	76	285	-0.044	-0.211
YDR017C	0.235	833	3153	-0.111	0.063
YDR018C	0.316	372	1191	0.886	0.931
YDR019C	-0.144	324	1203	-0.569	-0.967
YDR020C	-0.407	179	699	-0.520	-0.455
YDR021W	0.029	333	1200	-0.920	-0.602
YDR022C	-0.075	161	591	0.226	0.525
YDR023W	-0.143	384	1389	-0.019	0.042
YDR025W	-0.184	118	471	-0.141	0.107
YDR026C	0.137	392	1713	-0.277	-0.239
YDR027C	0.344	733	2670	-0.008	0.235
YDR028C	0.361	734	3045	0.334	0.116
YDR030C	-0.186	408	1521	-0.167	-0.281
YDR031W	-0.483	98	366	-0.288	-0.101
YDR032C	-0.405	170	597	0.899	0.668
YDR033W	-0.339	323	963	1.275	0.471
YDR034C	0.219	685	2373	-0.122	-0.109
YDR034C-A	-0.026	75	177	0.166	0.250
YDR034W-B	-0.098	50	156	0.222	0.276
YDR035W	-0.458	298	1113	0.177	-0.469
YDR036C	0.017	414	1503	0.287	0.394
YDR037W	0.298	481	1776	-0.098	0.030
YDR038C	0.158	984	3276	0.137	0.115
YDR039C	0.224	985	3276	0.256	0.133
YDR040C	0.273	985	3276	0.312	0.149
YDR041W	-0.219	164	612	-0.042	0.009
YDR042C	0.129	184	603	-0.629	-0.071
YDR043C	-0.004	170	696	0.117	-0.037
YDR044W	-0.251	263	987	0.749	0.567
YDR045C	-0.627	104	333	-0.641	-0.295
YDR046C	-0.004	576	1815	0.451	0.049
YDR047W	0.115	306	1089	0.227	0.116
YDR049W	0.419	460	1899	-0.155	-0.296
YDR050C	0.038	218	747	-0.075	0.177
YDR051C	-0.066	271	1005	-0.193	-0.224
YDR052C	0.122	498	2115	-0.090	-0.022
YDR054C	0.178	224	888	-0.107	0.004
YDR055W	0.163	412	1335	0.754	0.186
YDR056C	-0.075	166	618	-0.230	0.036
YDR057W	0.249	438	1629	-0.241	-0.045
YDR058C	0.111	289	981	0.108	-0.173
YDR059C	0.195	140	447	0.029	0.243
YDR060W	0.505	795	3078	-0.411	-0.342
YDR061W	-0.134	434	1620	0.081	0.229
YDR062W	0.134	535	1686	0.328	0.369
YDR063W	-0.128	111	450	0.017	0.454
YDR064W	-0.159	131	456	-0.173	0.054
YDR065W	-0.052	290	1098	-0.127	-0.123
YDR066C	-0.294	178	591	-0.519	-0.545
YDR067C	0.014	196	675	-0.595	-0.141
YDR068W	0.140	199	933	-0.169	-0.015
YDR069C	0.379	838	2781	0.456	0.164
YDR070C	-0.150	62	282	1.485	1.229
YDR071C	-0.255	155	576	-0.151	-0.034
YDR072C	0.182	517	1584	-0.090	-0.240
YDR073W	-0.142	116	510	-0.238	-0.379
YDR074W	0.330	743	2691	0.840	0.595
YDR075W	0.089	274	927	-0.236	-0.212
YDR076W	0.127	324	1221	-0.006	0.297
YDR077W	-0.157	251	1017	0.574	0.267
YDR078C	-0.189	220	672	-0.778	-0.273
YDR079C-A	-0.978	58	219	-0.766	-0.584
YDR079W	0.162	92	336	-0.508	-0.352
YDR080W	0.367	900	2979	-0.147	0.065
YDR081C	0.099	793	2778	-0.201	0.013
YDR082W	0.101	433	1485	-0.433	-0.224
YDR083W	0.019	286	1179	-0.655	-0.255
YDR084C	-0.219	203	600	0.118	0.457
YDR085C	0.141	474	1863	0.400	0.378
YDR086C	-0.189	68	243	-0.394	-0.012
YDR087C	0.176	207	837	-0.910	-0.817
YDR088C	0.016	243	1149	0.015	-0.112
YDR089W	0.339	798	2610	0.337	0.022
YDR090C	-0.052	306	933	0.017	0.248
YDR091C	0.303	576	1827	0.159	0.178
YDR092W	-0.246	111	462	-0.236	-0.066
YDR093W	-0.039	1391	4839	0.280	0.067
YDR096W	0.342	771	2685	0.548	0.293
YDR097C	0.123	1025	3729	0.137	0.077
YDR098C	0.011	244	858	-0.178	-0.079
YDR099W	0.098	222	822	0.363	0.487
YDR100W	-0.184	163	432	0.084	-0.032
YDR101C	-0.083	529	1782	-0.230	-0.406
YDR103W	0.242	819	2754	0.007	0.194
YDR104C	0.184	1007	3738	-0.018	-0.090
YDR105C	-0.043	467	1422	0.286	0.159
YDR106W	0.174	246	855	-0.518	0.025
YDR107C	0.079	695	2019	0.662	0.197
YDR108W	0.292	622	2097	-0.295	-0.147
YDR109C	0.317	599	2148	-0.009	-0.096
YDR110W	-0.442	455	1701	-0.376	-0.447
YDR111C	0.269	421	1524	0.015	0.067
YDR113C	-0.208	246	1122	-0.160	-0.173
YDR114C	-0.473	112	303	0.097	0.448
YDR115W	-0.520	90	318	0.068	-0.278
YDR116C	-0.049	216	858	0.047	-0.135
YDR117C	0.198	471	1698	-0.009	0.014
YDR118W	0.159	589	1959	-0.159	-0.307
YDR119W	0.335	751	2307	0.078	-0.177
YDR120C	-0.079	440	1713	-0.288	-0.329
YDR121W	0.034	122	591	-0.612	-0.125
YDR122W	0.012	810	3195	0.524	0.234
YDR123C	-0.225	205	915	-0.095	-0.304
YDR124W	0.380	260	975	0.061	0.133
YDR125C	0.131	398	1362	0.664	0.146
YDR126W	0.128	304	1011	-0.092	-0.333
YDR127W	0.022	1417	4767	0.452	0.133
YDR128W	0.048	951	3447	-0.005	-0.124
YDR129C	0.177	556	1929	0.153	0.030
YDR130C	0.013	194	876	-0.034	-0.070
YDR131C	-0.057	517	1671	-0.281	-0.184
YDR132C	0.183	440	1488	-0.336	-0.306
YDR135C	0.172	1404	4548	0.213	0.293
YDR137W	0.169	550	1992	-0.288	-0.209
YDR138W	0.157	630	2259	-0.098	-0.291
YDR139C	-0.678	56	234	-0.177	-0.443
YDR140W	0.024	189	666	-0.470	-0.218
YDR141C	0.076	1595	5097	0.202	0.153
YDR142C	0.006	331	1128	0.207	0.238
YDR143C	0.121	432	1833	-0.107	-0.172
YDR144C	-0.164	529	1791	-0.020	-0.104
YDR145W	0.065	340	1620	0.139	-0.219
YDR146C	0.281	536	2130	0.126	0.192
YDR147W	0.507	472	1605	-0.266	-0.002
YDR148C	0.028	369	1392	0.938	0.640
YDR150W	0.268	1430	5887	0.438	0.291
YDR151C	-0.150	256	978	-0.096	-0.044
YDR152W	0.033	176	798	-0.642	-0.333
YDR153C	0.084	281	1236	-0.449	-0.456
YDR155C	-0.117	132	489	0.126	0.394
YDR156W	-0.425	84	414	-0.341	-0.456
YDR158W	-0.053	316	1098	0.109	0.017
YDR159W	0.209	1074	3906	0.020	-0.024
YDR160W	0.003	785	2559	0.443	0.373
YDR161W	0.055	305	1164	-0.393	-0.350
YDR162C	0.054	167	711	-0.181	-0.150
YDR163W	-0.343	92	528	-0.687	-0.559
YDR164C	0.304	618	2175	0.034	-0.135
YDR165W	0.102	397	1335	-0.330	-0.120
YDR166C	0.053	854	2916	0.198	0.168
YDR167W	-0.204	148	621	-0.441	-0.381
YDR168W	0.145	401	1521	0.189	0.094
YDR169C	0.156	363	1542	0.042	-0.055
YDR170C	0.128	1675	5887	0.625	0.403
YDR171W	-0.152	244	1128	1.061	0.751
YDR172W	0.002	496	2058	-0.375	-0.170
YDR173C	0.233	296	1068	0.144	0.093
YDR174W	-0.085	175	741	-0.212	-0.242
YDR175C	-0.115	260	960	0.068	-0.003
YDR176W	0.052	465	2109	-0.047	-0.140
YDR177W	-0.150	168	648	-0.524	0.149
YDR178W	0.235	166	546	0.566	0.475
YDR179C	-0.063	128	489	-0.693	0.046
YDR179W-A	-0.246	448	1392	0.193	0.225
YDR180W	0.080	1374	4482	0.263	0.310
YDR181C	0.145	348	1446	-0.162	-0.156
YDR182W	-0.114	434	1476	0.306	0.222
YDR183W	-0.080	186	693	-0.643	-0.262
YDR184C	0.073	235	885	-0.766	-0.398
YDR185C	-0.135	141	540	0.374	0.062
YDR186C	0.277	668	2634	-0.030	0.003
YDR188W	-0.083	410	1641	-0.249	-0.321
YDR189W	0.060	536	2001	-0.024	-0.012
YDR190C	-0.032	370	1392	-0.307	-0.064
YDR191W	-0.258	310	1113	-0.071	0.125
YDR192C	0.084	337	1293	0.345	0.229
YDR194C	0.426	562	1995	-0.163	-0.098
YDR195W	-0.046	418	1602	-0.491	-0.413
YDR196C	-0.248	191	726	-0.059	0.166
YDR197W	0.004	349	1170	-0.180	-0.049
YDR198C	0.063	429	1440	-0.314	-0.171
YDR200C	0.134	449	1815	-0.286	-0.203
YDR201W	-0.221	121	498	-0.158	0.101
YDR202C	0.869	290	1056	0.019	0.131
YDR204W	-0.234	262	1008	0.129	0.019
YDR205W	0.382	734	2175	0.154	0.130
YDR206W	0.054	771	2655	0.050	-0.304
YDR207C	0.296	567	2511	-0.335	-0.144
YDR208W	0.125	647	2340	0.060	-0.105
YDR210W	-0.393	55	228	-0.243	-0.318
YDR211W	0.248	619	2139	-0.408	-0.196
YDR212W	-0.001	512	1680	0.235	-0.011
YDR213W	-0.191	675	2742	-0.074	-0.068
YDR214W	0.068	267	1053	-0.287	-0.309
YDR216W	0.206	1225	3972	0.236	-0.333
YDR217C	0.172	1010	3930	0.039	-0.077
YDR218C	-0.021	327	1272	-0.478	-0.654
YDR219C	-0.029	370	1398	-0.227	-0.128
YDR221W	0.063	579	2109	-0.170	-0.235
YDR222W	0.136	383	1248	-0.075	-0.199
YDR223W	0.264	358	1404	-0.720	-0.439
YDR224C	0.135	103	396	-0.616	-0.120
YDR225W	-0.073	110	399	-0.274	-0.300
YDR226W	-0.174	172	669	0.205	0.356
YDR227W	0.282	981	4077	-0.077	-0.137
YDR228C	0.163	490	1881	-0.406	-0.052
YDR229W	0.088	304	1362	-0.250	-0.378
YDR231C	-0.403	137	618	0.203	0.022
YDR232W	0.259	418	1647	0.327	0.037
YDR233C	0.106	257	888	-0.011	0.124
YDR234W	0.019	548	2082	-0.032	0.072
YDR235W	-0.025	518	1635	-0.113	0.151
YDR236C	-0.162	205	657	0.251	0.321
YDR237W	-0.183	235	879	0.219	0.122
YDR238C	0.255	850	2922	0.199	0.057
YDR239C	0.044	588	2364	-0.215	-0.170
YDR240C	-0.052	421	1479	-0.182	-0.180
YDR242W	0.172	473	1650	-0.039	-0.140
YDR243C	-0.056	466	1767	-0.280	-0.305
YDR244W	0.104	452	1839	-0.253	-0.321
YDR245W	0.161	318	1182	-0.145	-0.152
YDR246W	-0.247	143	660	-0.320	-0.283
YDR247W	-0.048	399	1386	0.629	0.262
YDR248C	-0.327	154	582	-0.072	0.268
YDR249C	-0.065	372	1122	-0.291	-0.090
YDR251W	-0.021	682	2493	0.276	0.283
YDR252W	-0.703	102	450	-0.415	-0.203
YDR253C	0.081	128	576	0.203	0.687
YDR254W	0.157	397	1377	0.361	0.399
YDR255C	-0.133	349	1266	0.543	0.351
YDR256C	0.136	417	1548	-0.555	-0.478
YDR257C	0.164	416	1485	-0.630	-0.656
YDR258C	-0.161	664	2436	0.648	0.795
YDR259C	0.468	281	1152	-0.440	-0.052
YDR260C	-0.050	117	513	-0.159	-0.518
YDR261C	0.135	482	1689	0.462	0.286
YDR262W	-0.034	233	819	0.253	0.263
YDR263C	0.208	366	1293	-0.036	0.101
YDR264C	0.337	694	2295	0.141	0.052
YDR265W	-0.191	293	1014	0.154	0.038
YDR266C	0.171	507	1920	-0.105	-0.307
YDR267C	0.107	280	993	-0.114	0.016
YDR268W	-0.065	317	1140	0.142	0.253
YDR270W	0.060	908	3015	0.336	0.256
YDR272W	-0.259	216	825	0.033	0.022
YDR273W	0.444	258	1098	-0.194	-0.197
YDR275W	-0.064	211	708	-0.407	-0.216
YDR276C	-0.194	62	168	0.008	-0.195
YDR277C	0.384	320	1302	0.588	0.408
YDR279W	-0.148	290	1053	0.119	0.010
YDR280W	0.104	253	918	-0.534	-0.525
YDR281C	-0.397	89	315	0.253	0.437
YDR282C	-0.023	342	1245	0.024	-0.016
YDR283C	0.336	1460	4980	0.099	0.201
YDR284C	-0.249	287	870	0.680	0.727
YDR285W	0.063	598	2628	-0.008	-0.367
YDR286C	-0.421	96	345	-0.352	0.024
YDR287W	0.027	250	879	0.207	0.151
YDR288W	0.008	252	912	-0.233	-0.209
YDR289C	0.155	314	1230	-0.137	-0.111
YDR291W	0.115	928	3234	-0.030	-0.109
YDR292C	0.169	522	1866	-0.019	-0.143
YDR293C	0.393	992	3753	0.590	0.262
YDR294C	-0.021	495	1770	0.018	0.076
YDR295C	0.145	510	2025	-0.187	-0.112
YDR296W	-0.233	149	681	-0.166	-0.267
YDR297W	-0.301	311	1050	0.408	0.327
YDR298C	0.086	186	639	0.098	0.095
YDR299W	0.200	377	1605	-0.591	-0.484
YDR300C	-0.434	364	1287	-0.226	-0.045
YDR301W	0.207	1176	4074	0.130	0.117
YDR302W	-0.299	236	660	0.037	0.376
YDR303C	0.340	833	2658	0.094	0.249
YDR304C	-0.451	186	678	0.141	0.134
YDR305C	-0.200	176	654	-0.218	-0.088
YDR306C	-0.348	431	1437	0.256	0.077
YDR307W	0.116	660	1989	0.426	0.368
YDR308C	-0.312	109	423	-0.960	-0.113
YDR309C	0.089	299	1152	0.045	0.029
YDR310C	0.302	748	3189	-0.059	-0.105
YDR311W	0.282	497	1929	-0.103	0.007
YDR312W	0.069	334	1362	-0.553	-0.396
YDR313C	-0.370	221	861	0.470	-0.002
YDR314C	0.449	578	2079	-0.283	0.024
YDR315C	-0.143	249	846	0.193	0.016
YDR316W	0.248	362	1416	-0.020	0.094
YDR317W	-0.006	384	1245	-0.007	-0.010
YDR318W	0.053	315	1107	-0.330	-0.307
YDR319C	0.161	295	825	0.172	0.171
YDR320C	0.096	528	2007	-0.049	0.111
YDR320C-A	-0.956	50	219	-0.220	-0.134
YDR321W	0.046	346	1146	-0.002	-0.047
YDR322C-A	0.141	82	291	0.170	-0.154
YDR322W	-0.010	314	1104	0.031	0.192
YDR323C	-0.115	423	1548	-0.119	-0.236
YDR324C	0.339	665	2331	-0.507	-0.305
YDR325W	0.085	901	3108	-0.240	-0.068
YDR326C	0.315	1202	4317	0.231	0.243
YDR328C	-0.509	122	585	-0.069	-0.008
YDR329C	0.026	329	1326	-0.199	-0.072
YDR330W	0.009	358	1503	0.034	0.055
YDR331W	-0.159	372	1236	-0.201	0.036
YDR332W	0.234	576	2070	-0.199	0.025
YDR333C	0.048	623	2172	-0.205	-0.060
YDR334W	0.397	1158	4545	-0.097	0.037
YDR335W	0.432	1106	3675	0.154	0.340
YDR336W	-0.340	262	945	-0.194	0.064
YDR337W	-0.104	219	861	-0.040	-0.126
YDR338C	0.247	644	2088	0.236	0.095
YDR339C	-0.369	138	570	-0.991	-0.424
YDR341C	0.162	532	1824	-0.238	-0.055
YDR342C	-0.080	607	1713	1.734	0.988
YDR343C	-0.078	609	1713	1.685	0.910
YDR345C	0.027	613	1704	0.732	0.717
YDR346C	0.191	394	1446	-0.214	-0.090
YDR347W	-0.190	251	966	0.265	0.119
YDR348C	-0.022	368	1500	0.019	-0.099
YDR349C	0.055	535	1791	0.050	-0.044
YDR350C	0.075	629	2055	-0.088	0.016
YDR351W	0.242	692	2595	-0.172	0.054
YDR352W	-0.322	284	954	0.345	0.076
YDR353W	-0.180	242	960	0.166	0.064
YDR354W	-0.087	332	1143	-0.114	-0.008
YDR356W	0.020	640	2835	-0.139	-0.181
YDR357C	-0.513	91	369	-0.209	0.233
YDR358W	0.046	420	1674	0.360	0.411
YDR359C	0.308	707	2949	0.081	-0.003
YDR361C	-0.136	234	852	-0.798	-0.401
YDR362C	-0.008	566	2019	0.060	-0.096
YDR363W	-0.061	338	1371	0.105	-0.097
YDR363W-A	-0.847	54	270	-0.502	-0.212
YDR364C	-0.351	381	1368	-0.250	-0.311
YDR365C	0.504	441	1887	-0.464	-0.388
YDR366C	-0.245	155	399	-0.128	0.028
YDR367W	0.031	227	666	0.143	0.338
YDR368W	-0.143	278	939	0.343	0.281
YDR369C	0.147	702	2565	-0.045	0.022
YDR370C	-0.077	386	1329	-0.188	-0.100
YDR371W	0.029	449	1536	0.108	0.114
YDR372C	0.248	301	1038	0.095	0.090
YDR373W	-0.392	173	573	-0.041	0.336
YDR374C	-0.473	262	921	0.134	0.777
YDR375C	-0.103	368	1371	0.190	0.123
YDR376W	0.184	430	1482	0.278	0.272
YDR377W	-0.080	95	306	0.291	-0.147
YDR378C	-0.718	75	261	-0.353	-0.101
YDR379C-A	-0.357	60	240	0.530	0.179
YDR379W	0.317	758	3030	0.199	0.284
YDR380W	0.038	572	1908	-1.782	0.051
YDR381C-A	0.038	85	345	-0.081	-0.411
YDR381W	0.061	140	681	-0.267	-0.170
YDR382W	-0.023	92	333	-0.114	0.106
YDR383C	0.080	167	717	-0.219	-0.226
YDR384C	0.100	268	828	-0.116	-0.392
YDR385W	0.175	711	2529	0.296	0.079
YDR386W	0.044	496	1899	-0.093	0.073
YDR387C	-0.036	561	1668	0.411	0.238
YDR388W	0.154	348	1449	0.172	0.153
YDR389W	0.232	497	1965	-0.029	-0.137
YDR390C	0.171	547	1911	-0.324	-0.079
YDR391C	0.061	193	699	-0.294	-0.373
YDR392W	-0.231	243	1014	-0.314	-0.255
YDR393W	0.174	337	1371	-0.316	-0.140
YDR394W	-0.255	343	1287	-0.244	-0.020
YDR395W	0.281	887	2835	0.011	-0.030
YDR397C	-0.164	106	441	-0.587	-0.251
YDR398W	-0.045	503	1932	-0.454	-0.306
YDR399W	0.009	178	666	-0.650	-0.033
YDR400W	0.092	301	1023	0.418	0.372
YDR402C	0.359	436	1470	-0.651	-0.467
YDR403W	-0.063	499	1611	-0.198	-0.319
YDR404C	-0.100	156	516	-0.024	0.164
YDR405W	-0.414	155	792	-0.058	-0.158
YDR406W	-0.159	1382	4590	0.625	0.132
YDR407C	0.382	1145	3870	0.078	0.163
YDR408C	-0.501	144	645	-0.363	-0.330
YDR409W	0.096	716	2715	0.043	0.041
YDR410C	0.171	253	720	-0.118	0.022
YDR411C	0.033	294	1026	0.421	0.256
YDR412W	-0.036	141	708	-0.540	-0.400
YDR414C	-0.061	362	1089	-0.143	0.006
YDR415C	0.099	318	1125	0.032	0.015
YDR416W	0.012	739	2580	-0.277	-0.126
YDR418W	-0.180	135	498	-0.062	-0.085
YDR419W	0.243	521	1899	-0.070	-0.040
YDR420W	0.080	1494	5409	0.482	0.147
YDR421W	0.217	740	2853	-0.111	-0.052
YDR422C	0.213	656	2448	-0.068	-0.316
YDR423C	-0.282	283	1230	-0.246	-0.238
YDR424C	-0.485	72	279	0.064	-0.253
YDR425W	0.109	527	1878	-0.440	0.008
YDR427W	-0.294	372	1182	-0.391	0.064
YDR428C	0.003	238	786	0.270	0.498
YDR429C	-0.167	204	825	-0.368	-0.208
YDR430C	0.239	843	2970	0.223	0.226
YDR432W	-0.058	285	1245	-0.179	-0.263
YDR434W	0.375	516	1605	0.419	0.406
YDR435C	-0.109	287	987	0.216	0.392
YDR436W	0.249	545	2133	0.368	0.195
YDR437W	-0.655	114	423	0.438	-0.029
YDR438W	0.216	404	1113	0.141	0.126
YDR439W	-0.152	253	1044	-0.091	0.025
YDR440W	0.208	468	1749	0.043	0.104
YDR441C	-0.240	165	546	0.174	0.048
YDR443C	-0.126	1148	4263	0.663	0.286
YDR444W	0.169	556	2064	0.057	0.060
YDR446W	0.334	204	909	0.023	-0.362
YDR447C	-0.721	111	411	-0.659	-0.156
YDR448W	-0.115	322	1305	0.011	-0.271
YDR449C	0.044	381	1323	-0.558	-0.230
YDR450W	-0.522	118	441	-0.291	-0.226
YDR451C	-0.005	253	1062	0.044	-0.020
YDR452W	0.153	533	2025	0.273	0.253
YDR453C	-0.437	167	591	0.175	-0.089
YDR454C	-0.495	160	564	-0.163	0.074
YDR456W	-0.015	659	1902	0.320	0.370
YDR457W	0.591	1804	5887	0.414	0.165
YDR458C	0.076	508	1992	0.122	-0.098
YDR459C	-0.095	350	1125	0.202	-0.013
YDR460W	-0.084	230	966	-0.208	-0.106
YDR461W	-0.020	24	111	0.125	-0.006
YDR462W	-0.033	95	444	-0.423	-0.199
YDR463W	0.095	387	1560	-0.066	-0.143
YDR464W	0.342	909	4308	-0.015	-0.087
YDR465C	-0.184	351	1239	-0.325	-0.268
YDR466W	0.239	682	2697	-0.041	-0.033
YDR468C	-0.202	172	675	-0.005	-0.038
YDR469W	-0.057	123	528	-0.564	0.254
YDR470C	0.253	440	1509	0.425	0.045
YDR471W	-0.267	104	411	-0.597	-0.188
YDR472W	-0.274	249	852	0.074	-0.025
YDR473C	0.159	326	1410	-0.277	-0.258
YDR475C	-0.568	655	2631	0.848	0.659
YDR476C	-0.101	176	675	0.129	-0.036
YDR477W	0.089	498	1902	0.091	0.033
YDR478W	0.036	146	597	-0.730	-0.464
YDR479C	0.013	476	1665	0.241	0.098
YDR480W	-0.072	228	972	-0.023	0.062
YDR481C	-0.310	458	1701	0.327	0.475
YDR482C	-0.397	62	408	-0.274	-0.197
YDR483W	0.081	380	1329	0.202	0.092
YDR484W	0.101	559	1926	-0.269	0.001
YDR485C	-0.262	546	2388	-0.170	-0.130
YDR486C	-0.110	150	690	-0.304	-0.255
YDR487C	-0.412	167	627	-0.530	-0.292
YDR488C	0.192	351	1602	0.192	-0.111
YDR489W	-0.197	247	885	-0.548	-0.424
YDR490C	0.457	581	2301	0.229	0.130
YDR492W	-0.253	318	951	0.438	0.349
YDR493W	-0.178	80	372	-0.210	-0.204
YDR494W	-0.311	273	1086	0.233	-0.026
YDR495C	0.290	867	3036	-0.039	0.151
YDR496C	0.099	539	1971	-0.951	-0.619
YDR497C	0.177	548	1755	0.513	0.252
YDR498C	-0.268	295	1152	-0.012	-0.003
YDR499W	0.180	627	2244	-0.042	0.152
YDR500C	-0.504	72	267	-0.373	-0.487
YDR501W	0.038	420	1566	-0.152	-0.289
YDR502C	-0.004	324	1155	0.877	0.885
YDR503C	0.017	256	825	0.599	0.424
YDR504C	0.588	184	384	0.477	0.315
YDR505C	0.423	717	2526	0.294	0.345
YDR506C	0.000	498	1827	-0.119	-0.257
YDR507C	0.227	866	3429	0.018	-0.038
YDR508C	0.536	634	1992	-0.150	-0.263
YDR510W	-0.330	72	306	-0.033	-0.204
YDR511W	-0.454	95	402	-0.492	-0.330
YDR512C	-0.240	144	564	0.013	-0.120
YDR513W	-0.339	124	432	0.005	0.222
YDR514C	0.189	379	1452	-0.330	-0.268
YDR515W	0.027	327	1344	0.056	0.298
YDR516C	-0.249	416	1503	1.197	0.975
YDR517W	-0.071	271	1119	0.059	-0.065
YDR518W	0.332	465	1554	0.903	0.849
YDR519W	-0.285	130	408	0.232	0.536
YDR520C	0.152	698	2319	-0.019	-0.132
YDR522C	-0.069	437	1509	-0.183	-0.234
YDR523C	0.030	412	1473	-0.278	-0.067
YDR524C	0.030	440	1449	0.286	-0.080
YDR525W-A	-0.107	86	240	-0.125	-0.130
YDR527W	0.169	304	1320	-0.481	-0.366
YDR528W	0.050	338	1272	0.237	0.088
YDR529C	-0.388	99	384	-0.602	-0.077
YDR530C	-0.013	250	978	0.060	-0.058
YDR531W	0.122	328	1104	-0.239	-0.165
YDR532C	0.037	294	1158	-0.397	-0.319
YDR533C	-0.450	209	714	0.300	-0.148
YDR534C	0.174	480	1587	0.307	-0.085
YDR536W	0.382	525	1710	1.328	0.282
YDR538W	0.019	214	729	0.159	-0.054
YDR539W	-0.041	441	1512	0.537	-0.024
YDR540C	0.395	129	540	0.540	0.811
YDR541C	0.000	308	1035	0.171	0.200
YDR542W	0.152	90	363	-0.100	-0.172
YDR545W	0.335	1381	5391	0.322	-0.051
YEL001C	-0.164	203	678	0.108	-0.037
YEL002C	-0.061	395	1293	0.586	0.325
YEL003W	-0.493	71	336	-0.728	-0.213
YEL004W	-0.155	354	1029	0.277	0.044
YEL005C	0.117	230	849	-0.193	-0.166
YEL006W	0.041	306	1008	0.224	0.217
YEL007W	-0.146	542	2001	0.321	0.141
YEL009C	0.351	235	846	-0.347	-0.174
YEL011W	0.098	642	2115	1.348	0.640
YEL012W	-0.292	168	657	0.144	0.620
YEL013W	0.522	521	1737	0.370	0.213
YEL015W	0.217	430	1656	-0.259	-0.277
YEL016C	0.130	404	1482	0.476	0.452
YEL017C-A	-0.283	46	132	-0.305	0.126
YEL017W	-0.158	283	1014	0.175	0.077
YEL018W	0.047	182	840	-0.385	0.066
YEL019C	-0.027	198	804	-0.306	-0.036
YEL020C	0.198	450	1683	0.208	-0.033
YEL020W-A	-1.000	56	264	-0.815	-0.383
YEL021W	-0.057	210	804	-0.418	-0.053
YEL022W	0.402	1293	4380	0.145	0.038
YEL023C	0.303	598	2049	0.055	-0.163
YEL024W	-0.026	202	648	0.958	0.648
YEL025C	0.252	1107	3567	0.461	0.192
YEL026W	0.092	116	381	-0.407	-0.088
YEL027W	0.077	192	483	0.044	0.389
YEL029C	0.001	289	939	0.150	-0.035
YEL030W	0.171	518	1935	-0.727	-0.078
YEL031W	0.386	1178	3648	0.499	0.138
YEL032W	0.283	742	2916	0.152	-0.113
YEL033W	0.288	139	420	-0.204	0.072
YEL034W	0.210	131	474	-0.204	0.149
YEL035C	-0.318	125	501	-0.088	-0.057
YEL036C	0.238	342	1503	-0.368	-0.428
YEL037C	0.022	260	1197	-0.283	-0.176
YEL038W	-0.037	185	684	0.145	0.245
YEL039C	-0.279	82	342	0.749	0.792
YEL040W	0.372	421	1404	-0.514	-0.329
YEL041W	0.135	414	1488	0.653	0.318
YEL042W	0.106	468	1557	0.431	0.405
YEL043W	0.142	741	2871	0.209	-0.036
YEL044W	-0.958	105	501	-0.467	-0.223
YEL046C	-0.145	304	1164	0.089	-0.223
YEL047C	-0.160	396	1413	0.357	0.020
YEL048C	-0.217	154	459	-0.313	-0.194
YEL049W	0.259	97	363	-0.057	-0.260
YEL050C	-0.249	307	1182	0.332	0.134
YEL051W	-0.146	204	771	0.233	0.182
YEL052W	0.205	448	1530	0.210	0.247
YEL053C	-0.080	667	2202	-0.089	0.263
YEL054C	-0.012	133	498	-0.237	-0.124
YEL055C	0.261	880	3069	-0.173	-0.106
YEL056W	-0.042	323	1206	-0.098	-0.126
YEL057C	0.200	200	702	-0.840	-0.757
YEL058W	0.149	457	1674	0.104	0.094
YEL059C-A	-0.488	44	225	-0.051	-0.554
YEL060C	0.037	455	1908	1.009	0.435
YEL061C	0.213	759	3003	-0.161	0.137
YEL062W	0.608	541	1848	-0.193	-0.034
YEL063C	-0.209	580	1773	0.318	0.068
YEL064C	0.050	467	1443	0.340	0.223
YEL065W	-0.015	630	1887	-0.637	-0.415
YEL066W	-0.739	115	540	-0.296	-0.336
YEL067C	-0.264	180	588	0.185	-0.080
YEL069C	1.137	559	1695	0.546	0.678
YEL070W	0.115	407	1509	0.563	0.974
YEL071W	-0.138	437	1491	0.512	0.547
YEL072W	-0.083	205	696	-0.132	0.145
YEL073C	-0.398	96	324	0.723	0.621
YEL075C	-0.130	99	369	-0.129	-0.109
YEL076C	-0.145	171	651	0.134	0.173
YEL076C-A	-0.324	163	651	-0.030	-0.213
YEL077C	0.408	930	3834	0.285	-0.172
YER001W	0.299	640	2289	0.209	-0.050
YER002W	0.130	147	696	-0.668	-0.438
YER003C	0.012	370	1290	0.531	0.482
YER004W	-0.031	182	696	-0.004	0.021
YER005W	0.034	546	1893	-0.027	-0.250
YER006W	0.026	410	1563	-0.638	-0.538
YER007C-A	-0.178	159	546	-0.397	-0.199
YER007W	-0.217	470	1557	-0.101	-0.110
YER008C	-0.259	1017	4011	0.261	0.245
YER009W	-0.169	121	378	-0.472	0.125
YER010C	-0.263	197	705	0.060	0.226
YER011W	-0.219	250	765	-0.074	0.494
YER012W	0.061	170	597	-0.422	0.170
YER013W	0.136	913	3438	0.020	-0.070
YER014C-A	-0.410	143	462	0.107	-0.132
YER014W	-0.214	411	1620	0.214	0.210
YER015W	0.159	673	2235	0.145	0.121
YER016W	0.007	249	1035	-0.112	-0.162
YER017C	0.211	603	2286	0.241	0.237
YER018C	-0.264	126	666	-0.052	-0.326
YER019C-A	-0.746	72	267	-0.330	-0.383
YER019W	-0.350	348	1434	0.107	-0.103
YER020W	0.036	292	1350	0.245	0.005
YER021W	0.005	472	1572	-0.280	0.151
YER022W	-0.223	560	2064	-0.336	-0.064
YER023W	0.071	230	861	0.261	0.172
YER024W	-0.187	765	2772	-0.147	-0.158
YER025W	-0.033	453	1584	0.087	-0.094
YER026C	0.216	273	831	0.210	0.243
YER027C	-0.280	310	1254	0.257	0.098
YER028C	0.003	304	1185	-0.279	-0.127
YER029C	0.017	112	591	-0.636	-0.554
YER030W	-0.223	84	462	-0.219	-0.139
YER031C	-0.245	171	672	0.244	0.028
YER032W	0.236	677	2631	0.262	0.209
YER033C	0.025	830	3231	0.474	0.421
YER034W	-0.473	100	558	-0.589	-0.360
YER035W	-0.317	80	438	0.260	-0.248
YER036C	-0.080	524	1833	-0.061	-0.226
YER037W	-0.432	261	966	0.625	0.791
YER038C	0.073	425	1395	0.152	-0.222
YER039C	-0.092	251	750	0.424	0.352
YER039C-A	-0.003	68	219	0.636	0.428
YER040W	-0.019	541	2193	0.048	0.092
YER041W	0.560	646	2280	-0.186	-0.134
YER042W	-0.367	162	555	-0.532	-0.014
YER043C	0.243	404	1350	0.370	0.461
YER044C	-0.134	146	447	-0.173	0.410
YER044C-A	-0.064	359	1227	0.080	0.074
YER045C	0.163	357	1470	0.053	-0.003
YER046W	-0.309	115	432	-0.357	-0.186
YER047C	0.227	657	2694	0.045	-0.062
YER048C	0.058	274	1176	0.139	-0.017
YER048W-A	-0.442	74	285	-0.396	0.125
YER049W	0.194	554	1935	0.009	0.074
YER050C	-0.471	92	417	-0.577	-0.416
YER051W	0.228	428	1479	-0.024	-0.190
YER052C	0.223	488	1584	-0.180	-0.223
YER053C	-0.196	271	903	1.015	0.438
YER053C-A	0.071	44	114	0.435	-0.110
YER054C	-0.110	405	1647	-0.066	0.546
YER055C	-0.134	263	894	-0.418	-0.223
YER056C	0.088	546	1602	-0.208	-0.179
YER056C-A	-0.122	86	366	-0.244	-0.092
YER057C	-0.193	110	390	-0.039	0.394
YER058W	-0.406	62	324	0.218	0.290
YER059W	-0.073	322	1263	-0.062	0.046
YER060W	0.130	538	1587	0.530	0.437
YER060W-A	0.311	548	1593	-0.013	0.104
YER061C	-0.317	347	1329	-0.297	-0.239
YER062C	-0.303	193	753	0.891	0.217
YER063W	-0.188	138	657	0.160	0.233
YER064C	-0.375	403	1518	-0.301	-0.158
YER065C	0.158	425	1674	0.002	-0.444
YER066W	0.256	175	558	0.246	0.333
YER067W	-0.243	125	486	0.783	0.661
YER068W	-0.132	444	1764	-0.100	-0.194
YER069W	0.171	773	2592	0.135	0.067
YER070W	0.251	786	2667	0.126	0.006
YER071C	-0.609	105	381	-0.689	-0.048
YER072W	-0.033	126	390	-0.084	0.196
YER073W	0.244	438	1563	-0.147	-0.201
YER074W	-0.418	104	408	-0.368	-0.073
YER074W-A	-0.676	84	258	-0.473	-0.182
YER075C	0.124	786	2787	-0.250	-0.169
YER076C	-0.014	250	909	-0.030	-0.169
YER077C	0.205	543	2067	-0.343	-0.229
YER078C	-0.063	448	1536	0.038	0.211
YER079W	-0.024	159	633	0.418	0.416
YER080W	0.160	504	1884	0.021	0.197
YER081W	0.052	422	1410	0.151	0.220
YER082C	0.210	401	1665	-0.648	-0.297
YER083C	0.022	221	858	-0.154	-0.289
YER085C	0.323	133	522	-0.322	0.214
YER086W	0.324	540	1731	0.251	0.290
YER087C-B	-0.135	77	249	-0.031	0.041
YER087W	0.200	474	1731	0.126	0.056
YER088C	-0.243	509	2013	0.257	0.196
YER089C	0.076	326	1395	-0.003	-0.223
YER090W	0.226	440	1524	-0.035	-0.023
YER091C	0.316	666	2304	1.183	0.978
YER092W	-0.407	86	378	-0.554	-0.291
YER093C	0.070	1164	4293	-0.185	-0.116
YER093C-A	-0.272	98	414	-0.458	-0.208
YER094C	-0.534	165	618	-0.481	-0.013
YER095W	-0.017	320	1203	0.369	-0.042
YER096W	0.207	451	1539	0.038	-0.025
YER098W	0.393	582	2265	0.256	0.048
YER099C	-0.221	287	957	-0.261	-0.219
YER100W	0.077	198	753	-0.279	-0.111
YER101C	0.030	381	1293	-0.019	0.128
YER102W	-0.643	151	603	-0.168	-0.043
YER103W	0.047	488	1929	0.889	0.911
YER104W	0.006	153	627	-0.176	-0.196
YER105C	0.281	1258	4176	0.234	0.037
YER106W	-0.050	219	909	0.099	0.185
YER107C	-0.292	297	1098	-0.029	-0.123
YER109C	0.206	567	2400	0.192	-0.046
YER110C	0.270	1013	3342	0.144	-0.078
YER111C	0.575	837	3282	-0.080	-0.099
YER112W	-0.129	130	564	-0.329	0.012
YER113C	-0.136	668	2121	0.257	0.225
YER114C	0.285	767	3123	0.279	-0.035
YER115C	-0.142	159	576	-0.328	0.007
YER116C	-0.286	177	825	0.154	-0.072
YER117W	-0.777	122	414	-0.084	0.121
YER118C	0.040	321	1104	0.249	0.247
YER119C	-0.249	409	1347	0.652	0.285
YER120W	-0.128	171	735	-0.328	-0.372
YER121W	0.144	88	345	0.555	0.337
YER122C	0.204	375	1482	-0.025	-0.122
YER123W	-0.150	439	1575	0.255	-0.170
YER124C	0.158	515	1722	-0.020	-0.063
YER125W	0.392	675	2430	0.355	0.192
YER126C	-0.253	193	786	-0.562	-0.477
YER127W	0.264	238	1074	-0.818	-0.654
YER128W	0.013	130	612	-0.197	-0.033
YER129W	0.157	897	3429	-0.144	0.018
YER130C	0.382	365	1332	0.186	-0.156
YER131W	-0.285	80	360	-0.707	-0.378
YER132C	0.225	1438	5262	0.236	-0.073
YER133W	-0.134	300	939	0.396	0.207
YER134C	0.041	146	537	0.084	-0.139
YER136W	-0.032	390	1356	0.306	0.168
YER137C	0.011	100	447	-0.928	-0.576
YER138W-A	0.242	39	105	0.915	0.767
YER139C	-0.355	191	681	0.204	0.020
YER140W	0.088	486	1671	-0.114	-0.155
YER141W	-0.034	447	1461	0.914	0.367
YER142C	-0.135	244	891	-0.412	0.216
YER143W	0.108	322	1287	-0.729	-0.550
YER144C	0.212	702	2418	0.127	0.092
YER145C	0.198	372	1215	-0.121	-0.274
YER146W	-0.933	68	282	0.141	0.056
YER147C	0.030	459	1875	-0.317	-0.365
YER148W	0.138	193	723	0.149	0.136
YER149C	-0.067	305	1263	-0.237	-0.103
YER150W	-0.162	122	447	0.269	-0.650
YER151C	0.198	669	2739	-0.215	-0.042
YER152C	-0.307	312	1332	0.440	0.163
YER153C	-0.376	157	765	0.206	0.299
YER154W	0.190	312	1209	0.164	0.101
YER155C	0.283	1721	5887	0.410	0.300
YER156C	-0.169	262	1017	-0.294	-0.164
YER157W	0.238	729	2406	0.024	0.198
YER158C	0.093	459	1722	0.603	0.193
YER159C	-0.015	76	429	-0.731	-0.524
YER161C	0.061	199	1002	0.094	0.233
YER162C	0.129	572	2265	0.036	0.036
YER163C	-0.486	167	699	0.115	0.050
YER164W	0.056	1099	4407	0.015	-0.150
YER165W	0.035	461	1734	0.150	-0.056
YER166W	0.287	1356	4716	0.335	0.222
YER167W	0.144	637	2556	0.117	0.183
YER168C	-0.142	467	1641	-0.350	-0.168
YER169W	0.102	612	2391	-0.174	-0.112
YER170W	-0.199	175	678	0.183	-0.080
YER171W	0.422	684	2337	-0.102	-0.156
YER172C	0.105	1714	5887	0.279	0.108
YER173W	0.229	530	1980	-0.056	0.127
YER174C	-0.136	199	735	0.276	0.254
YER175C	0.089	245	900	-0.130	-0.016
YER176W	0.110	784	3366	-0.196	-0.027
YER177W	-0.135	204	804	0.029	0.033
YER178W	0.239	354	1263	0.373	0.079
YER179W	-0.153	270	1005	0.049	0.408
YER180C	-0.123	225	804	-0.218	-0.140
YER182W	-0.635	184	735	-0.215	-0.278
YER183C	-0.253	184	636	-0.273	-0.189
YER184C	-0.079	725	2385	0.247	0.101
YER185W	0.247	322	912	-0.030	0.031
YER186C	0.000	278	921	0.033	0.060
YER187W	0.215	109	426	-0.168	-0.248
YER189W	-0.235	99	369	-0.083	-0.153
YER190W	0.383	1285	5046	0.368	-0.028
YFL001W	0.014	358	1329	-0.423	-0.309
YFL002C	0.616	511	1821	-0.341	-0.235
YFL003C	0.329	733	2637	-0.147	0.137
YFL004W	0.180	722	2487	0.349	0.433
YFL005W	-0.026	184	648	0.401	0.216
YFL007W	-0.273	1802	5887	0.618	0.144
YFL008W	0.031	918	3678	-0.050	-0.050
YFL009W	0.480	692	2340	-0.120	-0.239
YFL010C	-0.464	147	636	0.321	0.104
YFL010W-A	0.534	82	285	-0.307	-0.136
YFL011W	0.049	541	1641	0.002	-0.060
YFL012W	0.036	118	447	-0.286	-0.678
YFL013C	0.387	484	2079	-0.234	-0.177
YFL014W	-0.724	62	330	0.945	0.379
YFL016C	0.162	350	1536	-0.078	0.088
YFL017C	-0.304	117	480	-0.271	-0.265
YFL017W-A	-0.536	61	234	-0.693	-0.662
YFL018C	0.089	391	1500	0.345	0.330
YFL020C	0.116	106	369	-0.048	-0.103
YFL021W	-0.215	384	1533	0.504	0.101
YFL022C	0.209	382	1512	0.007	0.093
YFL023W	0.218	525	2391	-0.434	-0.452
YFL024C	0.117	626	2499	0.011	0.003
YFL025C	0.077	997	3090	0.282	0.310
YFL026W	0.392	420	1296	0.292	-0.071
YFL027C	-0.113	430	1494	-0.288	-0.409
YFL028C	-0.074	251	870	-0.658	-0.253
YFL029C	0.001	295	1107	-0.014	0.240
YFL030W	-0.286	322	1158	0.744	0.542
YFL031W	-0.773	169	717	0.713	-0.192
YFL033C	0.122	1418	5313	0.710	0.282
YFL034C-A	-0.130	97	369	-0.536	0.205
YFL034C-B	0.169	221	864	-0.069	0.043
YFL034W	0.215	838	3222	0.203	0.133
YFL036W	0.180	1157	4056	0.315	0.306
YFL037W	0.318	387	1374	0.526	0.318
YFL038C	-0.667	151	621	-0.125	0.139
YFL039C	0.200	332	1128	0.460	0.344
YFL040W	0.773	521	1623	-0.246	0.279
YFL041W	0.151	545	1869	0.140	-0.210
YFL042C	-0.081	519	2025	0.212	0.255
YFL044C	-0.101	225	906	0.165	-0.001
YFL045C	0.220	228	765	0.317	0.387
YFL046W	-0.277	160	624	-0.234	-0.080
YFL047W	0.026	606	2145	-0.023	-0.234
YFL048C	-0.288	375	1338	0.094	0.317
YFL049W	-0.022	486	1872	0.021	-0.066
YFL050C	0.041	708	2577	-0.014	-0.035
YFL051C	-0.032	138	483	-0.051	0.099
YFL052W	-0.777	417	1398	0.375	-0.484
YFL053W	0.140	502	1776	0.078	-0.073
YFL054C	0.087	530	1941	0.496	0.096
YFL055W	0.467	546	1677	0.239	0.131
YFL056C	0.244	194	639	0.064	-0.363
YFL057C	0.534	130	459	-0.038	-0.301
YFL058W	-0.250	270	1023	-0.115	-0.186
YFL059W	-0.361	222	897	0.224	0.140
YFL060C	-0.166	182	669	-0.233	-0.698
YFL061W	0.066	189	678	-0.113	-0.184
YFL062W	0.213	374	1140	0.043	0.037
YFL064C	0.039	147	525	-0.006	0.152
YFL065C	-0.095	87	309	0.081	-0.086
YFL066C	0.146	305	1179	0.198	-0.221
YFL067W	-0.255	165	528	-0.047	-0.275
YFL068W	-0.109	150	483	-0.138	-0.228
YFR001W	-0.076	128	615	-1.236	-0.867
YFR002W	0.182	719	2520	-0.365	-0.248
YFR003C	-0.344	96	468	-0.246	-0.169
YFR004W	-0.071	246	921	-0.384	-0.170
YFR005C	-0.053	405	1347	-0.067	0.115
YFR006W	-0.169	471	1608	0.511	0.217
YFR007W	-0.409	298	1062	0.067	0.216
YFR008W	0.007	161	666	0.032	-0.184
YFR009W	-0.046	638	2259	-0.267	-0.135
YFR010W	0.102	406	1500	-0.235	-0.134
YFR011C	-0.192	133	513	-0.414	-0.176
YFR012W	-0.084	236	609	0.006	-0.285
YFR012W-A	0.198	16	87	-0.518	-0.572
YFR013W	0.353	623	2364	-0.056	0.098
YFR014C	0.077	345	1341	0.330	0.125
YFR015C	-0.011	594	2127	1.837	1.868
YFR016C	0.363	742	3702	0.289	0.187
YFR017C	-0.091	113	588	0.627	0.160
YFR018C	-0.746	247	1092	0.559	-0.067
YFR019W	0.266	1551	5887	-0.025	-0.084
YFR021W	-0.043	398	1503	0.139	0.020
YFR022W	0.118	636	2202	0.334	-0.059
YFR023W	0.354	530	1836	-0.977	-0.348
YFR024C-A	0.156	384	1380	0.352	0.217
YFR025C	-0.077	266	1008	-0.176	0.113
YFR026C	0.275	134	510	0.459	0.433
YFR027W	-0.005	198	846	-0.456	-0.371
YFR028C	-0.092	444	1656	0.067	-0.017
YFR029W	0.204	468	2037	-0.332	-0.192
YFR030W	0.085	954	3108	0.412	0.271
YFR031C	0.173	912	3513	-0.016	0.035
YFR031C-A	-0.217	203	765	0.026	-0.105
YFR032C	0.083	184	870	-0.428	-0.195
YFR032C-A	-0.613	33	180	-0.411	-0.282
YFR033C	0.214	81	444	-0.058	-0.099
YFR034C	-0.483	165	939	0.327	0.045
YFR035C	-0.731	117	345	-0.378	-0.251
YFR036W	-0.060	63	375	-0.407	-0.277
YFR037C	0.244	357	1674	-0.310	-0.408
YFR038W	0.596	689	2562	-0.076	0.004
YFR039C	0.079	439	1533	0.299	0.332
YFR040W	0.098	828	3009	0.181	0.249
YFR041C	-0.132	251	888	0.235	0.650
YFR042W	-0.140	210	603	0.004	0.216
YFR043C	-0.173	190	714	-0.875	-0.506
YFR044C	0.443	434	1446	0.163	0.033
YFR045W	0.002	262	930	0.156	0.146
YFR046C	-0.086	253	1086	-0.108	-0.086
YFR047C	-0.366	249	888	0.220	0.137
YFR048W	0.206	553	1989	0.156	0.153
YFR049W	-0.442	99	372	0.278	0.245
YFR050C	-0.099	224	801	-0.261	0.006
YFR051C	-0.165	427	1641	0.465	0.311
YFR052W	0.114	228	825	-0.202	-0.065
YFR053C	-0.117	403	1458	2.048	1.478
YFR055W	0.159	296	1023	1.115	0.194
YFR057W	0.037	148	456	0.054	0.162
YGL001C	-0.162	322	1050	0.204	0.368
YGL002W	-0.187	198	651	-0.043	0.161
YGL003C	0.073	459	1701	0.055	0.095
YGL004C	-0.123	346	1254	0.015	0.027
YGL005C	-0.024	236	840	-0.181	0.063
YGL006W	0.218	1045	3522	0.682	0.392
YGL008C	0.309	902	2757	0.552	0.161
YGL009C	0.012	662	2340	0.288	0.292
YGL010W	-0.052	186	525	-0.557	0.285
YGL011C	-0.065	203	759	-0.307	0.001
YGL012W	0.329	469	1422	0.150	0.069
YGL013C	-0.025	911	3207	-0.216	-0.018
YGL014W	0.265	754	2667	0.331	0.032
YGL015C	0.368	102	393	-0.124	0.151
YGL016W	0.150	1050	3246	0.158	0.112
YGL017W	0.319	420	1512	-0.109	-0.135
YGL018C	-0.206	125	555	-0.280	0.054
YGL019W	-0.059	207	837	0.013	0.107
YGL020C	-0.266	207	708	-0.035	0.328
YGL021W	0.305	663	2283	0.256	0.156
YGL022W	0.484	667	2157	0.221	0.180
YGL023C	0.012	408	1908	0.026	0.046
YGL025C	-0.007	232	1194	-0.349	-0.363
YGL026C	-0.032	621	2124	0.382	0.348
YGL027C	0.122	709	2502	0.274	0.402
YGL028C	0.188	506	1629	0.503	0.424
YGL029W	0.147	55	363	-1.195	-0.893
YGL030W	-0.111	98	318	0.091	0.004
YGL031C	-0.511	107	468	-0.209	-0.041
YGL032C	-0.236	81	264	-0.203	-0.049
YGL033W	0.738	168	657	-0.145	0.230
YGL035C	-0.202	364	1515	0.044	0.146
YGL036W	0.341	813	2730	0.437	0.352
YGL037C	-0.669	169	651	0.932	0.795
YGL038C	0.119	406	1443	0.347	0.249
YGL039W	-0.123	307	1047	-0.421	0.014
YGL040C	-0.048	307	1029	0.082	0.156
YGL043W	-0.070	205	930	-0.542	-0.347
YGL044C	0.055	226	891	-0.247	-0.197
YGL045W	0.003	396	1629	0.024	0.019
YGL047W	-0.404	172	609	-0.010	0.090
YGL048C	-0.149	323	1218	-0.243	0.057
YGL049C	0.454	635	2745	0.345	-0.033
YGL050W	0.256	209	822	0.066	-0.076
YGL051W	-0.165	206	705	0.056	0.056
YGL053W	-0.231	205	714	0.472	0.475
YGL054C	-0.198	154	417	-0.381	-0.166
YGL055W	0.391	464	1533	0.081	0.117
YGL056C	-0.201	410	1584	-0.136	-0.283
YGL057C	-0.050	252	864	-0.085	0.134
YGL058W	-0.383	134	519	-0.056	0.191
YGL059W	-0.064	430	1476	0.007	0.028
YGL060W	0.038	566	1926	-0.129	-0.111
YGL061C	-0.045	178	744	-0.357	-0.008
YGL062W	0.034	960	3537	0.504	0.409
YGL063W	-0.208	262	1113	0.121	-0.166
YGL064C	-0.001	436	1686	-0.487	-0.082
YGL065C	0.134	479	1512	0.235	0.190
YGL066W	-0.039	428	1974	-0.125	-0.263
YGL067W	0.026	354	1155	0.194	0.023
YGL068W	-0.415	151	585	0.129	-0.116
YGL070C	-0.100	110	369	-0.710	-0.422
YGL071W	-0.072	514	2073	-0.161	-0.035
YGL073W	0.091	603	2502	-0.180	-0.094
YGL075C	0.118	301	1164	0.024	-0.138
YGL076C	-0.377	189	735	0.519	-0.208
YGL077C	0.519	597	1692	0.218	0.238
YGL078C	0.069	413	1572	-0.340	-0.238
YGL079W	0.022	183	657	-0.373	-0.110
YGL080W	-0.215	111	393	-0.665	0.024
YGL081W	0.373	251	963	0.443	-0.001
YGL082W	-0.006	287	1146	0.337	0.038
YGL083W	-0.083	713	2415	0.100	0.181
YGL084C	0.157	567	1683	0.626	0.489
YGL085W	-0.035	226	825	-0.151	0.124
YGL086W	0.086	567	2250	-0.254	-0.043
YGL087C	-0.315	103	414	-0.374	0.125
YGL089C	-0.524	97	363	-0.746	-0.369
YGL090W	0.107	326	1266	-0.161	0.012
YGL091C	-0.071	266	987	-0.325	-0.179
YGL092W	0.391	1142	3954	0.056	-0.252
YGL093W	0.053	694	2754	0.112	0.140
YGL094C	0.229	969	3348	0.200	0.076
YGL095C	-0.092	501	1734	0.052	-0.002
YGL096W	0.492	211	831	0.387	0.172
YGL097W	-0.227	377	1449	-0.058	0.178
YGL098W	0.056	200	738	-0.095	-0.060
YGL099W	0.243	511	1923	-0.481	-0.405
YGL100W	-0.178	295	1050	0.045	0.081
YGL101W	-0.307	178	648	-0.013	-0.100
YGL103W	-0.435	113	450	-0.439	-0.101
YGL104C	-0.184	475	1461	1.346	0.752
YGL105W	-0.186	282	1131	-0.050	0.101
YGL106W	-0.216	93	450	-0.399	-0.189
YGL107C	0.339	548	1941	-0.086	-0.045
YGL108C	-0.033	68	423	-0.633	-0.217
YGL110C	0.439	513	1875	-0.147	-0.076
YGL111W	0.091	373	1392	-0.383	-0.433
YGL112C	0.159	449	1551	-0.025	-0.037
YGL113W	0.027	496	2007	-0.246	-0.088
YGL114W	0.193	668	2178	0.196	-0.020
YGL115W	-0.034	294	969	-0.022	0.039
YGL116W	0.135	481	1833	-0.201	-0.067
YGL117W	-0.428	230	798	-0.609	-0.552
YGL119W	-0.105	425	1506	0.015	-0.092
YGL120C	0.269	627	2304	-0.368	-0.287
YGL121C	-0.587	105	381	1.514	1.486
YGL122C	-0.057	371	1578	-0.366	-0.232
YGL123W	-0.082	196	765	-0.037	-0.166
YGL124C	0.135	569	1935	-0.009	-0.133
YGL125W	-0.050	473	1803	0.433	0.083
YGL126W	-0.552	275	1143	0.447	0.164
YGL127C	-0.169	91	384	0.106	0.089
YGL128C	-0.033	211	852	-0.203	-0.108
YGL129C	-0.089	382	1353	0.041	0.115
YGL130W	0.208	381	1380	-0.317	-0.216
YGL131C	0.193	1157	4212	0.141	0.196
YGL133W	0.270	974	3795	0.015	-0.069
YGL134W	0.108	356	1302	-0.126	-0.059
YGL135W	-0.124	196	654	0.024	0.309
YGL136C	0.296	271	963	0.011	0.145
YGL137W	0.485	764	2670	0.283	0.194
YGL138C	0.000	300	1038	0.515	0.000
YGL139W	-0.023	760	2409	0.357	0.167
YGL140C	0.220	1109	3660	0.100	-0.065
YGL141W	0.399	826	2733	0.184	0.127
YGL142C	0.209	631	1851	0.368	0.140
YGL143C	0.069	312	1242	-0.041	0.002
YGL144C	0.183	598	2058	-0.149	-0.039
YGL145W	0.227	623	2106	-0.335	0.056
YGL146C	-0.032	258	936	0.423	-0.145
YGL147C	-0.304	154	576	-0.326	-0.358
YGL148W	-0.599	280	1131	0.140	0.001
YGL150C	0.277	1140	4470	0.211	0.237
YGL151W	0.454	1039	3399	0.117	0.008
YGL153W	-0.116	226	1026	-0.119	-0.043
YGL154C	-0.066	252	819	-0.082	-0.269
YGL155W	0.445	332	1131	-0.029	-0.193
YGL156W	-0.109	968	3252	1.864	1.626
YGL157W	-0.193	293	1044	0.254	0.018
YGL158W	0.280	405	1539	0.068	0.374
YGL159W	0.049	345	1113	-0.380	0.027
YGL160W	0.302	548	1713	0.443	0.349
YGL161C	-0.428	268	933	0.351	-0.057
YGL162W	0.059	245	900	-0.168	-0.032
YGL163C	0.190	700	2697	-0.125	-0.169
YGL164C	0.560	306	1323	-0.543	-0.551
YGL166W	-0.646	148	678	-0.147	-0.355
YGL167C	0.293	869	2853	0.197	0.010
YGL168W	0.644	106	333	-0.564	-0.550
YGL169W	0.190	372	1281	-0.452	-0.177
YGL170C	0.448	327	1242	0.350	0.734
YGL171W	0.204	457	1695	-0.419	-0.528
YGL172W	-0.203	361	1419	-0.271	-0.283
YGL173C	0.510	1329	4587	0.318	0.053
YGL174W	0.084	157	801	-0.531	-0.619
YGL175C	0.842	260	1038	0.172	0.477
YGL176C	0.341	493	1665	0.093	-0.130
YGL178W	0.090	797	2580	0.131	0.102
YGL179C	0.042	468	1683	0.104	0.009
YGL180W	0.359	751	2694	0.238	0.396
YGL181W	-0.176	293	1191	-0.017	0.052
YGL183C	0.000	148	660	-1.264	-1.065
YGL184C	0.013	397	1398	-0.368	0.454
YGL185C	0.000	300	1140	-0.116	0.078
YGL186C	0.378	568	1740	-0.045	-0.197
YGL187C	-0.476	136	468	0.662	0.994
YGL189C	-0.490	79	360	-0.551	-0.258
YGL190C	0.615	434	1581	0.057	-0.226
YGL191W	-0.190	105	390	-0.108	0.303
YGL192W	0.339	489	1803	0.040	0.083
YGL193C	0.204	100	312	-0.194	-0.028
YGL194C	0.148	381	1359	-0.655	-0.349
YGL195W	0.235	1850	5887	0.377	0.396
YGL196W	-0.280	381	1287	0.399	0.248
YGL197W	0.259	1205	4464	0.461	0.106
YGL198W	-0.222	201	708	-0.014	-0.258
YGL200C	-0.085	175	612	-0.054	-0.089
YGL201C	0.377	841	3054	0.092	-0.056
YGL202W	0.302	436	1503	0.259	0.000
YGL203C	0.609	589	2190	0.107	-0.020
YGL205W	0.111	671	2247	1.218	0.495
YGL206C	0.310	1474	4962	0.966	0.341
YGL207W	0.565	880	3108	0.148	0.150
YGL208W	-0.284	287	1248	0.496	0.229
YGL209W	0.227	271	1149	-0.022	-0.214
YGL210W	-0.052	156	669	-0.312	-0.176
YGL211W	-0.581	279	1080	-0.125	-0.291
YGL212W	0.121	201	951	-0.094	-0.037
YGL213C	-0.018	377	1194	0.278	0.246
YGL215W	-0.026	428	1359	0.590	0.185
YGL216W	0.149	588	2418	-0.094	-0.176
YGL219C	-0.100	364	1380	0.055	0.054
YGL220W	-0.438	86	363	0.001	-0.021
YGL221C	-0.285	217	867	-0.148	-0.273
YGL222C	-0.311	117	528	-0.212	-0.059
YGL223C	-0.044	371	1254	-0.362	-0.058
YGL224C	0.045	240	843	-0.136	0.242
YGL225W	0.375	379	1014	0.268	0.292
YGL226C-A	-0.120	96	261	0.140	0.155
YGL226W	-0.235	89	372	-0.209	-0.279
YGL227W	0.176	819	2877	0.226	0.482
YGL228W	0.240	443	1734	-0.057	0.151
YGL229C	0.242	759	2457	0.653	0.996
YGL230C	-0.114	134	444	-0.729	-0.587
YGL231C	-0.327	154	573	-0.409	0.119
YGL232W	-0.273	224	870	-0.611	-0.371
YGL233W	0.271	835	2733	0.010	0.132
YGL234W	-0.043	684	2409	0.541	0.401
YGL235W	-0.591	143	537	0.562	-0.740
YGL236C	-0.017	483	2010	-0.055	0.020
YGL237C	-0.404	164	798	0.333	-0.035
YGL238W	0.230	938	2883	0.209	0.393
YGL240W	-0.004	204	753	-0.297	-0.278
YGL241W	0.164	922	3015	0.131	0.147
YGL242C	-0.145	142	546	0.313	0.399
YGL243W	-0.285	332	1203	-0.021	-0.085
YGL244W	0.202	389	1677	0.012	-0.110
YGL245W	0.091	593	2127	0.034	0.078
YGL246C	0.101	342	1164	-0.562	-0.208
YGL247W	-0.363	180	594	-0.587	-0.294
YGL248W	0.166	299	1110	0.452	0.137
YGL249W	-0.293	598	2115	-0.122	0.911
YGL250W	-0.202	192	726	0.903	0.661
YGL251C	0.077	996	3564	-0.327	-0.250
YGL252C	0.313	511	1767	0.183	0.173
YGL253W	0.250	419	1461	0.345	0.431
YGL254W	-0.202	222	900	-0.837	-0.389
YGL255W	0.202	376	1131	0.857	0.186
YGL256W	-0.269	335	1149	2.582	3.023
YGL257C	0.184	523	1677	0.224	-0.038
YGL258W	-0.369	202	621	1.444	2.741
YGL258W-A	0.026	66	234	0.955	1.072
YGL259W	-0.074	158	498	0.346	0.393
YGL260W	-1.093	81	231	0.233	-0.348
YGL261C	0.189	91	363	-0.156	-0.207
YGL262W	0.164	155	528	0.213	0.541
YGL263W	0.069	379	1143	0.724	0.444
YGR001C	-0.225	212	747	-0.497	-0.326
YGR002C	0.263	353	1431	-0.189	-0.387
YGR003W	0.067	670	2235	-0.267	-0.178
YGR004W	0.196	421	1389	0.096	0.050
YGR005C	0.447	282	1203	0.291	0.222
YGR006W	-0.713	189	756	-0.064	-0.346
YGR007W	-0.108	272	972	-0.024	0.109
YGR008C	-0.558	51	255	1.055	0.848
YGR009C	0.353	436	1956	-0.029	-0.008
YGR010W	-0.089	331	1188	0.164	-0.037
YGR012W	-0.083	294	1182	-0.221	-0.076
YGR013W	0.128	433	1863	-0.034	-0.158
YGR014W	0.309	1121	3921	0.369	0.284
YGR015C	0.179	306	987	0.071	0.177
YGR016W	-0.267	180	573	0.035	-0.217
YGR017W	0.141	224	894	0.036	0.091
YGR019W	0.098	390	1416	1.027	0.558
YGR020C	-0.409	93	357	-0.012	0.234
YGR021W	-0.527	178	873	0.230	0.247
YGR023W	-0.164	499	1656	0.286	0.020
YGR024C	-0.147	216	714	-0.397	-0.245
YGR026W	0.137	269	837	0.526	0.542
YGR027C	-0.916	81	327	-0.553	-0.221
YGR028W	-0.118	316	1089	0.217	0.273
YGR029W	-0.640	128	570	-0.384	-0.181
YGR030C	-0.407	140	477	-0.853	-0.214
YGR031W	-0.275	240	1029	-0.237	-0.381
YGR032W	0.124	1855	5688	0.938	0.165
YGR033C	-0.244	197	720	0.114	0.221
YGR034W	-0.497	107	384	-0.194	-0.380
YGR035C	-0.139	80	351	-0.977	-0.328
YGR036C	-0.291	238	720	-0.046	0.033
YGR037C	0.361	59	264	-0.287	0.178
YGR038W	0.297	216	669	-0.056	0.103
YGR040W	-0.326	287	1107	-0.042	-0.297
YGR041W	0.296	437	1644	0.034	-0.004
YGR042W	0.224	192	816	-0.015	0.148
YGR043C	-0.347	268	1002	0.479	-0.161
YGR044C	-0.023	218	903	0.291	0.023
YGR046W	0.056	319	1158	0.313	0.099
YGR047C	0.245	869	3078	0.007	-0.053
YGR048W	-0.296	281	1086	-0.467	-0.224
YGR049W	0.046	153	564	-0.336	-0.251
YGR052W	-0.542	318	1110	0.429	-0.189
YGR053C	-0.096	231	852	0.296	0.432
YGR054W	0.377	522	1929	0.172	-0.158
YGR055W	-0.421	591	1725	0.638	0.313
YGR056W	0.346	745	2787	-0.139	0.032
YGR057C	-0.146	235	729	-0.285	-0.049
YGR058W	0.264	245	1008	-0.080	-0.118
YGR059W	0.613	400	1539	-0.382	0.280
YGR060W	0.200	292	930	0.357	0.114
YGR061C	0.187	1202	4077	0.342	0.214
YGR062C	-0.330	265	951	0.134	0.017
YGR063C	-0.556	83	309	-0.382	-0.936
YGR065C	0.003	591	1782	-0.147	-0.134
YGR066C	-0.453	257	879	1.317	1.162
YGR067C	0.075	759	2415	0.173	0.008
YGR068C	-0.520	432	1761	0.274	-0.024
YGR070W	0.504	1040	3468	0.547	0.195
YGR071C	0.398	815	2583	0.295	0.039
YGR072W	0.126	266	1164	-0.559	-0.421
YGR074W	-0.216	103	441	-0.596	-0.471
YGR075C	-0.286	217	729	-0.148	0.056
YGR076C	0.069	125	474	-0.103	0.061
YGR077C	-0.125	548	1770	0.040	0.058
YGR078C	-0.164	127	600	-0.678	-0.347
YGR079W	0.072	273	1113	-0.338	-0.469
YGR080W	0.093	261	999	0.019	0.090
YGR081C	-0.183	141	633	-1.118	-0.671
YGR082W	-0.070	136	552	0.166	0.012
YGR083C	0.101	497	1956	-0.244	-0.122
YGR084C	-0.458	256	1020	-0.448	-0.257
YGR085C	-0.535	134	525	-0.738	0.095
YGR086C	0.094	245	1020	0.065	-0.016
YGR087C	-0.332	459	1692	-0.074	0.177
YGR088W	-0.311	452	1689	1.658	1.332
YGR089W	0.440	857	2811	0.015	0.079
YGR090W	0.335	1122	3714	0.070	-0.063
YGR091W	0.070	372	1485	-0.242	-0.217
YGR092W	0.326	472	1719	0.031	-0.162
YGR093W	-0.224	414	1524	-0.294	-0.140
YGR094W	0.198	963	3315	0.254	0.346
YGR095C	-0.066	184	672	-0.492	-0.402
YGR096W	-0.149	249	945	-0.202	-0.088
YGR097W	0.056	900	3441	0.017	-0.050
YGR098C	0.407	1519	4893	0.311	0.079
YGR099W	0.051	605	2067	0.082	0.096
YGR100W	0.185	823	2853	0.080	0.048
YGR101W	0.012	331	1041	0.098	0.105
YGR102C	-0.229	124	552	0.081	-0.080
YGR103W	0.427	472	1818	-0.539	-0.288
YGR104C	-0.094	249	924	-0.765	-0.526
YGR105W	-0.399	77	234	-0.130	-0.008
YGR106C	-0.147	273	798	0.212	0.243
YGR108W	0.071	389	1416	0.971	0.429
YGR109C	-0.174	337	1143	-0.040	0.360
YGR110W	-0.319	399	1338	0.697	0.696
YGR111W	-0.118	337	1203	0.208	0.279
YGR112W	0.070	286	1170	0.192	0.215
YGR113W	-0.007	251	1032	-0.272	-0.080
YGR116W	0.271	1147	4356	0.308	0.207
YGR117C	-0.106	423	1431	0.245	0.324
YGR118W	-0.624	118	438	-0.450	-0.150
YGR119C	0.040	373	1626	-0.216	-0.203
YGR120C	-0.006	223	789	-0.520	-0.099
YGR121C	0.353	423	1479	0.214	0.091
YGR122W	-0.039	339	1209	0.198	-0.012
YGR123C	0.191	465	1542	-0.025	-0.036
YGR124W	0.184	475	1719	0.138	0.236
YGR125W	0.190	962	3111	0.157	0.097
YGR126W	-0.209	180	693	0.006	0.399
YGR127W	0.325	277	939	0.314	0.065
YGR128C	0.231	642	2142	-0.675	-0.441
YGR129W	0.058	126	648	-0.333	-0.235
YGR130C	0.255	501	2451	-0.026	-0.123
YGR131W	-0.157	176	525	0.166	-0.007
YGR132C	-0.135	240	864	0.146	0.177
YGR133W	-0.433	143	552	-0.053	-0.175
YGR134W	0.100	1004	3369	-0.120	-0.118
YGR135W	-0.316	198	777	-0.462	-0.007
YGR136W	-0.737	188	726	0.454	0.232
YGR138C	-0.060	618	1845	0.900	0.060
YGR140W	0.345	797	2871	-0.180	-0.050
YGR141W	0.536	379	1404	0.814	0.308
YGR142W	0.455	309	1233	-0.930	-0.485
YGR143W	0.461	671	2316	0.566	0.095
YGR144W	-0.229	302	981	0.057	-0.142
YGR145W	0.322	546	2124	-0.693	-0.424
YGR146C	0.195	184	636	0.301	0.690
YGR147C	-0.213	205	867	-0.251	-0.290
YGR148C	-0.493	105	468	-0.377	-0.295
YGR149W	0.116	430	1299	0.729	0.504
YGR150C	0.261	725	2595	-0.132	0.195
YGR152C	-0.260	207	819	-0.173	0.237
YGR153W	0.039	162	654	-0.204	0.203
YGR154C	-0.008	315	1071	0.069	-0.015
YGR155W	0.110	441	1524	0.079	0.131
YGR156W	-0.078	311	1278	-0.177	-0.170
YGR157W	0.478	894	2610	0.325	0.365
YGR158C	-0.190	204	753	-0.455	-0.278
YGR159C	0.312	322	1245	-0.238	-0.344
YGR161C	-0.155	179	792	0.027	-0.118
YGR162W	0.285	645	2859	-0.094	-0.200
YGR163W	0.039	325	1026	0.002	0.161
YGR165W	0.069	279	1038	0.029	0.053
YGR166W	-0.057	497	1683	-0.468	-0.156
YGR167W	0.049	168	702	0.360	0.488
YGR168C	-0.108	355	1131	-0.100	0.168
YGR169C	0.225	331	1215	0.061	0.048
YGR170W	0.213	939	3417	0.095	0.034
YGR171C	0.205	492	1728	0.105	0.096
YGR172C	0.178	275	747	0.061	0.118
YGR173W	-0.047	302	1107	-0.559	-0.432
YGR174C	-0.393	115	513	0.198	-0.076
YGR175C	0.116	465	1491	0.452	0.305
YGR177C	0.028	463	1608	-0.354	-0.386
YGR178C	0.118	550	2169	-0.003	-0.200
YGR179C	0.025	291	1221	-0.256	-0.213
YGR180C	-0.131	278	1038	0.489	0.070
YGR181W	-0.353	73	318	-0.583	-0.148
YGR183C	-0.360	65	201	0.101	0.133
YGR184C	0.401	1747	5853	0.281	0.221
YGR185C	-0.052	317	1185	0.005	0.124
YGR186W	0.199	493	2208	-0.202	-0.165
YGR187C	0.058	347	1185	-0.249	-0.161
YGR188C	0.278	780	3066	-0.150	-0.093
YGR189C	-0.055	458	1524	0.236	0.172
YGR191W	0.418	604	1812	0.012	-0.199
YGR192C	0.071	280	999	0.315	0.554
YGR193C	-0.143	305	1233	0.189	-0.162
YGR194C	0.061	503	1803	0.697	0.356
YGR195W	-0.311	191	741	-0.703	-0.410
YGR196C	0.364	564	2454	0.123	0.023
YGR197C	-0.031	494	1644	0.107	-0.189
YGR198W	0.118	726	2454	-0.243	-0.246
YGR199W	0.233	747	2280	0.374	0.148
YGR200C	0.207	700	2367	-0.295	-0.276
YGR201C	-0.463	199	678	0.112	0.098
YGR202C	0.161	277	1275	-0.234	-0.155
YGR203W	-0.325	104	447	-0.266	-0.485
YGR204W	0.056	716	2841	0.608	0.436
YGR205W	-0.187	245	873	0.247	0.165
YGR206W	-0.392	79	306	-0.519	-0.064
YGR207C	0.000	208	786	-0.205	0.274
YGR208W	-0.211	242	930	-0.180	0.235
YGR209C	-0.347	94	315	-0.274	0.252
YGR210C	0.008	298	1236	-0.201	-0.159
YGR211W	-0.405	365	1461	-0.120	-0.246
YGR212W	-0.044	401	1407	-0.402	0.023
YGR213C	0.756	331	954	-0.405	0.498
YGR214W	0.034	198	759	-0.051	-0.063
YGR215W	-0.467	77	333	-0.277	-0.106
YGR216C	0.248	636	1830	-0.030	-0.086
YGR217W	0.157	1869	5887	0.335	0.273
YGR218W	0.272	1008	3255	0.481	0.271
YGR220C	-0.149	224	810	-0.145	-0.041
YGR221C	-0.243	514	1869	0.523	0.380
YGR222W	-0.109	243	882	-0.132	0.205
YGR223C	0.024	353	1347	-0.126	-0.016
YGR224W	0.019	600	1842	-0.092	-0.189
YGR225W	-0.125	515	1782	0.434	0.444
YGR227W	-0.120	532	1578	0.174	-0.116
YGR229C	0.159	364	1518	-0.013	0.213
YGR230W	-0.340	95	414	-0.570	-0.754
YGR231C	-0.424	249	933	0.200	0.289
YGR232W	-0.166	211	687	0.258	0.130
YGR233C	0.317	1045	3537	0.296	0.078
YGR234W	-0.321	338	1200	0.326	0.248
YGR235C	-0.417	180	702	-0.249	-0.009
YGR236C	-0.089	72	288	0.182	-0.044
YGR237C	0.251	586	2358	0.086	0.205
YGR238C	0.416	685	2649	0.409	0.479
YGR239C	-0.077	207	867	-0.571	-0.456
YGR240C	0.459	880	2964	0.486	0.256
YGR241C	-0.121	412	1707	-0.122	-0.209
YGR243W	-0.387	121	441	0.619	-0.106
YGR244C	-0.113	324	1284	0.893	0.609
YGR245C	0.594	599	2304	-0.518	-0.444
YGR246C	0.141	456	1791	-0.308	-0.197
YGR247W	-0.140	193	720	-0.610	-0.180
YGR248W	-0.237	194	768	1.168	0.651
YGR249W	-0.004	355	1371	0.096	0.006
YGR250C	-0.004	619	2346	0.400	0.011
YGR251W	0.134	121	591	-0.665	-0.712
YGR252W	0.019	329	1320	-0.135	-0.117
YGR253C	0.173	217	783	-0.501	-0.017
YGR254W	-0.275	375	1314	1.705	1.286
YGR255C	-0.022	430	1440	0.770	0.658
YGR256W	-0.142	415	1479	0.709	0.505
YGR257C	-0.186	298	1101	0.154	0.027
YGR258C	0.442	754	3096	-0.095	0.067
YGR260W	0.109	510	1605	-0.017	-0.061
YGR261C	0.186	723	2430	-0.017	0.235
YGR262C	-0.155	212	786	-0.280	0.079
YGR263C	-0.520	390	1275	0.470	0.235
YGR264C	-0.019	689	2256	-0.039	-0.112
YGR266W	0.427	586	2106	-0.121	-0.365
YGR267C	-0.071	198	732	-0.075	-0.003
YGR268C	-0.047	126	597	-0.087	-0.211
YGR270W	0.379	1047	4140	0.069	-0.028
YGR271C-A	-0.111	168	702	-0.948	-0.545
YGR271W	0.085	1751	5887	0.008	0.000
YGR273C	0.264	135	525	-0.166	0.203
YGR274C	0.229	851	3201	-0.153	-0.015
YGR275W	-0.062	107	474	-0.541	-0.562
YGR276C	-0.056	453	1662	-0.414	-0.014
YGR277C	-0.160	237	918	-0.400	-0.297
YGR278W	0.328	470	1734	-0.266	-0.225
YGR279C	0.361	344	1161	0.211	0.028
YGR280C	0.380	143	816	-0.970	-0.957
YGR281W	0.311	1373	4434	0.413	0.101
YGR282C	-0.103	298	942	0.678	0.360
YGR283C	-0.323	267	1026	-0.928	-0.652
YGR284C	-0.664	329	933	0.981	0.653
YGR285C	0.238	317	1302	-0.249	-0.268
YGR286C	-0.114	273	1128	0.291	0.741
YGR287C	0.234	476	1770	0.061	0.098
YGR288W	0.053	396	1422	0.239	0.093
YGR289C	0.273	575	1851	0.179	-0.106
YGR292W	-0.561	502	1755	0.383	0.201
YGR294W	0.169	92	363	-0.094	-0.216
YGR295C	-0.061	366	1146	0.112	0.086
YGR296W	0.334	1440	5580	0.345	-0.049
YHL001W	-0.143	120	417	-0.093	-0.334
YHL002W	-0.183	335	1359	-0.098	-0.075
YHL003C	-0.265	424	1236	0.413	0.573
YHL004W	-0.121	307	1185	0.200	0.043
YHL006C	-0.402	106	453	-0.359	-0.478
YHL007C	0.138	673	2820	-0.066	-0.076
YHL008C	0.266	534	1884	-0.007	-0.061
YHL009C	-0.067	247	993	0.018	-0.030
YHL010C	0.433	454	1758	0.112	-0.094
YHL011C	-0.067	300	963	-0.128	0.033
YHL012W	-0.473	484	1482	-0.007	-0.070
YHL013C	-0.079	218	924	-0.400	-0.221
YHL014C	-0.054	326	1218	-0.134	0.035
YHL015W	-0.440	82	366	-0.501	0.207
YHL016C	0.039	719	2208	-0.097	0.022
YHL017W	-0.108	514	1599	0.305	0.104
YHL018W	0.001	76	363	0.571	-0.101
YHL019C	-0.016	438	1818	0.078	0.053
YHL020C	-0.454	234	1215	-0.102	-0.119
YHL021C	0.103	394	1398	0.974	0.438
YHL022C	0.071	333	1197	0.129	0.733
YHL023C	0.184	921	3441	-0.178	-0.064
YHL024W	0.069	555	2142	0.440	0.105
YHL025W	-0.232	195	999	-0.132	-0.227
YHL026C	0.197	265	948	0.445	0.281
YHL027W	-0.111	475	1878	0.241	-0.148
YHL028W	-0.137	433	1818	1.391	0.819
YHL029C	0.431	579	2040	0.009	-0.010
YHL030W	0.178	1703	5607	0.059	0.318
YHL031C	-0.094	144	672	-0.281	-0.384
YHL032C	0.203	516	2130	0.199	0.105
YHL033C	-0.364	184	771	0.605	0.735
YHL034C	0.352	201	885	0.326	0.142
YHL035C	0.240	1507	4779	0.594	0.223
YHL036W	-0.035	567	1641	0.749	0.805
YHL038C	-0.139	510	1893	-0.242	-0.057
YHL039W	0.030	546	1758	-0.125	-0.168
YHL040C	0.171	640	1884	-0.019	-0.244
YHL042W	0.218	154	453	-0.080	0.060
YHL043W	-0.116	154	513	-0.599	-0.493
YHL044W	-0.086	230	708	0.512	0.238
YHL046C	0.112	89	363	-0.078	-0.150
YHL047C	0.234	610	1863	0.074	-0.118
YHL048W	0.066	365	1146	0.735	0.435
YHL049C	-0.171	226	816	0.006	-0.188
YHL050C	0.126	521	2094	0.338	-0.142
YHR001W	0.191	345	1314	-0.150	-0.155
YHR001W-A	-0.084	74	234	0.657	0.254
YHR002W	-0.065	327	1074	0.235	0.261
YHR003C	0.074	359	1290	-0.768	-0.559
YHR004C	0.146	374	1341	0.265	0.259
YHR005C	0.227	376	1419	-0.361	-0.231
YHR005C-A	-0.241	84	282	-0.180	-0.042
YHR006W	0.367	393	1626	-0.131	-0.174
YHR007C	0.255	489	1593	0.093	0.252
YHR008C	0.107	151	702	0.449	0.334
YHR009C	0.112	434	1572	0.572	0.264
YHR010W	-0.721	111	411	-0.671	-0.133
YHR011W	0.035	324	1341	0.356	0.275
YHR012W	-0.024	237	849	-0.134	0.056
YHR013C	0.055	183	717	-0.446	-0.222
YHR014W	0.244	229	876	-0.616	-0.030
YHR015W	0.035	552	1980	0.057	0.191
YHR016C	0.197	372	1407	0.705	0.411
YHR017W	-0.309	352	1158	0.138	0.057
YHR018C	-0.129	406	1392	0.292	0.005
YHR019C	-0.053	442	1665	0.149	-0.017
YHR020W	0.269	564	2067	-0.209	-0.226
YHR021C	-0.482	79	249	-0.882	0.114
YHR021W-A	0.551	184	456	-0.063	-0.083
YHR022C	0.442	250	771	0.152	0.363
YHR023W	0.596	1474	5787	0.387	-0.015
YHR024C	0.034	398	1449	0.201	0.032
YHR025W	-0.119	285	1074	0.017	-0.033
YHR026W	-0.118	238	642	0.285	0.117
YHR027C	0.229	873	2982	0.161	-0.055
YHR028C	0.084	728	2457	0.394	0.182
YHR029C	-0.291	246	885	-0.460	-0.293
YHR030C	0.130	399	1455	-0.331	-0.113
YHR031C	0.179	573	2172	-0.228	-0.235
YHR032W	-0.299	463	1746	0.094	-0.455
YHR033W	0.298	296	1272	-0.270	-0.566
YHR034C	0.099	233	1035	-0.533	-0.511
YHR035W	0.516	553	1893	-0.151	-0.026
YHR036W	-0.001	353	1416	0.026	-0.012
YHR037W	0.195	489	1728	0.230	0.135
YHR038W	0.077	182	693	-0.104	0.154
YHR039C	0.090	596	1935	0.478	0.385
YHR039C-A	-0.296	69	345	-0.519	-0.155
YHR040W	-0.110	222	1101	-0.638	-0.611
YHR041C	-0.450	139	633	0.108	-0.436
YHR042W	0.025	552	2076	0.289	0.128
YHR043C	-0.475	217	741	0.699	0.513
YHR044C	-0.056	215	741	0.067	0.643
YHR045W	-0.081	502	1683	0.277	0.361
YHR046C	0.119	258	888	0.060	-0.052
YHR047C	0.322	769	2571	0.205	0.154
YHR048W	0.052	468	1545	-0.793	-0.798
YHR049W	0.030	195	732	-0.833	-0.440
YHR050W	0.187	502	1650	0.379	0.092
YHR051W	-0.214	127	447	0.358	0.368
YHR052W	-0.168	304	1131	-0.546	-0.253
YHR053C	-0.531	38	186	-1.157	-0.036
YHR054C	0.392	358	1065	-0.672	-0.267
YHR055C	-0.510	38	186	-1.202	-0.036
YHR056C	0.394	804	2652	-0.653	-0.265
YHR057C	-0.104	165	618	0.114	0.019
YHR058C	-0.459	212	888	-0.509	-0.450
YHR059W	-0.235	99	393	-0.481	0.066
YHR060W	-0.407	122	546	-0.644	-0.346
YHR061C	0.331	239	945	0.192	0.165
YHR062C	-0.467	219	882	-0.365	-0.202
YHR063C	-0.177	329	1140	-0.041	0.272
YHR064C	0.330	463	1617	0.115	0.282
YHR065C	0.256	392	1506	-0.367	-0.363
YHR066W	0.113	326	1362	-0.833	-0.747
YHR067W	-0.087	234	843	0.399	0.251
YHR068W	-0.147	350	1164	0.299	0.361
YHR069C	-0.147	282	1080	-0.592	-0.489
YHR070W	-0.412	349	1500	-0.131	-0.357
YHR071W	0.039	189	690	-0.241	-0.320
YHR072W	0.489	620	2196	-0.141	-0.339
YHR072W-A	-0.648	42	177	-0.618	-0.267
YHR073W	0.419	795	2991	-0.071	-0.142
YHR074W	-0.133	636	2145	0.504	0.354
YHR075C	-0.085	356	1203	0.419	0.411
YHR076W	-0.073	275	1032	-0.191	-0.072
YHR077C	0.670	881	3270	0.025	-0.139
YHR078W	0.071	523	1659	0.234	0.131
YHR079C	0.435	989	3348	0.297	-0.078
YHR079C-A	0.601	64	276	0.086	0.805
YHR080C	0.198	1005	4038	0.501	0.352
YHR081W	0.015	124	555	-0.875	-0.555
YHR082C	0.137	847	3090	0.554	0.410
YHR083W	-0.023	265	990	0.255	0.315
YHR084W	0.259	558	2067	0.163	0.019
YHR085W	0.005	257	1005	-0.739	-0.597
YHR086W	-0.080	446	1572	0.503	0.190
YHR087W	-0.071	83	336	0.414	0.436
YHR088W	0.060	220	888	-0.702	-0.703
YHR089C	-0.159	161	618	-0.470	-0.096
YHR090C	0.038	195	849	-0.371	-0.161
YHR091C	0.014	530	1932	0.101	-0.001
YHR092C	0.260	624	1731	1.598	1.437
YHR094C	-0.027	590	1713	0.599	0.346
YHR096C	-0.295	584	1779	1.913	1.226
YHR097C	-0.005	217	1101	0.361	0.123
YHR098C	0.068	852	2790	0.552	0.444
YHR099W	0.086	1756	5887	0.406	0.168
YHR100C	-0.282	161	558	-0.361	-0.102
YHR101C	-0.017	299	1008	-0.101	-0.182
YHR102W	0.136	797	3243	0.044	-0.067
YHR103W	0.101	685	2559	0.117	0.067
YHR104W	0.015	281	984	0.790	0.781
YHR105W	-0.192	146	645	0.101	-0.388
YHR106W	0.344	277	1029	0.309	-0.014
YHR107C	0.412	297	1224	0.039	-0.106
YHR108W	0.094	470	1758	0.245	0.227
YHR109W	-0.040	526	1758	0.022	-0.023
YHR110W	-0.230	168	639	0.294	-0.090
YHR111W	-0.068	354	1323	-0.553	-0.569
YHR112C	-0.291	316	1137	0.520	0.511
YHR113W	0.086	414	1473	0.608	0.290
YHR114W	0.174	463	1902	-0.020	-0.102
YHR115C	0.353	331	1251	-0.063	-0.182
YHR116W	-0.220	82	456	0.033	-0.353
YHR117W	0.318	501	1920	0.162	0.196
YHR118C	0.213	328	1308	-0.263	-0.196
YHR119W	0.276	858	3243	-0.160	-0.158
YHR120W	0.304	826	2880	-0.157	-0.117
YHR121W	-0.165	136	564	-0.205	-0.085
YHR122W	-0.273	185	696	-0.301	-0.165
YHR123W	0.046	402	1176	0.079	0.207
YHR124W	-0.414	515	1884	-1.069	-0.881
YHR126C	0.000	129	480	0.083	0.120
YHR127W	-0.226	161	732	-0.241	-0.184
YHR128W	-0.043	184	651	-0.107	0.204
YHR129C	0.008	325	1155	-0.080	-0.128
YHR131C	0.260	678	2553	0.243	0.136
YHR132C	-0.090	364	1293	0.170	-0.030
YHR132W-A	-0.456	103	396	-0.121	-0.196
YHR133C	-0.438	293	876	0.069	0.153
YHR134W	0.025	195	810	-0.194	0.159
YHR135C	0.109	366	1617	0.135	0.149
YHR136C	-0.484	101	447	-0.178	0.929
YHR137W	0.283	463	1542	-0.514	0.178
YHR138C	-0.267	99	345	0.126	0.439
YHR139C	-0.082	299	981	0.809	0.258
YHR140W	-0.195	240	720	0.914	0.496
YHR141C	-0.734	77	321	-0.404	-0.265
YHR142W	0.177	331	951	0.267	0.107
YHR143W	-0.006	332	978	0.309	0.050
YHR143W-A	-0.448	63	213	-0.456	-0.174
YHR144C	-0.221	264	939	-0.410	-0.115
YHR146W	0.293	316	1398	-0.189	-0.017
YHR147C	-0.156	181	645	0.044	0.255
YHR148W	-0.068	146	552	-0.976	-0.840
YHR149C	-0.019	557	2205	0.105	-0.107
YHR150W	0.362	483	1740	0.062	0.040
YHR151C	0.158	490	1581	0.213	0.032
YHR152W	0.288	105	522	-0.128	0.133
YHR153C	0.044	183	597	-0.005	0.058
YHR154W	0.167	895	3213	0.177	0.253
YHR155W	0.574	1084	3687	0.116	-0.069
YHR156C	-0.070	253	1023	-0.451	-0.262
YHR157W	0.205	147	549	-0.211	0.139
YHR158C	0.247	876	3495	0.270	0.188
YHR159W	0.203	355	1515	0.105	-0.071
YHR160C	-0.090	231	852	1.219	0.703
YHR161C	-0.413	448	1914	0.290	0.093
YHR162W	-0.321	114	390	-0.498	-0.043
YHR163W	-0.010	207	750	0.060	0.292
YHR164C	0.092	1219	4569	0.050	0.086
YHR165C	0.302	1632	5887	0.282	0.016
YHR166C	0.035	534	1881	-0.131	-0.012
YHR167W	-0.079	211	786	-0.241	-0.336
YHR168W	0.150	399	1557	0.335	-0.100
YHR169W	0.046	317	1296	-0.794	-0.508
YHR170W	0.121	446	1557	-0.366	-0.240
YHR171W	-0.278	590	1893	0.851	0.714
YHR172W	0.221	671	2472	0.087	0.145
YHR174W	0.090	356	1314	0.524	0.612
YHR175W	0.039	171	570	0.154	0.238
YHR176W	-0.064	333	1299	0.321	0.285
YHR177W	-0.114	345	1362	0.626	0.707
YHR178W	0.247	591	2232	0.409	0.317
YHR179W	0.063	318	1203	0.372	0.236
YHR181W	-0.003	237	687	0.004	0.148
YHR182W	-0.098	620	2358	-0.090	-0.015
YHR183W	0.080	433	1470	0.223	0.464
YHR184W	-0.139	444	1716	-0.675	-0.584
YHR185C	-0.459	202	714	0.484	0.282
YHR186C	0.173	1365	4674	0.311	0.017
YHR187W	-0.009	255	930	-0.499	-0.261
YHR188C	0.158	526	1833	0.424	0.283
YHR189W	-0.258	127	573	1.006	-0.126
YHR190W	-0.374	402	1335	0.224	0.088
YHR191C	-0.516	100	402	-0.436	-0.111
YHR192W	-0.210	201	837	-0.382	-0.215
YHR193C	-0.259	110	525	-0.623	-0.501
YHR194W	0.068	456	1740	0.374	0.146
YHR195W	-0.304	239	966	0.203	-0.324
YHR196W	0.350	495	1728	-0.945	-0.704
YHR197W	0.352	697	2292	-0.398	-0.260
YHR198C	-0.016	278	966	-0.071	0.078
YHR199C	-0.005	235	933	-0.192	-0.210
YHR200W	-0.456	187	807	-0.496	-0.132
YHR201C	0.020	319	1194	-0.332	-0.238
YHR202W	0.004	512	1809	0.691	0.269
YHR203C	-0.831	213	786	-0.038	0.229
YHR204W	0.226	708	2391	-0.051	-0.029
YHR205W	0.300	650	2475	0.230	-0.147
YHR206W	-0.081	461	1869	0.255	-0.001
YHR207C	0.119	423	1581	-0.191	-0.166
YHR208W	-0.081	325	1182	0.080	0.041
YHR209W	0.050	273	876	-0.088	0.138
YHR210C	0.298	280	1026	0.257	0.333
YHR211W	0.128	885	3228	0.081	-0.136
YHR213W	-0.628	178	597	0.158	-0.168
YHR214W	-0.726	189	612	0.110	-0.089
YHR215W	-0.004	395	1404	0.601	0.807
YHR216W	0.014	450	1572	1.562	0.987
YHR218W	0.492	474	1812	0.279	0.202
YHR219W	0.341	428	1875	0.348	-0.041
YIL001W	0.145	469	1542	-0.173	-0.176
YIL002C	0.232	817	2841	0.065	0.183
YIL003W	-0.135	237	882	-0.486	-0.345
YIL004C	-0.279	118	429	-0.284	-0.350
YIL005W	0.368	571	2106	0.161	0.096
YIL006W	0.000	294	1122	0.369	0.332
YIL007C	-0.291	172	663	-0.129	0.133
YIL008W	-0.497	84	300	-0.728	-0.077
YIL009C-A	-0.210	159	546	-0.503	-0.492
YIL009W	0.257	607	2085	0.206	0.138
YIL010W	-0.090	171	648	0.293	0.279
YIL011W	0.040	276	810	0.237	0.079
YIL013C	0.297	1369	4236	0.223	-0.148
YIL014C-A	-0.219	95	315	-0.094	-0.149
YIL014W	0.140	585	1893	0.208	0.070
YIL015W	-0.062	521	1764	1.049	0.753
YIL016W	-0.151	113	480	-0.629	-0.284
YIL017C	0.204	802	2766	0.448	0.308
YIL018W	-0.309	205	765	0.053	0.090
YIL019W	-0.008	228	1041	-0.754	-0.561
YIL020C	0.134	221	786	-0.255	-0.115
YIL021W	-0.203	255	957	-0.200	0.203
YIL022W	-0.039	273	1296	-0.207	-0.309
YIL023C	-0.258	295	1041	0.126	-0.022
YIL024C	0.072	128	570	-0.400	-0.257
YIL026C	0.221	965	3453	-0.151	-0.028
YIL027C	-0.363	131	426	-0.632	-0.132
YIL029C	-0.103	146	429	-0.181	0.263
YIL030C	0.128	1262	3960	0.205	0.167
YIL031W	0.082	887	3105	0.098	0.162
YIL033C	0.042	299	1251	0.542	0.371
YIL034C	0.036	239	864	0.257	0.092
YIL035C	-0.071	330	1119	0.006	0.198
YIL036W	0.231	433	1764	0.016	-0.033
YIL037C	-0.188	573	1971	1.107	0.825
YIL038C	0.039	632	2511	0.023	-0.039
YIL039W	-0.030	424	1422	0.194	0.337
YIL040W	-0.101	147	417	-0.963	-0.366
YIL041W	-0.058	227	981	0.027	0.228
YIL042C	-0.187	282	1185	0.228	0.043
YIL043C	-0.280	234	855	-0.063	0.041
YIL044C	-0.158	247	897	-0.221	-0.043
YIL045W	-0.041	431	1617	0.213	0.924
YIL046W	-0.012	429	1923	0.045	-0.062
YIL047C	0.254	814	2709	-0.048	0.066
YIL048W	0.103	1107	3456	0.474	0.301
YIL049W	0.188	262	762	-0.115	0.334
YIL050W	-0.152	243	858	0.115	0.071
YIL051C	-0.035	128	438	-0.215	-0.147
YIL052C	-0.672	89	366	-0.558	-0.025
YIL053W	0.164	200	753	0.048	0.170
YIL055C	0.245	494	1884	-0.002	0.067
YIL056W	-0.045	523	1923	-0.132	-0.054
YIL057C	-0.779	117	495	-0.172	-0.335
YIL060W	-0.607	131	435	-0.267	-0.673
YIL061C	-0.434	198	903	-0.215	-0.227
YIL062C	-0.630	114	465	-0.189	-0.255
YIL063C	-0.255	205	984	-0.096	0.068
YIL064W	-0.145	199	774	-0.405	-0.378
YIL065C	-0.715	105	468	-0.131	-0.313
YIL066C	0.006	755	2610	0.696	0.409
YIL067C	0.179	595	2037	0.256	0.088
YIL068C	0.197	686	2418	0.051	0.073
YIL069C	-0.157	106	408	-0.427	-0.247
YIL070C	-0.011	228	801	0.166	0.205
YIL071C	-0.355	417	1335	0.440	0.190
YIL072W	-0.370	504	1818	1.172	1.344
YIL073C	0.147	852	2928	-0.500	-0.457
YIL074C	-0.128	422	1410	0.266	0.499
YIL075C	0.513	828	2838	0.004	-0.099
YIL076W	-0.204	244	891	-0.133	0.105
YIL077C	0.028	253	963	0.267	0.138
YIL078W	0.096	635	2205	0.311	0.305
YIL079C	-0.105	266	1083	-0.508	-0.633
YIL082W-A	-0.085	1053	4497	0.532	0.713
YIL083C	0.235	312	1098	0.017	-0.125
YIL084C	0.419	234	984	-0.144	-0.127
YIL085C	0.335	463	1554	-0.050	0.035
YIL087C	-0.063	135	474	0.453	0.228
YIL088C	-0.089	496	1473	0.714	0.574
YIL089W	0.305	197	618	0.219	0.410
YIL090W	0.167	506	1476	0.057	-0.250
YIL091C	-0.071	570	2166	-0.513	-0.437
YIL092W	0.082	485	1902	-0.454	-0.424
YIL093C	-0.365	169	795	0.020	0.051
YIL094C	0.018	307	1116	-0.004	0.087
YIL095W	0.355	671	2433	-0.040	-0.007
YIL096C	0.052	271	1011	-0.758	-0.358
YIL097W	0.253	442	1551	-0.284	-0.151
YIL098C	-0.367	93	468	-0.362	-0.460
YIL099W	0.014	435	1650	0.813	0.441
YIL101C	-0.152	488	1944	0.741	0.132
YIL102C	-0.083	78	306	-0.119	-0.068
YIL103W	-0.192	361	1278	-0.531	-0.404
YIL104C	-0.013	394	1524	-0.577	-0.339
YIL105C	-0.087	542	2061	-0.103	-0.018
YIL106W	-0.022	255	945	0.026	0.086
YIL107C	0.124	692	2484	0.269	0.242
YIL108W	0.180	555	2091	0.440	0.070
YIL109C	0.176	778	2781	0.702	0.280
YIL110W	-0.195	327	1134	-0.316	-0.070
YIL111W	-0.367	112	456	0.804	0.522
YIL112W	0.311	749	3252	0.128	0.175
YIL113W	0.017	150	630	0.627	0.300
YIL114C	-0.335	239	846	-0.100	-0.029
YIL115C	0.186	1199	4383	0.050	0.190
YIL116W	-0.400	337	1158	-0.647	-0.211
YIL117C	-0.195	273	957	-0.454	-0.316
YIL118W	-0.314	192	696	-0.239	0.072
YIL119C	-0.067	339	1224	1.022	0.460
YIL120W	0.087	534	1692	0.009	0.017
YIL121W	0.075	502	1629	0.681	0.069
YIL122W	-0.118	222	1056	-0.283	-0.263
YIL123W	0.005	429	1431	0.625	0.331
YIL124W	-0.257	259	894	0.774	0.582
YIL125W	0.330	859	3045	0.768	0.348
YIL126W	0.213	1042	4080	0.044	-0.280
YIL127C	-0.194	132	621	-0.985	-0.553
YIL128W	0.085	948	3099	0.132	0.252
YIL129C	0.179	1787	5887	0.361	0.359
YIL130W	0.010	817	2895	-0.161	0.060
YIL131C	-0.105	367	1455	0.004	-0.042
YIL132C	-0.039	169	642	-0.300	-0.182
YIL133C	0.159	182	600	-0.150	-0.086
YIL134W	-0.204	268	936	-0.096	-0.018
YIL135C	0.200	308	1311	0.192	0.075
YIL136W	-0.153	215	1182	0.738	0.243
YIL137C	0.363	833	2841	0.305	0.132
YIL138C	-0.274	95	486	-0.331	-0.090
YIL139C	-0.142	232	738	-0.162	0.061
YIL140W	0.175	711	2472	0.284	0.088
YIL142W	-0.072	399	1584	-0.569	-0.406
YIL143C	0.303	682	2532	-0.103	-0.058
YIL144W	0.311	519	2076	-0.147	-0.083
YIL145C	-0.037	258	930	-0.034	-0.203
YIL146C	0.223	451	1590	0.063	-0.086
YIL147C	0.207	1018	3663	0.202	0.339
YIL148W	-0.540	104	387	-0.347	-0.344
YIL149C	-0.273	1155	5040	-0.022	-0.081
YIL150C	0.396	396	1716	-0.198	-0.009
YIL151C	0.197	989	3357	-0.102	-0.107
YIL152W	0.084	155	708	-0.054	-0.109
YIL153W	-0.039	282	1182	0.166	0.118
YIL154C	-0.356	176	1041	0.073	0.033
YIL155C	0.315	470	1950	0.292	0.089
YIL156W	0.324	868	3216	0.184	0.172
YIL157C	-0.464	155	594	0.163	0.057
YIL158W	-0.282	143	615	-0.459	-0.075
YIL159W	0.624	1177	4128	-0.138	0.144
YIL160C	-0.248	312	1254	0.597	0.604
YIL161W	-0.249	152	708	-0.360	-0.383
YIL162W	0.148	476	1599	0.303	0.184
YIL164C	-0.210	152	600	-0.049	-0.255
YIL165C	-0.127	102	360	-0.188	-0.301
YIL166C	-0.061	519	1629	0.071	-0.002
YIL169C	-0.328	890	2988	0.631	0.402
YIL172C	-0.388	466	1770	-0.202	-0.305
YIL173W	0.079	1379	4650	0.139	-0.134
YIL176C	0.090	91	363	-0.080	-0.170
YIL177C	0.339	1317	5277	0.391	-0.033
YIR001C	-0.137	166	753	-0.026	-0.188
YIR002C	0.287	790	2982	0.123	0.012
YIR003W	0.160	435	2040	0.055	0.062
YIR004W	0.119	301	1299	-0.154	-0.325
YIR005W	-0.370	118	447	-1.099	-0.284
YIR006C	-0.269	1118	4443	0.314	0.098
YIR007W	-0.002	639	2295	0.422	0.418
YIR008C	0.244	349	1230	-0.135	-0.216
YIR009W	-0.251	80	336	-0.345	-0.221
YIR010W	0.213	384	1731	-0.158	-0.234
YIR011C	-0.313	245	960	-0.548	-0.298
YIR012W	-0.187	371	1296	-0.111	-0.190
YIR013C	0.367	90	366	-0.532	-0.311
YIR014W	0.114	198	729	0.536	0.558
YIR015W	-0.338	91	435	0.036	-0.219
YIR016W	-0.219	183	798	-0.095	-0.249
YIR017C	-0.203	111	564	0.798	0.949
YIR018W	-0.319	146	738	-0.171	-0.409
YIR019C	-0.097	1064	4104	0.670	0.363
YIR021W	-0.419	310	1092	0.120	-0.015
YIR022W	-0.323	144	504	-0.010	0.058
YIR023W	0.284	746	2913	-0.024	-0.032
YIR024C	0.134	163	651	-0.687	-0.277
YIR025W	0.239	256	1107	-0.397	-0.252
YIR026C	-0.268	292	1095	-0.423	-0.400
YIR027C	-0.080	369	1383	-0.186	-0.514
YIR028W	-0.234	634	1908	-0.198	-0.301
YIR029W	0.162	287	1032	-0.461	-0.207
YIR030C	-0.087	218	735	-0.547	-0.408
YIR031C	-0.046	470	1665	-0.341	-0.250
YIR032C	-0.524	146	588	0.255	-0.066
YIR033W	0.278	906	3342	-0.247	-0.138
YIR034C	-0.057	302	1122	-0.182	-0.154
YIR035C	-0.225	214	765	-0.116	-0.227
YIR036C	-0.496	186	792	0.423	0.008
YIR037W	-0.234	129	492	0.514	0.445
YIR038C	-0.525	213	705	1.048	0.597
YIR039C	0.006	508	1614	0.701	0.516
YIR041W	0.071	109	375	0.011	-0.098
YIR042C	0.194	191	711	0.302	-0.360
YJL001W	-0.211	186	648	-0.392	-0.370
YJL002C	0.171	446	1431	0.381	0.311
YJL003W	-0.004	104	357	-0.224	0.297
YJL004C	0.100	217	612	0.009	-0.087
YJL005W	0.365	1618	5887	0.760	0.534
YJL006C	0.020	297	972	-0.435	-0.256
YJL008C	-0.442	469	1707	-0.044	-0.159
YJL010C	0.159	563	2001	-0.501	-0.552
YJL011C	-0.262	121	486	-1.024	-0.409
YJL012C	-0.117	630	2166	0.447	0.326
YJL013C	0.068	387	1548	0.006	0.000
YJL014W	0.224	446	1605	-0.361	-0.237
YJL016W	0.230	506	1686	0.191	0.233
YJL019W	0.055	528	2049	0.405	-0.137
YJL020C	-0.311	794	3474	1.454	0.248
YJL023C	0.006	282	1044	-0.596	-0.201
YJL024C	-0.302	164	585	-0.755	-0.222
YJL025W	0.248	413	1545	-0.122	-0.278
YJL026W	-0.059	323	1200	0.585	-0.012
YJL027C	0.046	110	417	-0.538	-0.500
YJL028W	-0.095	100	336	-0.060	-0.160
YJL029C	0.290	673	2469	-0.076	-0.096
YJL030W	0.155	153	591	-0.109	-0.197
YJL031C	-0.243	268	984	-0.431	-0.067
YJL033W	0.450	599	2313	-0.698	-0.485
YJL034W	0.381	588	2049	0.530	0.484
YJL035C	0.004	201	753	0.040	-0.079
YJL036W	0.062	319	1272	0.163	0.132
YJL037W	0.191	178	675	-0.072	-0.130
YJL038C	0.314	175	660	-0.646	-0.225
YJL039C	0.287	1653	5052	0.181	-0.070
YJL041W	0.167	595	2472	-0.085	-0.161
YJL042W	0.084	1032	4197	0.686	0.473
YJL043W	-0.246	176	774	-0.106	-0.356
YJL044C	0.120	383	1377	-0.057	-0.032
YJL045W	0.119	503	1905	0.697	0.461
YJL046W	0.047	355	1230	-0.202	0.103
YJL047C	0.356	698	2529	-0.103	-0.303
YJL048C	0.172	325	1191	0.466	0.067
YJL049W	0.341	347	1353	-0.291	0.167
YJL050W	0.256	889	3222	-0.297	-0.076
YJL051W	-0.011	643	2469	0.263	0.053
YJL052C-A	-0.409	34	120	-0.376	-0.388
YJL052W	-0.167	288	999	2.148	1.804
YJL053W	0.093	321	1140	0.027	-0.084
YJL054W	-0.190	358	1437	-0.138	-0.083
YJL055W	0.073	192	738	-0.178	-0.394
YJL056C	0.270	692	2643	1.058	0.535
YJL057C	-0.073	575	2004	0.178	0.037
YJL058C	0.089	476	1632	-0.329	-0.133
YJL059W	0.216	427	1227	0.136	0.172
YJL060W	0.231	396	1335	0.834	0.496
YJL061W	0.202	630	2142	-0.374	-0.087
YJL062W	0.104	804	2493	0.488	0.475
YJL062W-A	-0.193	56	258	0.032	0.050
YJL063C	-0.622	158	717	0.060	-0.133
YJL065C	-0.642	114	504	-0.380	-0.442
YJL066C	-0.128	181	759	0.345	0.017
YJL068C	0.045	241	900	0.843	0.518
YJL069C	0.197	491	1785	-0.654	-0.586
YJL070C	-0.017	811	2667	0.790	0.646
YJL071W	0.060	492	1725	0.029	0.051
YJL072C	0.015	170	642	-0.343	0.056
YJL073W	0.306	513	1938	0.240	0.349
YJL074C	0.216	949	3693	0.242	0.309
YJL076W	-0.001	857	3570	0.317	0.318
YJL077C	-0.074	124	396	-0.424	-0.340
YJL078C	-0.462	664	2646	0.167	0.018
YJL079C	-0.033	242	900	0.923	0.040
YJL080C	0.121	1017	3669	0.534	0.454
YJL081C	-0.102	375	1470	0.162	0.027
YJL082W	0.243	628	2196	0.394	-0.046
YJL083W	0.050	418	1815	0.257	0.035
YJL084C	0.226	858	3141	0.085	0.048
YJL085W	0.206	517	1872	-0.501	-0.301
YJL087C	0.292	676	2484	-0.072	-0.237
YJL088W	0.049	308	1017	0.417	0.533
YJL089W	0.577	802	2490	0.042	-0.086
YJL090C	0.079	673	2295	-0.148	-0.112
YJL091C	-0.091	520	1473	0.294	0.406
YJL092W	0.277	939	3525	0.193	0.016
YJL093C	0.367	657	2076	0.086	-0.246
YJL094C	0.202	865	2622	0.221	0.144
YJL095W	0.202	1161	4437	0.138	0.219
YJL096W	-0.381	126	486	-0.619	0.017
YJL097W	-0.018	228	654	-0.116	0.066
YJL098W	0.090	850	3177	-0.206	-0.235
YJL099W	0.291	618	2241	-0.125	-0.068
YJL100W	-0.098	452	1824	-0.079	-0.211
YJL101C	0.311	577	2037	0.038	0.166
YJL102W	0.238	674	2460	0.030	0.123
YJL103C	0.145	522	1857	0.664	0.535
YJL104W	-0.352	100	450	-0.242	-0.121
YJL105W	0.471	429	1683	0.537	0.477
YJL106W	0.441	558	1938	-0.208	0.134
YJL107C	-0.186	287	1164	-0.223	-0.285
YJL108C	-0.061	414	1152	-0.650	-0.324
YJL109C	0.110	1701	5310	-0.007	0.117
YJL110C	0.222	416	1656	-0.199	-0.255
YJL111W	0.084	470	1653	-0.053	-0.106
YJL112W	0.087	556	2145	-0.094	0.008
YJL115W	-0.115	190	840	-0.028	0.247
YJL116C	0.010	296	1014	-0.519	-0.837
YJL117W	0.154	277	936	0.000	0.100
YJL118W	-0.061	181	660	-0.068	-0.230
YJL121C	-0.092	199	717	-0.157	-0.179
YJL122W	-0.156	117	528	-1.033	-0.714
YJL123C	0.012	312	1437	-0.058	-0.099
YJL124C	0.043	125	519	-0.165	-0.040
YJL125C	0.181	316	1152	-0.461	-0.456
YJL126W	-0.071	248	924	-0.304	-0.292
YJL127C	-0.023	467	1923	0.233	-0.015
YJL128C	0.012	506	2007	-0.107	0.042
YJL129C	0.185	991	3708	0.081	0.123
YJL130C	0.153	1825	5887	0.803	0.267
YJL131C	-0.056	262	1071	0.369	0.500
YJL132W	0.214	684	2253	0.768	0.837
YJL133W	-0.280	243	945	-0.474	-0.424
YJL134W	0.029	400	1230	0.242	-0.034
YJL136C	-0.728	74	264	-0.233	-0.101
YJL137C	-0.057	324	1143	0.661	0.424
YJL138C	0.330	349	1188	0.110	-0.115
YJL139C	-0.069	378	1287	-0.245	-0.223
YJL140W	-0.158	151	666	-0.451	-0.466
YJL141C	-0.189	635	2424	0.414	0.160
YJL143W	-0.132	149	477	0.126	0.136
YJL144W	-0.002	64	315	-0.039	0.184
YJL145W	-0.161	227	885	-0.281	-0.265
YJL146W	0.262	395	1410	0.106	-0.144
YJL147C	-0.206	334	1149	0.067	0.203
YJL148W	-0.273	167	702	-0.894	-0.031
YJL149W	-0.162	585	1992	-0.074	-0.179
YJL151C	-0.180	103	402	-0.123	-0.318
YJL153C	0.081	437	1602	1.963	1.778
YJL154C	-0.018	837	2835	0.140	0.047
YJL155C	-0.125	373	1359	0.101	0.121
YJL156C	0.008	609	2100	0.460	0.010
YJL157C	0.224	684	2493	0.295	-0.049
YJL158C	0.273	195	684	0.352	0.348
YJL159W	0.169	322	1242	0.549	0.063
YJL160C	-0.193	230	864	0.518	0.428
YJL161W	-0.056	157	543	0.696	0.469
YJL162C	0.058	421	1752	-0.189	-0.036
YJL163C	-0.080	499	1668	0.992	0.741
YJL164C	-0.174	306	1194	1.436	0.905
YJL165C	0.103	649	2568	-0.005	0.022
YJL166W	-0.435	84	285	-0.150	0.047
YJL167W	-0.276	281	1059	0.229	0.240
YJL168C	0.133	537	2202	-0.307	-0.347
YJL170C	-0.198	172	630	0.813	0.733
YJL171C	0.109	380	1191	0.514	0.256
YJL172W	-0.012	508	1731	0.352	0.147
YJL173C	-0.533	96	369	-0.334	-0.126
YJL174W	-0.033	238	831	0.067	0.145
YJL176C	0.240	562	2478	0.049	0.111
YJL177W	0.058	138	555	-0.256	-0.359
YJL178C	0.041	212	816	0.209	0.077
YJL179W	-0.619	78	330	-0.488	-0.460
YJL180C	-0.145	267	978	0.233	0.090
YJL181W	-0.004	544	1836	0.293	0.096
YJL183W	-0.155	381	1269	0.075	0.116
YJL184W	-0.630	63	372	-0.285	-0.241
YJL185C	-0.276	248	882	0.482	0.303
YJL186W	0.216	512	1761	-0.076	-0.140
YJL187C	-0.026	647	2460	-0.049	-0.137
YJL189W	-1.109	26	156	-0.962	-0.344
YJL190C	-0.525	117	393	-0.351	-0.043
YJL191W	-0.393	104	417	-0.370	-0.170
YJL192C	-0.078	202	705	0.244	0.332
YJL193W	0.048	425	1209	0.192	0.209
YJL194W	0.369	422	1542	-0.015	-0.226
YJL196C	0.039	332	933	0.283	0.243
YJL197W	0.086	1091	3765	0.134	0.070
YJL198W	0.332	790	2646	-0.220	-0.053
YJL200C	0.295	641	2370	-0.427	0.075
YJL201W	0.206	535	1800	-0.110	0.192
YJL203W	0.061	190	843	-0.424	-0.227
YJL204C	0.172	774	2523	-0.131	0.001
YJL206C	0.183	661	2277	-0.270	-0.249
YJL207C	0.016	1865	5887	0.249	0.209
YJL208C	0.186	277	990	-0.083	0.151
YJL209W	0.158	546	1965	0.032	0.115
YJL210W	-0.029	236	816	0.481	0.030
YJL212C	-0.111	750	2400	-0.127	-0.279
YJL213W	-0.047	262	996	0.082	-0.323
YJL214W	-0.112	595	1710	0.055	0.033
YJL216C	0.416	502	1746	0.069	0.289
YJL217W	-0.200	176	597	1.246	0.744
YJL218W	-0.221	159	591	-0.246	0.028
YJL219W	-0.094	510	1704	0.188	0.276
YJL221C	-0.342	466	1770	-0.127	-0.268
YJL222W	0.111	1378	4650	0.172	-0.187
YJL223C	0.131	91	363	-0.087	-0.130
YJL225C	0.326	1316	5277	0.362	-0.058
YJR001W	0.046	574	1809	0.460	0.273
YJR002W	-0.018	442	1782	-0.350	-0.553
YJR003C	0.243	460	1560	-0.617	-0.182
YJR004C	0.179	608	1953	0.365	0.248
YJR005W	0.101	613	2103	0.059	0.115
YJR006W	-0.162	402	1464	-0.211	-0.160
YJR007W	0.102	257	915	-0.333	-0.009
YJR008W	-0.178	284	1017	0.594	0.438
YJR009C	-0.129	279	999	0.714	1.213
YJR010C-A	-0.359	85	285	-0.544	0.004
YJR010W	-0.016	457	1536	1.258	1.081
YJR011C	-0.107	248	786	-0.287	0.302
YJR012C	0.105	187	624	-0.269	0.050
YJR013W	0.097	398	1212	0.360	0.422
YJR014W	-0.137	126	597	-0.607	-0.569
YJR015W	0.257	465	1533	0.250	0.148
YJR016C	0.120	481	1758	0.166	-0.127
YJR017C	-0.668	96	513	0.159	-0.081
YJR019C	-0.302	259	1050	0.471	0.172
YJR021C	-0.319	183	945	0.248	0.081
YJR022W	-0.701	74	330	-0.769	0.035
YJR024C	-0.442	194	735	0.084	0.113
YJR025C	-0.390	147	534	0.467	0.209
YJR030C	0.054	663	2238	0.168	0.026
YJR031C	0.282	1289	4227	0.122	-0.017
YJR032W	-0.028	342	1182	-0.343	-0.091
YJR033C	0.041	1184	4074	0.417	0.288
YJR034W	-0.529	75	327	-0.106	0.402
YJR035W	0.321	825	3258	0.032	-0.031
YJR036C	0.312	790	2679	0.532	0.537
YJR039W	-0.042	1047	3366	0.125	0.136
YJR040W	0.229	737	2340	0.345	0.293
YJR041C	-0.002	1112	3525	-0.186	-0.041
YJR042W	0.187	662	2235	-0.243	-0.300
YJR043C	0.146	235	1053	-0.005	-0.067
YJR044C	-0.119	152	423	0.138	0.480
YJR045C	0.134	529	1965	0.593	0.659
YJR046W	0.068	485	1815	-0.349	-0.157
YJR047C	-0.108	125	474	0.460	0.817
YJR048W	-0.542	78	330	-0.220	0.272
YJR049C	0.006	414	1593	0.396	0.270
YJR050W	0.095	152	708	-0.371	-0.460
YJR051W	-0.163	433	1506	0.434	0.172
YJR052W	-0.125	468	1698	0.134	0.081
YJR053W	0.524	428	1725	-0.049	0.210
YJR054W	0.076	460	1494	-0.006	0.146
YJR055W	-0.182	137	495	-1.110	-0.450
YJR056C	-0.103	169	711	-0.580	-0.447
YJR057W	0.133	182	651	-0.350	-0.053
YJR058C	-0.309	139	444	-0.211	0.017
YJR059W	-0.313	610	2457	0.450	0.205
YJR060W	-0.365	185	1056	-0.208	-0.604
YJR061W	0.115	787	2808	0.562	0.497
YJR062C	0.124	400	1374	0.177	0.208
YJR063W	-0.133	109	378	-0.730	-0.442
YJR064W	-0.101	479	1689	-0.216	-0.031
YJR065C	0.015	380	1350	0.461	0.281
YJR066W	0.206	1686	5887	0.213	0.288
YJR067C	-0.441	110	426	-0.365	-0.043
YJR068W	-0.275	290	1062	-0.138	-0.080
YJR069C	0.114	160	594	-0.306	-0.069
YJR070C	-0.139	238	978	-0.270	-0.118
YJR072C	0.102	261	1158	-0.765	-0.691
YJR073C	-0.333	173	621	0.694	0.619
YJR074W	-0.382	149	657	-0.118	-0.121
YJR075W	0.381	320	1191	0.083	-0.156
YJR076C	0.240	316	1248	0.090	-0.120
YJR077C	-0.002	290	936	0.390	0.100
YJR078W	0.044	342	1362	1.002	0.279
YJR079W	-0.065	122	330	0.272	-0.085
YJR080C	-0.035	332	1185	0.505	0.431
YJR082C	-0.305	79	342	-0.074	0.082
YJR083C	0.096	205	930	-0.370	-0.123
YJR084W	-0.030	339	1272	-0.307	-0.312
YJR085C	-0.731	99	318	0.006	0.035
YJR086W	-0.361	79	333	-0.770	-0.097
YJR088C	-0.186	255	879	-0.216	-0.146
YJR089W	0.329	730	2865	-0.089	0.019
YJR090C	0.150	975	3456	-0.175	0.052
YJR091C	0.134	863	3276	0.377	0.198
YJR092W	-0.107	1060	4344	0.280	0.268
YJR093C	-0.176	230	984	-0.127	-0.159
YJR094C	-0.088	306	1083	-0.373	-0.182
YJR094W-A	-0.791	79	279	-0.923	0.028
YJR095W	-0.336	278	969	0.515	0.063
YJR096W	-0.125	230	849	0.102	0.200
YJR097W	-0.033	156	519	-1.143	-0.401
YJR098C	0.250	555	1971	-0.066	-0.077
YJR099W	0.069	198	711	-0.176	0.071
YJR100C	-0.155	296	984	0.074	0.094
YJR101W	-0.116	236	801	-0.056	0.091
YJR102C	-0.035	163	609	-0.095	0.055
YJR103W	-0.554	449	1737	0.592	0.401
YJR104C	-0.138	116	465	-0.045	0.097
YJR105W	0.077	278	1023	0.135	-0.068
YJR106W	0.000	699	2178	0.388	0.469
YJR107W	0.283	300	987	0.385	0.353
YJR108W	1.013	109	372	0.128	0.105
YJR109C	0.077	1018	3357	-0.034	-0.410
YJR110W	0.287	611	2067	0.075	0.130
YJR111C	-0.086	232	852	-0.315	-0.343
YJR112W	-0.225	130	606	-0.661	-0.370
YJR113C	-0.787	143	744	-0.120	-0.241
YJR115W	-0.219	123	510	0.059	0.016
YJR116W	0.098	245	840	-0.356	-0.124
YJR117W	-0.185	450	1362	0.298	0.311
YJR118C	0.018	207	612	0.172	0.330
YJR119C	0.270	667	2187	-0.225	-0.116
YJR120W	0.345	91	351	-0.492	0.059
YJR121W	0.357	451	1536	0.439	0.279
YJR122W	-0.056	424	1494	0.239	0.231
YJR123W	-0.018	179	678	-0.205	0.123
YJR124C	-0.016	442	1347	0.009	-0.222
YJR125C	-0.066	311	1227	0.186	-0.046
YJR126C	0.104	658	2436	0.206	0.150
YJR127C	0.157	1188	4143	0.560	0.124
YJR129C	0.028	246	1020	-0.215	-0.074
YJR130C	-0.028	546	1920	-0.272	-0.364
YJR131W	0.135	495	1650	0.466	0.117
YJR132W	0.297	972	3147	-0.030	-0.211
YJR133W	-0.122	172	630	0.121	0.298
YJR134C	0.221	488	2124	-0.034	0.051
YJR135C	-0.263	195	720	-0.341	-0.305
YJR135W-A	-0.366	82	264	-0.537	-0.114
YJR136C	-0.290	381	1266	-0.382	-0.062
YJR137C	0.237	1306	4329	0.942	0.642
YJR138W	0.043	1354	4755	0.210	0.231
YJR139C	0.070	360	1080	0.084	0.443
YJR140C	0.150	1448	4947	-0.020	0.103
YJR141W	-0.277	290	1044	-0.342	-0.104
YJR142W	-0.093	291	1029	0.036	0.165
YJR143C	0.414	765	2289	0.343	0.266
YJR144W	-0.243	190	810	-0.358	-0.220
YJR145C	-1.189	212	786	-0.006	-0.023
YJR147W	-0.119	274	1077	0.058	-0.218
YJR148W	-0.122	293	1131	0.408	0.132
YJR149W	0.216	346	1215	0.192	0.206
YJR150C	0.808	266	897	-0.058	0.098
YJR151C	0.094	1051	3486	0.387	-0.022
YJR152W	-0.012	514	1632	0.243	0.288
YJR153W	-0.469	326	1086	0.189	0.489
YJR154W	-1.236	280	1041	0.178	-0.337
YJR155W	0.111	249	867	-0.046	-0.265
YJR156C	-0.403	274	1023	0.121	0.537
YJR158W	-0.188	548	1704	0.090	-0.234
YJR159W	-0.424	306	1074	0.000	-0.143
YJR160C	0.371	541	1809	0.388	0.361
YJR161C	-0.135	376	1152	0.475	0.336
YKL001C	-0.272	171	609	0.304	0.524
YKL002W	-0.106	162	699	0.068	0.340
YKL003C	-0.296	114	396	-0.307	-0.071
YKL004W	0.077	426	1206	0.052	0.281
YKL005C	0.395	443	1785	-0.257	-0.120
YKL006C-A	-0.534	87	294	-0.370	-0.285
YKL006W	-0.032	119	417	0.152	-0.479
YKL007W	-0.077	217	807	0.174	0.295
YKL008C	0.039	423	1257	0.343	0.217
YKL009W	-0.104	184	711	-0.776	-0.611
YKL010C	0.144	1348	4452	0.249	0.127
YKL011C	0.139	296	1062	-0.038	-0.031
YKL012W	0.197	408	1752	-0.269	-0.035
YKL013C	0.130	157	516	0.202	0.036
YKL014C	0.422	1617	5295	-0.024	-0.014
YKL015W	-0.006	887	2940	-0.191	0.122
YKL016C	-0.057	130	525	-0.108	0.128
YKL017C	0.080	545	2052	-0.300	-0.053
YKL018C-A	0.083	73	300	-0.091	-0.224
YKL018W	0.119	292	990	-0.219	0.046
YKL019W	-0.019	244	951	-0.075	-0.122
YKL020C	0.209	901	3249	0.151	0.158
YKL021C	-0.190	399	1407	-0.331	-0.374
YKL022C	0.205	694	2523	-0.111	0.031
YKL023W	0.361	151	834	-0.010	-0.102
YKL024C	0.005	157	615	0.033	-0.116
YKL025C	0.169	607	2040	-0.126	0.198
YKL026C	0.102	139	504	-0.560	-0.336
YKL027W	0.114	357	1344	-0.481	-0.478
YKL028W	0.679	344	1449	0.080	-0.278
YKL029C	0.147	487	2010	0.133	-0.329
YKL032C	-0.156	353	1794	-0.061	-0.368
YKL033W	0.276	957	3117	-0.115	-0.087
YKL033W-A	-0.178	204	711	-0.167	0.149
YKL034W	0.279	725	2277	0.499	0.205
YKL035W	0.095	432	1500	0.977	0.646
YKL037W	0.011	118	357	-0.416	-0.114
YKL038W	0.206	906	3513	0.311	0.159
YKL039W	0.206	501	1572	0.447	0.293
YKL040C	0.104	209	771	-0.347	-0.455
YKL041W	0.155	146	675	-0.297	0.019
YKL042W	0.045	253	1092	-0.047	-0.141
YKL043W	0.171	263	1101	0.774	0.221
YKL045W	-0.027	418	1587	-0.453	-0.310
YKL046C	-0.387	407	1350	0.273	0.288
YKL047W	0.255	456	1551	-0.246	-0.323
YKL048C	0.272	531	1923	-0.071	-0.048
YKL049C	-0.202	149	690	-0.326	-0.318
YKL050C	0.183	663	2769	-0.083	-0.202
YKL051W	-0.326	340	1062	0.021	-0.187
YKL052C	-0.375	181	879	-0.080	-0.307
YKL053C-A	-0.380	61	261	-0.051	0.217
YKL054C	-0.037	425	2217	-0.012	-0.077
YKL055C	-0.274	217	837	0.459	0.067
YKL056C	-0.180	142	504	-0.222	-0.149
YKL057C	0.312	1064	3114	0.072	0.024
YKL058W	-0.337	103	369	0.184	-0.035
YKL059C	0.032	297	1326	0.069	0.002
YKL060C	-0.059	281	1080	0.394	0.354
YKL061W	0.098	86	342	-0.399	-0.055
YKL062W	0.306	505	1893	0.382	-0.275
YKL063C	0.056	112	504	-0.197	0.061
YKL064W	0.164	789	2910	0.235	0.100
YKL065C	-0.249	174	621	0.422	0.193
YKL067W	-0.059	136	462	0.568	0.512
YKL068W	0.108	735	2880	-0.309	-0.328
YKL069W	-0.368	155	543	-0.791	-0.489
YKL070W	0.311	136	510	0.388	0.099
YKL071W	0.322	236	771	0.323	0.583
YKL072W	0.414	642	2301	-0.219	-0.329
YKL073W	0.252	734	2646	0.438	0.325
YKL074C	0.081	421	1584	-0.204	-0.246
YKL075C	-0.183	345	1353	-0.262	-0.270
YKL077W	-0.119	346	1179	0.041	0.063
YKL078W	0.232	623	2208	-0.779	-0.669
YKL079W	0.087	507	1971	-0.253	-0.027
YKL080W	-0.040	357	1179	0.467	0.248
YKL081W	0.460	351	1239	0.118	0.221
YKL082C	0.246	237	1305	-0.669	-0.441
YKL084W	-0.235	107	351	-0.340	0.198
YKL085W	0.072	264	1005	0.765	0.542
YKL086W	0.072	65	384	-0.215	0.368
YKL087C	-0.125	158	675	0.183	0.207
YKL088W	0.190	385	1716	0.135	-0.067
YKL089W	0.157	392	1650	-0.094	-0.115
YKL090W	-0.433	359	1332	-0.364	-0.211
YKL091C	-0.333	263	933	0.624	0.451
YKL092C	0.314	951	3315	0.116	-0.022
YKL093W	-0.044	256	1020	0.528	0.202
YKL094W	-0.396	248	942	-0.165	0.089
YKL095W	-0.201	166	837	-0.145	-0.089
YKL096W	0.068	215	720	0.649	0.157
YKL096W-A	0.084	80	279	0.112	0.149
YKL098W	0.163	288	1074	-0.087	-0.154
YKL099C	-0.157	157	753	-0.906	-0.655
YKL100C	0.140	578	1764	0.047	0.126
YKL101W	0.154	1191	4557	0.270	0.275
YKL103C	-0.003	406	1545	1.242	0.743
YKL104C	0.380	653	2154	0.607	0.338
YKL105C	0.099	770	3399	0.653	0.344
YKL106C-A	1.311	27	120	0.074	0.996
YKL106W	0.028	395	1356	-0.047	-0.042
YKL107W	-0.142	240	930	0.584	1.076
YKL108W	0.272	304	1362	-0.368	-0.207
YKL109W	0.334	449	1665	0.543	0.316
YKL110C	-0.128	252	942	-0.280	-0.054
YKL112W	0.383	525	2196	-0.029	-0.281
YKL113C	0.096	277	1149	-0.178	-0.184
YKL114C	0.146	295	1104	-0.302	-0.138
YKL116C	0.194	436	1557	-0.016	0.031
YKL117W	0.073	164	651	0.054	0.147
YKL119C	-0.001	186	648	-0.496	-0.085
YKL120W	-0.045	285	975	-0.248	-0.047
YKL121W	-0.140	716	2559	0.173	0.139
YKL122C	-0.006	112	504	-0.494	-0.166
YKL124W	0.229	481	1740	0.225	-0.265
YKL125W	0.162	536	1884	-0.626	-0.502
YKL126W	-0.118	611	2043	0.459	0.423
YKL127W	0.007	495	1713	0.502	0.278
YKL128C	-0.317	230	888	-0.254	-0.078
YKL129C	0.053	985	3819	0.555	0.411
YKL130C	0.152	223	741	-0.399	-0.109
YKL132C	-0.180	366	1293	0.078	0.013
YKL133C	0.012	383	1392	0.416	0.410
YKL134C	0.062	664	2319	-0.128	-0.073
YKL135C	0.015	625	2181	-0.254	-0.269
YKL137W	-0.582	80	336	-0.185	-0.088
YKL138C	-0.199	98	396	-0.091	-0.010
YKL139W	0.103	413	1587	-0.078	-0.044
YKL140W	-0.235	504	1647	0.435	0.314
YKL141W	-0.232	188	597	0.259	0.375
YKL142W	-0.195	176	660	0.350	0.422
YKL143W	0.172	331	1392	-0.527	-0.442
YKL144C	0.082	177	639	-0.749	-0.385
YKL145W	-0.293	371	1404	-0.118	-0.034
YKL146W	-0.112	581	2079	0.055	-0.033
YKL148C	0.141	512	1923	1.243	0.777
YKL149C	0.276	341	1218	-0.403	-0.313
YKL150W	-0.245	255	909	0.434	0.181
YKL151C	-0.322	252	1014	0.627	0.374
YKL152C	0.028	193	744	0.308	0.368
YKL154W	-0.259	199	735	-0.375	0.072
YKL155C	0.267	488	1887	-0.082	0.022
YKL156W	-0.378	67	249	-1.077	-0.167
YKL157W	0.005	827	2859	0.676	0.451
YKL159C	-0.196	165	636	-0.110	0.049
YKL160W	-0.281	105	438	-0.565	-0.321
YKL161C	0.175	381	1302	-0.048	-0.048
YKL162C	0.482	344	1209	-0.010	-0.134
YKL163W	0.232	278	978	0.329	-0.151
YKL164C	0.111	263	1026	0.138	-0.024
YKL165C	0.135	953	2760	1.050	1.040
YKL166C	-0.361	309	1197	-0.092	-0.001
YKL167C	-0.431	110	414	-0.451	-0.069
YKL168C	0.154	587	2175	0.346	0.363
YKL170W	-0.315	103	417	-0.244	-0.127
YKL171W	0.376	754	2787	0.544	0.376
YKL172W	0.020	247	1284	-0.515	-0.423
YKL173W	0.325	859	3027	-0.221	-0.374
YKL174C	0.009	639	1857	0.169	0.220
YKL175W	0.029	464	1512	0.870	0.641
YKL176C	0.190	721	2487	0.085	-0.037
YKL178C	0.073	450	1413	0.140	-0.113
YKL179C	-0.286	479	2040	0.066	0.122
YKL180W	-0.171	143	555	-0.039	-0.184
YKL181W	0.171	379	1284	-0.055	-0.023
YKL182W	0.477	1771	5887	0.468	0.247
YKL183W	-0.132	198	921	-0.121	-0.116
YKL184W	-0.169	429	1401	0.388	-0.108
YKL185W	0.004	461	1767	0.361	0.063
YKL186C	-0.174	131	555	-0.553	-0.274
YKL187C	0.598	627	2253	-0.617	-0.551
YKL188C	0.326	725	2562	0.183	0.437
YKL189W	0.201	354	1200	0.087	0.058
YKL190W	-0.207	148	528	-0.014	0.411
YKL191W	0.156	421	1605	-0.117	-0.204
YKL192C	-0.062	106	378	-0.097	-0.021
YKL193C	-0.085	280	1017	0.362	0.258
YKL194C	0.206	401	1389	0.560	0.602
YKL195W	-0.016	250	1212	-0.027	0.068
YKL196C	-0.167	163	603	-0.342	-0.153
YKL197C	0.326	868	3132	0.381	0.090
YKL198C	-0.745	448	1989	0.377	-0.126
YKL201C	0.164	894	3537	0.668	0.598
YKL203C	0.263	1776	5887	0.236	0.173
YKL204W	-0.220	433	1899	-0.143	-0.188
YKL205W	0.102	1043	3303	-0.172	-0.047
YKL206C	-0.279	226	804	-0.155	0.082
YKL207W	-0.293	216	762	0.052	0.044
YKL208W	-0.242	208	816	-0.176	-0.014
YKL209C	0.347	1149	3873	0.146	0.010
YKL210W	0.295	896	3075	0.279	0.273
YKL211C	0.017	397	1455	-0.061	0.074
YKL212W	0.001	540	1872	0.421	0.325
YKL213C	0.148	612	2148	-0.001	0.134
YKL214C	-0.200	141	612	-0.280	-0.296
YKL215C	0.338	1087	3861	0.368	0.173
YKL216W	0.174	283	945	-0.138	0.011
YKL217W	-0.369	577	1851	0.857	0.043
YKL218C	-0.211	260	981	0.353	-0.018
YKL219W	0.204	392	1224	0.286	-0.027
YKL220C	0.377	683	2136	0.136	0.000
YKL221W	0.322	498	1422	-0.025	0.257
YKL222C	0.239	638	2118	-0.236	-0.113
YKL224C	0.116	105	372	-0.062	-0.118
YKR001C	0.208	599	2115	0.026	0.081
YKR002W	0.094	473	1707	-0.190	-0.124
YKR003W	-0.055	363	1347	0.071	-0.011
YKR004C	0.358	382	1134	0.004	0.531
YKR005C	0.308	437	1578	-0.160	0.061
YKR006C	-0.109	206	795	0.274	0.125
YKR007W	-0.494	104	555	-0.277	-0.175
YKR008W	0.178	540	1878	-0.281	-0.032
YKR009C	0.100	747	2703	-0.134	-0.429
YKR010C	0.188	609	2316	-0.083	-0.211
YKR011C	0.197	303	1062	0.607	0.926
YKR013W	-0.070	242	990	0.152	0.162
YKR014C	0.139	184	705	-0.145	-0.200
YKR015C	0.031	430	1707	0.070	-0.672
YKR016W	-0.028	408	1623	0.164	0.170
YKR017C	0.228	479	1656	0.368	0.164
YKR018C	0.358	616	2178	0.018	0.327
YKR019C	-0.125	430	1848	-0.465	-0.014
YKR020W	-0.234	94	495	-0.434	-0.456
YKR021W	0.212	750	2748	0.028	0.033
YKR022C	0.252	223	969	-0.382	-0.080
YKR023W	0.262	352	1593	-0.283	-0.260
YKR024C	0.479	618	2229	-0.470	-0.367
YKR025W	-0.040	188	849	-0.392	-0.286
YKR026C	-0.605	270	918	-0.077	-0.288
YKR027W	0.088	706	2298	-0.033	0.149
YKR028W	0.342	834	3102	-0.210	-0.169
YKR029C	0.119	565	2256	-0.028	-0.095
YKR030W	0.273	295	822	0.150	0.325
YKR031C	0.318	1386	5052	0.164	0.157
YKR034W	0.665	186	810	0.277	0.073
YKR035W-A	-0.442	131	615	-0.335	-0.157
YKR036C	0.081	494	1932	-0.208	-0.118
YKR037C	-0.290	224	888	-0.147	-0.147
YKR038C	0.083	293	1161	-0.259	-0.452
YKR039W	0.476	593	1809	1.083	0.651
YKR041W	0.297	131	753	-0.196	-0.415
YKR042W	0.216	317	1098	0.499	0.287
YKR043C	0.057	207	816	0.057	-0.114
YKR044W	-0.233	346	1332	-0.529	-0.358
YKR045C	-0.308	112	552	-0.181	-0.258
YKR046C	-0.032	215	852	0.675	0.334
YKR048C	-0.205	240	1254	-0.149	-0.215
YKR049C	-0.651	85	402	0.077	0.122
YKR050W	0.005	717	2670	0.233	0.027
YKR051W	0.128	412	1257	0.362	0.308
YKR052C	-0.568	254	915	-0.095	-0.069
YKR053C	0.178	382	1215	0.162	0.206
YKR054C	0.225	1774	5887	0.429	0.241
YKR055W	0.061	242	876	0.224	0.299
YKR056W	0.055	535	1920	-0.635	-0.284
YKR057W	-0.757	73	264	-0.337	-0.018
YKR058W	0.329	481	1851	0.419	0.635
YKR059W	0.343	349	1188	0.089	-0.155
YKR060W	-0.270	209	825	-0.695	-0.273
YKR061W	0.083	380	1278	-0.140	-0.213
YKR062W	-0.105	242	987	-0.148	-0.053
YKR063C	0.172	401	1509	-0.271	-0.102
YKR064W	0.308	777	2592	-0.165	0.055
YKR065C	-0.153	179	594	-0.120	0.215
YKR066C	0.120	267	1086	0.612	0.347
YKR067W	0.289	673	2232	0.554	0.533
YKR068C	-0.204	168	582	0.054	0.036
YKR069W	0.240	485	1782	0.064	-0.005
YKR070W	-0.536	305	1059	0.249	0.154
YKR071C	-0.314	281	1047	-0.454	-0.004
YKR072C	0.088	367	1689	-0.106	-0.125
YKR074W	-0.549	121	468	-0.609	0.212
YKR075C	-0.120	237	924	-0.118	0.111
YKR076W	-0.253	287	1113	1.019	0.555
YKR077W	-0.118	284	1092	0.107	-0.118
YKR078W	0.272	467	1758	-0.214	-0.146
YKR079C	0.232	723	2517	-0.452	-0.224
YKR080W	0.117	260	963	-0.225	-0.111
YKR081C	0.065	272	1035	-0.591	-0.415
YKR082W	0.120	1052	3474	-0.230	-0.054
YKR083C	-0.014	93	402	-0.535	0.351
YKR084C	0.116	512	1836	-0.094	-0.044
YKR085C	-0.709	135	588	-0.474	0.043
YKR086W	0.307	865	3216	-0.025	-0.248
YKR087C	0.019	313	1038	-0.099	-0.028
YKR088C	-0.018	340	1014	0.180	0.328
YKR089C	0.139	743	2733	0.255	0.055
YKR090W	0.152	516	2121	0.241	0.132
YKR091W	-0.003	183	741	0.145	0.179
YKR092C	-0.183	310	1221	-0.214	-0.293
YKR093W	0.286	576	1806	-0.274	-0.297
YKR094C	-0.387	99	387	-0.527	-0.149
YKR095W	0.447	1285	5628	0.044	-0.110
YKR096W	0.444	987	3588	0.064	0.256
YKR097W	-0.009	473	1650	0.231	-0.513
YKR098C	0.282	609	2154	0.471	0.415
YKR099W	0.201	571	2436	-0.691	-0.320
YKR100C	0.016	265	1068	-0.045	-0.155
YKR101W	0.368	546	1965	-0.017	0.049
YKR102W	0.080	997	3510	0.144	0.202
YKR103W	0.003	1200	3657	0.353	-0.144
YKR104W	0.366	273	921	0.479	0.106
YKR105C	0.311	582	1749	1.146	0.688
YKR106W	0.453	590	1848	-0.156	0.107
YLL001W	0.285	661	2274	0.304	0.262
YLL002W	0.213	360	1311	-0.038	0.032
YLL003W	0.214	762	2841	-0.318	-0.110
YLL004W	0.122	556	1851	-0.129	-0.095
YLL005C	0.286	895	2607	0.148	0.460
YLL006W	0.061	374	1281	0.136	0.137
YLL007C	0.508	590	1998	0.044	0.151
YLL008W	0.227	551	2259	-0.595	-0.512
YLL009C	-0.617	40	210	-0.176	-0.056
YLL010C	0.042	316	1284	-0.066	-0.315
YLL011W	0.361	399	1470	-0.757	-0.504
YLL012W	-0.006	493	1722	-0.387	-0.369
YLL013C	-0.209	681	2640	0.254	0.233
YLL014W	-0.480	112	327	0.036	-0.125
YLL015W	0.296	1499	4680	0.198	0.074
YLL018C	-0.116	420	1674	0.256	0.040
YLL018C-A	-0.272	57	297	-0.011	-0.404
YLL019C	0.383	558	2214	0.670	0.249
YLL021W	0.356	1018	4401	0.217	0.057
YLL022C	-0.033	262	1158	-0.144	-0.276
YLL023C	-0.163	256	840	0.181	0.156
YLL024C	0.364	519	1920	0.565	0.532
YLL025W	-0.021	106	375	0.190	0.119
YLL026W	0.130	735	2727	0.435	0.508
YLL027W	0.079	164	753	-0.088	-0.127
YLL028W	0.222	565	1761	0.087	-0.116
YLL029W	0.032	588	2250	-0.123	-0.173
YLL031C	-0.088	1005	3054	0.673	0.465
YLL032C	0.259	710	2478	-0.036	-0.137
YLL033W	0.096	198	693	-0.471	-0.390
YLL034C	0.118	679	2514	-0.287	-0.307
YLL035W	0.227	555	1899	-0.181	0.054
YLL036C	0.038	391	1512	-0.161	-0.091
YLL038C	0.335	150	744	0.031	-0.070
YLL039C	-0.045	297	1146	0.137	0.201
YLL040C	0.231	1688	5887	0.746	0.422
YLL041C	-0.280	215	801	1.115	0.664
YLL042C	-0.453	157	504	-1.046	-0.729
YLL043W	0.295	567	2010	0.034	0.153
YLL045C	-0.208	189	771	-0.141	-0.254
YLL046C	0.093	177	750	0.540	0.473
YLL048C	0.297	1601	4986	0.160	0.107
YLL049W	-0.288	169	540	0.064	0.062
YLL050C	-0.348	137	432	-0.345	0.902
YLL051C	0.311	665	2139	-0.102	0.023
YLL052C	0.026	148	450	0.339	0.201
YLL053C	0.110	151	459	0.269	0.133
YLL054C	0.469	809	2532	0.184	-0.113
YLL055W	0.249	523	1596	0.052	-0.035
YLL056C	0.315	261	897	0.134	0.001
YLL057C	0.001	348	1239	0.101	-0.191
YLL058W	0.285	500	1728	0.602	-0.044
YLL060C	0.055	166	702	-0.013	-0.263
YLL061W	0.272	577	1752	-0.643	-0.397
YLL062C	-0.012	280	975	-0.071	0.037
YLL063C	0.117	396	1425	-0.390	-0.456
YLL064C	0.161	89	363	-0.100	-0.169
YLL066C	0.356	873	3618	0.336	-0.040
YLL067C	0.493	867	3618	0.195	-0.178
YLR001C	0.052	767	2589	0.236	0.175
YLR002C	-0.033	532	1992	-0.684	-0.456
YLR003C	0.058	237	876	-0.592	-0.554
YLR004C	-0.096	512	1572	-0.103	-0.178
YLR005W	-0.149	375	1386	0.181	-0.107
YLR006C	0.183	546	2139	0.013	0.187
YLR007W	-0.264	261	1011	-0.562	-0.487
YLR008C	-0.169	146	507	-0.310	-0.261
YLR009W	0.054	135	600	-0.887	-0.427
YLR010C	-0.163	155	483	-0.904	-0.298
YLR011W	-0.302	138	576	-0.017	0.132
YLR012C	0.000	81	300	0.938	0.423
YLR013W	0.000	110	426	0.000	-0.717
YLR014C	0.116	790	2715	-0.406	-0.119
YLR015W	0.180	370	1518	-0.322	-0.211
YLR016C	-0.306	154	615	-0.529	-0.320
YLR017W	-0.082	274	1014	-0.376	-0.040
YLR018C	-0.169	209	900	-0.317	-0.277
YLR019W	-0.280	294	1194	0.613	0.196
YLR020C	0.210	473	1617	0.283	0.226
YLR021W	-0.177	133	540	-0.498	-0.345
YLR022C	-0.421	196	753	-0.968	-0.432
YLR023C	-0.325	532	1632	0.726	0.211
YLR024C	0.119	1684	5619	0.043	0.270
YLR025W	0.080	153	723	-0.014	0.044
YLR026C	0.113	230	1023	-0.436	-0.477
YLR027C	-0.120	332	1257	0.025	-0.136
YLR028C	0.146	482	1776	0.413	0.327
YLR029C	-0.373	138	615	-0.234	-0.149
YLR030W	0.268	194	792	-0.052	-0.143
YLR031W	-0.352	159	561	-0.070	0.418
YLR032W	-0.064	968	3510	-0.081	-0.002
YLR033W	0.238	417	1509	-0.229	0.113
YLR034C	0.259	508	1422	0.324	-0.044
YLR035C	0.454	559	2088	0.080	-0.035
YLR036C	-0.054	198	612	-0.054	0.235
YLR037C	-0.195	111	375	0.309	0.139
YLR038C	-0.431	68	252	-0.265	0.119
YLR039C	0.358	924	3171	-0.168	0.077
YLR040C	-0.213	198	675	-0.410	-0.292
YLR042C	0.206	152	486	0.083	0.265
YLR043C	-0.672	90	312	-0.285	0.375
YLR044C	0.165	477	1692	0.306	0.304
YLR045C	0.131	640	2667	-0.070	-0.049
YLR046C	0.174	284	813	0.339	0.240
YLR047C	-0.077	650	2061	0.633	0.064
YLR048W	0.187	211	759	0.350	-0.043
YLR049C	0.040	384	1287	0.019	0.173
YLR050C	-0.460	156	486	0.161	0.047
YLR051C	-0.163	150	654	-0.811	-0.366
YLR052W	0.061	169	753	-0.419	0.019
YLR053C	1.010	80	327	0.447	1.207
YLR054C	-0.131	620	2175	-0.679	-0.323
YLR055C	-0.052	432	1809	-0.101	-0.224
YLR056W	0.004	341	1098	0.236	0.182
YLR057W	0.284	712	2550	-0.113	0.005
YLR058C	0.427	397	1410	0.094	-0.222
YLR059C	-0.241	184	810	-0.209	-0.134
YLR060W	0.012	492	1788	0.107	0.068
YLR061W	-0.643	88	366	-0.330	-0.201
YLR063W	0.201	301	1098	-0.410	-0.401
YLR064W	0.214	291	822	-0.085	0.183
YLR065C	-0.175	164	546	-0.015	0.213
YLR066W	-0.142	162	555	-0.247	0.027
YLR067C	0.217	838	2898	0.089	0.363
YLR068W	0.036	73	456	-0.853	-0.863
YLR069C	-0.136	664	2286	0.325	0.490
YLR070C	-0.262	265	1071	0.446	0.467
YLR071C	0.085	913	3249	-0.083	0.125
YLR072W	0.139	539	2082	-0.123	-0.109
YLR073C	-0.181	156	603	-0.390	-0.249
YLR074C	-0.268	102	501	-0.828	-0.674
YLR075W	-0.164	174	666	-0.222	-0.229
YLR077W	-0.097	458	1752	0.056	0.088
YLR078C	-0.315	192	735	-0.030	0.020
YLR079W	0.013	185	855	0.087	0.004
YLR080W	-0.039	346	1335	0.494	0.351
YLR081W	0.507	572	1725	0.163	0.181
YLR082C	-0.129	292	1179	0.259	-0.275
YLR083C	0.075	703	2004	0.404	0.100
YLR084C	0.160	1139	3663	0.176	0.311
YLR085C	-0.258	363	1317	-0.016	-0.067
YLR086W	0.249	1042	4257	-0.050	0.008
YLR087C	0.233	1738	5887	0.459	0.223
YLR088W	0.068	616	1845	0.166	0.419
YLR089C	0.253	509	1779	0.169	-0.140
YLR090W	-0.208	332	1380	-0.221	-0.578
YLR091W	-0.094	207	882	-0.104	-0.204
YLR092W	-0.080	798	2682	0.413	0.250
YLR093C	-0.320	208	762	0.032	0.001
YLR094C	-0.010	352	1509	-0.334	-0.317
YLR095C	-0.002	562	2439	-0.300	-0.273
YLR096W	0.095	905	3444	0.050	-0.138
YLR097C	0.117	304	1035	-0.044	0.073
YLR098C	0.315	565	1947	0.103	-0.012
YLR099C	-0.068	278	1185	0.085	-0.044
YLR099W-A	-0.812	52	264	-0.469	-0.713
YLR100W	-0.324	300	1044	-0.095	-0.083
YLR102C	-0.083	186	798	-0.192	-0.393
YLR103C	0.405	540	1953	-0.221	-0.164
YLR104W	-0.638	111	396	-0.063	0.026
YLR105C	-0.223	299	1134	0.121	0.170
YLR106C	0.339	1723	5887	0.151	-0.114
YLR107W	0.024	354	1215	-0.351	-0.100
YLR108C	0.143	427	1458	-0.485	-0.136
YLR109W	0.203	146	531	0.001	0.117
YLR110C	-0.118	118	402	-0.308	-0.628
YLR113W	0.010	358	1308	0.070	-0.040
YLR114C	0.519	618	2295	0.265	0.178
YLR115W	0.124	694	2580	-0.059	0.088
YLR116W	0.059	346	1431	-0.069	-0.346
YLR117C	0.368	547	2064	-0.397	-0.242
YLR118C	-0.153	203	684	0.256	0.235
YLR119W	0.042	148	642	-0.663	-0.108
YLR120C	0.145	508	1710	0.538	0.171
YLR121C	-0.065	376	1527	0.082	-0.238
YLR125W	0.250	99	411	0.077	-0.021
YLR126C	-0.154	205	756	-0.093	0.066
YLR127C	0.512	761	2562	-0.231	-0.045
YLR128W	0.028	211	810	-0.284	-0.044
YLR129W	0.259	811	2832	-0.577	-0.457
YLR130C	-0.067	392	1269	0.225	-0.167
YLR131C	-0.101	555	2313	0.010	-0.075
YLR132C	-0.213	245	873	0.312	0.294
YLR133W	0.019	473	1749	0.240	0.011
YLR134W	0.227	511	1692	0.265	0.222
YLR135W	0.141	544	2247	-0.133	-0.199
YLR136C	-0.343	207	858	0.564	0.376
YLR137W	-0.349	277	1104	-0.490	-0.646
YLR138W	0.426	801	2958	0.042	0.069
YLR139C	-0.521	516	1932	0.124	-0.098
YLR141W	-0.410	209	1092	-0.027	-0.294
YLR142W	-0.317	401	1431	-0.123	-0.164
YLR143W	0.177	596	2058	-0.277	-0.286
YLR144C	0.265	717	2340	0.172	-0.096
YLR145W	0.070	148	606	-0.743	-0.684
YLR146C	-0.388	277	903	0.037	0.074
YLR147C	-0.340	71	306	-0.781	-0.544
YLR148W	0.216	814	2757	-0.214	0.167
YLR149C	0.095	647	2193	0.907	0.646
YLR150W	-0.226	161	822	-0.021	-0.115
YLR151C	-0.119	291	1023	0.574	0.499
YLR152C	0.306	553	1731	-0.015	-0.082
YLR153C	0.199	597	2052	0.763	0.470
YLR154C	-0.446	79	333	-0.037	0.016
YLR155C	-0.139	316	1089	-0.004	-0.157
YLR156W	0.049	90	345	-0.601	-0.379
YLR157C	-0.149	316	1089	0.023	-0.156
YLR158C	-0.114	316	1089	0.031	-0.160
YLR159W	0.008	90	345	-0.583	-0.348
YLR160C	-0.169	316	1089	-0.003	-0.170
YLR161W	-0.053	90	345	-0.542	-0.369
YLR162W	-0.832	76	357	0.364	0.391
YLR163C	0.079	373	1389	-0.181	-0.194
YLR164W	-0.209	162	507	0.003	-0.085
YLR165C	-0.110	204	765	0.030	-0.183
YLR166C	0.280	806	2616	-0.119	-0.103
YLR167W	-0.393	115	459	-0.390	-0.063
YLR168C	-0.175	177	693	-0.554	-0.277
YLR170C	-0.227	126	471	-0.231	0.005
YLR172C	0.181	237	903	-0.306	-0.263
YLR173W	0.015	502	1827	0.314	0.139
YLR174W	0.258	329	1239	0.225	-0.069
YLR175W	0.133	386	1452	-0.316	-0.158
YLR176C	0.237	665	2436	0.158	0.330
YLR177W	0.231	495	1887	0.693	0.511
YLR178C	-0.101	147	660	0.993	0.573
YLR179C	0.001	154	606	0.094	-0.191
YLR180W	-0.178	293	1149	0.385	0.060
YLR181C	0.155	238	993	-0.087	0.213
YLR182W	0.453	604	2412	0.052	0.026
YLR183C	0.274	399	1470	0.099	0.176
YLR185W	-0.537	72	267	-0.229	-0.210
YLR186W	-0.159	212	759	-0.607	-0.420
YLR187W	-0.163	813	3081	0.144	-0.123
YLR188W	0.163	592	2088	0.224	0.089
YLR189C	0.237	1003	3597	0.370	0.081
YLR190W	0.318	352	1476	0.257	0.100
YLR191W	0.189	306	1161	-0.201	-0.203
YLR192C	-0.069	183	798	-0.163	-0.075
YLR193C	-0.092	133	528	-0.293	-0.032
YLR194C	-0.084	166	765	-0.161	-0.184
YLR195C	-0.177	381	1368	0.191	0.131
YLR196W	0.072	486	1731	-0.415	-0.173
YLR197W	0.171	418	1515	-0.324	0.103
YLR199C	0.064	250	831	-0.316	-0.082
YLR200W	-0.444	69	345	-0.571	-0.205
YLR201C	-0.029	243	783	0.141	0.055
YLR203C	0.172	350	1311	0.382	0.108
YLR204W	-0.140	61	336	-0.339	-0.136
YLR205C	-0.079	234	954	-0.408	-0.229
YLR206W	-0.082	356	1842	0.259	-0.097
YLR207W	0.072	652	2502	0.091	0.044
YLR208W	-0.055	254	894	0.179	0.173
YLR209C	0.173	264	936	-0.113	-0.122
YLR210W	-0.043	380	1383	-0.270	0.048
YLR211C	0.212	169	681	0.088	0.344
YLR212C	-0.099	410	1422	-0.061	-0.085
YLR213C	-0.132	303	1269	1.723	0.303
YLR214W	0.152	670	2061	1.887	0.600
YLR215C	0.242	297	1083	-0.365	-0.234
YLR216C	0.217	307	1116	-0.330	-0.114
YLR218C	-0.503	91	453	0.439	0.394
YLR219W	-0.077	468	2187	0.273	-0.045
YLR220W	-0.061	281	969	0.541	0.123
YLR221C	0.056	154	663	-0.550	-0.503
YLR222C	0.088	711	2454	-0.536	-0.210
YLR223C	0.126	756	3258	-0.332	-0.223
YLR224W	0.189	311	1110	0.119	-0.028
YLR225C	-0.027	354	1224	-0.129	0.166
YLR226W	-0.612	336	1188	0.042	-0.308
YLR227C	0.166	456	1482	-0.530	-0.079
YLR228C	0.112	649	2445	0.238	0.334
YLR229C	-0.136	168	576	0.162	0.359
YLR231C	-0.131	396	1362	0.822	0.269
YLR233C	0.238	626	2100	-0.047	-0.119
YLR234W	0.519	399	1971	-0.138	-0.138
YLR237W	0.323	598	1797	0.503	0.442
YLR238W	0.232	353	1437	-0.229	-0.093
YLR239C	0.017	254	987	-0.003	0.025
YLR240W	0.234	753	2628	0.054	-0.083
YLR241W	0.174	733	2349	0.440	0.300
YLR242C	-0.127	340	966	0.221	0.313
YLR243W	-0.097	235	819	-0.536	-0.386
YLR244C	-0.062	313	1164	-0.479	-0.219
YLR245C	-0.219	125	429	-0.084	0.026
YLR246W	-0.139	323	1080	0.206	-0.001
YLR247C	0.188	1311	4671	-0.124	-0.028
YLR248W	0.071	481	1833	0.268	0.007
YLR249W	0.331	892	3135	0.274	0.168
YLR250W	-0.093	194	705	0.116	0.091
YLR251W	-0.403	193	594	0.586	0.650
YLR253W	0.181	474	1710	0.063	0.036
YLR254C	-0.167	118	570	-0.578	-0.449
YLR256W	0.112	1212	4509	0.290	0.145
YLR257W	-0.143	219	966	0.008	0.045
YLR258W	0.178	611	2118	1.443	0.877
YLR259C	0.275	490	1719	0.402	0.411
YLR260W	0.088	537	2064	-0.078	-0.131
YLR262C	-0.265	174	648	-0.047	-0.167
YLR262C-A	-1.252	42	195	-0.483	-0.168
YLR263W	0.294	639	2484	-0.179	-0.005
YLR264W	-0.209	61	204	0.232	0.138
YLR265C	0.118	307	1029	0.135	0.259
YLR266C	0.295	675	2106	0.352	0.469
YLR267W	-0.051	529	1713	0.601	0.762
YLR268W	-0.296	181	645	-0.347	-0.098
YLR270W	-0.169	301	1053	0.852	0.532
YLR271W	0.140	188	825	-0.108	-0.073
YLR272C	0.311	1009	3531	0.015	0.024
YLR273C	0.161	568	1947	0.314	-0.008
YLR274W	0.097	682	2328	-0.215	-0.202
YLR275W	-0.299	90	333	-0.964	-0.344
YLR276C	0.318	480	1785	-0.321	-0.166
YLR277C	0.128	692	2340	-0.145	0.030
YLR278C	0.256	1075	4026	-0.046	-0.169
YLR281C	-0.213	72	468	-0.179	-0.361
YLR283W	-0.043	260	945	0.195	0.046
YLR284C	-0.241	237	843	0.227	0.268
YLR285W	0.041	237	786	-0.245	-0.119
YLR286C	0.281	515	1689	0.264	-0.048
YLR287C	0.002	295	1068	-0.550	-0.414
YLR287C-A	-1.048	44	192	-0.601	-0.068
YLR288C	0.080	364	1425	-0.344	-0.361
YLR289W	0.238	533	1938	0.075	0.062
YLR290C	-0.174	240	834	0.216	0.308
YLR291C	0.172	343	1146	-0.004	-0.103
YLR292C	-0.161	156	582	-0.365	-0.086
YLR293C	-0.215	182	660	-0.219	-0.002
YLR295C	-0.162	89	375	-0.465	-0.571
YLR297W	0.110	114	390	0.085	-0.020
YLR298C	-0.071	153	696	-0.298	-0.171
YLR299W	0.123	535	1983	0.107	-0.054
YLR300W	-0.074	400	1347	0.568	0.281
YLR301W	-0.183	212	735	-0.100	0.359
YLR303W	-0.053	407	1335	1.071	1.357
YLR304C	0.142	684	2337	0.877	0.536
YLR305C	0.201	1741	5703	0.257	0.201
YLR306W	-0.348	166	567	-0.405	-0.104
YLR307W	-0.317	261	906	-0.277	-0.535
YLR308W	0.170	273	939	0.056	-0.681
YLR309C	0.147	625	2736	0.013	-0.108
YLR310C	0.437	1370	4770	0.220	0.050
YLR312C	0.194	335	1197	1.280	0.865
YLR312W-A	-0.340	203	762	-0.252	-0.186
YLR313C	0.291	433	1593	-0.052	-0.277
YLR314C	0.652	396	1563	0.345	0.405
YLR315W	-0.274	119	462	0.393	-0.117
YLR316C	-0.154	224	969	-0.500	-0.323
YLR318W	-0.125	831	2655	-0.074	0.110
YLR319C	0.443	594	2367	-0.126	0.003
YLR320W	0.010	1309	4365	0.001	0.205
YLR321C	-0.019	313	1281	-0.152	0.048
YLR323C	-0.151	165	780	-0.204	-0.288
YLR324W	0.114	414	1572	0.336	0.473
YLR325C	-0.563	62	237	-0.243	-0.224
YLR326W	-0.161	176	723	0.237	0.230
YLR327C	-0.457	51	261	1.246	-0.496
YLR328W	-0.003	335	1206	-0.102	-0.237
YLR329W	0.282	243	795	-0.381	-0.180
YLR330W	0.287	442	2016	-0.065	-0.044
YLR332W	0.028	341	1131	-0.076	0.168
YLR333C	-0.746	83	327	-0.480	-0.196
YLR335W	0.257	522	2163	0.028	-0.045
YLR336C	0.272	754	2700	-0.508	-0.300
YLR337C	-0.005	590	2454	0.539	0.396
YLR340W	0.188	280	939	0.058	0.148
YLR341W	0.771	430	1434	-0.151	-0.009
YLR342W	0.198	1854	5631	0.396	0.253
YLR343W	0.435	495	1668	0.162	0.139
YLR344W	-0.544	104	384	-0.159	-0.331
YLR345W	0.038	425	1530	0.579	0.587
YLR346C	-0.455	78	306	-0.690	-0.120
YLR347C	0.161	740	2586	0.225	-0.127
YLR348C	-0.314	224	897	0.371	0.481
YLR350W	-0.351	166	651	-0.130	-0.063
YLR351C	-0.198	232	876	0.044	-0.064
YLR352W	0.225	725	2424	0.250	0.190
YLR353W	0.263	441	1812	0.009	-0.009
YLR354C	-0.236	274	1008	0.559	0.592
YLR355C	0.094	311	1188	0.231	0.164
YLR356W	-0.092	185	594	0.472	0.590
YLR357W	0.222	663	2670	-0.207	-0.041
YLR359W	0.120	432	1449	0.329	0.352
YLR360W	0.089	388	1320	0.030	0.088
YLR361C	0.138	510	1737	0.053	-0.050
YLR362W	-0.046	582	2154	-0.193	-0.306
YLR363C	0.214	204	657	-0.216	-0.196
YLR363W-A	-0.306	53	258	-1.140	-1.305
YLR364W	-0.311	97	330	-0.507	0.180
YLR367W	-0.620	120	393	0.406	0.606
YLR368W	0.161	542	1797	0.058	0.172
YLR369W	0.173	530	1974	-0.032	-0.103
YLR370C	-0.105	158	537	-0.109	0.278
YLR371W	0.014	1140	4071	0.213	0.214
YLR372W	0.240	389	1038	0.041	0.327
YLR373C	0.236	792	2706	-0.060	0.095
YLR375W	-0.315	252	1032	0.042	-0.239
YLR376C	0.034	198	729	0.037	0.048
YLR377C	-0.314	287	1047	0.651	-0.258
YLR378C	0.050	444	1443	0.392	0.208
YLR380W	0.104	293	1227	-0.039	-0.099
YLR381W	0.176	677	2202	0.234	0.137
YLR382C	0.377	720	2685	0.218	0.188
YLR383W	0.314	870	3345	0.038	0.129
YLR384C	0.471	1179	4050	-0.071	-0.222
YLR385C	0.475	100	399	0.285	0.232
YLR386W	-0.134	776	2643	-0.222	-0.195
YLR387C	0.048	342	1299	-0.309	-0.501
YLR388W	-0.876	46	171	-0.952	-0.218
YLR389C	0.117	893	3084	0.403	0.281
YLR390W	-0.118	78	339	-0.274	-0.184
YLR390W-A	0.152	225	717	0.221	0.081
YLR392C	0.417	435	1557	-0.136	-0.093
YLR393W	-0.042	223	840	0.497	0.150
YLR394W	-0.030	409	1449	0.050	0.044
YLR395C	-0.245	71	237	0.460	-0.140
YLR396C	0.201	606	2076	-0.222	-0.188
YLR397C	0.252	642	2343	-0.040	-0.162
YLR398C	0.332	1065	3864	0.094	0.100
YLR399C	0.592	455	2061	-0.137	-0.209
YLR401C	0.168	486	2007	-0.460	-0.363
YLR403W	0.083	557	2052	0.256	0.280
YLR404W	0.197	266	858	-0.134	-0.057
YLR405W	0.184	306	1104	-0.367	-0.169
YLR406C	-0.654	81	342	-0.553	-0.150
YLR407W	-0.351	153	687	-0.077	-0.182
YLR408C	-0.058	98	369	-0.421	0.395
YLR409C	0.389	830	2820	-0.428	-0.472
YLR410W	0.305	942	3441	-0.041	-0.013
YLR411W	-0.095	224	726	0.720	0.265
YLR412W	-0.075	225	825	-0.332	-0.051
YLR413W	0.059	619	2028	-0.610	-0.580
YLR414C	-0.124	261	792	0.128	0.348
YLR415C	-0.034	84	339	0.227	0.413
YLR417W	0.109	447	1701	-0.165	-0.003
YLR418C	-0.154	324	1182	-0.189	0.025
YLR419W	0.225	1172	4308	-0.103	-0.207
YLR420W	-0.195	302	1095	-0.381	0.084
YLR421C	-0.158	129	471	-0.434	-0.232
YLR422W	0.281	1749	5799	0.362	0.158
YLR423C	0.272	340	1254	0.590	0.595
YLR424W	0.139	590	2127	0.094	0.050
YLR425W	0.263	1102	3924	0.018	0.026
YLR426W	-0.026	274	981	0.208	0.139
YLR427W	0.157	519	2013	-0.147	-0.028
YLR429W	0.143	477	1956	0.349	0.103
YLR430W	0.101	1704	5887	0.130	0.086
YLR431C	0.300	326	1362	0.210	0.211
YLR432W	0.077	481	1572	0.584	0.373
YLR433C	0.274	468	1662	0.163	0.042
YLR435W	0.048	162	618	-0.533	-0.373
YLR436C	0.386	1158	3825	0.416	0.244
YLR437C	-0.341	70	402	-0.002	-0.252
YLR438C-A	-0.320	56	270	-0.495	-0.504
YLR438W	-0.024	312	1275	1.452	0.802
YLR439W	-0.236	209	960	-0.107	-0.138
YLR440C	-0.042	588	2130	-0.045	-0.112
YLR441C	-0.229	206	768	-0.249	-0.036
YLR442C	0.160	764	2937	0.090	0.003
YLR443W	-0.017	386	1347	0.124	0.092
YLR445W	0.131	128	567	0.338	0.521
YLR446W	-0.080	384	1302	0.574	0.229
YLR447C	-0.008	312	1038	0.339	0.089
YLR448W	-0.081	135	531	-0.099	-0.024
YLR449W	-0.013	253	1179	-0.298	-0.181
YLR450W	0.246	989	3138	0.313	0.251
YLR451W	0.318	712	2661	-0.220	-0.487
YLR452C	-0.009	630	2097	0.049	0.056
YLR453C	-0.040	349	1188	0.009	-0.030
YLR454W	0.435	1766	5887	0.571	0.412
YLR455W	0.154	221	915	-0.067	-0.044
YLR456W	-0.289	186	615	-0.745	0.227
YLR457C	0.066	222	960	-0.296	-0.182
YLR459W	0.185	442	1185	0.421	0.421
YLR460C	0.091	312	1131	-0.680	-0.339
YLR461W	0.205	91	363	-0.120	-0.207
YLR462W	-0.021	169	609	-0.186	-0.254
YLR464W	-0.601	163	651	0.037	-0.215
YLR466W	0.314	1029	4149	0.362	-0.038
YLR467W	0.365	1381	5391	0.343	-0.037
YML001W	-0.413	184	627	-0.021	0.187
YML002W	0.291	652	2214	-0.044	0.051
YML003W	-0.120	274	873	0.349	0.515
YML004C	-0.030	266	981	-0.039	0.255
YML005W	-0.348	406	1389	-0.430	-0.214
YML006C	0.283	627	2325	-0.307	-0.189
YML007C-A	-0.155	42	111	-0.233	-0.023
YML007W	-0.012	510	1953	-0.400	-0.113
YML008C	0.025	308	1152	-0.138	0.327
YML009C	-0.652	54	213	-0.411	0.187
YML010W	-0.276	771	3192	0.305	0.004
YML011C	-0.209	144	534	-0.392	0.064
YML012W	-0.163	185	636	0.181	0.253
YML013W	0.019	438	1755	0.039	-0.353
YML014W	-0.207	180	840	-0.720	-0.459
YML015C	-0.172	223	1041	-0.305	-0.194
YML016C	0.174	602	2079	0.086	-0.148
YML017W	-0.757	429	1782	0.278	0.397
YML018C	0.199	372	1182	-0.133	-0.126
YML019W	0.024	335	999	0.351	0.489
YML020W	0.317	506	1995	0.083	-0.061
YML021C	-0.354	278	1080	0.095	0.203
YML022W	-0.132	175	564	-0.401	-0.264
YML023C	0.195	537	1671	-0.003	0.002
YML024W	-0.516	112	411	-0.019	-0.124
YML025C	0.136	214	861	0.006	-0.062
YML026C	-0.583	117	441	-0.176	-0.234
YML027W	-0.124	262	1158	0.098	-0.055
YML028W	0.042	153	591	0.216	0.562
YML029W	0.071	701	2517	0.286	0.170
YML030W	0.048	103	480	0.093	-0.310
YML031W	0.124	547	1968	0.032	-0.027
YML032C	-0.320	326	1416	-0.174	-0.194
YML034W	0.119	634	2505	0.081	0.139
YML035C	0.491	691	2433	0.256	-0.073
YML036W	-0.166	161	546	-0.558	-0.146
YML037C	0.521	239	1023	-0.140	0.499
YML038C	0.051	442	1329	0.018	0.064
YML041C	-0.062	234	843	-0.101	-0.078
YML042W	-0.117	578	2013	-0.072	-0.096
YML043C	0.121	400	1524	-0.351	-0.301
YML046W	0.019	576	1890	-0.054	0.060
YML047C	0.461	327	1059	1.753	2.064
YML048W	-0.005	341	1212	0.437	-0.132
YML049C	0.363	1188	4086	-0.010	0.108
YML050W	0.013	274	936	-0.109	0.272
YML051W	0.324	365	1308	0.157	0.127
YML052W	0.161	273	909	0.033	-0.061
YML053C	-0.174	154	639	-0.292	-0.130
YML054C	-0.104	485	1776	0.869	0.714
YML055W	-0.196	164	537	-0.289	-0.269
YML056C	-0.009	487	1575	0.437	0.468
YML057W	0.188	477	1815	0.350	0.299
YML058W	0.049	80	315	-0.379	-0.169
YML058W-A	-0.504	52	207	-0.537	0.138
YML059C	0.220	1456	5040	0.348	0.115
YML060W	0.199	296	1131	-0.538	-0.278
YML061C	0.190	663	2580	-0.157	-0.177
YML062C	0.220	256	1179	-0.559	-0.446
YML063W	-0.339	212	768	-0.341	0.158
YML064C	-0.436	183	738	-0.125	-0.217
YML065W	0.319	715	2745	0.033	0.222
YML066C	0.092	336	1110	0.092	-0.405
YML067C	-0.061	332	1059	0.061	0.102
YML068W	-0.078	404	1395	0.017	0.013
YML069W	0.075	444	1659	0.127	0.146
YML070W	0.043	512	1755	0.560	0.367
YML071C	0.124	429	1824	-0.427	-0.486
YML072C	0.047	1263	4638	0.337	0.215
YML073C	-0.005	144	531	-0.234	-0.125
YML074C	0.358	254	1236	-0.203	-0.347
YML075C	0.242	980	3165	0.042	0.087
YML076C	0.173	786	2835	-0.123	-0.122
YML077W	-0.365	140	480	-0.482	0.032
YML078W	0.057	158	549	0.457	0.120
YML079W	-0.131	164	606	-0.184	0.083
YML080W	0.145	329	1272	-0.543	-0.363
YML081C-A	-0.278	55	180	-0.185	0.120
YML081W	0.226	1074	3756	0.077	0.005
YML082W	0.170	494	1950	-0.470	-0.490
YML083C	-0.216	307	1257	-0.261	-0.014
YML085C	-0.070	380	1344	0.354	0.137
YML086C	0.245	478	1581	0.229	0.244
YML087C	0.195	277	939	0.000	-0.139
YML088W	0.365	542	2007	-0.277	-0.283
YML091C	0.074	1115	3609	0.267	0.464
YML092C	-0.310	207	753	-0.540	-0.196
YML093W	0.097	589	2700	-0.655	-0.397
YML094W	-0.216	106	492	-0.791	-0.134
YML095C	-0.171	166	633	-0.074	0.063
YML096W	0.160	473	1578	-0.157	-0.228
YML097C	0.095	360	1356	-0.425	-0.264
YML098W	0.010	107	504	-0.322	-0.249
YML099C	0.311	716	2643	-0.319	-0.260
YML100W	0.159	890	3297	1.624	1.071
YML101C	-0.587	74	354	-0.191	-0.325
YML102W	-0.386	337	1407	-0.256	-0.381
YML103C	0.222	1623	4968	-0.101	0.095
YML104C	0.134	1028	3384	0.175	0.164
YML105C	-0.044	209	822	-0.332	-0.186
YML106W	0.124	195	681	0.378	-0.034
YML107C	-0.090	277	1005	-0.249	-0.088
YML108W	-0.387	87	318	-0.628	-0.193
YML109W	0.147	691	2829	-0.057	-0.209
YML110C	0.098	277	924	0.926	0.434
YML111W	0.083	758	2763	-0.096	0.016
YML112W	0.387	205	891	-0.725	-0.617
YML113W	-0.081	138	747	-0.433	-0.503
YML114C	-0.044	338	1533	-0.250	-0.387
YML115C	0.182	452	1608	-0.086	-0.147
YML116W	0.103	559	1629	-0.509	-0.184
YML117W	0.179	908	3405	0.322	0.066
YML118W	0.552	363	1518	0.231	0.156
YML119W	0.201	261	1074	-0.302	-0.214
YML120C	0.042	406	1542	0.856	0.255
YML121W	-0.007	276	933	0.006	0.141
YML123C	-0.288	576	1764	0.920	1.662
YML124C	-0.207	346	1338	0.144	0.132
YML125C	0.077	249	939	-0.543	-0.307
YML126C	0.011	428	1476	0.220	0.334
YML127W	0.063	501	1746	0.276	0.033
YML128C	-0.415	394	1542	1.378	0.673
YML129C	-0.498	51	213	-0.171	0.080
YML130C	0.101	490	1692	0.353	0.535
YML131W	-0.187	341	1098	0.652	0.304
YML132W	0.284	375	1140	0.239	0.179
YML133C	0.347	1013	4125	0.332	-0.029
YMR001C	0.080	594	2118	-0.109	-0.090
YMR002W	-0.209	100	471	-0.238	-0.234
YMR003W	-0.281	167	597	-0.424	-0.254
YMR004W	0.264	394	1536	-0.317	-0.040
YMR005W	-0.127	265	1167	-0.432	-0.138
YMR006C	-0.056	657	2121	0.165	0.165
YMR008C	0.178	629	1995	0.597	0.314
YMR009W	-0.174	136	540	-0.440	-0.213
YMR010W	-0.015	412	1218	0.384	0.323
YMR011W	0.242	570	1626	-1.043	0.096
YMR012W	-0.006	1101	3834	0.265	0.348
YMR013C	-0.069	559	1560	0.301	0.298
YMR014W	0.336	325	1560	-0.671	-0.755
YMR015C	0.078	518	1617	0.323	0.242
YMR016C	0.184	533	2358	-0.356	-0.290
YMR017W	-0.003	267	1194	-0.165	0.165
YMR018W	0.702	425	1545	0.154	0.381
YMR019W	0.038	820	2850	-0.210	-0.047
YMR020W	0.159	439	1527	0.051	0.144
YMR021C	-0.129	342	1254	-0.079	-0.153
YMR022W	-0.142	140	498	-0.047	0.118
YMR023C	0.143	449	1581	-0.087	-0.082
YMR024W	-0.018	322	1173	0.042	0.104
YMR025W	-0.169	246	888	-0.546	-0.233
YMR026C	-0.029	344	1200	-0.051	-0.133
YMR027W	-0.060	405	1413	0.392	0.249
YMR028W	0.002	286	1101	-0.232	-0.163
YMR029C	-0.272	425	1572	0.219	0.166
YMR030W	0.246	295	1131	0.201	0.210
YMR031C	0.317	574	2532	0.584	0.244
YMR032W	0.271	483	2010	0.015	-0.054
YMR033W	0.147	404	1404	-0.129	-0.244
YMR034C	-0.181	434	1305	-0.015	0.188
YMR035W	-0.331	140	534	0.282	0.508
YMR036C	-0.045	475	1665	-0.021	-0.134
YMR037C	0.123	564	2115	0.280	0.011
YMR038C	-0.147	167	750	-0.473	-0.312
YMR039C	0.305	161	879	-0.090	-0.015
YMR040W	-0.225	146	483	0.388	0.497
YMR041C	0.093	288	1008	-0.231	-0.154
YMR042W	-0.495	92	534	0.014	-0.180
YMR043W	-0.117	145	861	-0.010	-0.246
YMR044W	0.073	314	1428	0.011	-0.039
YMR047C	0.320	822	3342	-0.159	-0.281
YMR048W	0.104	244	954	-0.180	-0.158
YMR049C	0.338	647	2424	-0.431	-0.339
YMR052W	0.390	153	615	-0.213	0.312
YMR053C	0.542	724	2553	0.621	0.459
YMR054W	0.135	799	2673	0.447	0.224
YMR055C	-0.303	264	921	0.052	0.200
YMR056C	0.073	265	930	0.238	-0.179
YMR058W	0.125	522	1911	-0.181	-0.284
YMR059W	-0.514	105	387	-0.787	-0.772
YMR060C	-0.104	282	984	-0.225	0.045
YMR061W	0.108	580	2034	-0.110	-0.002
YMR062C	-0.255	381	1326	-0.173	-0.185
YMR063W	-0.014	215	720	0.369	-0.274
YMR064W	0.184	437	1557	-0.080	0.000
YMR065W	0.002	449	1515	-0.134	0.067
YMR066W	0.262	775	2697	-0.277	-0.213
YMR067C	-0.101	327	1251	-0.320	-0.264
YMR068W	0.222	296	1281	-0.133	-0.184
YMR069W	0.065	190	858	-0.495	-0.250
YMR070W	-0.219	328	1473	-0.412	-0.230
YMR071C	0.146	165	504	0.009	0.331
YMR072W	-0.126	139	552	-0.216	-0.128
YMR073C	-0.317	171	606	-0.277	0.083
YMR074C	-0.568	104	438	-0.410	-0.306
YMR075W	0.165	557	2055	-0.105	0.231
YMR076C	0.473	1112	3834	0.020	0.140
YMR077C	0.003	154	666	-0.779	-0.551
YMR078C	0.396	590	2226	-0.012	0.099
YMR079W	0.074	268	915	0.261	0.136
YMR080C	0.011	858	2916	0.354	0.046
YMR081C	-0.008	281	1017	0.172	-0.025
YMR083W	0.166	332	1128	0.395	0.289
YMR084W	-0.124	229	789	0.219	0.502
YMR085W	0.152	365	1299	0.126	0.251
YMR086W	0.083	630	2883	0.517	0.242
YMR087W	-0.005	255	855	0.373	0.243
YMR088C	0.097	578	1689	0.472	0.454
YMR089C	0.495	638	2478	-0.209	-0.191
YMR090W	-0.101	200	684	0.647	0.479
YMR091C	-0.277	330	1308	0.056	0.011
YMR092C	-0.066	541	1848	0.374	0.286
YMR093W	0.063	435	1542	-0.320	-0.288
YMR094W	-0.096	415	1437	0.370	-0.390
YMR095C	-0.480	202	675	-0.938	-1.074
YMR096W	-0.194	246	894	-0.501	-0.542
YMR097C	-0.345	291	1104	-0.227	-0.082
YMR098C	0.099	507	1839	-0.037	0.052
YMR099C	-0.279	260	894	0.079	0.090
YMR100W	0.002	509	1863	-0.199	-0.306
YMR101C	0.003	313	1032	-0.380	-0.310
YMR102C	0.004	672	2505	0.044	-0.229
YMR104C	-0.058	566	2034	0.479	0.193
YMR105C	0.003	502	1710	2.131	1.636
YMR106C	0.333	483	1890	0.327	0.339
YMR107W	-0.589	72	348	0.148	-0.232
YMR108W	0.183	551	2064	0.090	-0.236
YMR109W	0.085	988	3660	0.338	0.186
YMR110C	-0.018	485	1599	0.664	0.609
YMR111C	0.143	306	1389	-0.126	-0.218
YMR112C	-0.481	86	396	-0.508	-0.438
YMR113W	-0.094	364	1284	-0.262	-0.117
YMR114C	0.360	242	1107	-0.491	-0.372
YMR115W	0.206	398	1506	-0.290	0.083
YMR116C	0.008	288	960	0.029	0.135
YMR117C	-0.182	160	642	0.153	-0.319
YMR118C	-0.797	175	591	0.436	1.087
YMR119W	0.252	627	1875	0.460	0.484
YMR120C	0.001	513	1779	0.586	0.893
YMR121C	-0.379	129	615	-0.107	-0.259
YMR122W-A	-0.060	77	255	0.287	0.213
YMR123W	-0.156	94	369	-0.606	-0.433
YMR124W	0.317	678	2832	0.253	0.240
YMR125W	0.230	807	2586	0.018	-0.026
YMR126C	-0.004	327	1029	-0.005	0.065
YMR127C	-0.252	290	1017	-0.009	-0.165
YMR128W	0.174	960	3804	-0.477	-0.136
YMR129W	0.105	1215	4014	-0.039	-0.101
YMR130W	0.090	265	909	-0.233	0.098
YMR131C	0.049	404	1536	-0.498	-0.323
YMR132C	-0.065	150	627	-0.647	-0.334
YMR133W	-0.143	316	1287	0.607	0.905
YMR134W	0.077	214	714	-0.516	-0.347
YMR135C	0.222	341	1368	0.190	-0.094
YMR136W	0.255	451	1683	0.474	-0.057
YMR137C	0.208	544	1986	-0.064	-0.117
YMR138W	-0.273	150	576	-0.597	-0.320
YMR139W	-0.038	318	1113	0.247	0.180
YMR140W	0.151	376	1470	0.516	-0.075
YMR142C	-0.236	143	600	-0.383	-0.069
YMR143W	-0.084	130	432	-0.584	0.036
YMR144W	-0.119	249	1029	0.073	-0.042
YMR145C	0.136	496	1683	-0.018	-0.461
YMR146C	-0.098	272	1044	-0.261	-0.141
YMR147W	-0.305	172	672	0.640	0.067
YMR148W	-0.125	138	447	0.367	0.113
YMR149W	-0.176	258	861	0.243	0.343
YMR150C	-0.387	169	573	0.183	0.161
YMR152W	0.154	326	1098	0.524	0.464
YMR153W	0.154	367	1428	-0.357	-0.403
YMR154C	0.309	664	2184	0.071	0.033
YMR155W	-0.016	549	1644	0.280	0.139
YMR156C	0.156	197	717	-0.479	-0.082
YMR157C	-0.190	217	768	0.099	0.163
YMR158W	-0.212	120	468	-0.207	0.013
YMR159C	0.779	95	453	0.219	-0.816
YMR160W	0.193	687	2451	0.169	0.192
YMR161W	-0.089	178	675	0.133	-0.168
YMR162C	0.128	1432	4971	0.212	0.178
YMR163C	0.080	625	2118	0.323	0.312
YMR164C	0.357	556	2277	0.073	-0.041
YMR165C	-0.111	645	2589	0.066	-0.044
YMR166C	0.059	291	1107	0.176	-0.081
YMR167W	-0.001	640	2310	-0.105	-0.185
YMR168C	-0.067	554	1827	-0.034	-0.103
YMR169C	-0.066	437	1521	1.258	0.705
YMR170C	-0.053	438	1521	0.712	0.610
YMR171C	0.123	452	1653	0.103	-0.091
YMR172W	0.473	520	2160	0.014	-0.088
YMR173W	-0.081	351	1293	1.312	0.925
YMR174C	-0.456	32	207	0.279	0.032
YMR175W	-1.060	45	240	0.176	-0.103
YMR176W	0.126	1284	4236	0.120	0.132
YMR177W	0.222	435	1533	-0.349	-0.110
YMR178W	-0.322	233	825	-0.252	0.254
YMR179W	0.050	561	2277	-0.212	-0.029
YMR180C	-0.080	247	963	-0.484	-0.350
YMR181C	-0.297	111	465	-0.036	-0.200
YMR182C	-0.148	145	636	-0.412	-0.698
YMR183C	0.115	199	888	0.246	-0.090
YMR184W	-0.527	150	597	0.178	0.416
YMR185W	0.232	897	2946	-0.368	-0.148
YMR186W	0.201	583	2118	0.172	0.234
YMR187C	0.029	416	1296	0.095	0.284
YMR188C	-0.259	184	714	-0.248	0.101
YMR189W	0.028	920	3105	-0.113	-0.522
YMR190C	0.078	1087	4344	0.177	0.208
YMR191W	-0.040	344	1122	0.411	0.587
YMR192W	0.314	594	2163	-0.204	0.008
YMR193W	0.158	190	777	-0.217	0.112
YMR194W	-0.427	72	303	-0.650	-0.378
YMR195W	-0.076	108	384	0.283	0.554
YMR196W	0.226	903	3267	1.277	0.627
YMR197C	-0.035	158	654	-0.142	-0.189
YMR198W	-0.081	420	1785	-0.074	-0.162
YMR199W	-0.176	446	1641	0.306	0.212
YMR200W	-0.498	219	771	-0.029	-0.134
YMR201C	0.144	249	1116	-0.347	-0.276
YMR202W	-0.177	191	669	-0.003	0.074
YMR203W	0.240	356	1164	0.144	0.121
YMR204C	-0.170	337	1263	0.231	0.178
YMR205C	0.100	849	2880	0.486	0.244
YMR206W	-0.402	225	942	0.988	-0.094
YMR207C	0.433	1687	5887	0.157	0.087
YMR208W	0.317	391	1332	-0.018	0.099
YMR209C	-0.020	400	1374	0.021	-0.067
YMR210W	-0.075	381	1350	0.625	0.235
YMR211W	-0.099	405	1428	-0.568	-0.286
YMR212C	0.378	716	2349	-0.059	-0.061
YMR213W	-0.068	362	1773	-0.267	-0.315
YMR214W	-0.013	271	1134	-0.196	-0.138
YMR215W	-0.039	479	1575	0.416	0.333
YMR216C	0.254	597	2229	-0.033	-0.114
YMR217W	0.263	458	1578	-0.056	-0.060
YMR218C	0.488	1005	3309	-0.039	0.097
YMR219W	0.012	1123	4977	0.150	0.057
YMR220W	0.002	389	1356	-0.041	-0.098
YMR221C	-0.011	521	1515	0.289	0.353
YMR222C	-0.313	175	672	0.232	0.151
YMR223W	0.423	433	1416	-0.077	-0.224
YMR224C	0.190	562	2079	-0.223	0.049
YMR225C	-0.437	73	297	-0.502	-0.205
YMR226C	-0.301	198	804	-0.220	-0.094
YMR227C	0.297	348	1773	-0.222	-0.433
YMR228W	0.202	312	1026	-0.279	-0.223
YMR229C	0.370	1486	5190	-0.204	-0.129
YMR230W	-0.903	82	318	-0.409	-0.080
YMR231W	0.371	923	3090	0.070	0.049
YMR232W	0.457	575	2034	0.050	0.215
YMR233W	-0.083	162	681	-0.458	-0.444
YMR234W	0.138	279	1047	-0.229	0.074
YMR235C	0.118	351	1224	-0.039	0.034
YMR236W	-0.490	104	474	-0.417	-0.331
YMR237W	0.312	635	2175	0.347	0.153
YMR238W	-0.022	409	1377	0.394	0.303
YMR239C	-0.010	359	1416	-0.779	-0.703
YMR240C	-0.038	286	1311	0.039	-0.106
YMR241W	0.049	273	945	0.379	0.438
YMR242C	-0.187	140	519	0.263	-0.530
YMR243C	-0.284	425	1329	0.389	0.402
YMR244C-A	-0.239	62	315	-0.440	-0.367
YMR244W	-0.474	255	1068	0.443	0.510
YMR246W	0.164	554	2085	-0.350	-0.106
YMR247C	0.088	1503	4689	-0.031	0.143
YMR250W	0.222	482	1758	1.598	1.028
YMR251W	-0.228	245	1101	0.167	-0.209
YMR251W-A	-0.623	57	180	0.423	0.180
YMR252C	0.166	114	405	0.298	-0.101
YMR253C	-0.407	375	1245	0.526	0.160
YMR255W	-0.197	113	567	-0.601	-0.501
YMR256C	-0.100	56	183	0.070	-0.558
YMR257C	0.331	731	2403	0.202	0.250
YMR258C	0.111	517	1662	0.011	-0.091
YMR259C	0.097	1341	4263	-0.203	-0.032
YMR260C	0.025	115	462	-0.870	-0.114
YMR261C	0.220	931	3165	0.720	0.652
YMR262W	-0.390	238	942	0.381	0.094
YMR263W	-0.497	112	606	-0.376	-0.133
YMR264W	-0.251	155	612	0.101	0.062
YMR265C	-0.153	354	1386	0.060	-0.233
YMR266W	0.244	906	2862	0.311	0.334
YMR267W	-0.172	261	933	0.340	0.310
YMR268C	0.120	354	1335	-0.498	-0.372
YMR269W	0.372	121	636	-1.037	-0.710
YMR270C	0.144	271	1098	-0.069	-0.105
YMR271C	-0.038	199	684	0.253	0.211
YMR272C	-0.499	362	1155	0.626	0.170
YMR273C	-0.142	551	2748	-0.014	-0.114
YMR274C	0.266	313	948	0.088	0.054
YMR275C	0.356	798	2931	0.079	0.016
YMR276W	-0.346	224	1122	-0.045	0.072
YMR277W	0.283	521	2199	-0.096	-0.091
YMR278W	0.058	524	1869	-0.262	-0.167
YMR279C	0.267	535	1623	0.011	-0.250
YMR280C	0.263	1187	4302	1.087	0.841
YMR281W	-0.082	277	915	0.109	0.251
YMR282C	0.181	511	1743	0.135	0.134
YMR283C	0.175	427	1542	-0.229	0.057
YMR284W	-0.124	527	1809	0.609	0.458
YMR285C	0.126	420	1548	-0.522	-0.386
YMR286W	-0.628	57	261	-0.532	-0.243
YMR287C	0.241	836	2910	0.212	0.303
YMR288W	0.111	822	2916	-0.327	-0.078
YMR289W	0.089	319	1125	-0.172	-0.132
YMR290C	0.225	426	1518	-0.207	-0.173
YMR291W	-0.012	481	1761	0.616	0.106
YMR292W	-0.050	164	417	-0.059	0.064
YMR293C	-0.157	409	1395	0.008	-0.064
YMR294W	0.160	249	1122	0.001	-0.238
YMR295C	-0.155	140	594	0.311	0.267
YMR296C	0.074	435	1677	0.188	0.138
YMR297W	-0.093	435	1599	0.874	0.354
YMR298W	-0.443	124	453	-0.196	-0.109
YMR299C	0.201	257	939	-0.041	0.155
YMR300C	0.217	456	1533	0.035	-0.096
YMR301C	0.463	577	2073	0.060	-0.017
YMR302C	0.176	677	2553	-0.050	0.075
YMR303C	-0.061	286	1047	0.761	0.341
YMR304W	0.152	1063	3693	0.391	0.376
YMR305C	-0.057	344	1170	0.224	0.007
YMR306W	0.387	1721	5358	0.216	0.496
YMR307W	0.262	525	1680	0.217	0.142
YMR308C	0.201	992	3270	0.102	0.124
YMR309C	0.425	745	2439	-0.031	-0.259
YMR310C	-0.059	247	954	-0.556	-0.282
YMR311C	0.107	117	690	-0.153	-0.233
YMR312W	-0.033	239	822	-0.200	0.190
YMR313C	0.119	565	1929	0.029	0.125
YMR314W	-0.421	183	705	-0.688	-0.397
YMR315W	0.154	301	1050	0.761	0.850
YMR316W	-0.230	265	1011	-0.640	-0.410
YMR317W	-0.117	928	3423	-0.697	-0.227
YMR318C	-0.061	311	1083	0.060	-0.037
YMR319C	0.018	505	1659	1.535	0.565
YMR321C	-0.137	81	318	-0.233	0.036
YMR322C	-0.128	189	714	0.313	0.078
YMR323W	-0.101	342	1314	0.769	0.231
YMR325W	0.045	107	375	0.037	-0.025
YNL001W	-0.127	337	1161	-0.371	-0.220
YNL002C	-0.257	267	969	-0.661	-0.602
YNL003C	-0.018	251	855	0.265	0.096
YNL004W	0.336	341	1365	-0.208	-0.285
YNL005C	0.141	306	1116	-0.194	-0.165
YNL006W	-0.285	247	912	-0.153	0.090
YNL007C	-0.165	275	1059	0.129	0.272
YNL008C	0.328	666	2031	0.136	0.009
YNL009W	0.582	336	1263	0.151	0.476
YNL010W	-0.163	213	726	0.134	0.467
YNL011C	0.115	405	1335	0.521	0.290
YNL012W	-0.003	569	1896	-0.149	-0.228
YNL014W	0.142	872	3135	0.360	0.384
YNL015W	-0.232	54	228	1.302	1.131
YNL016W	-0.541	343	1362	0.569	0.639
YNL018C	0.126	468	1839	0.137	0.174
YNL019C	-0.229	224	855	0.328	0.169
YNL020C	-0.021	513	1917	0.010	0.237
YNL021W	0.158	605	2121	-0.036	-0.061
YNL022C	-0.157	410	1473	-0.512	-0.320
YNL023C	0.320	768	2898	-0.425	-0.236
YNL024C	-0.157	214	741	-0.667	-0.102
YNL025C	-0.332	295	972	0.444	0.127
YNL026W	-0.145	442	1455	0.269	0.164
YNL027W	0.228	526	2037	-0.288	-0.125
YNL029C	0.081	433	1569	-0.145	-0.160
YNL030W	-0.418	86	312	-0.193	-0.022
YNL031C	-0.065	100	411	-0.371	-0.206
YNL032W	0.013	214	846	-0.081	0.024
YNL033W	-0.360	225	855	0.228	0.061
YNL034W	-0.338	462	1839	0.015	0.453
YNL035C	0.202	328	1170	-0.258	-0.488
YNL036W	-0.281	180	666	-0.797	-0.529
YNL037C	-0.351	285	1083	0.477	0.184
YNL038W	-0.307	212	690	-0.491	0.005
YNL039W	0.351	406	1785	0.080	0.045
YNL040W	-0.036	375	1371	0.114	0.179
YNL041C	0.456	727	2520	-0.035	0.070
YNL042W	-0.264	286	1191	-0.176	-0.274
YNL044W	0.095	174	531	0.099	0.060
YNL045W	0.186	623	2016	0.444	0.326
YNL046W	-0.121	137	519	0.019	0.314
YNL047C	0.209	528	1971	-0.063	-0.026
YNL048W	0.235	517	1647	0.063	-0.017
YNL049C	0.018	772	2631	0.300	0.070
YNL050C	-0.081	175	813	-0.617	-0.358
YNL051W	-0.012	357	1212	-0.510	-0.283
YNL052W	-0.124	123	462	0.422	-0.096
YNL053W	0.012	385	1470	-0.096	-0.129
YNL054W	0.285	870	3498	0.003	0.098
YNL055C	-0.199	243	852	0.590	0.363
YNL056W	-0.170	161	594	-0.174	0.241
YNL058C	0.274	257	951	-0.382	-0.609
YNL059C	0.281	556	2268	-0.234	0.038
YNL061W	0.015	466	1857	-0.296	-0.246
YNL062C	-0.496	387	1437	-0.504	-0.497
YNL063W	-0.114	253	945	-0.219	-0.200
YNL064C	0.318	321	1230	-0.492	-0.078
YNL065W	0.427	561	1761	0.289	-0.291
YNL066W	-0.146	370	1263	0.797	0.217
YNL067W	-0.392	156	576	0.932	0.920
YNL068C	0.401	606	2589	0.021	0.014
YNL069C	0.172	178	597	-0.309	-0.295
YNL070W	-0.328	68	183	-0.233	0.340
YNL071W	-0.282	365	1449	0.540	0.372
YNL072W	-0.312	197	924	-0.248	-0.185
YNL073W	-0.340	465	1731	0.178	0.060
YNL074C	-0.072	359	1359	0.197	0.049
YNL075W	-0.022	225	873	-0.895	-0.507
YNL076W	0.110	423	1755	-0.268	-0.095
YNL077W	0.187	424	1587	-0.080	0.042
YNL078W	-0.039	281	1224	-0.007	-0.214
YNL079C	-0.152	96	600	-0.094	-0.194
YNL080C	0.039	310	1101	-0.003	-0.049
YNL081C	-0.227	102	432	-0.415	-0.197
YNL082W	0.059	729	2622	-0.196	-0.014
YNL083W	0.321	428	1485	0.041	-0.080
YNL084C	0.232	284	1050	-0.062	0.076
YNL085W	0.161	780	2493	0.410	0.245
YNL086W	-0.352	74	309	-0.449	-0.345
YNL087W	0.220	997	3537	0.107	-0.004
YNL088W	0.277	1135	4287	0.151	0.077
YNL090W	-0.236	161	579	-0.095	0.074
YNL091W	-0.129	860	3723	0.039	0.005
YNL092W	0.010	336	1203	1.021	0.989
YNL093W	-0.439	172	663	0.850	-0.054
YNL094W	0.477	503	1764	-0.161	-0.120
YNL095C	-0.107	571	1929	-0.366	-0.111
YNL096C	0.063	153	573	-0.336	-0.060
YNL097C	-0.116	177	993	-0.507	-0.543
YNL098C	-0.241	220	969	0.357	0.302
YNL099C	0.060	184	717	-0.210	-0.193
YNL100W	-0.303	195	705	-0.270	-0.310
YNL101W	0.205	704	2142	0.309	0.274
YNL102W	-0.145	1245	4407	0.194	0.212
YNL103W	0.395	453	2019	-0.281	-0.379
YNL104C	-0.091	522	1860	0.146	-0.063
YNL106C	0.136	986	3552	0.288	0.211
YNL107W	-0.008	176	681	-0.541	-0.354
YNL108C	-0.169	213	813	-0.082	-0.165
YNL110C	0.055	143	663	-1.076	-0.592
YNL111C	0.003	109	363	-0.396	0.151
YNL112W	0.165	447	1641	-0.302	-0.383
YNL113W	-0.205	94	429	-0.581	-0.488
YNL115C	0.138	555	1935	0.680	0.527
YNL116W	0.278	424	1569	-0.073	0.121
YNL117W	-0.055	448	1665	1.085	-0.108
YNL118C	0.108	766	2913	0.062	0.035
YNL119W	-0.100	435	1482	-0.468	-0.148
YNL121C	0.162	497	1854	-0.068	0.248
YNL122C	-0.746	85	348	-0.391	-0.539
YNL123W	0.113	902	2994	-0.191	-0.110
YNL124W	-0.086	335	1479	-0.265	-0.308
YNL125C	0.253	604	2022	0.004	-0.016
YNL126W	0.133	799	2541	-0.056	-0.017
YNL127W	0.209	826	2862	-0.036	-0.141
YNL128W	-0.101	366	1305	0.033	0.118
YNL129W	-0.056	211	723	-0.194	0.168
YNL130C	0.011	424	1182	0.322	0.263
YNL131W	0.115	130	459	-0.119	0.345
YNL132W	0.441	909	3171	-0.167	-0.072
YNL133C	-0.253	106	522	-0.720	-0.731
YNL134C	-0.133	297	1131	0.352	0.235
YNL135C	-0.313	97	345	-0.201	0.077
YNL136W	0.278	236	1278	-0.485	-0.396
YNL137C	-0.109	389	1461	-0.056	-0.108
YNL138W	-0.027	426	1581	0.487	0.372
YNL139C	0.086	1402	4794	0.513	0.139
YNL141W	0.018	313	1044	-0.266	-0.200
YNL142W	0.077	481	1500	0.881	0.210
YNL144C	0.246	609	2223	0.569	0.459
YNL145W	0.141	26	117	0.175	-0.173
YNL146W	0.084	107	303	-0.380	0.120
YNL147W	-0.455	92	348	-0.530	-0.160
YNL148C	-0.380	161	765	0.090	-0.257
YNL149C	-0.533	81	390	-0.718	-0.252
YNL151C	-0.260	190	756	0.136	0.115
YNL152W	-0.174	319	1230	-0.073	-0.087
YNL153C	-0.187	88	390	-0.549	-0.542
YNL154C	0.319	398	1641	0.083	-0.038
YNL155W	-0.051	218	825	-0.298	0.017
YNL156C	-0.244	291	900	0.118	0.141
YNL157W	-0.132	115	507	-0.680	-0.389
YNL158W	-0.130	175	597	-0.069	-0.536
YNL159C	-0.277	255	870	0.429	0.297
YNL160W	-0.162	332	1065	1.823	1.436
YNL161W	0.231	565	2271	0.024	-0.268
YNL162W	-0.884	76	321	-0.578	-0.409
YNL162W-A	-0.226	58	219	-1.168	-0.485
YNL163C	0.397	926	3333	-0.063	-0.070
YNL164C	0.022	267	1056	-0.853	-0.753
YNL165W	-0.254	322	1221	0.010	-0.082
YNL166C	-0.159	312	1347	-0.523	-0.399
YNL167C	0.153	493	1944	-0.032	-0.057
YNL168C	-0.346	208	780	0.020	-0.008
YNL169C	0.077	449	1503	0.573	0.236
YNL172W	0.281	1567	5247	0.079	0.323
YNL173C	-0.541	218	1101	0.679	0.320
YNL175C	0.047	274	1212	-0.714	-0.431
YNL176C	0.235	549	1911	0.124	0.012
YNL177C	0.185	242	930	-0.069	-0.174
YNL178W	-0.100	195	723	-0.360	0.112
YNL180C	0.238	233	996	0.123	-0.006
YNL181W	0.084	330	1224	-0.024	-0.072
YNL182C	0.022	475	1668	-0.681	-0.568
YNL183C	0.138	679	2373	0.132	0.135
YNL185C	0.067	111	477	0.408	0.113
YNL186W	0.092	595	2379	-0.320	-0.265
YNL187W	0.187	271	1074	-0.030	-0.340
YNL188W	0.155	308	1302	-0.216	-0.219
YNL189W	0.345	461	1629	0.167	0.107
YNL190W	0.272	145	615	0.736	0.012
YNL191W	-0.009	277	1074	-0.318	-0.143
YNL192W	0.169	1043	3396	0.542	0.357
YNL193W	0.451	480	1677	0.041	-0.189
YNL194C	0.660	263	906	1.299	0.993
YNL195C	-0.278	174	786	0.299	0.175
YNL196C	-0.009	190	897	0.005	0.346
YNL197C	-0.081	521	1986	0.403	0.190
YNL199C	0.191	374	1605	-0.321	-0.150
YNL200C	-0.337	203	741	1.037	0.412
YNL201C	0.412	738	2577	0.008	-0.215
YNL202W	-0.251	246	879	1.297	0.675
YNL204C	0.463	252	903	0.103	-0.246
YNL206C	0.222	349	1368	-0.043	0.011
YNL207W	0.275	356	1278	-0.589	-0.456
YNL208W	-0.482	124	600	0.498	0.689
YNL209W	-0.219	526	1842	0.279	-0.026
YNL210W	0.125	227	813	-0.282	0.023
YNL211C	0.317	79	261	-0.778	-0.247
YNL212W	-0.034	661	2349	0.220	0.169
YNL213C	0.175	150	645	-0.170	-0.178
YNL214W	0.148	170	600	-0.400	0.109
YNL215W	0.322	193	963	-0.603	-0.634
YNL216W	0.169	639	2484	0.184	-0.276
YNL217W	-0.161	261	981	0.558	0.353
YNL218W	0.097	439	1764	-0.005	-0.199
YNL219C	0.236	576	1668	0.398	0.474
YNL220W	0.053	405	1302	0.809	0.821
YNL221C	0.286	680	2628	-0.329	-0.369
YNL222W	-0.040	182	621	-0.625	-0.242
YNL223W	0.289	436	1485	0.196	0.187
YNL224C	0.474	559	2304	-0.190	-0.097
YNL225C	0.169	449	1746	-0.045	0.011
YNL227C	0.213	411	1773	-0.735	-0.460
YNL229C	0.040	285	1065	-0.027	-0.185
YNL230C	-0.212	251	1140	-0.232	-0.229
YNL231C	-0.174	293	1056	-0.408	-0.265
YNL232W	-0.208	219	879	-0.508	-0.156
YNL233W	0.276	673	2679	0.048	0.002
YNL234W	0.184	350	1281	0.093	-0.028
YNL236W	0.017	850	2925	-0.257	-0.104
YNL237W	0.043	438	1380	1.022	0.175
YNL238W	0.272	675	2445	0.044	-0.027
YNL239W	0.039	376	1365	0.819	0.516
YNL240C	-0.411	328	1476	-0.311	-0.374
YNL241C	-0.087	361	1518	0.231	0.117
YNL242W	0.390	1408	4779	0.640	0.380
YNL243W	0.176	696	2907	0.427	0.371
YNL244C	-0.365	85	327	-0.304	-0.155
YNL245C	-0.139	107	540	0.011	-0.070
YNL246W	-0.268	172	795	0.443	0.268
YNL247W	0.264	636	2304	0.092	0.053
YNL248C	0.046	340	1248	-0.434	-0.131
YNL249C	0.119	498	1629	0.136	0.181
YNL250W	0.215	1009	3939	-0.024	0.021
YNL251C	0.129	442	1728	-0.159	-0.385
YNL252C	0.157	221	846	-0.135	-0.054
YNL253W	0.018	375	1269	-0.005	0.075
YNL254C	0.195	297	1206	0.925	0.168
YNL255C	-0.169	119	462	-0.662	-0.630
YNL256W	0.270	741	2475	0.132	0.170
YNL257C	0.065	1064	3690	0.544	0.423
YNL258C	0.311	639	2265	-0.100	-0.108
YNL259C	-0.800	64	222	-0.181	-0.268
YNL260C	-0.071	161	597	-0.966	-0.634
YNL261W	0.103	445	1440	0.208	0.204
YNL262W	0.321	1676	5887	0.236	0.103
YNL263C	-0.260	289	945	0.214	0.004
YNL264C	-0.345	286	1053	0.152	0.042
YNL265C	0.249	224	897	-0.341	-0.451
YNL267W	0.282	856	3201	0.060	-0.060
YNL268W	0.020	583	1836	-0.105	0.011
YNL269W	-0.272	100	396	-0.234	-0.138
YNL270C	0.061	538	1722	0.242	-0.036
YNL271C	0.258	1514	5862	0.147	0.193
YNL272C	0.214	572	2280	0.094	0.258
YNL273W	0.282	1065	3717	0.138	0.131
YNL274C	-0.326	283	1053	0.611	0.328
YNL275W	0.096	570	1731	0.129	0.030
YNL277W	-0.206	380	1461	1.013	1.047
YNL278W	-0.341	783	3183	0.197	-0.057
YNL279W	0.216	536	1986	0.422	0.682
YNL280C	-0.081	430	1317	0.230	0.175
YNL281W	-0.476	128	462	-0.417	-0.383
YNL282W	0.094	150	588	-0.470	-0.374
YNL283C	0.051	439	1512	-0.081	-0.235
YNL284C	0.217	255	969	-0.101	-0.016
YNL286W	-0.068	202	858	-0.175	-0.165
YNL287W	0.300	891	2808	0.430	0.297
YNL288W	0.055	297	1122	-0.631	-0.453
YNL289W	-0.069	202	840	-0.110	-0.019
YNL290W	-0.254	244	1023	-0.196	0.008
YNL291C	-0.025	507	1647	0.384	0.373
YNL292W	0.238	298	1212	-0.305	-0.385
YNL293W	-0.155	507	1902	-0.129	0.003
YNL294C	0.315	463	1602	-0.193	0.007
YNL295W	0.384	396	1575	-0.197	0.042
YNL297C	0.224	1518	4911	0.202	0.299
YNL298W	-0.034	616	2529	-0.279	-0.249
YNL299W	0.219	472	1929	-0.520	-0.527
YNL300W	-0.255	84	309	-0.154	0.009
YNL301C	-0.371	148	561	-0.118	0.451
YNL302C	-0.373	114	435	-0.290	0.153
YNL304W	-0.036	301	1254	-0.164	0.145
YNL305C	0.261	266	894	0.351	0.187
YNL306W	-0.157	179	654	-0.024	0.094
YNL307C	0.269	326	1128	0.579	0.040
YNL308C	0.353	345	1776	-0.710	-0.699
YNL309W	-0.081	273	1263	-0.002	-0.302
YNL310C	-0.391	118	525	-0.233	-0.210
YNL311C	0.015	672	2292	0.052	0.081
YNL312W	-0.292	227	822	-0.248	-0.305
YNL313C	0.483	774	2715	-0.256	-0.133
YNL314W	-0.243	176	768	-0.231	-0.165
YNL315C	-0.314	247	957	-0.016	0.130
YNL316C	0.162	275	1005	-0.143	-0.132
YNL317W	-0.138	352	1398	-0.437	-0.452
YNL318C	0.826	528	1623	0.992	-0.172
YNL320W	0.225	274	855	0.183	0.317
YNL321W	-0.151	815	2727	0.614	0.278
YNL322C	0.149	258	942	0.291	0.153
YNL323W	0.066	331	1245	0.013	-0.075
YNL325C	0.139	793	2640	-0.109	0.002
YNL326C	-0.132	322	1011	0.206	0.222
YNL327W	0.138	914	3126	0.359	0.142
YNL328C	0.613	98	441	-0.009	0.089
YNL329C	0.376	934	3093	0.122	0.050
YNL330C	0.235	385	1302	-0.052	-0.096
YNL331C	-0.090	322	1131	-0.294	-0.308
YNL332W	-0.288	274	1023	-0.134	-0.193
YNL333W	-0.377	224	897	0.359	0.201
YNL334C	-0.236	181	669	-0.240	-0.688
YNL335W	-0.192	188	678	0.025	0.128
YNL336W	0.003	375	1146	0.435	0.328
YNL339C	0.357	1441	5580	0.355	-0.045
YNR001C	-0.224	429	1440	1.442	0.920
YNR002C	-0.214	253	849	0.062	-0.074
YNR003C	-0.111	240	954	-0.542	-0.457
YNR004W	-0.111	130	441	-0.428	-0.224
YNR006W	0.127	450	1869	-0.302	-0.255
YNR007C	-0.004	252	933	0.153	-0.048
YNR008W	-0.267	532	1986	0.320	-0.298
YNR009W	-0.340	179	750	0.148	-0.005
YNR010W	-0.018	115	450	-0.466	-0.554
YNR011C	0.141	693	2631	-0.080	-0.198
YNR012W	0.191	446	1506	-0.366	-0.238
YNR013C	0.273	830	2685	0.149	0.067
YNR014W	0.005	137	639	0.269	0.036
YNR015W	-0.084	257	1155	-0.602	-0.401
YNR016C	0.659	1742	5887	0.313	0.213
YNR017W	-0.157	168	669	-0.079	0.027
YNR018W	-0.079	147	675	0.134	-0.105
YNR019W	-0.143	573	1929	-0.147	-0.077
YNR020C	0.040	210	813	0.212	-0.073
YNR021W	0.149	359	1215	0.064	0.196
YNR022C	-0.497	93	420	-0.468	0.023
YNR023W	0.077	439	1701	-0.304	-0.208
YNR024W	0.092	123	561	-0.686	-0.583
YNR026C	-0.105	386	1416	-0.003	-0.256
YNR027W	-0.191	244	954	-0.117	-0.299
YNR028W	0.171	256	927	-0.058	0.114
YNR029C	0.072	335	1290	-0.069	-0.002
YNR030W	0.237	555	1656	0.784	0.564
YNR031C	0.037	1349	4740	0.162	0.208
YNR032C-A	-0.608	62	222	-0.488	-0.179
YNR032W	-0.412	311	1107	0.260	0.040
YNR033W	-0.024	650	2364	-0.046	-0.036
YNR034W	-0.438	251	966	0.331	-0.033
YNR034W-A	-0.668	73	297	0.853	-0.120
YNR035C	-0.202	277	1029	0.152	0.185
YNR036C	-0.492	109	462	0.077	-0.118
YNR037C	-0.668	54	276	-0.203	0.070
YNR038W	0.202	515	1890	-0.696	-0.550
YNR039C	0.120	545	1818	0.453	0.505
YNR040W	-0.487	193	771	0.168	0.244
YNR041C	-0.297	329	1119	0.201	0.115
YNR043W	-0.115	320	1191	0.201	0.235
YNR044W	-0.319	666	2178	1.254	1.180
YNR045W	-0.031	371	1470	0.135	-0.041
YNR046W	0.025	97	408	-0.705	-0.304
YNR047W	0.507	684	2682	0.325	-0.024
YNR048W	0.098	307	1182	-0.176	-0.049
YNR049C	-0.168	143	633	-0.270	-0.090
YNR050C	-0.187	377	1341	0.201	0.690
YNR051C	0.402	347	1548	-0.100	0.145
YNR052C	-0.095	329	1302	0.189	0.210
YNR053C	0.057	370	1461	-0.498	-0.498
YNR054C	0.079	193	951	-0.459	-0.344
YNR055C	0.209	557	1761	0.195	0.164
YNR056C	0.139	590	1686	0.297	0.320
YNR057C	-0.501	173	714	0.111	-0.119
YNR058W	0.190	392	1443	0.059	0.016
YNR059W	0.135	518	1743	-0.115	-0.239
YNR060W	0.318	648	2160	-0.475	0.145
YNR061C	-0.663	221	660	0.095	-0.026
YNR062C	-0.231	326	984	0.321	0.591
YNR063W	-0.304	540	1824	-0.090	-0.289
YNR064C	1.386	279	873	0.554	0.785
YNR065C	0.325	984	3351	0.129	0.181
YNR066C	-0.393	400	1311	-0.122	-0.040
YNR067C	0.217	1040	3354	0.319	0.360
YNR068C	0.136	235	819	0.025	0.132
YNR069C	0.647	400	1470	0.341	-0.408
YNR070W	-0.368	1261	4002	0.475	0.240
YNR071C	0.353	296	1029	-0.101	-0.029
YNR072W	0.069	562	1695	0.154	0.105
YNR073C	0.104	412	1509	0.615	1.016
YNR074C	0.046	354	1137	0.225	0.051
YNR075W	-0.345	342	1125	0.290	-0.084
YNR076W	0.169	89	363	-0.099	-0.174
YNR077C	-0.201	78	255	-0.090	-0.508
YOL001W	0.180	253	882	0.184	-0.200
YOL002C	0.191	336	954	0.150	0.086
YOL003C	0.112	350	1137	0.241	0.377
YOL004W	0.331	1202	4611	0.315	0.159
YOL005C	-0.548	74	363	-0.455	-0.360
YOL006C	0.469	541	2310	-0.035	-0.162
YOL007C	0.023	283	1026	-0.074	0.013
YOL008W	0.007	188	624	-0.426	-0.142
YOL009C	0.024	242	816	-0.110	-0.218
YOL010W	0.296	307	1104	-0.531	-0.340
YOL011W	-0.124	638	2061	0.263	0.084
YOL012C	0.093	108	405	0.091	0.145
YOL013C	0.140	491	1656	0.403	0.269
YOL013W-A	0.333	60	192	0.181	0.363
YOL014W	0.060	114	375	-1.077	-0.165
YOL015W	0.443	482	1761	0.100	0.084
YOL016C	0.072	373	1344	0.298	0.284
YOL017W	0.119	578	2145	-0.243	-0.025
YOL018C	0.082	314	1194	-0.182	-0.130
YOL019W	-0.002	451	1656	0.255	-0.039
YOL020W	-0.107	555	1779	-0.062	-0.431
YOL021C	0.161	834	3006	-0.216	-0.154
YOL022C	0.143	330	1227	-0.430	-0.357
YOL023W	0.125	551	2031	0.234	0.289
YOL024W	0.313	159	519	-0.042	0.011
YOL025W	0.198	587	1983	-0.068	-0.099
YOL026C	-0.689	82	342	-0.193	-0.148
YOL027C	0.259	424	1722	-0.185	-0.031
YOL028C	-0.467	146	738	0.089	-0.253
YOL029C	-0.310	142	606	-0.286	-0.322
YOL030W	-0.118	445	1455	0.770	0.396
YOL031C	-0.082	341	1266	0.594	0.743
YOL032W	-0.074	191	741	-0.004	0.005
YOL033W	0.021	460	1611	0.120	0.202
YOL034W	0.357	866	3282	-0.039	-0.012
YOL036W	0.174	574	2286	0.071	-0.067
YOL038W	-0.036	185	765	-0.508	-0.267
YOL039W	-0.619	88	321	-0.033	-0.123
YOL040C	-0.101	111	429	-0.117	-0.054
YOL041C	0.047	329	1380	-0.622	-0.429
YOL042W	0.042	331	1092	0.054	0.073
YOL043C	-0.025	305	1143	-0.144	-0.035
YOL044W	-0.085	340	1152	-0.238	-0.130
YOL045W	0.266	959	3306	-0.056	0.096
YOL047C	-0.047	341	1071	0.239	0.074
YOL048C	-0.152	317	1029	0.872	0.955
YOL049W	0.374	421	1476	-0.046	-0.189
YOL051W	0.145	685	3246	-0.090	-0.034
YOL052C	0.101	302	1191	-0.054	-0.337
YOL052C-A	0.016	56	186	1.138	0.153
YOL053W	-0.118	293	1188	0.097	0.016
YOL054W	0.377	296	1221	-0.418	-0.454
YOL055C	0.102	480	1656	0.173	0.206
YOL056W	-0.295	237	912	-0.240	-0.058
YOL057W	0.466	631	2136	0.407	0.271
YOL058W	-0.752	344	1263	0.493	-0.070
YOL059W	-0.344	333	1323	-0.271	-0.319
YOL060C	0.345	574	2121	0.343	0.220
YOL061W	0.079	422	1491	-0.151	-0.233
YOL062C	0.075	428	1476	0.069	0.026
YOL063C	0.105	835	2874	-0.075	-0.110
YOL064C	-0.237	309	1074	0.011	0.187
YOL065C	-0.062	337	1155	0.077	0.040
YOL066C	-0.114	419	1776	-0.184	-0.167
YOL067C	0.516	104	534	-0.223	-0.405
YOL068C	0.255	436	1512	-0.384	-0.194
YOL069W	0.093	360	1356	0.230	-0.045
YOL070C	0.050	336	1506	0.146	0.090
YOL071W	-0.141	114	489	-0.034	-0.005
YOL072W	-0.142	364	1368	-0.278	-0.298
YOL073C	-0.203	265	969	0.319	0.593
YOL075C	0.500	1217	3885	0.055	-0.228
YOL076W	0.355	709	2391	-0.026	-0.271
YOL077C	-0.376	246	876	-0.800	-0.270
YOL077W-A	-0.118	47	207	0.018	0.020
YOL078W	0.116	907	3531	-0.095	-0.213
YOL080C	-0.304	209	870	-0.399	-0.357
YOL081W	0.163	1749	5887	0.457	0.408
YOL082W	-0.177	322	1248	0.955	0.796
YOL083W	0.032	350	1239	0.582	0.521
YOL084W	0.044	841	2976	1.433	0.628
YOL086C	-0.140	295	1047	0.208	0.320
YOL086W-A	-0.707	61	273	-0.489	-0.241
YOL087C	0.162	893	3351	0.421	0.141
YOL088C	0.075	235	834	-0.217	-0.043
YOL089C	0.256	912	3093	0.259	0.088
YOL090W	0.050	851	2895	-0.005	0.047
YOL091W	0.728	483	1830	-0.468	-0.290
YOL092W	0.312	319	927	-0.041	-0.156
YOL093W	-0.154	180	882	-0.541	-0.524
YOL094C	0.193	266	972	-0.500	-0.204
YOL095C	0.265	610	2121	-0.077	-0.165
YOL096C	-0.102	258	939	0.102	0.068
YOL097C	-0.279	356	1299	0.021	0.094
YOL098C	0.018	938	3114	0.259	0.186
YOL100W	0.299	819	3246	0.371	0.143
YOL101C	0.113	323	939	-1.180	-0.552
YOL102C	-0.104	189	693	-0.271	-0.124
YOL103W	0.183	584	1830	0.346	0.215
YOL104C	0.108	331	1059	0.303	0.182
YOL105C	0.289	509	1671	-0.044	-0.249
YOL107W	0.137	360	1029	0.425	0.189
YOL108C	-0.319	95	456	-0.202	-0.001
YOL109W	-0.500	58	342	-0.572	-0.062
YOL110W	-0.317	176	714	0.483	0.313
YOL111C	0.030	144	639	-0.015	-0.022
YOL112W	0.175	397	1479	0.192	0.118
YOL113W	-0.033	504	1968	-0.019	0.146
YOL114C	0.121	149	609	-0.146	0.181
YOL115W	0.096	468	1755	-0.012	-0.061
YOL116W	-0.071	281	1149	0.003	0.062
YOL117W	0.026	568	1938	0.430	0.434
YOL119C	-0.168	487	1506	-0.202	-0.198
YOL120C	-0.443	156	561	0.019	0.045
YOL121C	-0.578	117	435	-0.395	-0.247
YOL122C	-0.169	565	1728	0.895	0.578
YOL123W	-0.033	372	1605	-0.180	-0.055
YOL124C	-0.310	365	1302	-0.351	-0.293
YOL125W	0.024	370	1431	-0.516	-0.541
YOL126C	-0.132	340	1134	-0.353	0.051
YOL127W	-0.444	113	429	-0.506	0.138
YOL128C	0.084	323	1128	0.468	0.073
YOL129W	-0.084	199	555	0.311	0.447
YOL130W	0.314	696	2580	0.015	-0.185
YOL131W	0.000	74	327	1.595	2.191
YOL132W	0.135	425	1416	0.000	-0.267
YOL133W	-0.364	84	366	-0.468	-0.148
YOL135C	0.006	137	669	-0.674	-0.640
YOL136C	0.057	386	1194	0.194	0.113
YOL137W	0.275	519	1494	-0.091	-0.054
YOL138C	0.148	1008	4026	-0.109	0.008
YOL139C	-0.197	176	642	-0.404	-0.048
YOL140W	-0.091	355	1272	0.208	-0.127
YOL141W	0.151	610	2088	0.419	-0.144
YOL142W	0.083	214	723	-0.361	-0.267
YOL143C	-0.471	139	510	-0.859	0.150
YOL144W	0.279	346	1455	-0.590	-0.693
YOL145C	0.596	858	3234	0.138	-0.037
YOL146W	-0.393	162	585	-0.233	-0.053
YOL147C	-0.159	201	711	-0.329	0.044
YOL148C	0.073	425	1815	-0.099	-0.126
YOL149W	-0.293	189	696	-0.473	-0.294
YOL151W	-0.041	285	1029	0.178	-0.198
YOL152W	0.545	594	1863	3.487	0.314
YOL154W	0.012	236	750	0.901	0.898
YOL155C	-0.070	861	2904	0.751	0.369
YOL156W	-0.395	518	1704	0.731	0.000
YOL157C	-0.455	469	1770	-0.159	-0.395
YOL158C	0.010	580	1821	-0.370	-0.348
YOL159C	0.014	174	516	-0.234	0.180
YOL159C-A	-0.566	87	273	-0.075	-0.260
YOL161C	0.269	89	363	-0.178	-0.200
YOL162W	0.053	219	648	-0.232	0.000
YOL163W	0.058	150	510	0.111	-0.264
YOL164W	-0.076	519	1941	-0.168	-0.178
YOL165C	0.335	120	432	-0.106	-0.114
YOR001W	0.360	607	2202	-0.262	-0.487
YOR002W	-0.215	568	1635	0.448	0.291
YOR003W	-0.006	425	1437	-0.008	-0.133
YOR004W	0.006	185	765	-1.008	-0.502
YOR005C	0.266	802	2835	-0.120	-0.150
YOR006C	-0.191	228	942	-0.617	-0.490
YOR007C	0.115	261	1041	-0.459	-0.178
YOR008C	0.079	294	1137	0.267	-0.173
YOR008C-A	-0.240	77	225	-0.485	-0.473
YOR009W	0.020	451	1464	-0.197	-0.258
YOR010C	-0.122	257	756	0.555	0.367
YOR011W	0.234	1399	4185	0.554	0.261
YOR012W	-0.231	112	414	-0.340	0.224
YOR014W	0.204	631	2274	0.518	0.150
YOR016C	-0.003	198	624	0.037	0.019
YOR017W	0.058	648	2403	-0.014	0.214
YOR018W	0.088	693	2514	0.230	0.178
YOR019W	0.135	564	2193	-0.238	-0.085
YOR020C	-0.366	93	321	-0.364	0.035
YOR021C	-0.274	175	642	-0.473	-0.182
YOR022C	0.182	588	2148	-0.057	-0.031
YOR023C	0.007	402	1701	-0.263	-0.103
YOR025W	0.109	340	1344	-0.117	0.153
YOR026W	-0.022	286	1026	0.031	0.034
YOR027W	0.216	403	1770	-0.404	-0.091
YOR028C	-0.052	225	888	-0.356	-0.507
YOR030W	0.564	547	1860	0.463	-0.095
YOR031W	0.261	53	210	-0.108	-0.303
YOR032C	0.281	336	1305	0.440	0.573
YOR033C	0.236	543	2109	-0.174	-0.189
YOR034C	0.338	699	2250	-0.017	-0.018
YOR035C	0.170	688	2370	0.164	0.019
YOR036W	-0.132	223	867	0.050	0.166
YOR037W	-0.242	311	1101	0.086	0.159
YOR038C	0.384	739	2628	0.104	0.028
YOR039W	0.012	231	777	-0.009	0.138
YOR040W	-0.997	223	858	0.433	-0.001
YOR042W	-0.074	246	1236	0.120	0.057
YOR043W	0.027	415	1461	-0.214	-0.165
YOR044W	0.081	150	474	-0.028	0.258
YOR045W	-0.779	49	186	-0.206	0.114
YOR046C	-0.011	401	1449	-0.113	0.025
YOR047C	0.037	337	1335	-0.025	0.013
YOR048C	-0.074	804	3021	-0.120	-0.151
YOR049C	-0.342	362	1065	0.579	0.109
YOR051C	0.198	314	1239	-0.292	-0.295
YOR052C	-0.109	103	453	-0.129	0.108
YOR054C	0.040	469	2025	0.577	0.453
YOR056C	0.089	307	1380	-0.844	-0.656
YOR057W	-0.047	326	1188	0.045	0.141
YOR058C	0.272	678	2658	0.135	-0.035
YOR059C	-0.029	389	1353	-0.327	-0.196
YOR060C	-0.053	205	774	-0.101	0.236
YOR061W	-0.308	276	1020	-0.002	-0.147
YOR062C	-0.213	221	807	-0.013	0.039
YOR063W	-0.136	300	1164	0.161	0.089
YOR064C	-0.109	163	660	-0.270	-0.250
YOR065W	0.203	252	930	0.812	0.485
YOR066W	-0.318	459	1890	0.317	-0.026
YOR067C	-0.083	623	1734	0.687	0.483
YOR068C	0.294	115	345	-0.514	-0.554
YOR069W	0.178	495	2028	-0.459	-0.291
YOR070C	-0.047	520	1914	0.116	0.051
YOR071C	0.197	593	1797	0.265	0.036
YOR073W	0.098	413	1773	-0.261	-0.175
YOR074C	0.156	257	915	0.073	0.092
YOR075W	0.114	285	1041	-0.362	-0.122
YOR076C	-0.033	636	2244	0.053	0.064
YOR077W	0.012	163	699	-0.053	0.054
YOR078W	0.023	134	645	-0.787	-0.612
YOR079C	-0.012	321	942	-0.085	0.198
YOR080W	0.013	632	2199	-0.044	0.143
YOR081C	0.225	625	2250	0.266	0.052
YOR083W	-0.372	145	888	0.375	0.276
YOR084W	-0.128	267	1164	0.391	0.150
YOR085W	0.162	330	1053	0.252	0.262
YOR086C	0.336	989	3561	0.707	0.560
YOR087W	-0.349	630	2028	1.011	-0.037
YOR089C	0.188	154	633	-0.158	-0.205
YOR090C	0.228	454	1719	0.109	0.090
YOR091W	-0.225	176	1038	-0.622	-0.471
YOR092W	-0.138	553	1842	0.249	0.056
YOR093C	0.084	1495	4947	0.399	0.318
YOR094W	0.041	143	552	-0.658	-0.448
YOR095C	-0.206	227	777	-0.318	-0.080
YOR096W	-0.224	164	573	-0.127	0.150
YOR097C	-0.357	143	528	0.049	0.185
YOR098C	-0.006	820	3231	0.114	-0.017
YOR099W	-0.086	363	1182	0.651	0.297
YOR100C	-0.355	287	984	0.281	-0.039
YOR101W	0.154	240	930	-0.109	-0.172
YOR103C	-0.177	143	393	-0.008	0.335
YOR104W	0.293	226	849	-0.080	-0.062
YOR106W	-0.277	180	852	-0.374	-0.235
YOR107W	-0.085	229	930	0.888	0.378
YOR108W	-0.008	515	1815	-0.189	-0.134
YOR109W	0.002	964	3324	0.185	0.096
YOR110W	0.033	324	1308	0.011	-0.012
YOR111W	-0.245	196	699	-0.007	-0.200
YOR112W	-0.165	637	2286	0.121	-0.012
YOR113W	0.425	667	2745	0.451	0.101
YOR114W	0.087	230	885	0.001	0.165
YOR115C	-0.070	228	807	-0.485	0.052
YOR116C	0.082	1305	4383	0.209	0.124
YOR117W	0.150	356	1305	-0.125	-0.011
YOR118W	0.018	481	1704	0.123	0.035
YOR119C	0.466	395	1455	-0.514	-0.378
YOR120W	-0.031	254	939	0.122	-0.212
YOR122C	-0.373	106	381	0.169	0.274
YOR123C	0.293	284	1395	-0.170	-0.222
YOR124C	0.197	1090	3819	0.170	0.424
YOR125C	-0.298	185	702	0.475	0.393
YOR126C	-0.126	199	717	0.110	0.050
YOR127W	0.462	816	3024	-0.058	0.104
YOR128C	-0.024	485	1716	0.314	0.370
YOR129C	0.162	804	2682	0.153	0.332
YOR130C	-0.077	246	879	-0.279	-0.219
YOR131C	-0.409	170	657	-0.298	-0.080
YOR132W	0.075	396	1656	0.000	-0.071
YOR133W	0.008	708	2529	0.341	0.080
YOR134W	1.317	331	1230	0.158	0.219
YOR136W	-0.194	328	1110	0.563	0.239
YOR137C	-0.009	552	1869	0.678	0.412
YOR138C	-0.107	494	2016	-0.102	-0.050
YOR140W	-0.265	541	2301	0.110	0.064
YOR141C	0.196	696	2646	-0.212	-0.113
YOR142W	-0.138	277	990	0.840	0.635
YOR143C	0.122	291	960	-0.336	0.112
YOR144C	0.169	651	2376	-0.152	0.131
YOR145C	-0.297	202	825	-0.534	-0.626
YOR147W	0.281	567	1869	-0.077	0.020
YOR148C	-0.200	130	558	-0.542	-0.517
YOR149C	0.058	514	1551	0.192	0.130
YOR150W	0.092	130	492	0.045	0.187
YOR151C	0.118	1095	3675	0.159	0.148
YOR152C	0.107	265	771	0.534	0.642
YOR153W	-0.164	1432	4536	-0.047	-0.430
YOR154W	0.087	473	1764	-1.407	-0.178
YOR155C	-0.013	389	1353	0.400	0.181
YOR156C	0.234	557	2181	0.040	0.100
YOR157C	0.202	208	786	-0.223	0.132
YOR158W	0.056	240	957	0.097	0.159
YOR159C	-0.373	69	285	-0.354	-0.434
YOR160W	0.425	931	2919	-0.048	-0.045
YOR161C	0.230	515	1620	0.190	-0.316
YOR162C	0.301	686	2433	-0.161	-0.104
YOR163W	-0.246	127	567	-0.152	0.118
YOR164C	0.098	303	939	-0.090	0.192
YOR165W	0.247	686	2331	0.194	0.053
YOR166C	-0.072	390	1377	0.073	-0.098
YOR167C	-0.433	53	204	-0.243	-0.165
YOR168W	-0.174	692	2430	0.016	0.060
YOR171C	0.276	524	1875	0.146	-0.109
YOR172W	0.286	686	2361	0.178	0.141
YOR173W	-0.012	291	1062	1.120	0.701
YOR174W	-0.446	202	855	-0.212	0.137
YOR175C	0.382	584	1860	0.260	0.304
YOR176W	0.018	329	1182	0.599	0.360
YOR177C	0.107	326	1395	-0.032	-0.401
YOR178C	-0.026	702	2382	1.350	0.341
YOR179C	0.037	131	567	-0.923	-0.543
YOR180C	0.217	243	816	-0.004	-0.183
YOR181W	0.219	430	1902	0.410	0.099
YOR182C	-0.860	46	192	-0.635	-0.239
YOR183W	-0.074	98	390	-0.132	0.240
YOR184W	-0.116	339	1188	0.111	0.206
YOR185C	-0.326	188	663	1.088	1.017
YOR186W	-0.101	122	435	0.192	0.281
YOR187W	-0.150	376	1314	0.661	0.318
YOR188W	0.120	852	3414	-0.015	-0.193
YOR189W	-0.451	67	351	-0.286	-0.190
YOR190W	0.249	384	1338	-0.111	-0.158
YOR191W	0.209	1235	4860	0.079	0.041
YOR192C	0.605	622	1800	0.306	0.048
YOR193W	0.287	333	1131	0.195	0.450
YOR194C	0.285	184	861	-0.116	-0.038
YOR195W	0.100	585	2466	-0.131	0.103
YOR196C	-0.020	328	1245	-0.125	-0.121
YOR197W	0.336	348	1299	0.007	0.058
YOR198C	0.146	318	1413	0.596	0.302
YOR201C	-0.360	311	1239	0.025	-0.127
YOR202W	-0.792	157	663	-0.217	-0.493
YOR204W	0.004	484	1815	0.492	-0.114
YOR205C	0.289	456	1671	-0.181	-0.107
YOR206W	-0.092	587	2133	-0.486	-0.297
YOR207C	0.343	1047	3450	-0.201	-0.204
YOR208W	-0.008	668	2253	0.337	0.265
YOR209C	0.241	367	1290	0.072	0.083
YOR210W	-0.428	62	213	-0.642	-0.296
YOR211C	0.348	738	2646	0.010	-0.037
YOR212W	0.066	358	1272	-0.047	0.030
YOR213C	-0.079	200	747	0.103	-0.378
YOR214C	0.340	221	711	0.068	0.434
YOR215C	-0.319	131	558	0.338	0.094
YOR216C	0.122	302	1455	-0.205	-0.131
YOR217W	0.126	669	2586	0.110	0.049
YOR219C	0.079	790	2796	0.320	0.158
YOR220W	-0.173	221	798	-0.109	-0.043
YOR221C	0.082	298	1083	-0.197	-0.088
YOR222W	-0.373	243	924	-0.611	-0.238
YOR223W	0.041	211	879	0.267	0.012
YOR224C	-0.037	127	441	-0.374	-0.088
YOR226C	-0.324	108	471	-0.835	-0.697
YOR227W	0.254	1036	3741	1.062	0.580
YOR228C	-0.086	271	909	0.263	0.029
YOR229W	0.185	335	1404	-0.120	-0.335
YOR230W	-0.123	360	1314	1.061	0.609
YOR231W	0.342	414	1527	0.095	-0.011
YOR232W	-0.178	169	687	-0.120	0.446
YOR233W	0.134	601	2403	-0.158	-0.186
YOR234C	-0.493	90	324	-0.510	0.150
YOR236W	-0.317	157	636	0.220	0.120
YOR237W	0.352	366	1305	-1.149	-0.720
YOR238W	-0.237	253	912	-0.458	-0.134
YOR239W	0.020	436	1887	0.300	0.112
YOR241W	0.182	455	1647	-0.162	-0.143
YOR242C	0.288	315	1116	-1.019	-0.664
YOR243C	0.207	557	2031	-0.388	-0.066
YOR244W	0.066	358	1338	-0.164	-0.115
YOR245C	0.036	387	1257	0.364	0.195
YOR246C	-0.138	273	993	-0.068	-0.093
YOR247W	-0.100	174	633	0.468	-0.112
YOR249C	0.227	619	2058	-0.113	0.029
YOR250C	-0.258	380	1338	-0.063	-0.119
YOR251C	0.087	255	915	-0.130	-0.199
YOR252W	-0.193	125	537	-0.835	-0.504
YOR253W	-0.491	151	531	-0.371	-0.188
YOR254C	0.016	593	1992	-0.079	0.036
YOR255W	0.505	216	837	-0.006	0.706
YOR256C	0.247	719	2430	0.191	0.015
YOR257W	0.144	132	486	-0.299	-0.140
YOR258W	-0.219	189	654	-0.662	-0.059
YOR259C	-0.018	332	1314	-0.035	0.030
YOR260W	0.380	495	1737	-0.142	0.071
YOR261C	0.037	278	1017	-0.441	0.265
YOR262W	-0.015	307	1044	-0.199	-0.007
YOR264W	-0.082	332	1293	-0.176	-0.245
YOR265W	-0.517	71	321	-0.777	-0.434
YOR266W	-0.155	362	1272	-0.032	-0.045
YOR267C	0.024	590	2280	0.286	0.202
YOR268C	-0.109	127	399	-0.056	-0.124
YOR269W	0.559	426	1485	0.214	-0.077
YOR270C	0.160	829	2523	0.208	0.170
YOR271C	0.004	264	984	0.104	0.151
YOR272W	-0.121	377	1383	-0.516	-0.488
YOR273C	0.130	602	1980	1.384	0.737
YOR274W	0.139	320	1287	-0.265	-0.332
YOR275C	0.348	526	1986	-0.067	-0.030
YOR276W	-0.371	121	486	-0.433	-0.279
YOR278W	-0.198	229	828	-0.473	-0.152
YOR279C	0.033	220	933	-0.479	-0.299
YOR280C	-0.012	229	801	-0.024	-0.008
YOR281C	0.103	206	861	-0.015	-0.088
YOR283W	0.006	200	693	-0.099	-0.078
YOR284W	-0.135	201	732	-0.528	-0.195
YOR285W	-0.418	122	420	0.177	0.298
YOR286W	-0.629	116	450	-0.373	-0.448
YOR287C	-0.027	187	903	-0.630	-0.455
YOR288C	0.136	278	957	0.548	0.876
YOR289W	-0.317	218	756	0.682	0.349
YOR290C	-0.149	1301	5112	0.347	-0.050
YOR291W	0.110	1372	4419	0.476	0.286
YOR292C	-0.082	302	930	0.688	0.505
YOR293W	-0.803	75	318	-0.046	-0.186
YOR294W	0.257	139	612	-0.451	-0.321
YOR295W	-0.134	162	687	-0.145	0.073
YOR296W	0.344	1114	3870	0.159	0.227
YOR297C	0.128	195	579	-0.011	0.173
YOR298C-A	-0.270	95	456	-0.871	-0.907
YOR298W	0.528	426	1440	-0.575	-0.083
YOR299W	0.050	615	2241	0.132	0.061
YOR301W	-0.112	320	1308	0.040	-0.197
YOR302W	0.003	20	78	0.138	-0.281
YOR303W	0.015	358	1236	0.048	0.112
YOR304C-A	0.189	49	231	0.084	-0.546
YOR304W	0.187	856	3363	-0.187	-0.181
YOR305W	0.075	204	729	-0.225	0.114
YOR306C	0.315	522	1566	-0.180	-0.352
YOR307C	0.190	443	1362	0.154	0.020
YOR308C	0.482	389	1764	0.084	-0.159
YOR310C	-0.207	407	1536	-0.242	0.096
YOR311C	0.114	277	873	0.139	0.031
YOR312C	-0.365	139	519	-0.426	-0.044
YOR313C	-0.059	268	1017	1.006	0.767
YOR315W	0.190	269	1041	0.493	0.622
YOR316C	0.150	392	1320	0.080	-0.373
YOR317W	0.381	608	2103	0.931	0.264
YOR319W	-0.247	180	642	-0.342	-0.141
YOR320C	-0.074	449	1476	0.302	0.307
YOR321W	0.202	705	2262	0.638	0.413
YOR322C	-0.016	646	2457	-0.219	-0.224
YOR323C	0.230	382	1371	-0.204	-0.171
YOR324C	0.141	506	1809	0.092	-0.012
YOR326W	0.096	1289	4725	0.369	0.319
YOR327C	-0.227	89	348	-0.506	-0.218
YOR328W	0.171	1373	4695	0.051	-0.066
YOR329C	0.041	666	2619	0.248	0.129
YOR330C	0.529	979	3765	0.193	-0.318
YOR332W	-0.097	162	702	-0.155	-0.285
YOR334W	0.087	415	1413	0.384	0.409
YOR335C	0.234	847	2877	0.294	0.274
YOR336W	0.503	1259	4098	0.606	0.467
YOR337W	0.283	609	2280	-0.190	-0.355
YOR338W	0.199	280	1092	-0.342	-0.526
YOR339C	0.073	129	471	-0.701	-0.431
YOR340C	0.204	255	981	-0.804	-0.219
YOR341W	0.198	1480	4995	-0.023	0.051
YOR342C	0.136	261	960	-0.325	-0.235
YOR344C	0.095	216	876	0.461	0.294
YOR346W	0.341	824	2958	0.168	0.185
YOR347C	0.102	394	1521	0.562	0.116
YOR348C	0.172	499	1884	0.251	0.042
YOR349W	0.301	902	3045	-0.366	-0.248
YOR350C	0.294	621	1992	0.083	0.267
YOR351C	0.000	437	1494	0.632	-0.068
YOR352W	0.061	294	1032	0.203	0.355
YOR353C	0.101	623	2376	-0.202	0.071
YOR354C	0.255	611	2079	0.356	0.312
YOR355W	-0.078	432	1569	0.065	-0.038
YOR356W	-0.267	506	1896	0.327	0.217
YOR357C	-0.666	132	489	-0.340	0.002
YOR358W	-0.011	148	729	0.219	-0.114
YOR359W	-0.051	427	1572	-0.219	-0.162
YOR360C	-0.005	494	1581	0.011	0.149
YOR361C	0.325	667	2292	-0.371	-0.358
YOR362C	-0.481	222	867	-0.304	0.091
YOR363C	0.021	866	2991	0.317	0.181
YOR365C	-0.162	725	2112	-0.313	-0.141
YOR367W	-0.246	161	603	0.009	0.066
YOR368W	-0.145	343	1206	-0.014	-0.020
YOR369C	-0.363	126	432	-0.510	0.213
YOR370C	-0.062	515	1812	0.034	-0.049
YOR371C	0.320	762	2694	0.062	-0.128
YOR372C	0.344	432	1665	0.222	0.127
YOR373W	-0.095	645	2556	-0.005	0.180
YOR374W	-0.042	436	1560	1.186	0.767
YOR375C	-0.087	376	1365	0.464	0.330
YOR377W	0.337	474	1578	-0.617	-0.134
YOR378W	0.043	488	1548	0.422	0.751
YOR380W	0.136	442	1641	0.166	-0.029
YOR381W	0.228	678	2136	-0.097	-0.005
YOR382W	-0.164	132	462	0.116	-0.162
YOR383C	0.325	176	615	0.479	0.057
YOR384W	-0.169	590	2085	0.960	1.295
YOR385W	0.158	268	873	-0.377	-0.158
YOR386W	0.567	478	1698	0.386	0.435
YOR387C	-0.494	203	621	1.391	3.378
YOR388C	0.343	290	1131	0.635	0.528
YOR389W	0.039	499	1875	0.630	0.271
YOR390W	0.130	398	1128	-0.068	-0.296
YOR391C	-0.181	187	714	0.522	0.140
YOR393W	-0.334	343	1314	0.737	0.421
YOR394W	0.113	144	495	-0.004	-0.024
YOR396W	0.327	1381	5391	0.324	-0.056
YPL001W	0.094	340	1125	-0.562	-0.215
YPL002C	-0.149	213	702	-0.004	0.065
YPL003W	0.076	412	1389	0.145	-0.058
YPL004C	0.045	265	1026	0.383	0.154
YPL005W	0.047	511	1821	-0.097	0.084
YPL006W	0.120	1141	3513	0.734	0.480
YPL007C	-0.045	524	1767	-0.019	0.153
YPL008W	0.413	735	2586	0.003	-0.015
YPL009C	0.187	775	3117	-0.036	-0.049
YPL010W	-0.247	167	570	-0.111	0.299
YPL011C	0.030	272	1062	-0.503	-0.279
YPL012W	0.571	1102	3687	-0.226	-0.069
YPL013C	-0.108	88	366	-0.343	-0.256
YPL014W	-0.264	304	1146	0.174	0.156
YPL015C	0.116	299	1074	0.344	-0.140
YPL016W	0.010	1084	3945	0.151	0.022
YPL017C	0.074	395	1500	0.784	-0.083
YPL018W	-0.476	289	1110	0.625	0.138
YPL019C	0.179	739	2508	0.559	0.818
YPL020C	0.160	492	1866	-0.315	-0.100
YPL021W	0.000	144	564	0.000	0.000
YPL022W	0.133	912	3303	-0.064	-0.178
YPL023C	0.000	540	1974	0.018	-0.060
YPL024W	-0.223	189	726	-0.196	-0.265
YPL026C	0.407	416	1509	0.341	0.074
YPL027W	-0.254	198	738	-0.494	-0.151
YPL028W	0.064	349	1197	0.249	0.370
YPL029W	0.017	608	2214	-0.235	-0.021
YPL030W	0.018	467	1704	-0.232	-0.212
YPL031C	-0.373	228	918	0.003	-0.179
YPL032C	-0.202	642	2478	0.227	-0.006
YPL033C	-0.021	257	846	0.134	0.255
YPL034W	-0.070	131	498	-0.141	-0.153
YPL036W	0.294	890	2844	0.548	0.087
YPL037C	-0.243	110	474	-0.384	-0.212
YPL038W	-0.382	108	534	-0.628	-0.472
YPL039W	-0.055	262	951	-0.053	0.053
YPL040C	0.218	813	3009	0.217	0.211
YPL041C	0.023	184	624	-0.077	-0.268
YPL042C	0.193	419	1668	-0.025	-0.044
YPL043W	0.268	477	2058	-0.449	-0.418
YPL045W	0.520	685	2397	-0.064	-0.102
YPL046C	-0.314	81	300	-0.155	0.008
YPL047W	-0.236	79	300	-0.338	0.224
YPL048W	-0.085	304	1248	0.481	0.177
YPL049C	0.059	272	1359	-0.079	-0.106
YPL050C	-0.144	328	1188	0.040	0.136
YPL051W	-0.083	155	597	-0.629	-0.215
YPL052W	-0.075	278	879	-0.673	-0.072
YPL053C	-0.119	396	1341	0.199	0.148
YPL054W	0.002	267	906	0.986	0.683
YPL055C	-0.202	186	999	0.006	-0.075
YPL056C	-0.172	96	306	-0.079	-0.192
YPL057C	0.492	349	1149	0.206	0.019
YPL058C	0.335	1510	4536	1.238	0.371
YPL059W	-0.140	125	453	-0.265	0.140
YPL060W	-0.099	348	1242	-0.846	-0.371
YPL061W	0.091	409	1503	0.288	0.224
YPL063W	0.313	365	1431	-0.081	0.005
YPL064C	-0.007	216	906	-0.312	-0.273
YPL065W	0.215	193	729	-0.066	-0.108
YPL066W	0.035	394	1440	0.121	0.294
YPL067C	-0.444	139	597	-0.042	-0.374
YPL068C	-0.277	206	882	-0.850	-0.546
YPL069C	0.014	296	1008	0.066	-0.006
YPL070W	0.066	514	1839	-0.173	0.166
YPL071C	-0.033	122	471	-0.597	0.095
YPL072W	0.017	401	1500	0.030	0.045
YPL074W	-0.035	563	2265	-0.161	-0.046
YPL075W	0.492	653	2358	0.222	0.133
YPL076W	-0.055	299	843	0.223	0.197
YPL077C	-0.215	150	723	-0.127	-0.052
YPL078C	-0.197	218	735	0.200	0.209
YPL079W	-0.408	124	483	-0.080	-0.120
YPL081W	-0.174	155	594	-0.641	-0.420
YPL082C	0.369	1584	5604	0.029	-0.158
YPL083C	0.196	388	1404	0.012	-0.225
YPL084W	0.229	695	2535	0.100	-0.115
YPL085W	-0.035	1466	5887	0.384	0.225
YPL086C	0.106	490	1674	-0.301	-0.125
YPL087W	-0.346	327	954	0.756	0.713
YPL088W	0.133	279	1029	-0.308	-0.171
YPL089C	-0.101	487	2031	-0.183	-0.212
YPL090C	-0.160	176	711	-0.120	0.002
YPL091W	-0.024	412	1452	-0.086	0.198
YPL092W	0.302	452	1377	0.121	-0.024
YPL093W	0.182	513	1944	-0.239	-0.299
YPL094C	-0.169	220	825	0.208	0.048
YPL095C	-0.133	386	1371	0.818	0.713
YPL096W	-0.021	301	1092	-0.029	0.004
YPL097W	0.295	431	1479	0.136	0.178
YPL098C	-0.176	87	342	-0.160	-0.021
YPL099C	-0.546	147	549	-0.379	-0.428
YPL100W	0.114	419	1491	-0.181	-0.198
YPL101W	0.130	341	1371	-0.410	-0.495
YPL103C	-0.017	385	1407	0.041	0.013
YPL104W	0.256	545	1977	0.071	0.074
YPL105C	-0.152	630	2550	-0.057	-0.189
YPL106C	0.328	562	2082	0.109	0.249
YPL107W	-0.013	167	747	-0.105	-0.174
YPL108W	-0.303	116	507	-0.445	-0.344
YPL109C	0.583	609	1974	0.278	0.252
YPL110C	0.037	1017	3672	-0.028	-0.056
YPL111W	-0.395	257	1002	-0.651	-0.256
YPL112C	-0.055	339	1185	-0.388	-0.175
YPL113C	-0.213	336	1191	0.185	0.298
YPL115C	0.097	961	3387	0.363	0.144
YPL116W	0.269	542	2094	0.278	-0.126
YPL117C	-0.145	246	867	-0.438	-0.109
YPL118W	0.044	270	1035	-0.042	-0.106
YPL119C	0.158	492	1854	1.102	0.175
YPL120W	0.029	440	1674	-0.008	0.066
YPL121C	0.039	150	669	0.357	0.273
YPL122C	0.034	443	1542	-0.143	-0.003
YPL123C	0.167	376	1305	0.817	0.639
YPL124W	-0.271	174	762	-0.372	-0.137
YPL125W	0.202	965	3099	-0.188	0.106
YPL126W	0.043	786	2691	-0.382	-0.047
YPL127C	-0.379	146	777	0.148	-0.009
YPL128C	0.316	441	1689	0.127	-0.008
YPL129W	0.047	178	735	-0.221	-0.102
YPL130W	0.354	207	672	-0.344	-0.127
YPL131W	-0.078	231	894	-0.089	-0.037
YPL132W	-0.468	262	903	0.285	0.306
YPL133C	-0.158	347	1341	0.024	-0.265
YPL134C	0.032	254	933	0.411	0.313
YPL135W	-0.147	127	498	-0.219	-0.296
YPL137C	0.115	1074	3831	0.139	-0.011
YPL138C	-0.006	268	1062	-0.366	-0.451
YPL139C	0.263	401	1383	0.029	-0.101
YPL140C	0.192	389	1521	0.131	-0.092
YPL141C	0.250	633	2598	0.170	0.022
YPL143W	0.016	86	324	-0.375	-0.162
YPL144W	-0.400	130	447	-0.254	-0.181
YPL145C	0.145	377	1305	0.395	-0.007
YPL146C	0.362	300	1368	-0.780	-0.839
YPL147W	0.138	798	2613	0.127	0.183
YPL148C	-0.271	154	522	-0.178	-0.153
YPL149W	-0.188	275	885	-0.506	-0.195
YPL150W	0.319	731	2706	-0.108	-0.139
YPL151C	0.058	355	1356	-0.528	-0.374
YPL152W	-0.037	325	1077	0.056	0.089
YPL153C	0.249	648	2466	0.118	0.016
YPL154C	0.202	373	1218	0.981	0.762
YPL155C	0.391	508	2121	0.299	0.282
YPL156C	0.220	233	855	-0.140	-0.007
YPL157W	-0.075	244	948	-0.135	-0.339
YPL158C	0.488	568	2277	0.192	0.247
YPL159C	0.310	187	762	0.658	0.211
YPL160W	0.364	930	3273	0.366	0.083
YPL161C	0.094	556	1902	-0.353	-0.143
YPL162C	-0.240	261	822	0.119	-0.106
YPL163C	0.168	209	783	0.178	0.230
YPL164C	0.498	602	2148	-0.061	0.169
YPL165C	0.221	346	1122	0.433	1.018
YPL166W	-0.603	174	642	0.996	0.570
YPL167C	0.223	1288	4515	0.010	0.064
YPL168W	0.123	336	1293	-0.147	-0.034
YPL169C	0.195	475	1800	-0.161	-0.134
YPL170W	-0.344	118	459	-0.210	0.101
YPL171C	-0.527	313	1203	0.243	0.320
YPL172C	-0.240	402	1389	0.505	0.310
YPL173W	-0.088	216	894	0.044	0.012
YPL174C	0.322	713	2607	-0.085	-0.006
YPL175W	0.115	401	1359	-0.412	-0.390
YPL176C	0.060	637	2352	-0.062	-0.181
YPL177C	-0.046	222	921	0.181	0.172
YPL178W	-0.231	178	627	-0.390	-0.029
YPL179W	0.354	495	1650	0.226	0.252
YPL180W	0.042	594	2400	-0.120	0.129
YPL181W	0.107	306	1521	-0.068	-0.331
YPL183C	0.110	941	3042	-0.272	-0.315
YPL183W-A	-0.147	72	282	-0.398	-0.230
YPL184C	0.080	543	1839	0.534	0.323
YPL186C	-0.165	205	915	0.740	0.209
YPL187W	-0.355	122	498	0.885	0.214
YPL188W	-0.294	364	1245	0.146	-0.049
YPL189W	0.134	611	1830	-0.026	-0.002
YPL190C	-0.281	551	2409	0.099	-0.145
YPL191C	0.239	316	1083	0.296	0.208
YPL192C	0.000	92	402	0.000	-0.301
YPL193W	0.171	279	1146	-0.236	-0.392
YPL194W	0.409	460	1839	0.181	0.088
YPL195W	0.652	816	2799	0.028	-0.099
YPL196W	-0.373	224	822	-0.161	-0.133
YPL198W	0.126	191	735	-0.048	0.268
YPL199C	-0.324	170	723	-0.323	-0.217
YPL200W	0.334	147	471	0.080	0.758
YPL201C	0.005	406	1386	-0.438	-0.403
YPL202C	-0.278	334	1251	-0.216	-0.181
YPL203W	0.042	318	1143	0.961	0.895
YPL204W	-0.241	374	1485	-0.190	-0.133
YPL206C	-0.242	302	966	0.408	0.241
YPL207W	0.232	686	2433	-0.260	-0.190
YPL208W	-0.043	516	1752	0.144	0.184
YPL209C	0.004	271	1104	-0.201	-0.035
YPL210C	0.338	523	1923	-0.398	-0.287
YPL211W	-0.028	166	546	-0.478	-0.350
YPL212C	0.169	403	1635	-0.281	-0.396
YPL213W	-0.007	186	717	-0.247	-0.042
YPL214C	-0.084	474	1623	-0.096	-0.149
YPL215W	0.059	280	1008	-0.007	0.042
YPL216W	0.166	911	3309	-0.134	0.065
YPL217C	0.261	880	3552	-0.323	-0.277
YPL218W	-0.029	193	573	-0.185	0.296
YPL219W	0.107	385	1479	0.290	0.119
YPL220W	-0.100	198	654	-0.184	0.348
YPL221W	0.042	705	2382	0.209	0.050
YPL222W	-0.077	523	2067	0.193	0.108
YPL223C	-0.421	96	507	1.172	0.617
YPL224C	-0.268	415	1455	0.204	0.185
YPL225W	-0.283	125	441	-0.492	-0.127
YPL226W	0.076	1046	3591	0.237	0.142
YPL227C	-0.032	301	1005	0.040	0.314
YPL228W	0.243	419	1650	-0.074	-0.093
YPL229W	0.173	167	621	0.017	0.095
YPL230W	0.200	303	1176	0.452	0.115
YPL231W	0.364	1605	5664	0.385	0.289
YPL232W	0.081	188	873	-0.065	-0.120
YPL233W	-0.311	142	651	-0.441	-0.136
YPL234C	0.204	179	495	0.247	0.083
YPL235W	0.327	392	1416	-0.188	-0.213
YPL236C	-0.009	327	1095	0.324	0.158
YPL237W	-0.250	227	858	-0.157	-0.030
YPL239W	0.076	138	603	-0.682	-0.502
YPL240C	-0.107	574	2130	-0.348	0.034
YPL241C	-0.116	242	807	-0.296	-0.103
YPL242C	0.254	1283	4488	-0.054	0.059
YPL243W	0.146	492	1800	-0.615	-0.357
YPL244C	-0.161	310	1020	0.208	0.276
YPL245W	-0.163	379	1365	-0.337	-0.304
YPL246C	0.032	240	789	0.560	0.103
YPL247C	0.004	386	1572	0.467	0.216
YPL248C	0.117	740	2646	0.531	0.349
YPL249C	0.363	646	2685	0.176	0.160
YPL249C-A	-0.423	68	303	-0.288	-0.317
YPL250C	-0.206	113	411	0.545	0.747
YPL252C	0.080	120	519	-0.108	-0.061
YPL253C	0.087	510	1944	0.034	0.136
YPL254W	0.028	393	1467	-0.213	-0.058
YPL255W	0.090	282	1158	-0.002	0.117
YPL256C	-0.058	450	1638	0.362	0.339
YPL257W	-0.433	199	582	0.563	-0.191
YPL258C	0.238	453	1656	-0.039	-0.239
YPL259C	0.008	396	1428	-0.110	-0.276
YPL260W	0.056	454	1656	0.123	0.068
YPL262W	-0.291	398	1467	0.613	0.270
YPL263C	0.285	481	1956	-0.431	-0.374
YPL264C	0.141	355	1062	0.307	0.010
YPL265W	0.068	631	1827	0.604	0.619
YPL266W	0.033	254	957	-0.736	-0.446
YPL267W	-0.152	139	630	-0.569	-0.393
YPL268W	-0.099	757	2610	0.067	0.063
YPL269W	-0.228	512	1935	-0.222	-0.379
YPL270W	0.200	701	2322	0.101	0.190
YPL271W	-0.452	53	189	-0.034	-0.176
YPL272C	0.161	472	1554	-0.024	-0.040
YPL273W	-0.348	279	978	-0.141	0.119
YPL274W	-0.014	583	1764	0.614	0.353
YPL277C	-0.108	383	1464	0.805	0.299
YPL278C	-0.099	87	303	0.579	0.294
YPL279C	0.164	397	1128	0.022	-0.212
YPL280W	-0.074	189	714	0.306	0.133
YPL281C	0.137	343	1314	0.671	0.418
YPL282C	0.043	144	495	0.016	-0.033
YPL283C	0.320	1440	5580	0.361	-0.049
YPR001W	-0.257	416	1461	0.247	0.252
YPR002W	-0.295	428	1551	-0.054	-0.045
YPR003C	0.229	700	2265	0.319	0.125
YPR004C	-0.144	308	1035	0.413	0.258
YPR005C	0.169	232	885	0.150	-0.039
YPR006C	-0.388	459	1728	0.296	0.460
YPR007C	0.298	557	2043	-0.226	0.263
YPR008W	0.043	519	2085	-0.047	0.034
YPR009W	-0.165	221	807	-0.158	0.114
YPR010C	0.299	1100	3612	0.063	-0.041
YPR011C	0.139	272	981	0.199	-0.070
YPR013C	0.474	231	954	-0.210	0.022
YPR015C	0.006	185	744	0.111	-0.013
YPR016C	0.025	226	738	-0.409	-0.257
YPR017C	-0.338	128	432	-0.245	-0.418
YPR018W	0.082	378	1821	-0.131	-0.215
YPR019W	0.158	795	2802	0.044	-0.030
YPR020W	-0.280	105	348	-0.658	0.001
YPR021C	0.366	833	2709	0.575	0.218
YPR022C	0.154	945	3402	0.081	0.136
YPR023C	-0.027	300	1206	0.165	0.035
YPR024W	0.162	604	2244	-0.161	-0.442
YPR025C	-0.014	302	1182	-0.155	-0.034
YPR026W	0.336	1069	3636	0.664	0.645
YPR027C	1.059	238	834	0.568	1.510
YPR028W	-0.003	189	543	0.266	0.542
YPR029C	0.169	747	2499	0.129	0.233
YPR030W	0.074	938	3366	0.416	0.269
YPR031W	0.051	623	2247	-0.057	0.030
YPR032W	0.138	853	3102	-0.046	-0.074
YPR033C	0.154	484	1641	0.033	0.172
YPR034W	-0.047	321	1434	0.019	-0.281
YPR035W	0.199	279	1113	0.273	0.438
YPR036W	-0.200	354	1437	-0.191	-0.289
YPR037C	-0.169	130	591	0.283	0.116
YPR040W	-0.201	245	1071	-0.245	0.009
YPR041W	0.132	334	1218	-0.040	0.225
YPR042C	-0.141	934	3228	0.349	0.199
YPR043W	-0.236	77	279	-0.261	-0.311
YPR045C	0.102	382	1413	-0.415	-0.294
YPR046W	-0.259	134	546	-0.487	-0.222
YPR047W	0.127	380	1410	0.407	0.463
YPR048W	0.273	529	1872	-0.400	-0.217
YPR049C	0.187	995	3537	-0.047	0.053
YPR051W	-0.355	125	531	-0.498	-0.347
YPR052C	-0.262	54	282	-0.149	-0.264
YPR054W	-0.056	320	1167	-0.019	0.061
YPR055W	0.187	932	3198	0.054	0.304
YPR056W	-0.177	287	1017	-0.045	0.090
YPR057W	-0.026	252	1026	-0.305	-0.134
YPR058W	-0.297	266	924	-0.085	0.025
YPR060C	0.059	222	771	-0.628	0.134
YPR061C	0.206	230	906	-0.326	0.036
YPR062W	-0.104	123	477	-0.413	-0.245
YPR063C	-0.451	108	423	-0.130	-0.216
YPR065W	-0.161	262	1107	-0.297	-0.572
YPR066W	-0.335	250	900	0.097	-0.339
YPR067W	-0.064	161	558	-0.172	-0.125
YPR068C	-0.029	414	1413	0.039	0.082
YPR069C	-0.023	252	882	0.032	0.254
YPR070W	0.139	492	1701	-0.063	-0.201
YPR071W	-0.345	195	636	0.352	-0.056
YPR072W	0.091	421	1683	-0.294	-0.183
YPR073C	-0.446	136	486	-0.211	0.339
YPR074C	0.272	573	2043	0.522	0.270
YPR075C	0.365	264	1083	-0.163	-0.346
YPR078C	-0.263	298	1119	-0.123	0.146
YPR079W	-0.004	279	1146	0.102	-0.104
YPR080W	-0.231	373	1377	0.236	0.012
YPR081C	0.054	517	1857	0.343	0.242
YPR082C	-0.120	135	432	-0.079	0.148
YPR083W	-0.149	480	1740	-0.114	-0.090
YPR084W	0.230	375	1371	0.036	-0.068
YPR085C	-0.275	388	1332	-0.370	-0.354
YPR086W	-0.092	272	1038	-0.013	-0.227
YPR088C	-0.111	406	1626	-0.033	0.081
YPR089W	-0.214	744	2667	0.504	-0.051
YPR091C	0.370	651	2313	0.436	0.132
YPR093C	-0.307	204	867	0.079	-0.193
YPR094W	-0.164	93	324	-0.733	-0.311
YPR095C	0.374	1003	3681	0.144	0.081
YPR096C	-0.431	80	303	-1.044	-0.181
YPR097W	0.362	937	3222	-0.064	-0.025
YPR098C	-0.016	165	486	-0.105	0.468
YPR100W	-0.190	112	423	-0.137	0.010
YPR101W	-0.264	136	528	-0.392	-0.439
YPR102C	-0.298	137	525	0.048	-0.378
YPR103W	-0.183	250	864	-0.236	-0.019
YPR104C	0.513	608	2811	-0.048	-0.066
YPR105C	0.217	744	2586	0.106	-0.036
YPR106W	0.175	410	1332	-0.046	0.042
YPR107C	-0.138	172	627	-0.656	-0.273
YPR108W	-0.107	357	1290	-0.158	-0.076
YPR109W	0.199	269	885	0.035	0.053
YPR110C	0.013	299	1008	-0.434	-0.281
YPR111W	0.151	484	1695	-0.095	-0.061
YPR112C	0.107	648	2664	-0.544	-0.338
YPR113W	0.078	199	663	0.170	0.246
YPR114W	0.112	308	948	0.172	0.021
YPR115W	0.139	845	3252	0.379	0.331
YPR116W	0.128	232	834	0.186	0.051
YPR117W	0.146	1849	5887	0.902	0.337
YPR118W	0.031	367	1236	-0.127	0.006
YPR119W	0.155	382	1476	0.407	-0.010
YPR120C	-0.144	333	1308	-0.220	-0.230
YPR121W	0.210	497	1719	-0.140	-0.152
YPR122W	0.306	1052	3627	-0.117	-0.157
YPR124W	0.317	340	1221	1.625	0.384
YPR125W	-0.011	351	1365	-0.293	-0.211
YPR127W	-0.044	287	1038	0.751	0.608
YPR128C	-0.120	305	987	-0.023	0.122
YPR129W	0.381	242	1050	0.107	0.456
YPR131C	-0.271	160	588	-0.099	-0.209
YPR132W	-0.546	121	438	-0.451	-0.030
YPR133C	-0.281	271	1233	-0.223	-0.139
YPR133W-A	-0.310	37	153	0.199	-0.324
YPR134W	-0.103	215	807	-0.182	-0.120
YPR135W	0.251	794	2784	0.034	-0.048
YPR137W	0.129	441	1722	-0.298	-0.355
YPR138C	0.215	470	1470	0.391	0.096
YPR139C	-0.359	242	903	0.021	0.146
YPR140W	0.021	318	1146	0.445	0.310
YPR141C	0.140	547	2190	0.008	0.005
YPR143W	-0.109	144	753	-0.862	-0.645
YPR144C	0.078	495	1659	-0.607	-0.462
YPR145W	-0.112	452	1719	-0.429	-0.605
YPR147C	-0.026	289	915	0.527	0.159
YPR148C	0.245	305	1308	-0.197	-0.150
YPR149W	0.141	176	522	0.255	0.296
YPR151C	0.081	137	621	0.302	0.238
YPR152C	-0.206	297	1398	-0.043	-0.243
YPR153W	-0.435	149	423	-0.204	-0.070
YPR154W	-0.239	167	648	0.350	0.068
YPR155C	0.153	572	1851	-0.076	-0.012
YPR156C	-0.155	634	1869	0.571	0.336
YPR157W	0.143	394	1404	0.231	0.048
YPR158W	-0.053	204	759	-0.837	0.032
YPR159W	0.030	658	2163	0.214	-0.048
YPR160W	-0.151	779	2709	1.480	1.167
YPR161C	0.093	488	1974	-0.226	-0.131
YPR162C	0.058	457	1590	-0.150	0.124
YPR163C	0.286	300	1311	-0.163	-0.182
YPR164W	0.226	1262	4224	0.137	-0.031
YPR165W	0.005	171	630	0.183	0.127
YPR166C	-0.450	99	348	-0.309	-0.025
YPR167C	-0.348	201	786	0.059	0.417
YPR168W	-0.159	117	474	-0.418	-0.280
YPR169W	0.248	401	1479	-0.681	-0.343
YPR171W	0.099	398	1731	-0.077	-0.240
YPR172W	-0.055	161	603	-0.036	0.008
YPR173C	0.115	311	1314	-0.138	-0.101
YPR174C	0.046	146	666	-0.162	-0.227
YPR175W	-0.233	568	2070	-0.191	-0.091
YPR176C	-0.083	313	978	0.231	0.176
YPR178W	-0.060	371	1398	-0.159	-0.121
YPR179C	0.272	525	1968	0.026	-0.024
YPR180W	-0.329	284	1044	-0.018	-0.004
YPR181C	0.338	655	2307	0.327	0.237
YPR182W	-0.221	52	261	-0.620	-0.304
YPR183W	0.271	202	804	0.252	-0.027
YPR184W	0.277	1309	4611	1.066	0.228
YPR185W	0.428	564	2217	0.498	0.377
YPR186C	0.311	331	1290	-0.474	-0.538
YPR187W	-0.090	117	468	-0.564	-0.385
YPR188C	-0.185	128	492	-0.507	-0.447
YPR189W	0.276	1252	4299	0.006	0.158
YPR190C	0.309	526	1965	-0.448	-0.406
YPR191W	-0.086	305	1107	0.587	0.262
YPR192W	-0.196	256	918	0.360	0.139
YPR193C	0.259	122	471	-0.265	-0.189
YPR194C	-0.037	890	2634	0.639	0.213
YPR196W	0.340	435	1413	-0.252	-0.234
YPR198W	-0.399	563	1632	0.296	0.113
YPR199C	0.124	251	885	-0.015	-0.127
YPR200C	0.118	116	393	-0.421	-0.275
YPR201W	-0.441	419	1215	-0.016	-0.071
YPR202W	0.027	208	717	-0.039	-0.187
YPR203W	-0.186	87	309	-0.017	0.003
YPR204W	0.373	740	3099	0.364	-0.043
