# Supplementary material for: Determination of in vivo RNA kinetics using RATE-seq
Source: RNA. 2014 Oct;20(10):1645–52. doi: 10.1261/rna.045104.114 (PMC4174445; doi:10.1261/rna.045104.114)
Supplement: Supplemental Material [file supp_045104.114_TableS4.xls]

Syst	t3.rep1.1200	t3.rep1.700	t3.rep1.900	t5.rep2.1200	t5.rep2.700	t5.rep2.900	t5.rep1.1200	t5.rep1.700	t5.rep1.900	t7.rep2.1200	t7.rep2.700	t7.rep2.900	t7.rep1.1200	t7.rep1.700	t7.rep1.900	t9.rep2.1200	t9.rep2.700	t9.rep2.900	t11.rep1.1200	t11.rep1.700	t11.rep1.900	t13.rep2.1200	t13.rep2.700	t13.rep2.900	t13.rep1.1200	t13.rep1.700	t13.rep1.900	t20.rep2.1200	t20.rep2.700	t20.rep2.900	t25.rep2.1200	t25.rep2.700	t25.rep1.1200	t25.rep1.700	t25.rep1.900	t30.rep2.1200	t30.rep2.700	t100.rep2.1200	t100.rep2.700	t100.rep2.900
15S_rRNA	148.73	153.17	147.91	247.24	264.5	214.37	169.35	159.75	158.41	632.03	500.34	469.34	93.4	97.46	129.08	289.08	309.12	347.36	233.79	224.32	178.36	322.94	258.44	279.89	486.19	462.85	366.1	1106.81	995.23	1026.87	730.32	792.47	445.98	478.05	704.11	795.35	903.66	3876.88	4452.43	4852.43
21S_rRNA	1475.38	1519.42	1467.23	1257.23	1344.99	1090.04	2179.69	2056.07	2038.79	2693.56	2132.34	2000.2	1136.73	1186.13	1570.98	2413.74	2581.11	2900.39	1933.22	1854.92	1474.86	2184.61	1748.29	1893.36	2701.17	2571.52	2033.96	5653.12	5083.2	5244.83	4837.98	5249.73	5563.81	5963.92	8784.15	5633.01	6400.16	16907.81	19417.91	21162.41
BAC-1	110014.03	113297.7	109405.89	105904.85	113297.7	91821.5	120109.71	113297.7	112345.38	143117.59	113297.7	106276.82	108579.43	113297.7	150058.48	105951.15	113297.7	127312.58	118080.44	113297.7	90083.93	141573.41	113297.7	122698.84	119009.68	113297.7	89613.28	126000.38	113297.7	116900.22	104411.49	113297.7	105696.77	113297.7	166874.14	99717.44	113297.7	98652.01	113297.7	123476.34
BAC-2	49796.87	51283.2	49521.6	62273.6	66620.7	53992.38	52944.11	49941.39	49521.6	72708.8	57559.24	53992.38	35832.88	37389.98	49521.6	44933.15	48048.77	53992.38	64912.05	62282.85	49521.6	62297.95	49855.51	53992.38	65766.48	62609.96	49521.6	58195.44	52328.49	53992.38	21757.49	23609.21	31366.59	33622.25	49521.6	24930.38	28325.59	43137.47	49541.58	53992.38
BAC-3	50381.47	51885.25	50102.97	113094.82	120989.57	98055.33	50381.47	47524.09	47124.63	113094.82	89530.45	83982.39	50381.47	52570.78	69627.99	113094.82	120936.7	135896.53	50381.47	48340.82	38436.18	113094.82	90506.98	98017.01	50381.47	47963.37	37936.82	113094.82	101693.21	104926.74	113094.82	122720.04	50381.47	54004.53	79542.31	113094.82	128496.91	113094.82	129884.66	141553.47
ICR1	284.5	292.99	282.93	526.38	563.12	456.38	677.84	639.39	634.02	820.09	649.22	608.99	708.72	739.52	979.47	1321.67	1413.31	1588.14	1191.99	1143.71	909.37	1298.55	1039.2	1125.43	1363.59	1298.14	1026.77	2162.2	1944.22	2006.04	1988.25	2157.47	1389.39	1489.31	2193.57	2263.04	2571.24	1492.89	1714.52	1868.55
LSR1	1271.13	1309.07	1264.1	6151.84	6581.27	5333.76	3759.48	3546.27	3516.46	15308.34	12118.7	11367.73	3079.18	3212.98	4255.47	23003.69	24598.74	27641.59	3981.56	3820.29	3037.55	29360.58	23496.55	25446.23	5631.86	5361.56	4240.74	51270.44	46101.63	47567.53	73574.23	79835.95	12442.16	13336.91	19643.69	107502.8	122143.33	269500.69	309510.26	337316.58
NME1	27.96	28.8	27.81	210.85	225.57	182.81	92.68	87.42	86.69	607.47	480.9	451.1	79.55	83	109.93	873.18	933.73	1049.23	164.72	158.05	125.66	848.06	678.68	735	184.3	175.45	138.78	2159.5	1941.79	2003.53	2980.89	3234.58	372.69	399.49	588.4	3870.13	4397.2	19390.16	22268.79	24269.41
Q0045	27.36	28.17	27.2	15.38	16.46	13.34	26.96	25.43	25.22	13.57	10.74	10.08	17.45	18.21	24.11	21.41	22.9	25.73	50.48	48.43	38.51	20.35	16.29	17.64	46.36	44.13	34.91	97.42	87.6	90.38	59.62	64.69	141.9	152.11	224.04	94.29	107.14	306.68	352.21	383.85
Q0050	135.97	140.03	135.22	106.93	114.39	92.71	260.77	245.98	243.91	242.99	192.36	180.44	199.63	208.31	275.9	204.61	218.8	245.87	456.96	438.45	348.62	246.96	197.63	214.03	514.45	489.76	387.38	549.35	493.96	509.67	345.78	375.21	743.82	797.31	1174.34	327.98	372.64	821.67	943.65	1028.43
Q0055	151.17	155.68	150.33	96.05	102.75	83.27	289.84	273.4	271.1	188.7	149.39	140.13	151.39	157.97	209.23	246.25	263.33	295.9	339.18	325.44	258.76	213.03	170.49	184.63	438.7	417.64	330.34	644.06	579.13	597.54	673.68	731.02	940.3	1007.92	1484.54	795.35	903.66	1278.79	1468.64	1600.58
Q0060	12.36	12.73	12.29	4.5	4.82	3.9	19.8	18.68	18.52	10.99	8.7	8.16	7.18	7.5	9.93	19.03	20.35	22.87	40.74	39.09	31.08	9.5	7.6	8.23	59.93	57.05	45.12	62.24	55.97	57.75	17.89	19.41	93.56	100.29	147.72	16.4	18.63	69.44	79.74	86.91
Q0075	17.22	17.74	17.13	6.38	6.82	5.53	23.59	22.25	22.07	22.62	17.91	16.8	13.34	13.92	18.44	11.9	12.72	14.29	41.62	39.94	31.75	12.21	9.77	10.58	58.79	55.97	44.27	62.24	55.97	57.75	122.22	132.62	155.94	167.15	246.19	122.99	139.74	69.44	79.74	86.91
Q0085	4.26	4.38	4.23	0.75	0.8	0.65	8.43	7.95	7.88	11.63	9.21	8.64	2.05	2.14	2.84	9.52	10.18	11.44	6.2	5.95	4.73	14.93	11.94	12.94	24.87	23.68	18.73	35.18	31.63	32.64	32.79	35.58	28.07	30.09	44.31	28.7	32.61	40.5	46.52	50.7
Q0105	3.24	3.34	3.22	4.5	4.82	3.9	6.74	6.36	6.3	12.28	9.72	9.12	9.75	10.17	13.48	7.14	7.63	8.58	10.63	10.2	8.11	2.71	2.17	2.35	21.48	20.45	16.18	37.89	34.07	35.15	41.73	45.28	43.66	46.8	68.93	45.1	51.24	92.58	106.33	115.88
Q0120	1.62	1.67	1.61	3.75	4.01	3.25	4.21	3.97	3.94	9.69	7.67	7.2	5.65	5.89	7.8	7.14	7.63	8.58	6.2	5.95	4.73	2.71	2.17	2.35	11.31	10.76	8.51	35.18	31.63	32.64	20.87	22.64	7.8	8.36	12.31	24.6	27.95	5.79	6.65	7.24
Q0130	6.69	6.89	6.65	52.15	55.79	45.22	2.53	2.38	2.36	43.94	34.79	32.63	3.08	3.21	4.26	40.45	43.25	48.6	14.17	13.6	10.81	19	15.2	16.46	37.31	35.52	28.1	102.83	92.47	95.41	74.52	80.86	4.68	5.01	7.39	102.49	116.45	283.53	325.63	354.88
Q0160	7.29	7.51	7.25	18.38	19.67	15.94	15.17	14.31	14.19	46.53	36.83	34.55	14.88	15.53	20.57	9.52	10.18	11.44	29.22	28.04	22.3	19	15.2	16.46	67.84	64.58	51.08	94.71	85.17	87.87	44.71	48.52	42.1	45.13	66.47	61.5	69.87	138.87	159.49	173.82
Q0182	3.44	3.55	3.43	2.63	2.81	2.28	5.9	5.56	5.52	21.97	17.39	16.32	2.05	2.14	2.84	11.9	12.72	14.29	5.31	5.1	4.05	6.78	5.43	5.88	1.13	1.08	0.85	13.53	12.17	12.55	17.89	19.41	9.36	10.03	14.77	36.9	41.92	5.79	6.65	7.24
Q0250	2.43	2.5	2.42	12.38	13.25	10.73	6.32	5.96	5.91	15.51	12.28	11.52	3.59	3.75	4.96	19.03	20.35	22.87	15.05	14.45	11.49	8.14	6.52	7.06	19.22	18.3	14.47	43.3	38.93	40.17	23.85	25.88	14.03	15.04	22.16	24.6	27.95	34.72	39.87	43.45
Q0275	33.43	34.43	33.25	42.02	44.95	36.43	51.82	48.88	48.47	73.03	57.81	54.23	22.07	23.03	30.5	103.5	110.67	124.36	42.51	40.79	32.43	50.21	40.18	43.51	80.28	76.42	60.45	127.19	114.37	118	44.71	48.52	141.9	152.11	224.04	77.89	88.5	335.61	385.43	420.06
RNA170	0.41	0.42	0.4	4.5	4.82	3.9	1.69	1.59	1.58	5.82	4.6	4.32	0.51	0.54	0.71	13.09	13.99	15.72	5.31	5.1	4.05	6.78	5.43	5.88	2.26	2.15	1.7	8.12	7.3	7.53	11.92	12.94	14.03	15.04	22.16	12.3	13.97	34.72	39.87	43.45
RPR1	85.11	87.65	84.64	1133.05	1212.14	982.37	515.22	486	481.92	1441.78	1141.37	1070.64	261.73	273.1	361.71	4871.49	5209.28	5853.67	515.41	494.53	393.21	2780.29	2224.99	2409.62	594.73	566.19	447.83	7542	6781.66	6997.29	12066.63	13093.59	1347.29	1444.18	2127.1	12356.55	14039.36	24522.68	28163.27	30693.46
RUF20	12.16	12.52	12.09	17.26	18.46	14.96	18.54	17.48	17.34	37.48	29.67	27.83	11.29	11.78	15.6	48.77	52.16	58.61	39.85	38.24	30.4	39.35	31.49	34.1	45.23	43.06	34.06	56.83	51.1	52.72	62.6	67.93	32.75	35.1	51.7	53.3	60.55	92.58	106.33	115.88
SCR1	664.03	683.85	660.36	6375.44	6820.49	5527.63	3762.01	3548.65	3518.82	10939.05	8659.8	8123.16	1874.7	1956.17	2590.87	33243.94	35549.04	39946.44	3794.71	3641	2894.99	22512.31	18016.05	19510.97	4801.95	4571.48	3615.83	60379.3	54292.18	56018.51	100229.31	108759.58	14954.29	16029.7	23609.85	134819.22	153179.91	466492.24	535746.8	583878.17
snR10	0.2	0.21	0.2	6.75	7.22	5.86	1.26	1.19	1.18	16.8	13.3	12.48	3.08	3.21	4.26	13.09	13.99	15.72	2.66	2.55	2.03	10.86	8.69	9.41	4.52	4.31	3.41	10.82	9.73	10.04	14.9	16.17	3.12	3.34	4.92	24.6	27.95	28.93	33.23	36.21
snR11	12.97	13.36	12.9	175.96	188.24	152.56	16.01	15.1	14.97	440.1	348.4	326.81	43.11	44.98	59.58	270.04	288.77	324.49	101.84	97.72	77.7	187.25	149.85	162.29	130.03	123.79	97.91	1244.82	1119.33	1154.92	196.74	213.48	54.58	58.5	86.17	352.58	400.59	16068.78	18454.32	20112.25
snR128	532.32	548.21	529.38	1466.58	1568.96	1271.55	1174.1	1107.51	1098.2	8294.6	6566.34	6159.44	1280.94	1336.6	1770.28	6004.01	6420.33	7214.52	2306.93	2213.49	1759.97	8840.2	7074.59	7661.62	2081.56	1981.65	1567.4	13963.66	12555.92	12955.16	16430.64	17829.02	6677.19	7157.37	10541.96	38422.56	43655.23	29082.35	33399.86	36400.5
snR13	100.1	103.09	99.55	1004.36	1074.47	870.8	32.44	30.6	30.34	1416.58	1121.42	1051.93	24.63	25.7	34.04	1628.59	1741.52	1956.94	286.04	274.46	218.22	674.38	539.69	584.47	634.31	603.86	477.63	6805.93	6119.79	6314.38	822.72	892.74	191.8	205.59	302.82	1529.19	1737.45	20935.13	24043.12	26203.14
snR14	3.65	3.76	3.63	128.31	137.27	111.25	10.95	10.33	10.25	191.29	151.43	142.05	6.67	6.96	9.22	375.92	401.99	451.71	38.97	37.39	29.73	161.47	129.22	139.94	30.53	29.06	22.99	438.39	394.2	406.73	89.43	97.04	21.83	23.4	34.47	118.89	135.08	2765.89	3176.51	3461.89
snR161	8.11	8.35	8.06	49.9	53.38	43.26	22.75	21.46	21.28	182.24	144.27	135.33	7.7	8.03	10.64	164.17	175.55	197.27	28.34	27.19	21.62	142.47	114.02	123.48	30.53	29.06	22.99	419.45	377.16	389.16	348.76	378.45	104.48	111.99	164.95	434.57	493.75	4328.21	4970.77	5417.34
snR17a	164.74	169.66	163.83	2515.21	2690.79	2180.73	599.9	565.88	561.12	4507.58	3568.39	3347.26	306.89	320.23	424.13	11195.52	11971.8	13452.71	1091.92	1047.69	833.03	9404.67	7526.32	8150.84	1179.29	1122.69	887.99	18726.46	16838.56	17373.97	23021.38	24980.68	2867.67	3073.89	4527.48	28734.92	32648.26	174540.39	200452.33	218460.92
snR17b	28.77	29.63	28.62	339.54	363.24	294.39	124.7	117.63	116.64	474.99	376.02	352.72	55.94	58.37	77.31	1334.75	1427.3	1603.86	174.46	167.39	133.1	666.24	533.17	577.41	192.21	182.99	144.74	2151.38	1934.49	1996	2530.77	2746.16	472.49	506.46	745.96	3169.08	3600.67	15611.66	17929.33	19540.1
snR18	42.96	44.24	42.72	195.09	208.71	169.15	121.33	114.45	113.48	241.05	190.83	179	28.74	29.99	39.72	591.24	632.24	710.44	135.49	130.01	103.37	173.68	138.99	150.53	143.59	136.7	108.13	995.86	895.46	923.93	569.35	617.81	241.7	259.08	381.6	565.76	642.81	1787.99	2053.43	2237.91
snR189	9.12	9.39	9.07	83.67	89.51	72.54	12.64	11.92	11.82	487.27	385.74	361.84	4.11	4.28	5.67	515.11	550.82	618.96	25.68	24.64	19.59	336.51	269.3	291.65	27.14	25.83	20.43	1466.73	1318.86	1360.79	292.13	316.99	93.56	100.29	147.72	233.68	265.51	17584.81	20195.42	22009.77
snR19	202.03	208.06	200.91	2293.85	2453.98	1988.81	955.04	900.87	893.3	7731.72	6120.74	5741.45	545.53	569.23	753.93	11260.95	12041.77	13531.33	1430.21	1372.28	1091.11	12050.62	9643.81	10444.03	1523.01	1449.91	1146.81	21984.64	19768.27	20396.84	28053.12	30440.65	3460.23	3709.06	5463.01	36971.26	42006.28	125726.48	144391.6	157363.71
snR190	183.18	188.65	182.17	1939.68	2075.09	1681.74	279.73	263.86	261.65	2276.09	1801.84	1690.19	13.34	13.92	18.44	4357.58	4659.73	5236.14	1432.87	1374.83	1093.14	862.99	690.63	747.93	1909.7	1818.04	1437.99	13395.37	12044.92	12427.91	1093.99	1187.09	330.59	354.36	521.93	1369.31	1555.79	107742.41	123737.65	134854.21
snR191	26.75	27.55	26.6	87.79	93.92	76.12	61.09	57.62	57.14	329.59	260.91	244.75	76.98	80.32	106.39	365.21	390.54	438.85	108.04	103.66	82.42	280.88	224.78	243.43	105.15	100.11	79.18	565.58	508.56	524.73	235.49	255.53	135.66	145.42	214.19	323.88	367.99	7331.34	8419.74	9176.17
snR24	10.33	10.64	10.28	45.4	48.57	39.36	28.65	27.02	26.8	158.98	125.85	118.05	20.53	21.42	28.37	187.96	200.99	225.86	24.8	23.79	18.92	103.12	82.53	89.38	33.92	32.29	25.54	465.46	418.53	431.84	462.04	501.36	51.46	55.16	81.24	639.56	726.66	376.11	431.95	470.76
snR3	25.13	25.88	24.99	281.39	301.03	243.97	62.35	58.81	58.32	1044.34	826.74	775.51	75.44	78.72	104.26	510.35	545.73	613.24	173.57	166.54	132.42	470.84	376.8	408.07	211.44	201.29	159.21	2892.86	2601.22	2683.93	584.25	633.98	163.73	175.51	258.5	709.25	805.84	25928.77	29778.11	32453.37
snR30	78.62	80.97	78.19	1108.66	1186.05	961.23	333.65	314.73	312.08	2557.85	2024.9	1899.42	248.9	259.72	343.98	5240.28	5603.63	6296.8	369.29	354.33	281.73	4959.47	3968.94	4298.27	496.36	472.54	373.76	11030.21	9918.2	10233.57	17202.69	18666.77	1135.22	1216.85	1792.28	24454.82	27785.26	85592.15	98299	107130.15
snR31	16.82	17.32	16.73	112.18	120.01	97.26	47.6	44.9	44.53	758.7	600.61	563.4	45.16	47.12	62.41	431.83	461.77	518.9	69.08	66.28	52.7	457.27	365.95	396.31	98.37	93.65	74.07	895.73	805.43	831.04	754.16	818.35	171.53	183.87	270.81	1340.61	1523.18	6301.37	7236.86	7887.02
snR32	162.31	167.15	161.41	402.19	430.27	348.71	283.1	267.04	264.8	1750.04	1385.4	1299.55	39.52	41.23	54.61	1852.24	1980.67	2225.68	297.55	285.5	227.01	518.34	414.81	449.23	306.41	291.7	230.73	6827.58	6139.26	6334.47	9822.02	10657.95	2061.48	2209.72	3254.66	17505.79	19889.86	65137.29	74807.45	81528.13
snR33	33.84	34.85	33.65	165.08	176.6	143.13	56.03	52.85	52.41	500.84	396.49	371.92	6.16	6.43	8.51	540.09	577.54	648.98	107.16	102.81	81.75	295.8	236.72	256.37	126.63	120.56	95.36	1415.31	1272.63	1313.09	789.93	857.16	165.29	177.18	260.96	1541.49	1751.43	9969.93	11450.05	12478.72
snR34	78.22	80.55	77.78	263.38	281.76	228.35	130.17	122.79	121.76	902.16	714.19	669.93	61.58	64.26	85.11	1077.8	1152.53	1295.1	265.67	254.91	202.68	453.2	362.69	392.78	385.56	367.05	290.32	2933.45	2637.72	2721.59	1618.62	1756.38	712.63	763.88	1125.1	2312.24	2627.14	19482.74	22375.12	24385.29
snR35	20.26	20.87	20.15	216.85	231.99	188.02	54.77	51.66	51.23	478.22	378.58	355.12	18.99	19.81	26.24	713.77	763.26	857.68	69.96	67.13	53.37	374.5	299.71	324.58	132.29	125.94	99.61	1672.39	1503.79	1551.61	1719.97	1866.35	318.11	340.99	502.23	1840.77	2091.46	18446.98	21185.59	23088.89
snR36	3.65	3.76	3.63	25.51	27.29	22.12	17.27	16.29	16.16	80.13	63.44	59.51	10.78	11.25	14.89	63.05	67.42	75.76	27.45	26.34	20.94	44.78	35.83	38.81	23.74	22.6	17.88	73.07	65.7	67.79	62.6	67.93	21.83	23.4	34.47	57.4	65.21	891.1	1023.39	1115.34
snR37	17.63	18.16	17.53	442.71	473.62	383.84	61.51	58.02	57.53	1071.48	848.23	795.66	59.53	62.12	82.27	1184.86	1267.02	1423.75	151.43	145.3	115.53	905.05	724.29	784.39	160.55	152.85	120.9	1961.95	1764.16	1820.25	1567.95	1701.39	212.07	227.32	334.82	2365.54	2687.69	23405.91	26880.71	29295.66
snR38	11.14	11.48	11.08	31.14	33.31	27	33.28	31.39	31.13	69.79	55.25	51.83	16.42	17.14	22.7	86.84	92.86	104.35	49.59	47.58	37.83	37.99	30.4	32.93	47.49	45.21	35.76	324.74	292	301.28	262.32	284.64	85.76	91.93	135.41	496.07	563.62	410.83	471.82	514.21
snR39	11.14	11.48	11.08	31.89	34.12	27.65	34.54	32.59	32.31	29.08	23.02	21.6	5.65	5.89	7.8	44.02	47.07	52.89	39.85	38.24	30.4	31.21	24.98	27.05	21.48	20.45	16.18	67.65	60.83	62.77	47.69	51.75	26.51	28.42	41.85	57.4	65.21	115.73	132.91	144.85
snR39B	68.09	70.12	67.71	291.89	312.27	253.07	108.69	102.53	101.66	2387.89	1890.35	1773.21	184.24	192.24	254.62	1167.02	1247.94	1402.31	445.45	427.4	339.83	975.61	780.76	845.54	435.31	414.41	327.78	4814.22	4328.87	4466.52	4438.54	4816.29	876.36	939.38	1383.6	7879.66	8952.77	5242.46	6020.75	6561.65
snR4	59.37	61.14	59.04	314.4	336.35	272.59	153.77	145.05	143.83	1154.2	913.71	857.09	95.45	99.6	131.92	1246.72	1333.17	1498.08	277.19	265.96	211.47	1096.37	877.4	950.21	308.67	293.86	232.43	2627.66	2362.75	2437.88	1755.74	1905.17	539.54	578.34	851.83	2640.22	2999.78	7464.43	8572.59	9342.75
snR40	218.64	225.17	217.43	575.53	615.7	498.99	356.82	336.59	333.76	846.59	670.19	628.66	200.15	208.84	276.61	2583.86	2763.02	3104.8	381.68	366.22	291.19	918.62	735.15	796.15	607.17	578.03	457.19	6435.19	5786.43	5970.42	7550.58	8193.2	2476.27	2654.34	3909.54	9658.94	10974.36	11781.07	13530.07	14745.61
snR41	76.19	78.46	75.77	292.27	312.67	253.4	310.9	293.27	290.81	3119.44	2469.48	2316.45	69.28	72.29	95.75	1937.89	2072.26	2328.6	541.09	519.17	412.8	928.12	742.75	804.38	680.66	647.99	512.53	7274.09	6540.76	6748.73	8823.42	9574.36	1746.49	1872.08	2757.35	16825.24	19116.63	9113.55	10466.53	11406.84
snR42	3.65	3.76	3.63	108.05	115.59	93.68	16.01	15.1	14.97	339.28	268.59	251.94	9.24	9.64	12.77	490.12	524.11	588.94	30.11	28.89	22.97	360.94	288.85	312.82	44.1	41.98	33.2	922.79	829.76	856.15	873.4	947.73	62.37	66.86	98.48	959.33	1089.98	12735.82	14626.56	15940.61
snR43	15.6	16.07	15.52	102.42	109.57	88.8	32.02	30.2	29.95	390.33	309	289.86	39	40.7	53.9	284.32	304.03	341.64	50.48	48.43	38.51	272.74	218.26	236.38	67.84	64.58	51.08	1109.52	997.66	1029.38	804.84	873.34	85.76	91.93	135.41	1041.33	1183.14	12845.77	14752.82	16078.21
snR44	72.95	75.13	72.55	169.96	181.82	147.36	162.19	152.99	151.71	337.34	267.05	250.5	117.01	122.09	161.71	450.87	482.13	541.77	231.14	221.77	176.33	308.02	246.5	266.95	261.18	248.65	196.67	755.01	678.9	700.48	155.01	168.2	208.95	223.98	329.9	122.99	139.74	4455.51	5116.97	5576.68
snR45	14.99	15.44	14.91	97.55	104.36	84.58	33.7	31.79	31.52	323.12	255.8	239.95	18.99	19.81	26.24	471.09	503.75	566.07	54.91	52.68	41.89	246.96	197.63	214.03	53.14	50.59	40.02	1234	1109.59	1144.87	575.31	624.27	294.72	315.91	465.3	1623.49	1844.59	13198.73	15158.19	16520
snR46	18.24	18.78	18.14	195.84	209.52	169.8	61.51	58.02	57.53	604.24	478.34	448.7	32.33	33.74	44.68	295.03	315.48	354.51	109.81	105.36	83.78	297.16	237.81	257.54	146.99	139.93	110.68	1104.1	992.79	1024.36	232.51	252.3	102.92	110.32	162.49	356.68	405.25	15218.18	17477.44	19047.61
snR47	44.38	45.7	44.13	81.04	86.7	70.26	58.98	55.63	55.17	246.87	195.43	183.32	81.6	85.14	112.77	353.32	377.82	424.55	98.3	94.32	74.99	202.18	161.8	175.22	136.81	130.24	103.02	801.02	720.26	743.16	927.06	1005.95	427.27	457.99	674.57	1385.7	1574.42	1382.95	1588.25	1730.94
snR48	26.95	27.75	26.8	75.79	81.08	65.71	55.61	52.45	52.01	198.4	157.06	147.33	48.75	50.87	67.38	253.39	270.96	304.48	79.7	76.47	60.8	108.55	86.87	94.08	96.11	91.49	72.37	730.66	657	677.89	807.82	876.57	224.55	240.7	354.52	1053.63	1197.12	1851.64	2126.53	2317.58
snR5	68.69	70.74	68.31	332.03	355.21	287.88	103.63	97.76	96.94	478.22	378.58	355.12	25.15	26.24	34.75	1026.64	1097.83	1233.63	299.33	287.2	228.36	260.52	208.49	225.79	375.38	357.37	282.66	4383.94	3941.97	4067.32	1898.82	2060.43	396.08	424.56	625.33	2234.35	2538.64	32386.37	37194.39	40535.93
snR50	49.65	51.13	49.37	74.29	79.47	64.41	49.29	46.49	46.1	547.37	433.32	406.47	28.23	29.45	39.01	381.87	408.35	458.86	111.58	107.06	85.13	294.45	235.64	255.19	134.55	128.09	101.31	1512.73	1360.22	1403.48	1430.83	1552.6	285.36	305.88	450.53	2291.74	2603.85	1521.82	1747.74	1904.76
snR51	6.89	7.1	6.85	30.39	32.51	26.35	29.49	27.82	27.58	52.99	41.95	39.35	8.21	8.57	11.35	115.39	123.39	138.66	57.56	55.23	43.91	54.28	43.44	47.04	41.83	39.83	31.5	127.19	114.37	118	83.46	90.57	28.07	30.09	44.31	122.99	139.74	202.52	232.59	253.49
snR52	9.93	10.23	9.87	194.72	208.31	168.82	35.81	33.78	33.49	324.42	256.82	240.91	15.91	16.6	21.99	578.16	618.24	694.72	41.62	39.94	31.75	417.92	334.45	362.21	42.97	40.9	32.35	535.81	481.8	497.12	542.52	588.69	110.71	118.68	174.8	590.36	670.76	1458.17	1674.64	1825.09
snR53	0.61	0.63	0.6	6.38	6.82	5.53	2.11	1.99	1.97	40.71	32.23	30.23	7.18	7.5	9.93	16.65	17.81	20.01	2.66	2.55	2.03	17.64	14.12	15.29	5.65	5.38	4.26	21.65	19.47	20.09	32.79	35.58	15.59	16.72	24.62	36.9	41.92	46.29	53.16	57.94
snR54	4.86	5.01	4.84	6.38	6.82	5.53	12.22	11.52	11.43	27.79	22	20.64	2.57	2.68	3.55	17.84	19.08	21.44	12.4	11.9	9.46	10.86	8.69	9.41	12.44	11.84	9.37	29.77	26.77	27.62	32.79	35.58	17.15	18.39	27.08	36.9	41.92	40.5	46.52	50.7
snR55	13.58	13.98	13.5	60.4	64.62	52.37	24.43	23.05	22.85	208.09	164.73	154.53	21.04	21.96	29.08	229.6	245.52	275.89	40.74	39.09	31.08	161.47	129.22	139.94	62.19	59.2	46.83	649.47	584	602.57	688.58	747.19	132.55	142.08	209.26	1029.03	1169.17	1735.91	1993.62	2172.73
snR56	5.07	5.22	5.04	31.14	33.31	27	10.11	9.54	9.46	101.46	80.32	75.34	41.06	42.84	56.74	41.64	44.52	50.03	51.36	49.28	39.19	66.49	53.21	57.62	33.92	32.29	25.54	148.84	133.83	138.09	119.24	129.38	42.1	45.13	66.47	192.69	218.93	196.74	225.94	246.24
snR57	9.52	9.81	9.47	70.16	75.06	60.83	15.59	14.7	14.58	122.79	97.2	91.18	8.72	9.1	12.06	103.5	110.67	124.36	42.51	40.79	32.43	40.71	32.58	35.28	58.79	55.97	44.27	232.73	209.27	215.92	50.68	54.99	9.36	10.03	14.77	86.09	97.82	682.79	784.16	854.61
snR58	6.89	7.1	6.85	16.13	17.26	13.99	7.58	7.15	7.09	262.38	207.71	194.84	4.62	4.82	6.38	63.05	67.42	75.76	19.48	18.69	14.86	36.64	29.32	31.75	21.48	20.45	16.18	216.49	194.67	200.86	324.92	352.57	53.02	56.83	83.71	733.85	833.79	543.92	624.67	680.79
snR59	4.86	5.01	4.84	11.63	12.44	10.08	12.22	11.52	11.43	34.25	27.11	25.43	7.18	7.5	9.93	32.12	34.35	38.6	9.74	9.35	7.43	9.5	7.6	8.23	7.91	7.53	5.96	27.06	24.33	25.11	14.9	16.17	17.15	18.39	27.08	45.1	51.24	23.15	26.58	28.97
snR6	11.55	11.89	11.49	195.09	208.71	169.15	23.17	21.86	21.67	540.26	427.69	401.19	4.11	4.28	5.67	667.38	713.65	801.93	44.28	42.49	33.78	282.23	225.87	244.61	55.4	52.74	41.72	1252.94	1126.63	1162.45	280.2	304.05	63.93	68.53	100.94	467.37	531.02	5155.67	5921.07	6453.01
snR60	0.41	0.42	0.4	4.5	4.82	3.9	5.06	4.77	4.73	20.03	15.86	14.88	1.54	1.61	2.13	11.9	12.72	14.29	8.86	8.5	6.76	12.21	9.77	10.58	6.78	6.46	5.11	18.94	17.03	17.57	8.94	9.7	4.68	5.01	7.39	12.3	13.97	57.86	66.45	72.42
snR61	11.14	11.48	11.08	21.39	22.88	18.54	16.01	15.1	14.97	164.79	130.46	122.37	13.34	13.92	18.44	98.74	105.58	118.65	13.28	12.75	10.13	50.21	40.18	43.51	20.35	19.38	15.32	219.2	197.1	203.37	250.39	271.7	43.66	46.8	68.93	459.17	521.7	352.97	405.37	441.79
snR62	6.48	6.68	6.45	43.9	46.96	38.06	38.34	36.16	35.86	157.04	124.32	116.61	23.09	24.1	31.92	128.48	137.39	154.38	66.42	63.73	50.67	135.69	108.59	117.6	61.06	58.13	45.97	148.84	133.83	138.09	80.48	87.33	40.54	43.46	64.01	147.59	167.69	295.11	338.92	369.36
snR63	253.09	260.64	251.69	616.42	659.45	534.45	525.75	495.94	491.77	1827.59	1446.8	1357.14	163.2	170.29	225.54	3744.92	4004.59	4499.96	1364.68	1309.4	1041.12	2792.5	2234.77	2420.2	1437.08	1368.11	1082.11	7726.02	6947.12	7168.02	8775.73	9522.61	4919.79	5273.59	7767.37	13574.17	15422.8	46204.25	53063.65	57830.87
snR64	188.65	194.28	187.61	419.83	449.13	364	298.26	281.35	278.98	701.83	555.59	521.16	114.44	119.42	158.16	1314.53	1405.68	1579.56	459.62	441	350.64	690.66	552.72	598.58	642.22	611.4	483.59	4733.03	4255.87	4391.2	5043.66	5472.91	1741.81	1867.07	2749.97	4923.76	5594.32	7204.04	8273.54	9016.84
snR65	1.62	1.67	1.61	3	3.21	2.6	1.69	1.59	1.58	25.85	20.46	19.2	9.24	9.64	12.77	11.9	12.72	14.29	2.66	2.55	2.03	19	15.2	16.46	1.13	1.08	0.85	40.59	36.5	37.66	32.79	35.58	20.27	21.73	32.01	49.2	55.9	46.29	53.16	57.94
snR66	10.74	11.06	10.68	42.77	45.76	37.08	19.8	18.68	18.52	103.4	81.86	76.78	29.77	31.06	41.14	82.08	87.78	98.63	25.68	24.64	19.59	107.2	85.79	92.9	33.92	32.29	25.54	151.54	136.27	140.6	137.12	148.79	31.19	33.43	49.24	176.29	200.3	219.88	252.53	275.21
snR67	5.47	5.63	5.44	23.26	24.88	20.17	10.11	9.54	9.46	10.99	8.7	8.16	0.51	0.54	0.71	44.02	47.07	52.89	4.43	4.25	3.38	9.5	7.6	8.23	11.31	10.76	8.51	48.71	43.8	45.19	32.79	35.58	12.47	13.37	19.7	45.1	51.24	92.58	106.33	115.88
snR68	14.79	15.23	14.71	83.29	89.1	72.21	45.08	42.52	42.16	341.87	270.63	253.86	26.17	27.31	36.17	261.72	279.86	314.48	65.53	62.88	50	161.47	129.22	139.94	62.19	59.2	46.83	441.1	396.63	409.24	432.23	469.01	71.73	76.89	113.25	590.36	670.76	1973.16	2266.09	2469.67
snR69	27.56	28.38	27.41	73.91	79.07	64.08	46.34	43.71	43.34	180.95	143.25	134.37	23.09	24.1	31.92	254.58	272.23	305.91	80.59	77.32	61.48	90.91	72.75	78.79	80.28	76.42	60.45	887.61	798.13	823.51	977.73	1060.94	229.23	245.71	361.9	1234.02	1402.07	1157.28	1329.08	1448.49
snR70	86.12	88.69	85.64	303.15	324.31	262.83	276.36	260.68	258.49	831.08	657.91	617.14	133.43	139.23	184.4	1525.09	1630.84	1832.58	400.28	384.07	305.38	614.68	491.91	532.73	388.95	370.28	292.88	3826.48	3440.71	3550.12	4182.18	4538.12	1164.84	1248.61	1839.06	6198.77	7042.97	32235.93	37021.61	40347.63
snR71	6.69	6.89	6.65	42.02	44.95	36.43	21.06	19.87	19.7	73.03	57.81	54.23	16.94	17.67	23.41	124.91	133.57	150.09	39.85	38.24	30.4	109.91	87.96	95.26	32.79	31.22	24.69	102.83	92.47	95.41	77.5	84.1	49.9	53.49	78.78	57.4	65.21	289.32	332.27	362.12
snR72	13.98	14.4	13.9	21.39	22.88	18.54	21.49	20.27	20.1	136.36	107.95	101.26	15.4	16.06	21.28	86.84	92.86	104.35	36.31	34.84	27.7	69.2	55.38	59.98	32.79	31.22	24.69	224.61	201.97	208.39	241.45	262	87.32	93.6	137.87	455.07	517.04	370.33	425.31	463.52
snR74	11.75	12.1	11.69	26.26	28.1	22.77	24.01	22.65	22.46	67.21	53.21	49.91	14.37	14.99	19.86	44.02	47.07	52.89	40.74	39.09	31.08	28.49	22.8	24.7	19.22	18.3	14.47	59.53	53.53	55.24	50.68	54.99	23.39	25.07	36.93	81.99	93.16	127.3	146.2	159.33
snR75	11.55	11.89	11.49	46.9	50.17	40.66	39.18	36.96	36.65	125.37	99.25	93.1	16.42	17.14	22.7	133.24	142.48	160.1	23.91	22.94	18.24	81.41	65.15	70.56	38.44	36.6	28.95	197.55	177.63	183.28	143.08	155.26	48.34	51.82	76.32	168.09	190.98	341.4	392.08	427.3
snR76	75.18	77.42	74.76	241.24	258.08	209.16	228.75	215.78	213.97	838.83	664.05	622.9	150.88	157.44	208.52	758.98	811.6	912	314.38	301.65	239.84	773.43	618.96	670.32	278.14	264.79	209.44	895.73	805.43	831.04	938.98	1018.89	383.6	411.19	605.63	1471.8	1672.24	1816.92	2086.66	2274.13
snR77	9.93	10.23	9.87	33.02	35.32	28.63	21.91	20.66	20.49	200.98	159.11	149.25	40.03	41.77	55.32	120.15	128.48	144.38	18.6	17.84	14.19	88.2	70.58	76.44	33.92	32.29	25.54	197.55	177.63	183.28	196.74	213.48	71.73	76.89	113.25	405.87	461.15	318.25	365.5	398.33
snR78	6.48	6.68	6.45	30.39	32.51	26.35	12.22	11.52	11.43	89.83	71.11	66.71	2.05	2.14	2.84	78.51	83.96	94.34	16.83	16.14	12.84	24.42	19.55	21.17	14.7	13.99	11.07	411.33	369.86	381.62	485.88	527.24	48.34	51.82	76.32	528.86	600.89	572.85	657.9	717
snR79	2.23	2.3	2.22	27.01	28.9	23.42	15.17	14.31	14.19	73.03	57.81	54.23	6.67	6.96	9.22	77.33	82.69	92.92	15.94	15.29	12.16	80.06	64.07	69.38	12.44	11.84	9.37	73.07	65.7	67.79	53.66	58.22	20.27	21.73	32.01	94.29	107.14	121.51	139.55	152.09
snR8	79.64	82.01	79.2	110.68	118.4	95.96	119.22	112.46	111.51	479.52	379.6	356.08	138.05	144.05	190.79	513.92	549.55	617.53	117.78	113.01	89.86	521.05	416.98	451.58	263.45	250.8	198.37	1650.74	1484.32	1531.52	2220.76	2409.76	676.76	725.43	1068.48	3890.63	4420.49	10826.32	12433.57	13550.6
snR80	17.63	18.16	17.53	28.51	30.5	24.72	13.9	13.11	13	135.07	106.92	100.3	23.61	24.63	32.63	55.91	59.79	67.18	51.36	49.28	39.19	36.64	29.32	31.75	28.27	26.91	21.28	119.07	107.07	110.47	101.35	109.98	43.66	46.8	68.93	188.59	214.27	283.53	325.63	354.88
snR81	22.49	23.16	22.37	105.05	112.38	91.08	40.86	38.55	38.22	340.57	269.61	252.9	45.67	47.66	63.12	607.9	650.05	730.46	62.88	60.33	47.97	565.83	452.82	490.39	119.85	114.1	90.25	1223.17	1099.86	1134.83	2137.3	2319.2	274.45	294.18	433.3	3570.85	4057.16	4848.99	5568.86	6069.16
snR82	85.11	87.65	84.64	264.5	282.97	229.33	248.55	234.46	232.49	489.21	387.28	363.28	312.54	326.12	431.93	1238.39	1324.26	1488.07	373.71	358.58	285.11	1272.77	1018.57	1103.09	418.35	398.27	315.01	2162.2	1944.22	2006.04	3231.28	3506.29	1500.11	1607.98	2368.37	5637.11	6404.82	16051.42	18434.38	20090.53
snR83	109.42	112.69	108.82	593.16	634.57	514.28	298.26	281.35	278.98	2256.05	1785.98	1675.31	245.82	256.5	339.73	1962.87	2098.98	2358.62	545.52	523.42	416.18	2498.05	1999.13	2165.01	565.33	538.2	425.69	4911.64	4416.47	4556.9	4817.11	5227.08	1348.85	1445.85	2129.56	7625.48	8663.97	31142.3	35765.63	38978.81
snR84	9.32	9.6	9.27	206.35	220.75	178.91	55.61	52.45	52.01	351.56	278.31	261.06	40.03	41.77	55.32	711.39	760.72	854.82	76.16	73.08	58.1	696.09	557.06	603.29	102.89	97.95	77.48	1171.76	1053.63	1087.13	1406.98	1526.72	143.46	153.78	226.5	1652.19	1877.19	8743.22	10041.22	10943.32
snR85	23.3	24	23.17	76.91	82.28	66.68	51.4	48.48	48.07	479.52	379.6	356.08	88.27	92.11	121.99	306.92	328.2	368.8	87.67	84.12	66.89	252.38	201.98	218.74	132.29	125.94	99.61	1187.99	1068.23	1102.19	1708.05	1853.42	438.18	469.69	691.8	4181.71	4751.21	6995.73	8034.31	8756.11
snR86	124.82	128.55	124.13	391.31	418.63	339.28	291.1	274.59	272.29	1081.82	856.41	803.34	235.04	245.26	324.83	1892.69	2023.92	2274.28	612.82	588	467.52	2375.93	1901.4	2059.17	547.24	520.98	412.07	4581.49	4119.61	4250.6	5481.85	5948.4	567.61	608.43	896.14	7879.66	8952.77	19014.05	21836.84	23798.65
snR87	3.24	3.34	3.22	13.88	14.85	12.04	6.32	5.96	5.91	40.71	32.23	30.23	3.08	3.21	4.26	48.77	52.16	58.61	9.74	9.35	7.43	27.14	21.72	23.52	15.83	15.07	11.92	48.71	43.8	45.19	11.92	12.94	9.36	10.03	14.77	24.6	27.95	127.3	146.2	159.33
snR9	53.5	55.09	53.2	331.66	354.81	287.56	159.66	150.61	149.34	469.82	371.93	348.88	84.68	88.36	117.03	762.55	815.42	916.29	302.87	290.6	231.06	502.05	401.78	435.12	335.81	319.69	252.86	4013.2	3608.61	3723.35	2512.89	2726.75	1284.92	1377.32	2028.63	1992.46	2263.81	35036.54	40237.99	43852.97
SRG1	54.71	56.34	54.41	204.85	219.15	177.61	155.87	147.03	145.8	313.43	248.12	232.75	113.93	118.88	157.45	330.71	353.65	397.39	230.25	220.92	175.66	259.17	207.41	224.62	243.09	231.43	183.05	487.1	438	451.92	310.01	336.4	232.35	249.05	366.83	393.57	447.17	891.1	1023.39	1115.34
tC(GCA)G	1.62	1.67	1.61	9.38	10.03	8.13	2.95	2.78	2.76	16.16	12.79	12	0.51	0.54	0.71	34.5	36.89	41.45	1.77	1.7	1.35	13.57	10.86	11.76	3.39	3.23	2.55	64.95	58.4	60.26	38.75	42.05	7.8	8.36	12.31	69.7	79.19	179.38	206.01	224.52
tD(GUC)D	0.81	0.83	0.81	4.5	4.82	3.9	2.53	2.38	2.36	17.45	13.81	12.96	6.67	6.96	9.22	2.38	2.54	2.86	7.08	6.8	5.4	14.93	11.94	12.94	3.39	3.23	2.55	10.82	9.73	10.04	17.89	19.41	4.68	5.01	7.39	20.5	23.29	5.79	6.65	7.24
tE(CUC)I	0.41	0.42	0.4	1.88	2.01	1.63	1.26	1.19	1.18	5.17	4.09	3.84	2.05	2.14	2.84	5.95	6.36	7.15	1.77	1.7	1.35	2.71	2.17	2.35	1.13	1.08	0.85	8.12	7.3	7.53	2.98	3.23	4.68	5.01	7.39	24.6	27.95	5.79	6.65	7.24
tE(UUC)G1	0.81	0.83	0.81	5.25	5.62	4.55	1.69	1.59	1.58	10.99	8.7	8.16	1.54	1.61	2.13	11.9	12.72	14.29	1.77	1.7	1.35	17.64	14.12	15.29	7.91	7.53	5.96	13.53	12.17	12.55	11.92	12.94	3.12	3.34	4.92	24.6	27.95	17.36	19.94	21.73
tE(UUC)K	0.81	0.83	0.81	7.13	7.63	6.18	2.11	1.99	1.97	15.51	12.28	11.52	4.62	4.82	6.38	19.03	20.35	22.87	0.89	0.85	0.68	14.93	11.94	12.94	2.26	2.15	1.7	5.41	4.87	5.02	8.94	9.7	1.56	1.67	2.46	32.8	37.26	5.79	6.65	7.24
tF(GAA)B	0.2	0.21	0.2	4.88	5.22	4.23	2.53	2.38	2.36	23.91	18.93	17.76	3.08	3.21	4.26	20.22	21.63	24.3	5.31	5.1	4.05	24.42	19.55	21.17	2.26	2.15	1.7	51.42	46.23	47.7	53.66	58.22	10.92	11.7	17.23	61.5	69.87	34.72	39.87	43.45
tG(GCC)F2	1.01	1.04	1.01	14.63	15.65	12.69	6.32	5.96	5.91	31.67	25.07	23.51	5.65	5.89	7.8	32.12	34.35	38.6	7.97	7.65	6.08	21.71	17.37	18.82	9.05	8.61	6.81	35.18	31.63	32.64	44.71	48.52	6.24	6.69	9.85	57.4	65.21	34.72	39.87	43.45
tG(GCC)G2	0.81	0.83	0.81	2.63	2.81	2.28	0.84	0.79	0.79	3.23	2.56	2.4	1.54	1.61	2.13	9.52	10.18	11.44	0.89	0.85	0.68	4.07	3.26	3.53	3.39	3.23	2.55	2.71	2.43	2.51	14.9	16.17	6.24	6.69	9.85	4.1	4.66	5.79	6.65	7.24
tG(GCC)P1	7.9	8.14	7.86	49.9	53.38	43.26	15.17	14.31	14.19	110.51	87.48	82.06	5.65	5.89	7.8	139.19	148.84	167.25	21.25	20.39	16.21	70.56	56.47	61.15	31.66	30.14	23.84	189.43	170.33	175.75	184.81	200.54	68.61	73.55	108.32	319.78	363.33	283.53	325.63	354.88
tH(GUG)G2	8.71	8.97	8.67	89.29	95.53	77.42	18.11	17.09	16.94	124.73	98.74	92.62	17.45	18.21	24.11	229.6	245.52	275.89	33.65	32.29	25.67	101.77	81.44	88.2	41.83	39.83	31.5	219.2	197.1	203.37	95.39	103.51	62.37	66.86	98.48	127.09	144.4	347.18	398.72	434.55
tI(AAU)E2	0.2	0.21	0.2	1.13	1.2	0.98	0.84	0.79	0.79	3.88	3.07	2.88	1.54	1.61	2.13	2.38	2.54	2.86	0.89	0.85	0.68	8.14	6.52	7.06	4.52	4.31	3.41	8.12	7.3	7.53	11.92	12.94	1.56	1.67	2.46	8.2	9.32	5.79	6.65	7.24
tI(AAU)G	3.24	3.34	3.22	12.76	13.65	11.06	8.85	8.35	8.27	41.36	32.74	30.71	19.5	20.35	26.95	21.41	22.9	25.73	12.4	11.9	9.46	39.35	31.49	34.1	11.31	10.76	8.51	29.77	26.77	27.62	29.81	32.35	14.03	15.04	22.16	69.7	79.19	28.93	33.23	36.21
tI(AAU)P1	2.84	2.92	2.82	31.14	33.31	27	6.74	6.36	6.3	169.96	134.55	126.21	4.11	4.28	5.67	102.31	109.4	122.93	20.37	19.54	15.54	99.05	79.27	85.85	14.7	13.99	11.07	78.48	70.57	72.81	149.04	161.73	48.34	51.82	76.32	225.48	256.19	208.31	239.23	260.73
tI(UAU)D	4.86	5.01	4.84	22.51	24.08	19.52	7.16	6.76	6.7	35.54	28.14	26.39	4.62	4.82	6.38	77.33	82.69	92.92	23.03	22.09	17.57	59.7	47.78	51.74	22.61	21.53	17.03	230.02	206.83	213.41	277.22	300.82	20.27	21.73	32.01	373.07	423.88	1273	1461.99	1593.34
tI(UAU)L	0.41	0.42	0.4	33.39	35.72	28.95	0.84	0.79	0.79	32.31	25.58	23.99	1.03	1.07	1.42	107.07	114.49	128.65	3.54	3.4	2.7	39.35	31.49	34.1	2.26	2.15	1.7	449.22	403.93	416.77	408.38	443.14	4.68	5.01	7.39	664.15	754.6	2546.01	2923.98	3186.67
tK(CUU)E1	10.13	10.43	10.08	22.14	23.68	19.19	7.58	7.15	7.09	71.09	56.28	52.79	8.21	8.57	11.35	63.05	67.42	75.76	14.17	13.6	10.81	19	15.2	16.46	12.44	11.84	9.37	75.77	68.13	70.3	71.54	77.63	40.54	43.46	64.01	106.59	121.11	156.23	179.43	195.55
tK(CUU)K	3.24	3.34	3.22	13.13	14.05	11.39	1.69	1.59	1.58	58.16	46.04	43.19	3.59	3.75	4.96	27.36	29.26	32.88	5.31	5.1	4.05	19	15.2	16.46	4.52	4.31	3.41	59.53	53.53	55.24	35.77	38.81	12.47	13.37	19.7	90.19	102.48	75.22	86.39	94.15
tK(UUU)G1	2.63	2.71	2.62	13.51	14.45	11.71	4.21	3.97	3.94	59.45	47.07	44.15	7.7	8.03	10.64	47.58	50.88	57.18	5.31	5.1	4.05	42.06	33.66	36.46	12.44	11.84	9.37	86.6	77.87	80.34	149.04	161.73	54.58	58.5	86.17	127.09	144.4	121.51	139.55	152.09
tK(UUU)L	1.42	1.46	1.41	5.25	5.62	4.55	1.26	1.19	1.18	23.91	18.93	17.76	1.54	1.61	2.13	9.52	10.18	11.44	3.54	3.4	2.7	14.93	11.94	12.94	1.13	1.08	0.85	10.82	9.73	10.04	29.81	32.35	4.68	5.01	7.39	45.1	51.24	11.57	13.29	14.48
tK(UUU)O	11.55	11.89	11.49	68.66	73.45	59.53	25.7	24.24	24.04	164.15	129.95	121.89	34.9	36.41	48.23	165.36	176.82	198.7	67.3	64.58	51.35	119.41	95.56	103.49	40.7	38.75	30.65	292.26	262.8	271.15	435.21	472.25	159.06	170.49	251.12	647.76	735.97	937.39	1076.56	1173.28
tL(CAA)D	0.41	0.42	0.4	4.88	5.22	4.23	0.42	0.4	0.39	16.8	13.3	12.48	1.03	1.07	1.42	9.52	10.18	11.44	3.54	3.4	2.7	10.86	8.69	9.41	1.13	1.08	0.85	32.47	29.2	30.13	26.83	29.11	12.47	13.37	19.7	61.5	69.87	57.86	66.45	72.42
tL(CAA)L	2.23	2.3	2.22	21.39	22.88	18.54	8.85	8.35	8.27	69.15	54.74	51.35	7.7	8.03	10.64	53.53	57.24	64.33	19.48	18.69	14.86	35.28	28.23	30.58	18.09	17.22	13.62	97.42	87.6	90.38	80.48	87.33	14.03	15.04	22.16	90.19	102.48	237.24	272.46	296.94
tL(CAA)N	0.61	0.63	0.6	1.5	1.61	1.3	2.53	2.38	2.36	9.05	7.16	6.72	4.11	4.28	5.67	10.71	11.45	12.87	14.17	13.6	10.81	12.21	9.77	10.58	5.65	5.38	4.26	29.77	26.77	27.62	8.94	9.7	3.12	3.34	4.92	20.5	23.29	5.79	6.65	7.24
tL(UAA)D	2.03	2.09	2.02	14.63	15.65	12.69	7.58	7.15	7.09	26.5	20.98	19.68	6.67	6.96	9.22	26.17	27.99	31.45	14.17	13.6	10.81	13.57	10.86	11.76	15.83	15.07	11.92	43.3	38.93	40.17	65.58	71.16	24.95	26.74	39.39	45.1	51.24	63.65	73.1	79.67
tL(UAA)L	2.43	2.5	2.42	4.5	4.82	3.9	1.26	1.19	1.18	31.02	24.56	23.03	5.13	5.35	7.09	13.09	13.99	15.72	7.97	7.65	6.08	29.85	23.89	25.87	11.31	10.76	8.51	27.06	24.33	25.11	29.81	32.35	14.03	15.04	22.16	77.89	88.5	34.72	39.87	43.45
tL(UAG)L1	1.62	1.67	1.61	8.25	8.83	7.16	2.11	1.99	1.97	14.22	11.26	10.56	2.05	2.14	2.84	28.55	30.53	34.31	9.74	9.35	7.43	5.43	4.34	4.7	22.61	21.53	17.03	121.78	109.5	112.98	41.73	45.28	21.83	23.4	34.47	57.4	65.21	173.59	199.36	217.27
TLC1	112.26	115.61	111.64	303.15	324.31	262.83	328.6	309.96	307.36	703.76	557.13	522.6	222.21	231.87	307.1	917.2	980.79	1102.12	702.26	673.82	535.76	1059.74	848.08	918.45	892.1	849.28	671.74	2446.35	2199.72	2269.66	2593.37	2814.09	1227.22	1315.47	1937.53	2943.6	3344.48	8106.72	9310.23	10146.66
tM(CAU)E	0.81	0.83	0.81	5.25	5.62	4.55	2.53	2.38	2.36	10.99	8.7	8.16	1.54	1.61	2.13	9.52	10.18	11.44	2.66	2.55	2.03	2.71	2.17	2.35	1.13	1.08	0.85	18.94	17.03	17.57	5.96	6.47	4.68	5.01	7.39	20.5	23.29	23.15	26.58	28.97
tN(GUU)K	4.05	4.17	4.03	3.38	3.61	2.93	1.69	1.59	1.58	7.75	6.14	5.76	8.72	9.1	12.06	8.33	8.9	10.01	4.43	4.25	3.38	12.21	9.77	10.58	6.78	6.46	5.11	10.82	9.73	10.04	8.94	9.7	6.24	6.69	9.85	20.5	23.29	11.57	13.29	14.48
tN(GUU)P	1.62	1.67	1.61	15.38	16.46	13.34	6.74	6.36	6.3	13.57	10.74	10.08	1.03	1.07	1.42	13.09	13.99	15.72	3.54	3.4	2.7	23.07	18.46	19.99	5.65	5.38	4.26	32.47	29.2	30.13	17.89	19.41	7.8	8.36	12.31	32.8	37.26	23.15	26.58	28.97
tP(AGG)N	1.01	1.04	1.01	2.63	2.81	2.28	0.42	0.4	0.39	3.23	2.56	2.4	2.05	2.14	2.84	3.57	3.82	4.29	0.89	0.85	0.68	9.5	7.6	8.23	3.39	3.23	2.55	5.41	4.87	5.02	14.9	16.17	14.03	15.04	22.16	36.9	41.92	23.15	26.58	28.97
tP(UGG)A	0.2	0.21	0.2	3.75	4.01	3.25	0.84	0.79	0.79	11.63	9.21	8.64	2.05	2.14	2.84	8.33	8.9	10.01	0.89	0.85	0.68	5.43	4.34	4.7	1.13	1.08	0.85	16.24	14.6	15.06	8.94	9.7	3.12	3.34	4.92	32.8	37.26	11.57	13.29	14.48
tP(UGG)H	1.01	1.04	1.01	8.63	9.23	7.48	2.95	2.78	2.76	21.97	17.39	16.32	5.65	5.89	7.8	13.09	13.99	15.72	6.2	5.95	4.73	24.42	19.55	21.17	9.05	8.61	6.81	29.77	26.77	27.62	26.83	29.11	6.24	6.69	9.85	81.99	93.16	17.36	19.94	21.73
tP(UGG)N2	0.81	0.83	0.81	7.13	7.63	6.18	0.84	0.79	0.79	3.23	2.56	2.4	2.05	2.14	2.84	7.14	7.63	8.58	2.66	2.55	2.03	2.71	2.17	2.35	5.65	5.38	4.26	16.24	14.6	15.06	38.75	42.05	4.68	5.01	7.39	20.5	23.29	34.72	39.87	43.45
tP(UGG)O3	1.42	1.46	1.41	16.51	17.66	14.31	4.63	4.37	4.33	43.94	34.79	32.63	3.08	3.21	4.26	67.81	72.51	81.48	11.51	11.05	8.78	31.21	24.98	27.05	5.65	5.38	4.26	86.6	77.87	80.34	110.29	119.68	10.92	11.7	17.23	200.89	228.24	185.16	212.65	231.76
tR(ACG)J	2.84	2.92	2.82	15.38	16.46	13.34	11.37	10.73	10.64	117.62	93.11	87.34	34.38	35.88	47.52	34.5	36.89	41.45	17.71	16.99	13.51	52.92	42.35	45.86	12.44	11.84	9.37	83.89	75.43	77.83	65.58	71.16	24.95	26.74	39.39	110.69	125.77	40.5	46.52	50.7
tS(AGA)D2	0.2	0.21	0.2	54.78	58.6	47.49	4.21	3.97	3.94	155.1	122.78	115.17	5.65	5.89	7.8	138	147.56	165.82	13.28	12.75	10.13	65.13	52.12	56.45	5.65	5.38	4.26	110.95	99.77	102.94	125.2	135.85	15.59	16.72	24.62	217.29	246.88	98.37	112.97	123.12
tS(AGA)D3	0.61	0.63	0.6	7.13	7.63	6.18	2.95	2.78	2.76	16.16	12.79	12	1.03	1.07	1.42	20.22	21.63	24.3	5.31	5.1	4.05	9.5	7.6	8.23	6.78	6.46	5.11	24.36	21.9	22.6	32.79	35.58	7.8	8.36	12.31	24.6	27.95	17.36	19.94	21.73
tS(AGA)G	1.82	1.88	1.81	42.02	44.95	36.43	4.21	3.97	3.94	122.79	97.2	91.18	8.72	9.1	12.06	74.95	80.14	90.06	5.31	5.1	4.05	67.84	54.29	58.8	10.18	9.69	7.66	100.13	90.03	92.9	62.6	67.93	37.42	40.12	59.09	135.29	153.72	115.73	132.91	144.85
tS(CGA)C	0.41	0.42	0.4	17.63	18.86	15.29	0.42	0.4	0.39	26.5	20.98	19.68	0.51	0.54	0.71	70.19	75.05	84.34	0.89	0.85	0.68	21.71	17.37	18.82	2.26	2.15	1.7	257.08	231.17	238.52	310.01	336.4	18.71	20.06	29.54	373.07	423.88	931.61	1069.91	1166.03
tS(GCU)O	0.41	0.42	0.4	3.75	4.01	3.25	3.37	3.18	3.15	4.52	3.58	3.36	1.54	1.61	2.13	9.52	10.18	11.44	4.43	4.25	3.38	9.5	7.6	8.23	3.39	3.23	2.55	16.24	14.6	15.06	8.94	9.7	4.68	5.01	7.39	20.5	23.29	11.57	13.29	14.48
tT(AGU)I1	0.81	0.83	0.81	3.38	3.61	2.93	0.84	0.79	0.79	20.68	16.37	15.36	1.54	1.61	2.13	8.33	8.9	10.01	2.66	2.55	2.03	5.43	4.34	4.7	2.26	2.15	1.7	13.53	12.17	12.55	11.92	12.94	9.36	10.03	14.77	16.4	18.63	5.79	6.65	7.24
tT(UGU)G2	1.62	1.67	1.61	24.76	26.49	21.47	2.53	2.38	2.36	63.33	50.14	47.03	0.51	0.54	0.71	70.19	75.05	84.34	4.43	4.25	3.38	13.57	10.86	11.76	4.52	4.31	3.41	116.36	104.63	107.96	20.87	22.64	7.8	8.36	12.31	49.2	55.9	248.81	285.75	311.42
tV(AAC)G1	0.61	0.63	0.6	8.25	8.83	7.16	2.95	2.78	2.76	29.73	23.53	22.08	3.59	3.75	4.96	21.41	22.9	25.73	2.66	2.55	2.03	12.21	9.77	10.58	3.39	3.23	2.55	24.36	21.9	22.6	44.71	48.52	3.12	3.34	4.92	106.59	121.11	81.01	93.04	101.39
tV(AAC)G3	1.22	1.25	1.21	7.88	8.43	6.83	2.53	2.38	2.36	27.14	21.49	20.16	3.08	3.21	4.26	16.65	17.81	20.01	5.31	5.1	4.05	25.78	20.63	22.34	9.05	8.61	6.81	13.53	12.17	12.55	2.98	3.23	6.24	6.69	9.85	12.3	13.97	17.36	19.94	21.73
tV(AAC)L	1.01	1.04	1.01	2.25	2.41	1.95	2.11	1.99	1.97	7.75	6.14	5.76	1.54	1.61	2.13	5.95	6.36	7.15	0.89	0.85	0.68	6.78	5.43	5.88	1.13	1.08	0.85	5.41	4.87	5.02	5.96	6.47	6.24	6.69	9.85	4.1	4.66	5.79	6.65	7.24
tV(CAC)D	3.04	3.13	3.02	9.38	10.03	8.13	4.21	3.97	3.94	51.05	40.42	37.91	6.16	6.43	8.51	35.69	38.16	42.88	5.31	5.1	4.05	35.28	28.23	30.58	7.91	7.53	5.96	46	41.37	42.68	62.6	67.93	21.83	23.4	34.47	81.99	93.16	40.5	46.52	50.7
tV(CAC)H	0.2	0.21	0.2	20.26	21.67	17.57	3.37	3.18	3.15	21.97	17.39	16.32	2.05	2.14	2.84	48.77	52.16	58.61	3.54	3.4	2.7	19	15.2	16.46	3.39	3.23	2.55	40.59	36.5	37.66	74.52	80.86	9.36	10.03	14.77	90.19	102.48	57.86	66.45	72.42
tW(CCA)G1	1.42	1.46	1.41	14.26	15.25	12.36	3.79	3.58	3.55	40.07	31.72	29.75	2.57	2.68	3.55	34.5	36.89	41.45	9.74	9.35	7.43	13.57	10.86	11.76	5.65	5.38	4.26	37.89	34.07	35.15	20.87	22.64	9.36	10.03	14.77	45.1	51.24	40.5	46.52	50.7
tW(CCA)K	1.22	1.25	1.21	9.38	10.03	8.13	7.58	7.15	7.09	31.67	25.07	23.51	2.05	2.14	2.84	33.31	35.62	40.03	5.31	5.1	4.05	19	15.2	16.46	5.65	5.38	4.26	32.47	29.2	30.13	20.87	22.64	10.92	11.7	17.23	28.7	32.61	63.65	73.1	79.67
tW(CCA)P	2.63	2.71	2.62	11.26	12.04	9.76	10.53	9.93	9.85	23.26	18.42	17.28	18.48	19.28	25.53	35.69	38.16	42.88	11.51	11.05	8.78	35.28	28.23	30.58	7.91	7.53	5.96	35.18	31.63	32.64	26.83	29.11	14.03	15.04	22.16	41	46.58	23.15	26.58	28.97
tX(XXX)D	4.66	4.8	4.63	25.14	26.89	21.79	6.32	5.96	5.91	42.01	33.25	31.19	3.59	3.75	4.96	61.86	66.15	74.33	4.43	4.25	3.38	44.78	35.83	38.81	12.44	11.84	9.37	59.53	53.53	55.24	68.56	74.4	20.27	21.73	32.01	77.89	88.5	190.95	219.3	239
tX(XXX)L	2.84	2.92	2.82	33.39	35.72	28.95	7.16	6.76	6.7	107.92	85.44	80.14	11.29	11.78	15.6	85.65	91.59	102.92	15.05	14.45	11.49	80.06	64.07	69.38	6.78	6.46	5.11	121.78	109.5	112.98	125.2	135.85	38.98	41.79	61.55	196.79	223.59	416.62	478.47	521.46
tY(GUA)D	1.22	1.25	1.21	9.38	10.03	8.13	0.84	0.79	0.79	23.91	18.93	17.76	1.54	1.61	2.13	28.55	30.53	34.31	2.66	2.55	2.03	19	15.2	16.46	4.52	4.31	3.41	13.53	12.17	12.55	14.9	16.17	6.24	6.69	9.85	53.3	60.55	46.29	53.16	57.94
YAL001C	204.66	210.77	203.53	421.7	451.14	365.62	522.38	492.76	488.62	1058.56	838	786.07	746.19	778.61	1031.24	1459.66	1560.88	1753.96	1554.19	1491.24	1185.7	1701.55	1361.71	1474.7	1829.42	1741.62	1377.54	3160.77	2842.11	2932.49	2951.08	3202.24	1493.87	1601.3	2358.52	2996.89	3405.03	2036.81	2339.19	2549.34
YAL002W	557.65	574.3	554.57	946.21	1012.26	820.38	1458.04	1375.35	1363.79	1878	1486.7	1394.57	1476.46	1540.62	2040.5	2295.97	2455.17	2758.87	3188.08	3058.95	2432.2	2428.85	1943.75	2105.03	3955.08	3765.25	2978.14	5552.99	4993.17	5151.94	4000.35	4340.81	3687.89	3953.1	5822.45	4071.02	4625.44	3228.8	3708.14	4041.28
YAL003W	993.52	1023.17	988.03	1406.93	1505.14	1219.83	2847.42	2685.93	2663.35	2018.88	1598.23	1499.19	2771.77	2892.22	3830.63	5071.35	5422.99	6093.82	5777.52	5543.5	4407.69	5054.45	4044.95	4380.59	6310.26	6007.4	4751.57	12737.78	11453.63	11817.82	16678.06	18097.49	14026.47	15035.15	22145.01	20113.22	22852.38	29510.54	33891.62	36936.44
YAL005C	844.18	869.37	839.51	762.37	815.59	660.99	2646.05	2495.98	2475	1417.87	1122.44	1052.89	2306.82	2407.06	3188.06	4124.41	4410.4	4955.96	9408.39	9027.31	7177.69	5528.01	4423.93	4791.01	13776.07	13114.87	10373.26	26008.67	23386.62	24130.24	37404.16	40587.53	47244.03	50641.47	74588.91	49176.11	55873.29	38849.76	44617.32	48625.73
YAL007C	131.1	135.02	130.38	267.88	286.58	232.26	422.54	398.58	395.23	670.16	530.53	497.65	331.52	345.93	458.17	1089.69	1165.25	1309.39	1160.99	1113.97	885.73	1397.61	1118.47	1211.28	1355.67	1290.61	1020.81	2865.8	2576.88	2658.82	3019.64	3276.63	1833.81	1965.69	2895.22	3000.99	3409.69	4235.63	4864.44	5301.47
YAL008W	26.95	27.75	26.8	53.28	56.99	46.19	82.15	77.49	76.84	120.85	95.67	89.74	82.62	86.21	114.19	198.67	212.44	238.72	213.42	204.78	162.82	225.25	180.26	195.22	249.88	237.88	188.16	792.9	712.96	735.63	855.51	928.33	547.34	586.7	864.14	1127.42	1280.96	1296.15	1488.57	1622.31
YAL009W	34.45	35.48	34.26	100.92	107.97	87.5	131.02	123.59	122.55	214.55	169.85	159.32	113.93	118.88	157.45	327.15	349.83	393.1	308.18	295.7	235.11	384	307.31	332.81	396.86	377.82	298.84	698.18	627.8	647.76	775.03	840.99	416.35	446.29	657.33	762.55	866.4	920.03	1056.62	1151.55
YAL010C	89.16	91.82	88.67	152.32	162.96	132.07	272.57	257.11	254.95	321.83	254.78	238.99	264.81	276.32	365.97	271.23	290.04	325.92	600.42	576.1	458.06	378.57	302.96	328.1	559.68	532.82	421.44	676.53	608.33	627.67	670.7	727.78	517.71	554.94	817.36	528.86	600.89	624.93	717.7	782.18
YAL011W	59.78	61.56	59.45	117.81	126.03	102.14	184.52	174.05	172.59	266.25	210.78	197.72	305.35	318.62	422	300.97	321.84	361.66	338.29	324.59	258.08	422	337.71	365.74	454.53	432.71	342.26	524.99	472.06	487.07	742.24	805.41	400.76	429.58	632.71	701.05	796.53	324.04	372.14	405.58
YAL012W	482.68	497.08	480.01	1041.13	1113.8	902.68	1796.75	1694.85	1680.6	2029.22	1606.41	1506.87	3172.58	3310.44	4384.55	4477.73	4788.21	5380.51	6124.66	5876.59	4672.52	5301.4	4242.58	4594.62	7795.96	7421.79	5870.29	12383.28	11134.86	11488.92	18472.55	20044.7	15350.37	16454.26	24235.18	24372.82	27692.09	10357.62	11895.29	12963.97
YAL013W	63.83	65.74	63.48	101.3	108.37	87.83	172.72	162.93	161.56	316.66	250.68	235.15	387.46	404.3	535.48	310.49	332.02	373.09	429.51	412.11	327.67	472.2	377.89	409.25	474.88	452.09	357.58	768.54	691.06	713.04	825.71	895.98	431.94	463.01	681.95	1160.22	1318.23	381.9	438.6	478
YAL014C	67.48	69.49	67.1	150.45	160.95	130.44	256.56	242.01	239.97	403.91	319.75	299.93	217.08	226.52	300.01	684.03	731.46	821.94	529.58	508.13	404.02	782.93	626.56	678.55	580.03	552.19	436.76	1280	1150.96	1187.56	1776.61	1927.81	832.7	892.58	1314.67	2037.56	2315.05	1695.41	1947.11	2122.03
YAL015C	31.41	32.35	31.23	57.4	61.41	49.77	89.73	84.64	83.93	153.16	121.25	113.73	167.3	174.57	231.21	228.41	244.24	274.46	247.08	237.07	188.5	301.23	241.07	261.07	275.88	262.64	207.74	565.58	508.56	524.73	596.18	646.92	403.88	432.92	637.64	631.36	717.34	462.91	531.63	579.4
YAL016W	569.81	586.82	566.66	1055.76	1129.46	915.36	1755.47	1655.9	1641.99	2354.93	1864.26	1748.73	1566.27	1634.34	2164.62	3528.41	3773.07	4239.8	4435.86	4256.19	3384.13	4145.33	3317.4	3592.67	5675.96	5403.53	4273.95	9931.52	8930.28	9214.23	9216.9	10001.33	7647.12	8197.04	12073.28	9716.33	11039.57	9015.18	10353.56	11283.72
YAL017W	839.72	864.78	835.08	1366.03	1461.39	1184.38	2291.33	2161.38	2143.21	3293.28	2607.1	2445.54	3256.74	3398.26	4500.87	4424.2	4730.97	5316.19	6631.22	6362.62	5058.97	5996.14	4798.56	5196.73	7552.87	7190.36	5687.25	12946.15	11640.99	12011.14	13181.48	14303.32	10271.53	11010.18	16216.69	13676.66	15539.25	7788.47	8944.73	9748.32
YAL019W	427.36	440.11	424.99	745.86	797.92	646.67	1399.49	1320.11	1309.02	1508.34	1194.07	1120.07	2168.25	2262.47	2996.56	2417.31	2584.92	2904.68	3742.46	3590.87	2855.13	3276.91	2622.43	2840.03	4050.06	3855.67	3049.66	5593.58	5029.67	5189.6	6206.2	6734.4	5272.21	5651.35	8323.77	7211.4	8193.51	4195.13	4817.93	5250.77
YAL020C	16.62	17.11	16.52	38.27	40.94	33.18	53.92	50.87	50.44	105.34	83.39	78.22	73.9	77.11	102.13	165.36	176.82	198.7	147.89	141.9	112.83	151.97	121.62	131.71	215.96	205.59	162.61	343.68	309.03	318.86	435.21	472.25	207.4	222.31	327.44	614.96	698.71	318.25	365.5	398.33
YAL021C	313.07	322.42	311.34	664.44	710.83	576.09	1205.28	1136.92	1127.36	1736.47	1374.66	1289.47	2370.45	2473.46	3276	2869.36	3068.32	3447.87	3208.45	3078.5	2447.74	3705.69	2965.57	3211.65	3932.47	3743.72	2961.11	6440.6	5791.3	5975.44	7321.06	7944.13	5161.49	5532.67	8148.97	10179.6	11565.93	3153.58	3621.75	3947.13
YAL022C	217.83	224.33	216.63	484.36	518.17	419.95	814.75	768.54	762.08	910.56	720.84	676.17	935.56	976.21	1292.95	2043.77	2185.48	2455.82	1840.23	1765.7	1403.92	2355.58	1885.11	2041.53	2615.24	2489.72	1969.25	4532.78	4075.81	4205.41	6313.52	6850.84	3917.12	4198.81	6184.35	6694.84	7606.59	5016.79	5761.58	6279.19
YAL023C	1254.51	1291.96	1247.58	2308.49	2469.63	2001.5	4249.01	4008.03	3974.34	5472.43	4332.2	4063.74	4902.05	5115.06	6774.71	10927.85	11685.58	13131.08	13093.28	12562.95	9988.91	15308.53	12251.04	13267.6	17527.63	16686.37	13198.16	40348.48	36280.77	37434.38	56183.74	60965.4	37256.31	39935.51	58820.29	63213.55	71822.44	39931.81	45860.02	49980.07
YAL024C	330.9	340.78	329.07	574.03	614.1	497.69	939.45	886.17	878.72	1045.63	827.76	776.47	1117.23	1165.78	1544.03	1387.1	1483.28	1666.76	1874.77	1798.83	1430.27	1521.08	1217.29	1318.29	1727.66	1644.74	1300.91	2305.63	2073.19	2139.11	1767.67	1918.11	1317.66	1412.42	2080.33	1951.47	2217.23	1261.43	1448.7	1578.85
YAL025C	141.24	145.45	140.46	309.15	330.73	268.04	468.04	441.49	437.78	703.12	556.62	522.12	962.24	1004.06	1329.83	995.71	1064.75	1196.46	1147.71	1101.22	875.59	1051.6	841.57	911.4	1130.67	1076.4	851.38	1344.95	1209.36	1247.81	1582.85	1717.56	1096.23	1175.07	1730.73	2099.06	2384.92	1128.34	1295.86	1412.28
YAL026C	807.9	832.02	803.44	1146.93	1226.99	994.41	2244.15	2116.87	2099.08	2692.27	2131.31	1999.24	2468.99	2576.27	3412.18	4126.79	4412.94	4958.82	7188.24	6897.09	5483.93	5773.61	4620.47	5003.87	8381.65	7979.36	6311.31	14583.36	13113.15	13530.11	13950.55	15137.84	13532.16	14505.29	21364.58	14541.7	16522.1	11393.38	13084.82	14260.36
YAL026C-A	15.6	16.07	15.52	15.76	16.86	13.66	52.66	49.67	49.26	34.25	27.11	25.43	68.77	71.76	95.04	61.86	66.15	74.33	182.43	175.04	139.18	165.54	132.48	143.47	261.18	248.65	196.67	294.97	265.23	273.67	384.53	417.26	413.23	442.95	652.41	307.48	349.35	248.81	285.75	311.42
YAL027W	28.17	29.01	28.01	58.9	63.02	51.07	80.04	75.5	74.87	96.94	76.74	71.98	73.9	77.11	102.13	165.36	176.82	198.7	118.67	113.86	90.53	202.18	161.8	175.22	170.73	162.54	128.56	354.5	318.76	328.9	444.15	481.95	199.6	213.95	315.13	348.48	395.93	474.48	544.92	593.88
YAL028W	44.17	45.49	43.93	115.18	123.22	99.86	120.06	113.25	112.3	247.51	195.94	183.8	286.88	299.34	396.47	325.96	348.56	391.67	397.62	381.52	303.35	428.78	343.14	371.62	457.92	435.94	344.81	782.07	703.23	725.59	804.84	873.34	617.51	661.91	974.92	1057.73	1201.78	688.58	790.8	861.85
YAL029C	1005.47	1035.48	999.92	1495.85	1600.26	1296.93	2703.34	2550.02	2528.59	3022.51	2392.74	2244.46	3429.18	3578.19	4739.17	4233.86	4527.43	5087.47	7603.58	7295.6	5800.8	5234.92	4189.37	4537	8144.21	7753.32	6132.52	11087.04	9969.3	10286.3	10161.84	11026.69	8133.64	8718.55	12841.4	9933.62	11286.45	7007.31	8047.6	8770.59
YAL030W	14.59	15.03	14.51	42.77	45.76	37.08	49.71	46.89	46.5	61.39	48.6	45.59	68.26	71.22	94.33	130.86	139.93	157.24	105.38	101.12	80.4	185.9	148.77	161.11	133.42	127.02	100.46	349.09	313.9	323.88	628.97	682.5	276.01	295.86	435.76	795.35	903.66	983.68	1129.72	1231.21
YAL031C	325.63	335.35	323.83	474.23	507.33	411.16	884.68	834.51	827.49	923.49	731.07	685.77	1264	1318.93	1746.87	1225.31	1310.27	1472.35	1647.18	1580.46	1256.64	1488.52	1191.22	1290.07	1766.1	1681.34	1329.86	2357.04	2119.42	2186.81	2334.03	2532.68	1858.76	1992.43	2934.61	2714.01	3083.63	1770.63	2033.5	2216.19
YAL032C	86.93	89.52	86.45	142.57	152.52	123.61	288.15	271.81	269.53	358.02	283.42	265.86	340.25	355.03	470.23	413.99	442.69	497.45	517.18	496.23	394.56	504.77	403.95	437.47	532.55	506.99	401	860.55	773.79	798.4	1076.1	1167.68	595.68	638.51	940.46	1086.43	1234.38	781.16	897.13	977.73
YAL033W	26.14	26.92	26	53.65	57.4	46.52	81.73	77.09	76.44	192.58	152.46	143.01	78.52	81.93	108.51	220.08	235.34	264.45	220.51	211.58	168.23	316.16	253.01	274.01	225	214.2	169.43	430.28	386.9	399.2	450.11	488.42	260.41	279.14	411.14	729.75	829.13	729.08	837.32	912.55
YAL034C	85.92	88.48	85.44	208.6	223.16	180.86	307.95	290.49	288.05	492.44	389.84	365.68	635.85	663.48	878.75	481.8	515.2	578.93	621.68	596.5	474.28	820.92	656.97	711.48	706.67	672.75	532.12	1044.57	939.26	969.13	995.62	1080.35	697.04	747.16	1100.48	1291.41	1467.29	503.42	578.15	630.09
YAL034W-A	33.84	34.85	33.65	60.78	65.02	52.7	82.99	78.28	77.63	171.26	135.57	127.17	90.84	94.78	125.54	178.44	190.82	214.42	163.83	157.2	124.99	219.82	175.91	190.51	183.17	174.38	137.92	267.91	240.9	248.56	339.82	368.74	145.02	155.45	228.96	299.28	340.04	318.25	365.5	398.33
YAL035W	1031.01	1061.78	1025.31	1501.85	1606.69	1302.13	2972.54	2803.95	2780.38	3103.29	2456.69	2304.45	4983.13	5199.67	6886.77	6191.97	6621.32	7440.37	9636.87	9246.54	7352	8905.33	7126.71	7718.07	12095.9	11515.34	9108.11	20959.02	18846.04	19445.29	25933.71	28140.86	23000.61	24654.64	36313.38	31514.53	35806.41	16855.73	19358.1	21097.22
YAL036C	71.94	74.08	71.54	174.83	187.04	151.58	257.4	242.8	240.76	507.31	401.6	376.72	271.99	283.81	375.9	870.8	931.18	1046.37	606.62	582.05	462.79	1050.24	840.48	910.22	838.96	798.69	631.73	1399.07	1258.03	1298.03	1752.76	1901.93	824.9	884.22	1302.36	2201.55	2501.37	1226.71	1408.83	1535.4
YAL037W	18.03	18.57	17.93	44.27	47.36	38.38	48.45	45.7	45.32	128.6	101.81	95.5	68.26	71.22	94.33	136.81	146.29	164.39	79.7	76.47	60.8	156.04	124.88	135.24	105.15	100.11	79.18	200.25	180.07	185.79	184.81	200.54	121.63	130.38	192.03	282.88	321.41	266.17	305.69	333.15
YAL038W	8096.47	8338.13	8051.72	10274.7	10991.94	8908.35	23799.25	22449.48	22260.78	18484.01	14632.69	13725.92	21781.06	22727.55	30101.77	39318.14	42044.42	47245.3	46115.64	44247.77	35181.76	41960.74	33580.15	36366.54	59967.28	57089.1	45154.85	124563.42	112005.61	115567.04	196732.51	213475.94	159897.12	171395.74	252445.7	283245.4	321819.87	384863.77	441999.92	481709.09
YAL039C	33.64	34.64	33.45	64.53	69.04	55.95	80.89	76.3	75.66	135.07	106.92	100.3	122.65	127.98	169.51	259.34	277.32	311.62	231.14	221.77	176.33	248.31	198.72	215.21	255.53	243.27	192.41	562.88	506.13	522.22	709.45	769.83	438.18	469.69	691.8	844.54	959.56	729.08	837.32	912.55
YAL040C	229.79	236.65	228.52	998.73	1068.45	865.92	583.05	549.98	545.36	1807.56	1430.94	1342.26	1369.72	1429.24	1892.97	2734.94	2924.57	3286.34	1331.91	1277.96	1016.12	2484.48	1988.27	2153.25	1213.21	1154.98	913.54	1501.91	1350.49	1393.43	1216.2	1319.71	854.53	915.98	1349.13	1885.87	2142.7	1145.7	1315.79	1434
YAL041W	480.24	494.58	477.59	849.03	908.3	736.13	1528.82	1442.11	1429.99	1762.97	1395.64	1309.15	2385.85	2489.52	3297.28	1958.11	2093.89	2352.9	3296.12	3162.62	2514.62	2419.35	1936.15	2096.8	2996.27	2852.46	2256.17	3566.69	3207.11	3309.09	3302.82	3583.92	2696.14	2890.03	4256.67	3833.24	4355.27	2453.43	2817.66	3070.79
YAL042W	275.58	283.81	274.06	468.23	500.91	405.96	810.12	764.17	757.75	1090.22	863.06	809.58	721.55	752.91	997.2	2104.44	2250.36	2528.73	2004.95	1923.74	1529.58	2555.04	2044.74	2214.4	2799.54	2665.17	2108.03	6386.48	5742.63	5925.23	9804.13	10638.54	5969.24	6398.51	9424.25	12229.46	13894.96	9559.1	10978.23	11964.51
YAL043C	330.09	339.94	328.27	635.93	680.32	551.36	1287	1214.01	1203.81	1382.97	1094.82	1026.97	1801.83	1880.13	2490.16	2098.49	2244	2521.58	2991.49	2870.32	2282.21	2324.37	1860.13	2014.48	3356.96	3195.84	2527.76	4481.36	4029.57	4157.7	5177.8	5618.47	4409.88	4727.01	6962.32	6276.67	7131.47	2962.63	3402.45	3708.13
YAL044C	40.73	41.95	40.5	293.39	313.87	254.38	130.17	122.79	121.76	423.94	335.61	314.81	106.74	111.38	147.52	1086.12	1161.43	1305.1	193.94	186.09	147.96	959.33	767.73	831.43	243.09	231.43	183.05	2470.7	2221.62	2292.26	3997.37	4337.57	740.7	793.96	1169.41	4899.16	5566.37	5931.04	6811.55	7423.5
YAL044W-A	13.37	13.77	13.3	33.02	35.32	28.63	46.76	44.11	43.74	39.42	31.21	29.27	33.87	35.34	46.81	103.5	110.67	124.36	74.39	71.38	56.75	96.34	77.1	83.5	73.49	69.97	55.34	192.14	172.77	178.26	193.76	210.25	163.73	175.51	258.5	352.58	400.59	405.05	465.18	506.97
YAL046C	4.26	4.38	4.23	29.26	31.31	25.37	24.01	22.65	22.46	45.24	35.81	33.59	26.17	27.31	36.17	110.63	118.31	132.94	48.71	46.73	37.16	75.99	60.81	65.86	68.97	65.66	51.93	238.14	214.13	220.94	408.38	443.14	187.12	200.58	295.43	467.37	531.02	758.02	870.55	948.76
YAL047C	43.77	45.08	43.53	105.8	113.19	91.73	148.71	140.28	139.1	206.15	163.2	153.09	191.42	199.74	264.55	254.58	272.23	305.91	317.04	304.2	241.87	346.01	276.9	299.88	339.2	322.92	255.42	573.7	515.86	532.27	605.12	656.62	402.32	431.25	635.18	553.46	628.84	578.64	664.54	724.24
YAL048C	206.69	212.86	205.54	295.64	316.28	256.33	585.16	551.97	547.33	608.12	481.41	451.58	624.56	651.7	863.15	848.2	907.01	1019.21	1021.07	979.71	778.98	905.05	724.29	784.39	1170.24	1114.08	881.18	1769.81	1591.39	1641.99	1886.9	2047.49	1546.89	1658.13	2442.23	2070.36	2352.31	1747.49	2006.92	2187.22
YAL049C	114.89	118.32	114.26	196.59	210.32	170.45	363.14	342.55	339.67	449.79	356.07	334.01	326.91	341.11	451.79	731.62	782.35	879.12	724.4	695.06	552.65	734.08	587.47	636.21	874.01	832.06	658.12	2048.54	1842.02	1900.59	2548.66	2765.57	1663.84	1783.49	2626.87	3275.67	3721.78	2887.4	3316.06	3613.98
YAL051W	338.81	348.92	336.93	538.76	576.37	467.11	912.49	860.74	853.5	1082.47	856.92	803.82	1192.67	1244.49	1648.29	1370.44	1465.47	1646.75	2082	1997.67	1588.36	1796.53	1437.72	1557.02	2031.81	1934.29	1529.94	3255.48	2927.28	3020.36	2810.98	3050.21	2204.94	2363.5	3481.16	2972.3	3377.08	2777.46	3189.8	3476.37
YAL053W	710.84	732.06	706.91	1586.26	1697	1375.32	2632.57	2483.26	2462.39	3889.12	3078.79	2888	4037.31	4212.75	5579.63	5606.68	5995.44	6737.08	8394.4	8054.4	6404.12	7167.14	5735.69	6211.62	9706.79	9240.91	7309.13	13828.35	12434.25	12829.62	15470.8	16787.48	11846.48	12698.4	18703.24	16931.83	19237.74	9055.69	10400.08	11334.42
YAL054C	22.49	23.16	22.37	40.89	43.75	35.46	53.92	50.87	50.44	87.24	69.07	64.79	55.43	57.83	76.6	161.79	173.01	194.41	128.41	123.21	97.96	200.82	160.71	174.05	183.17	174.38	137.92	311.21	279.83	288.73	453.09	491.66	232.35	249.05	366.83	565.76	642.81	399.26	458.53	499.73
YAL055W	6.28	6.47	6.25	28.51	30.5	24.72	28.23	26.62	26.4	66.56	52.69	49.43	44.13	46.05	61	102.31	109.4	122.93	86.79	83.27	66.21	123.48	98.82	107.02	82.54	78.58	62.15	216.49	194.67	200.86	283.18	307.29	130.99	140.41	206.8	327.98	372.64	196.74	225.94	246.24
YAL056W	411.75	424.04	409.48	634.43	678.72	550.06	1052.35	992.67	984.32	1222.7	967.94	907.96	1112.1	1160.42	1536.93	1874.84	2004.84	2252.84	2107.68	2022.31	1607.95	1975.64	1581.06	1712.25	2296.39	2186.17	1729.16	3837.3	3450.44	3560.16	3949.67	4285.82	2493.42	2672.73	3936.62	4489.19	5100.56	3645.42	4186.61	4562.74
YAL058W	137.99	142.11	137.23	210.1	224.77	182.16	357.66	337.38	334.54	448.5	355.05	333.05	373.61	389.84	516.33	822.03	879.03	987.76	810.3	777.48	618.18	846.7	677.6	733.82	954.28	908.48	718.57	1945.71	1749.56	1805.19	2199.89	2387.12	1604.58	1719.97	2533.32	2308.14	2622.48	2297.19	2638.23	2875.25
YAL059C-A	2.23	2.3	2.22	1.5	1.61	1.3	1.26	1.19	1.18	7.11	5.63	5.28	3.08	3.21	4.26	2.38	2.54	2.86	2.66	2.55	2.03	4.07	3.26	3.53	4.52	4.31	3.41	2.71	2.43	2.51	2.98	3.23	4.68	5.01	7.39	8.2	9.32	5.79	6.65	7.24
YAL059W	31	31.93	30.83	101.67	108.77	88.15	149.97	141.47	140.28	295.98	234.31	219.79	120.09	125.31	165.96	389.01	415.98	467.44	297.55	285.5	227.01	422	337.71	365.74	271.36	258.34	204.33	622.41	559.66	577.46	682.62	740.72	307.19	329.29	485	787.15	894.35	619.14	711.06	774.94
YAL060W	195.34	201.17	194.26	579.65	620.12	502.57	594.42	560.71	556	1172.94	928.55	871.01	464.44	484.62	641.87	2734.94	2924.57	3286.34	1303.57	1250.77	994.5	2842.7	2274.95	2463.71	1674.52	1594.15	1260.9	6486.61	5832.66	6018.12	9049.97	9820.19	3129.64	3354.7	4941.08	9663.03	10979.02	6781.64	7788.43	8488.14
YAL061W	32.62	33.6	32.44	108.05	115.59	93.68	101.95	96.17	95.36	336.05	266.03	249.54	115.98	121.02	160.29	587.67	628.42	706.16	281.61	270.21	214.84	769.36	615.7	666.79	444.35	423.03	334.59	1829.35	1644.92	1697.23	2277.4	2471.22	803.07	860.82	1267.89	3070.69	3488.88	873.74	1003.46	1093.61
YAL062W	9.52	9.81	9.47	12.01	12.84	10.41	21.06	19.87	19.7	18.74	14.84	13.92	19.5	20.35	26.95	45.21	48.34	54.32	58.45	56.08	44.59	48.85	39.09	42.34	53.14	50.59	40.02	56.83	51.1	52.72	146.06	158.49	79.53	85.25	125.56	135.29	153.72	144.66	166.14	181.06
YAL063C-A	2.63	2.71	2.62	5.25	5.62	4.55	7.16	6.76	6.7	20.03	15.86	14.88	4.11	4.28	5.67	15.47	16.54	18.58	14.17	13.6	10.81	10.86	8.69	9.41	22.61	21.53	17.03	21.65	19.47	20.09	11.92	12.94	29.63	31.76	46.78	8.2	9.32	5.79	6.65	7.24
YAL064W-B	10.94	11.27	10.88	11.63	12.44	10.08	25.7	24.24	24.04	22.62	17.91	16.8	35.41	36.95	48.94	54.72	58.52	65.76	37.19	35.69	28.38	40.71	32.58	35.28	42.97	40.9	32.35	108.25	97.33	100.43	71.54	77.63	28.07	30.09	44.31	114.79	130.43	40.5	46.52	50.7
YAL067C	6.28	6.47	6.25	9.38	10.03	8.13	18.54	17.48	17.34	16.8	13.3	12.48	16.42	17.14	22.7	20.22	21.63	24.3	33.65	32.29	25.67	9.5	7.6	8.23	22.61	21.53	17.03	35.18	31.63	32.64	20.87	22.64	43.66	46.8	68.93	45.1	51.24	121.51	139.55	152.09
YAR002C-A	149.14	153.59	148.31	322.66	345.18	279.75	350.92	331.02	328.24	655.3	518.76	486.61	266.86	278.46	368.81	1158.69	1239.03	1392.3	865.21	830.17	660.07	1206.28	965.36	1045.46	1180.42	1123.76	888.84	3507.15	3153.58	3253.85	4134.49	4486.37	2178.43	2335.09	3439.31	5046.75	5734.06	7782.68	8938.08	9741.08
YAR002W	211.15	217.45	209.98	416.45	445.52	361.07	715.33	674.76	669.09	792.95	627.73	588.83	1122.87	1171.67	1551.83	1276.46	1364.97	1533.82	1934.99	1856.62	1476.21	1746.33	1397.54	1513.51	2120	2018.25	1596.35	2603.3	2340.85	2415.28	2906.36	3153.72	2543.32	2726.22	4015.4	2935.4	3335.16	1863.21	2139.82	2332.07
YAR003W	158.66	163.4	157.79	285.89	305.84	247.87	409.9	386.66	383.41	498.26	394.44	370	434.68	453.57	600.73	841.06	899.38	1010.63	944.91	906.64	720.88	848.06	678.68	735	1085.44	1033.35	817.33	1972.77	1773.89	1830.29	2214.8	2403.29	1121.18	1201.81	1770.12	2230.25	2533.98	1625.97	1867.36	2035.13
YAR007C	272.14	280.26	270.63	521.5	557.91	452.15	803.38	757.81	751.44	940.29	744.37	698.25	850.88	887.85	1175.93	1747.55	1868.73	2099.89	2107.68	2022.31	1607.95	1898.3	1519.16	1645.22	2467.12	2348.71	1857.72	4760.09	4280.21	4416.3	5350.69	5806.07	3789.25	4061.75	5982.48	5169.74	5873.8	5115.16	5874.55	6402.32
YAR008W	27.36	28.17	27.2	69.78	74.65	60.5	74.99	70.73	70.14	253.98	201.06	188.6	125.22	130.66	173.06	258.15	276.05	310.19	226.71	217.53	172.96	320.23	256.27	277.54	260.05	247.57	195.82	560.17	503.7	519.71	497.81	540.18	215.19	230.67	339.75	655.95	745.29	329.82	378.79	412.82
YAR009C	5.27	5.43	5.24	8.63	9.23	7.48	15.17	14.31	14.19	10.34	8.19	7.68	42.6	44.45	58.87	20.22	21.63	24.3	48.71	46.73	37.16	27.14	21.72	23.52	36.18	34.44	27.24	32.47	29.2	30.13	23.85	25.88	28.07	30.09	44.31	20.5	23.29	23.15	26.58	28.97
YAR014C	178.52	183.85	177.53	447.59	478.84	388.07	532.5	502.29	498.07	1338.38	1059.52	993.86	1140.83	1190.41	1576.65	2022.35	2162.58	2430.09	1572.79	1509.08	1199.88	2453.27	1963.29	2126.2	2041.99	1943.98	1537.6	3753.41	3375.01	3482.33	4435.56	4813.06	1670.08	1790.18	2636.72	5001.66	5682.82	1481.31	1701.23	1854.06
YAR015W	83.28	85.77	82.82	1008.11	1078.48	874.05	262.88	247.97	245.88	2126.16	1683.15	1578.85	206.3	215.27	285.12	4060.17	4341.7	4878.77	580.94	557.41	443.2	4494.05	3596.48	3894.9	689.71	656.6	519.34	8375.49	7531.12	7770.58	10090.3	10949.06	1202.27	1288.73	1898.14	10851.95	12329.85	11445.46	13144.63	14325.54
YAR018C	50.66	52.17	50.38	133.94	143.29	116.13	163.88	154.58	153.28	296.63	234.82	220.27	228.89	238.83	316.32	461.57	493.58	554.63	398.51	382.37	304.02	469.49	375.72	406.9	567.6	540.35	427.39	909.26	817.59	843.59	1034.37	1122.4	562.93	603.41	888.75	930.64	1057.38	804.31	923.71	1006.7
YAR019C	250.66	258.14	249.27	434.08	464.39	376.36	811.38	765.36	758.93	902.16	714.19	669.93	1427.2	1489.22	1972.41	1048.06	1120.73	1259.36	1836.69	1762.3	1401.22	1393.54	1115.21	1207.75	1724.27	1641.51	1298.36	1921.36	1727.66	1782.59	1946.52	2112.18	1932.05	2070.99	3050.32	2353.24	2673.72	1249.86	1435.41	1564.37
YAR020C	7.29	7.51	7.25	10.13	10.84	8.78	18.54	17.48	17.34	10.34	8.19	7.68	23.09	24.1	31.92	16.65	17.81	20.01	28.34	27.19	21.62	20.35	16.29	17.64	41.83	39.83	31.5	24.36	21.9	22.6	44.71	48.52	51.46	55.16	81.24	45.1	51.24	17.36	19.94	21.73
YAR023C	32.42	33.39	32.24	52.15	55.79	45.22	90.57	85.44	84.72	54.28	42.97	40.31	59.53	62.12	82.27	115.39	123.39	138.66	126.64	121.51	96.61	86.84	69.5	75.26	149.25	142.08	112.38	221.9	199.53	205.88	318.95	346.1	202.72	217.3	320.05	229.58	260.85	347.18	398.72	434.55
YAR027W	73.76	75.96	73.35	181.96	194.66	157.76	265.41	250.35	248.25	394.86	312.59	293.22	225.81	235.62	312.07	663.81	709.84	797.64	589.8	565.91	449.96	937.62	750.35	812.61	809.56	770.7	609.59	1458.61	1311.56	1353.26	1439.77	1562.3	941.86	1009.59	1487	1537.39	1746.77	1834.28	2106.6	2295.85
YAR028W	60.39	62.19	60.05	85.17	91.11	73.84	138.6	130.74	129.64	177.72	140.69	131.97	100.59	104.96	139.01	283.13	302.76	340.21	248.85	238.77	189.85	282.23	225.87	244.61	301.89	287.4	227.32	460.04	413.66	426.82	491.85	533.71	300.96	322.6	475.15	504.27	572.94	850.6	976.88	1064.64
YAR029W	15.2	15.65	15.11	24.76	26.49	21.47	52.66	49.67	49.26	38.77	30.7	28.79	39	40.7	53.9	53.53	57.24	64.33	71.73	68.83	54.72	50.21	40.18	43.51	81.41	77.5	61.3	100.13	90.03	92.9	104.33	113.21	70.17	75.22	110.79	143.49	163.03	190.95	219.3	239
YAR030C	4.05	4.17	4.03	10.88	11.64	9.43	7.16	6.76	6.7	8.4	6.65	6.24	9.75	10.17	13.48	19.03	20.35	22.87	15.05	14.45	11.49	16.28	13.03	14.11	27.14	25.83	20.43	56.83	51.1	52.72	23.85	25.88	26.51	28.42	41.85	12.3	13.97	34.72	39.87	43.45
YAR031W	5.67	5.84	5.64	8.25	8.83	7.16	16.01	15.1	14.97	18.09	14.32	13.44	4.11	4.28	5.67	28.55	30.53	34.31	27.45	26.34	20.94	29.85	23.89	25.87	36.18	34.44	27.24	70.36	63.27	65.28	65.58	71.16	49.9	53.49	78.78	151.69	172.35	133.09	152.84	166.58
YAR033W	11.55	11.89	11.49	21.76	23.28	18.87	36.65	34.57	34.28	36.19	28.65	26.87	13.34	13.92	18.44	70.19	75.05	84.34	59.33	56.93	45.27	46.13	36.92	39.98	50.88	48.44	38.31	105.54	94.9	97.92	98.37	106.74	77.97	83.58	123.1	135.29	153.72	150.45	172.78	188.3
YAR035W	5.27	5.43	5.24	17.63	18.86	15.29	16.85	15.9	15.76	30.37	24.05	22.56	19.5	20.35	26.95	66.62	71.24	80.05	56.68	54.38	43.24	51.56	41.26	44.69	36.18	34.44	27.24	116.36	104.63	107.96	157.99	171.43	95.12	101.96	150.18	233.68	265.51	219.88	252.53	275.21
YAR042W	432.83	445.75	430.44	711.72	761.4	617.07	1490.48	1405.95	1394.13	1501.24	1188.44	1114.79	2814.88	2937.2	3890.21	2313.81	2474.25	2780.31	3992.19	3830.49	3045.65	2987.89	2391.14	2589.55	4018.4	3825.53	3025.82	5325.67	4788.77	4941.04	6280.73	6815.26	5541.98	5940.52	8749.68	7039.22	7997.87	3315.6	3807.82	4149.92
YAR047C	1.42	1.46	1.41	0.38	0.4	0.33	2.53	2.38	2.36	7.11	5.63	5.28	10.78	11.25	14.89	5.95	6.36	7.15	5.31	5.1	4.05	13.57	10.86	11.76	16.96	16.15	12.77	16.24	14.6	15.06	8.94	9.7	26.51	28.42	41.85	12.3	13.97	17.36	19.94	21.73
YAR050W	15.81	16.28	15.72	51.77	55.39	44.89	44.23	41.73	41.37	91.77	72.65	68.14	87.76	91.57	121.28	152.27	162.83	182.97	100.07	96.02	76.34	139.76	111.85	121.13	108.54	103.33	81.73	116.36	104.63	107.96	149.04	161.73	135.66	145.42	214.19	229.58	260.85	138.87	159.49	173.82
YAR071W	5.27	5.43	5.24	7.5	8.03	6.51	15.59	14.7	14.58	30.37	24.05	22.56	17.45	18.21	24.11	57.1	61.06	68.61	53.13	50.98	40.54	63.77	51.04	55.27	50.88	48.44	38.31	86.6	77.87	80.34	140.1	152.03	113.83	122.02	179.72	192.69	218.93	150.45	172.78	188.3
YBL001C	23.51	24.21	23.38	76.91	82.28	66.68	61.09	57.62	57.14	89.18	70.6	66.23	33.36	34.81	46.1	236.73	253.15	284.46	110.7	106.21	84.45	214.39	171.57	185.81	151.51	144.24	114.09	633.24	569.4	587.5	679.64	737.48	347.74	372.74	549.01	811.74	922.29	2343.48	2691.39	2933.19
YBL002W	301.12	310.1	299.45	902.68	965.7	782.64	1020.76	962.86	954.77	2153.95	1705.15	1599.49	1771.55	1848.53	2448.31	2872.93	3072.14	3452.16	3068.53	2944.24	2340.99	4328.51	3464	3751.43	2788.23	2654.41	2099.51	5225.55	4698.74	4848.14	5797.82	6291.26	2998.66	3214.3	4734.28	8265.03	9390.62	4791.12	5502.4	5996.74
YBL003C	119.15	122.71	118.49	290.01	310.26	251.45	377.89	356.45	353.46	369.01	292.12	274.02	193.99	202.42	268.09	1133.71	1212.32	1362.28	688.09	660.22	524.95	843.99	675.43	731.47	755.29	719.04	568.72	3044.4	2737.48	2824.53	3642.64	3952.66	1699.71	1821.94	2683.5	3570.85	4057.16	7493.36	8605.81	9378.96
YBL004W	2254.31	2321.6	2241.85	3567.59	3816.63	3093.17	6175.51	5825.27	5776.31	7255.43	5743.7	5387.77	6027.49	6289.41	8330.08	9923.81	10611.92	11924.61	15809.36	15169.01	12061.01	11522.79	9221.4	9986.57	17603.38	16758.49	13255.2	23256.53	20911.93	21576.87	15640.71	16971.85	18640.63	19981.13	29429.84	16784.24	19070.05	19419.09	22302.02	24305.62
YBL005W	266.67	274.63	265.19	536.88	574.36	465.49	793.27	748.28	741.99	1210.42	958.22	898.84	836	872.32	1155.36	1285.98	1375.15	1545.25	1950.04	1871.06	1487.7	1384.04	1107.61	1199.52	2065.73	1966.59	1555.48	2860.39	2572.02	2653.8	1833.24	1989.27	1646.69	1765.11	2599.79	1947.37	2212.57	1863.21	2139.82	2332.07
YBL005W-B	34.85	35.89	34.66	64.16	68.63	55.62	90.57	85.44	84.72	91.77	72.65	68.14	118.04	123.16	163.13	209.37	223.89	251.59	226.71	217.53	172.96	226.6	181.34	196.39	265.71	252.95	200.08	322.03	289.56	298.77	223.57	242.59	307.19	329.29	485	274.68	312.09	509.2	584.8	637.33
YBL006C	35.26	36.31	35.06	88.92	95.12	77.09	120.06	113.25	112.3	214.55	169.85	159.32	154.99	161.72	214.19	352.13	376.54	423.12	207.23	198.83	158.09	466.77	373.55	404.54	273.62	260.49	206.03	579.11	520.73	537.29	882.34	957.44	346.18	371.07	546.55	938.84	1066.69	682.79	784.16	854.61
YBL007C	747.72	770.04	743.59	1241.1	1327.73	1076.05	2721.88	2567.51	2545.92	2800.84	2217.26	2079.86	4443.76	4636.87	6141.35	6102.75	6525.91	7333.16	9780.33	9384.19	7461.45	9448.09	7561.07	8188.47	12599.04	11994.34	9486.97	25280.72	22732.05	23454.86	34482.89	37417.64	23917.52	25637.49	37760.99	37938.79	43105.58	15061.95	17298.02	18852.07
YBL008W	144.48	148.79	143.68	298.64	319.49	258.93	462.14	435.93	432.27	520.88	412.35	386.79	473.68	494.26	654.63	818.46	875.21	983.47	1028.16	986.51	784.38	829.07	663.48	718.53	1103.53	1050.57	830.95	1807.7	1625.46	1677.14	1660.35	1801.66	1258.41	1348.9	1986.77	1881.77	2138.04	1591.25	1827.49	1991.67
YBL009W	249.24	256.68	247.86	489.61	523.79	424.5	821.91	775.3	768.78	1028.18	813.95	763.51	735.41	767.37	1016.35	1268.14	1356.07	1523.81	1811.89	1738.51	1382.3	1298.55	1039.2	1125.43	1862.21	1772.83	1402.23	2673.66	2404.12	2480.56	2038.93	2212.45	1674.76	1795.19	2644.11	1762.88	2002.96	2042.59	2345.83	2556.58
YBL010C	25.73	26.5	25.59	79.16	84.69	68.64	100.26	94.58	93.78	138.94	109.99	103.18	123.17	128.52	170.22	218.89	234.07	263.02	222.28	213.28	169.58	194.04	155.28	168.17	235.18	223.89	177.09	349.09	313.9	323.88	399.44	433.43	249.5	267.44	393.91	311.58	354.01	393.47	451.89	492.49
YBL011W	521.38	536.94	518.5	796.88	852.51	690.91	1575.16	1485.82	1473.33	1770.72	1401.78	1314.91	1923.97	2007.58	2658.96	3247.66	3472.85	3902.44	3922.23	3763.36	2992.28	3717.9	2975.35	3222.23	4746.55	4518.73	3574.11	7517.64	6759.76	6974.7	8626.68	9360.88	6706.82	7189.13	10588.74	9769.63	11100.13	6405.52	7356.48	8017.38
YBL013W	88.96	91.61	88.46	120.06	128.44	104.09	215.69	203.46	201.75	271.42	214.87	201.56	312.02	325.58	431.22	348.56	372.73	418.83	443.68	425.7	338.48	403	322.51	349.27	446.61	425.18	336.3	687.36	618.06	637.72	837.63	908.92	533.3	571.65	841.98	1024.93	1164.51	422.41	485.12	528.7
YBL014C	454.91	468.49	452.4	703.84	752.97	610.24	1228.45	1158.78	1149.04	1306.07	1033.94	969.87	1460.56	1524.02	2018.51	1698.78	1816.57	2041.28	2063.4	1979.82	1574.17	1617.42	1294.38	1401.79	2104.17	2003.18	1584.43	2987.57	2686.38	2771.8	3246.18	3522.46	2381.15	2552.38	3759.36	3328.97	3782.33	2852.69	3276.19	3570.52
YBL015W	136.98	141.07	136.22	210.85	225.57	182.81	367.78	346.92	344	458.19	362.72	340.24	376.17	392.52	519.88	943.37	1008.78	1133.57	921	883.7	702.64	964.76	772.07	836.13	1330.8	1266.92	1002.08	3084.99	2773.98	2862.19	4077.85	4424.91	2691.46	2885.01	4249.28	5091.85	5785.3	3442.9	3954.02	4309.25
YBL016W	172.64	177.8	171.69	265.25	283.77	229.98	511.85	482.82	478.76	754.17	597.03	560.04	913.49	953.18	1262.46	864.85	924.82	1039.22	1294.72	1242.28	987.74	1293.12	1034.86	1120.73	1426.9	1358.42	1074.45	1742.75	1567.06	1616.88	2167.1	2351.54	1665.4	1785.16	2629.33	2533.63	2878.67	1678.05	1927.17	2100.31
YBL017C	1612.57	1660.7	1603.65	1999.71	2139.31	1733.79	4001.3	3774.36	3742.64	4220	3340.73	3133.71	4343.69	4532.44	6003.05	7029.47	7516.88	8446.72	10266.52	9850.68	7832.36	8967.75	7176.66	7772.17	12635.22	12028.79	9514.22	24106.26	21675.99	22365.22	25054.35	27186.66	19226.95	20609.61	30355.52	27894.48	31693.36	17185.55	19736.89	21510.04
YBL018C	16.62	17.11	16.52	52.15	55.79	45.22	48.87	46.1	45.71	128.6	101.81	95.5	28.23	29.45	39.01	155.84	166.65	187.26	129.29	124.06	98.64	145.19	116.19	125.83	119.85	114.1	90.25	330.15	296.86	306.3	122.22	132.62	110.71	118.68	174.8	102.49	116.45	601.78	691.12	753.21
YBL019W	46	47.37	45.74	86.29	92.32	74.82	121.75	114.84	113.88	166.09	131.48	123.33	119.06	124.24	164.54	268.85	287.5	323.06	255.05	244.72	194.58	249.67	199.8	216.38	243.09	231.43	183.05	546.64	491.53	507.16	560.41	608.1	332.14	356.03	524.39	430.47	489.1	538.13	618.02	673.55
YBL020W	295.85	304.68	294.21	678.33	725.68	588.12	861.51	812.65	805.82	1551	1227.83	1151.75	945.31	986.38	1306.43	1918.86	2051.91	2305.73	2192.69	2103.88	1672.81	2082.84	1666.85	1805.16	2974.79	2832.01	2239.99	4316.29	3881.14	4004.55	4355.07	4725.72	3117.17	3341.33	4921.39	4681.88	5319.49	4710.11	5409.37	5895.35
YBL021C	26.95	27.75	26.8	35.27	37.73	30.58	65.3	61.59	61.08	100.17	79.3	74.38	80.57	84.07	111.35	121.34	129.75	145.81	143.46	137.65	109.45	108.55	86.87	94.08	127.77	121.63	96.21	208.37	187.37	193.32	393.48	426.96	174.65	187.21	275.74	455.07	517.04	289.32	332.27	362.12
YBL022C	755.42	777.97	751.25	1067.76	1142.3	925.77	2231.93	2105.35	2087.65	2557.21	2024.39	1898.94	3057.62	3190.49	4225.68	4058.98	4340.43	4877.34	6880.06	6601.39	5248.82	5559.22	4448.9	4818.06	8129.51	7739.33	6121.45	12683.66	11404.96	11767.6	15366.47	16674.27	12810.17	13731.38	20224.71	17591.89	19987.68	7886.84	9057.7	9871.44
YBL023C	327.05	336.81	325.24	571.02	610.89	495.09	923.86	871.47	864.14	1551	1227.83	1151.75	1333.8	1391.76	1843.33	1920.05	2053.18	2307.16	2669.13	2561.02	2036.29	2644.6	2116.4	2292.02	2963.48	2821.25	2231.48	4697.85	4224.24	4358.56	5058.56	5489.09	3750.27	4019.96	5920.93	5411.63	6148.62	3477.61	3993.9	4352.71
YBL024W	584.8	602.26	581.57	937.2	1002.62	812.57	1818.24	1715.11	1700.7	2250.24	1781.38	1670.99	2038.93	2127.53	2817.83	3687.82	3943.53	4431.35	5219.6	5008.19	3982.05	4609.39	3688.78	3994.86	5686.13	5413.22	4281.61	8754.35	7871.78	8122.08	9425.56	10227.75	7319.65	7846.03	11556.27	10183.7	11570.59	9038.33	10380.14	11312.69
YBL025W	24.32	25.04	24.18	49.15	52.58	42.61	81.31	76.7	76.05	71.09	56.28	52.79	82.11	85.68	113.48	114.2	122.12	137.23	111.58	107.06	85.13	101.77	81.44	88.2	144.73	137.78	108.98	184.02	165.47	170.73	220.59	239.36	155.94	167.15	246.19	221.38	251.53	271.96	312.33	340.39
YBL026W	13.17	13.56	13.1	62.66	67.03	54.32	27.38	25.83	25.61	81.43	64.46	60.47	9.24	9.64	12.77	73.76	78.87	88.63	77.93	74.77	59.45	51.56	41.26	44.69	97.24	92.57	73.22	173.19	155.73	160.68	44.71	48.52	56.14	60.17	88.63	57.4	65.21	457.12	524.99	572.15
YBL027W	467.48	481.43	464.89	928.95	993.79	805.41	1377.16	1299.05	1288.13	1423.04	1126.54	1056.73	1083.87	1130.97	1497.93	3289.3	3517.38	3952.47	2342.36	2247.48	1786.99	3719.26	2976.43	3223.41	2585.84	2461.73	1947.12	6849.23	6158.73	6354.56	10728.21	11641.26	5534.18	5932.16	8737.37	12135.16	13787.82	24528.47	28169.92	30700.7
YBL028C	37.08	38.19	36.88	95.67	102.35	82.95	115.01	108.49	107.57	173.84	137.62	129.09	68.77	71.76	95.04	239.11	255.69	287.32	229.36	220.07	174.98	263.24	210.66	228.14	244.22	232.5	183.9	384.27	345.53	356.52	262.32	284.64	180.89	193.89	285.58	196.79	223.59	810.09	930.36	1013.94
YBL029C-A	26.55	27.34	26.4	57.03	61.01	49.44	63.19	59.61	59.11	122.79	97.2	91.18	37.46	39.09	51.77	191.53	204.81	230.14	158.52	152.1	120.93	226.6	181.34	196.39	186.56	177.61	140.48	478.99	430.7	444.39	301.07	326.69	241.7	259.08	381.6	389.47	442.51	653.86	750.93	818.4
YBL029W	5.27	5.43	5.24	16.13	17.26	13.99	22.75	21.46	21.28	22.62	17.91	16.8	39.52	41.23	54.61	22.6	24.17	27.16	55.79	53.53	42.56	42.06	33.66	36.46	44.1	41.98	33.2	64.95	58.4	60.26	44.71	48.52	18.71	20.06	29.54	53.3	60.55	69.44	79.74	86.91
YBL030C	420.47	433.02	418.14	1082.4	1157.95	938.46	1710.81	1613.78	1600.22	1740.35	1377.73	1292.35	1446.19	1509.03	1998.65	4395.65	4700.44	5281.88	4921.16	4721.84	3754.37	4637.88	3711.58	4019.56	6298.96	5996.63	4743.06	18675.04	16792.32	17326.27	25134.83	27273.99	16607.22	17801.49	26219.49	29472.87	33486.71	24540.04	28183.21	30715.18
YBL031W	45.19	46.54	44.94	74.29	79.47	64.41	108.69	102.53	101.66	191.94	151.94	142.53	146.77	153.15	202.84	195.1	208.63	234.43	308.18	295.7	235.11	308.02	246.5	266.95	261.18	248.65	196.67	335.56	301.73	311.33	318.95	346.1	232.35	249.05	366.83	315.68	358.67	468.7	538.28	586.64
YBL032W	213.98	220.37	212.8	382.68	409.4	331.79	710.7	670.39	664.75	833.01	659.45	618.58	778.01	811.81	1075.22	1531.04	1637.2	1839.72	2017.35	1935.64	1539.04	1941.72	1553.91	1682.85	2471.64	2353.01	1861.13	5144.36	4625.74	4772.82	6826.23	7407.19	4890.16	5241.83	7720.59	8314.23	9446.52	6336.09	7276.73	7930.47
YBL033C	82.88	85.35	82.42	145.57	155.73	126.21	266.25	251.15	249.04	423.94	335.61	314.81	278.15	290.24	384.41	496.07	530.47	596.09	504.78	484.33	385.1	651.31	521.23	564.48	556.29	529.59	418.88	1041.86	936.83	966.62	1240.05	1345.59	678.32	727.1	1070.94	1455.4	1653.61	908.46	1043.33	1137.06
YBL034C	408.11	420.29	405.85	691.83	740.13	599.83	1101.22	1038.76	1030.03	1336.44	1057.98	992.42	1698.17	1771.96	2346.89	1478.7	1581.23	1776.83	2717.84	2607.76	2073.45	1962.08	1570.2	1700.49	2732.83	2601.66	2057.8	3561.27	3202.25	3304.07	2775.2	3011.4	2421.69	2595.84	3823.37	2783.71	3162.81	2088.88	2399	2614.52
YBL035C	290.78	299.46	289.17	522.25	558.71	452.8	935.24	882.2	874.78	938.35	742.84	696.81	1084.9	1132.04	1499.34	1274.08	1362.43	1530.96	1852.63	1777.59	1413.38	1515.66	1212.94	1313.59	1893.87	1802.97	1426.07	2568.12	2309.22	2382.64	2655.97	2882.01	2148.8	2303.33	3392.53	3005.09	3414.35	2291.41	2631.58	2868.01
YBL036C	136.17	140.23	135.42	261.5	279.76	226.73	373.67	352.48	349.52	665.64	526.94	494.29	359.75	375.38	497.18	804.18	859.94	966.32	1107.86	1062.99	845.19	887.41	710.17	769.1	1252.78	1192.65	943.33	2346.22	2109.69	2176.77	1901.81	2063.66	1568.72	1681.53	2476.7	1935.07	2198.6	2846.9	3269.54	3563.28
YBL037W	343.26	353.51	341.37	590.53	631.76	512	1084.79	1023.27	1014.67	1143.21	905.01	848.93	1294.79	1351.06	1789.42	1586.95	1696.99	1906.91	2470.77	2370.69	1884.95	1757.18	1406.23	1522.92	2854.94	2717.91	2149.74	3729.05	3353.11	3459.73	3240.22	3515.99	2817.77	3020.4	4448.7	3271.57	3717.12	3113.07	3575.23	3896.43
YBL038W	50.66	52.17	50.38	135.07	144.49	117.1	158.4	149.42	148.16	217.14	171.9	161.24	148.83	155.29	205.68	367.59	393.08	441.71	299.33	287.2	228.36	388.07	310.57	336.34	295.1	280.94	222.21	533.11	479.36	494.61	763.11	828.05	361.77	387.79	571.17	783.05	889.69	1215.14	1395.54	1520.91
YBL039C	432.63	445.54	430.23	832.53	890.64	721.82	1319.86	1245.01	1234.54	1560.69	1235.51	1158.94	1175.73	1226.82	1624.88	3103.72	3318.93	3729.48	2941.01	2821.88	2243.7	3108.66	2487.78	2694.21	3821.66	3638.24	2877.68	6613.8	5947.03	6136.13	6519.2	7074.03	4890.16	5241.83	7720.59	6899.83	7839.49	7580.16	8705.5	9487.59
YBL039W-B	10.54	10.85	10.48	24.01	25.69	20.82	28.23	26.62	26.4	38.77	30.7	28.79	26.69	27.85	36.88	76.14	81.41	91.49	88.56	84.97	67.56	52.92	42.35	45.86	78.02	74.27	58.75	156.96	141.13	145.62	71.54	77.63	49.9	53.49	78.78	16.4	18.63	312.46	358.85	391.09
YBL040C	106.99	110.18	106.4	307.65	329.12	266.74	369.04	348.11	345.18	829.14	656.38	615.7	215.03	224.37	297.17	1074.23	1148.71	1290.81	781.08	749.44	595.89	1052.95	842.65	912.57	1070.74	1019.35	806.26	2546.47	2289.75	2362.56	1591.79	1727.27	1016.7	1089.82	1605.17	1500.5	1704.85	3836.37	4405.91	4801.74
YBL041W	149.34	153.8	148.52	336.16	359.63	291.46	535.02	504.68	500.44	641.08	507.5	476.05	662.54	691.33	915.64	1315.72	1406.95	1580.99	1594.93	1530.33	1216.78	1685.27	1348.68	1460.59	1795.5	1709.33	1352	3125.59	2810.48	2899.85	4450.46	4829.23	2930.04	3140.75	4625.96	4944.26	5617.61	4362.93	5010.64	5460.8
YBL042C	371.63	382.72	369.58	743.61	795.52	644.72	1054.46	994.66	986.29	1342.26	1062.59	996.74	927.35	967.64	1281.61	2097.3	2242.73	2520.15	1694.11	1625.49	1292.44	1674.41	1339.99	1451.18	1849.77	1760.99	1392.86	2744.02	2467.38	2545.84	3201.47	3473.94	2003.78	2147.88	3163.57	3353.57	3810.28	2725.39	3129.99	3411.19
YBL043W	2.43	2.5	2.42	5.63	6.02	4.88	6.32	5.96	5.91	9.05	7.16	6.72	5.13	5.35	7.09	11.9	12.72	14.29	8.86	8.5	6.76	5.43	4.34	4.7	9.05	8.61	6.81	16.24	14.6	15.06	17.89	19.41	12.47	13.37	19.7	32.8	37.26	5.79	6.65	7.24
YBL045C	347.92	358.31	346	687.33	735.31	595.93	1321.55	1246.6	1236.12	1329.98	1052.87	987.62	1620.67	1691.1	2239.8	2789.66	2983.09	3352.1	4102	3935.85	3129.43	3475.02	2780.97	3011.73	5141.15	4894.4	3871.24	9330.76	8390.08	8656.86	10313.87	11191.65	9016.24	9664.62	14234.85	11774.39	13377.91	8668	9954.83	10849.17
YBL046W	86.73	89.32	86.25	172.21	184.23	149.31	235.07	221.74	219.88	509.24	403.14	378.16	432.62	451.42	597.89	537.71	574.99	646.12	583.6	559.96	445.23	739.51	591.81	640.92	665.96	634	501.47	1020.21	917.36	946.53	1114.85	1209.73	600.35	643.53	947.84	1475.9	1676.9	630.72	724.35	789.43
YBL047C	1009.93	1040.08	1004.35	2063.49	2207.54	1789.09	3692.5	3483.08	3453.8	5038.15	3988.41	3741.25	8065.9	8416.4	11147.2	9584.77	10249.37	11517.21	14154.21	13580.91	10798.29	14798.34	11842.75	12825.42	17862.31	17004.99	13450.16	26647.32	23960.88	24722.76	31841.82	34551.8	31045.37	33277.92	49014.45	36930.26	41959.7	17972.5	20640.66	22495.01
YBL049W	0.2	0.21	0.2	6	6.42	5.2	3.79	3.58	3.55	5.82	4.6	4.32	1.03	1.07	1.42	19.03	20.35	22.87	9.74	9.35	7.43	23.07	18.46	19.99	16.96	16.15	12.77	64.95	58.4	60.26	80.48	87.33	28.07	30.09	44.31	106.59	121.11	138.87	159.49	173.82
YBL050W	102.74	105.8	102.17	258.12	276.14	223.8	371.57	350.49	347.55	858.86	679.91	637.78	337.68	352.36	466.68	1111.11	1188.15	1335.12	1013.1	972.07	772.9	1541.44	1233.57	1335.93	1338.71	1274.46	1008.04	2730.49	2455.22	2533.29	3436.96	3729.47	1891.51	2027.53	2986.31	3538.06	4019.9	3656.99	4199.9	4577.22
YBL051C	264.44	272.33	262.98	602.16	644.2	522.09	994.64	938.23	930.34	1623.38	1285.13	1205.49	2669.13	2785.12	3688.78	1906.96	2039.19	2291.43	3511.32	3369.1	2678.8	3168.36	2535.56	2745.95	3464.37	3298.09	2608.64	4294.64	3861.68	3984.46	3863.23	4192.02	4236.79	4541.47	6689.05	5403.43	6139.31	2748.53	3156.57	3440.16
YBL052C	216.01	222.46	214.81	360.92	386.12	312.93	533.34	503.09	498.86	904.75	716.24	671.85	822.65	858.4	1136.92	919.58	983.34	1104.98	1435.52	1377.38	1095.17	1370.47	1096.75	1187.76	1676.78	1596.3	1262.6	2722.37	2447.92	2525.75	2405.58	2610.31	1456.45	1561.18	2299.44	2373.74	2697.01	2077.31	2385.7	2600.04
YBL054W	126.85	130.64	126.15	318.9	341.17	276.5	467.62	441.1	437.39	598.43	473.74	444.38	766.2	799.5	1058.9	643.58	688.21	773.34	750.97	720.55	572.92	647.24	517.97	560.95	635.44	604.94	478.48	801.02	720.26	743.16	727.34	789.24	664.29	712.06	1048.78	930.64	1057.38	555.49	637.96	695.27
YBL055C	112.46	115.82	111.84	200.72	214.73	174.03	261.61	246.78	244.7	445.27	352.49	330.65	274.56	286.49	379.45	607.9	650.05	730.46	647.36	621.14	493.87	557.69	446.3	483.33	722.5	687.82	544.03	1028.33	924.66	954.06	1290.72	1400.57	654.93	702.03	1034.01	1168.42	1327.54	966.33	1109.78	1209.49
YBL056W	415.2	427.59	412.9	755.99	808.76	655.46	1307.23	1233.09	1222.72	1730.65	1370.06	1285.16	1090.54	1137.93	1507.15	3090.63	3304.93	3713.75	3479.44	3338.51	2654.48	3749.11	3000.32	3249.28	4507.98	4291.61	3394.47	8794.94	7908.28	8159.74	9029.1	9797.55	6424.58	6886.59	10143.13	10027.91	11393.59	8882.09	10200.71	11117.14
YBL057C	48.23	49.67	47.96	130.94	140.08	113.53	169.35	159.75	158.41	204.21	161.66	151.65	147.8	154.22	204.26	499.64	534.29	600.38	346.26	332.24	264.16	499.34	399.61	432.77	447.74	426.25	337.15	1001.27	900.33	928.96	1234.09	1339.12	644.02	690.33	1016.77	1336.51	1518.52	1938.44	2226.21	2426.22
YBL058W	257.14	264.82	255.72	412.7	441.51	357.82	808.85	762.98	756.57	897.64	710.61	666.57	985.85	1028.69	1362.46	1745.17	1866.18	2097.03	2268.85	2176.96	1730.92	2038.06	1631.01	1766.35	2790.49	2656.56	2101.22	5195.78	4671.97	4820.52	6495.35	7048.15	4729.55	5069.66	7467.02	7166.31	8142.27	5039.94	5788.16	6308.16
YBL059C-A	17.83	18.36	17.73	39.02	41.74	33.83	48.87	46.1	45.71	80.13	63.44	59.51	56.96	59.44	78.73	135.62	145.02	162.96	115.13	110.46	87.83	194.04	155.28	168.17	118.72	113.02	89.4	227.32	204.4	210.9	229.53	249.06	166.85	178.85	263.43	155.79	177.01	526.56	604.73	659.06
YBL059W	9.32	9.6	9.27	20.26	21.67	17.57	29.07	27.42	27.19	48.47	38.37	35.99	30.79	32.13	42.55	64.24	68.69	77.19	50.48	48.43	38.51	80.06	64.07	69.38	75.75	72.12	57.04	100.13	90.03	92.9	143.08	155.26	76.41	81.9	120.63	110.69	125.77	150.45	172.78	188.3
YBL060W	152.18	156.72	151.34	245.74	262.9	213.06	357.24	336.98	334.15	556.42	440.48	413.19	380.28	396.8	525.55	528.19	564.82	634.68	789.94	757.94	602.64	701.52	561.41	607.99	784.68	747.02	590.86	995.86	895.46	923.93	974.75	1057.71	693.92	743.82	1095.56	971.63	1103.96	1105.2	1269.27	1383.31
YBL061C	323.4	333.06	321.62	582.66	623.33	505.17	960.93	906.44	898.82	1245.32	985.85	924.76	1328.15	1385.87	1835.53	1634.54	1747.88	1964.09	2149.3	2062.24	1639.71	1839.96	1472.47	1594.65	2369.88	2256.14	1784.5	3149.94	2832.38	2922.44	3079.26	3341.32	2293.82	2458.78	3621.49	3341.27	3796.31	2418.71	2777.78	3027.34
YBL062W	16.82	17.32	16.73	18.76	20.07	16.26	45.5	42.92	42.56	79.49	62.93	59.03	94.43	98.53	130.5	54.72	58.52	65.76	103.61	99.42	79.05	92.27	73.84	79.97	135.68	129.17	102.17	151.54	136.27	140.6	220.59	239.36	205.84	220.64	324.97	401.77	456.49	86.8	99.68	108.64
YBL063W	216.62	223.08	215.42	330.91	354.01	286.9	609.59	575.02	570.18	604.89	478.85	449.18	786.73	820.92	1087.27	804.18	859.94	966.32	1263.72	1212.54	964.1	1002.75	802.47	869.06	1353.41	1288.45	1019.11	2024.19	1820.12	1878	1934.6	2099.24	1638.89	1756.75	2587.48	2267.14	2575.9	1435.02	1648.06	1796.12
YBL064C	64.03	65.94	63.68	100.55	107.57	87.18	157.14	148.22	146.98	192.58	152.46	143.01	165.25	172.43	228.38	421.13	450.33	506.03	415.34	398.51	316.86	526.48	421.33	456.29	494.1	470.39	372.05	1271.88	1143.66	1180.02	2029.98	2202.75	1400.31	1501.01	2210.81	2422.93	2752.91	2459.21	2824.3	3078.04
YBL066C	350.15	360.6	348.22	824.65	882.21	714.98	1136.61	1072.15	1063.13	1740.35	1377.73	1292.35	1937.83	2022.04	2678.11	1874.84	2004.84	2252.84	2173.21	2085.19	1657.95	2135.76	1709.2	1851.02	2129.05	2026.86	1603.16	2568.12	2309.22	2382.64	2205.86	2393.59	2095.78	2246.5	3308.83	3193.68	3628.62	1944.22	2232.86	2433.46
YBL067C	271.73	279.84	270.23	519.25	555.5	450.2	826.97	780.07	773.51	933.18	738.75	692.97	948.9	990.13	1311.39	1503.68	1607.94	1806.85	2178.52	2090.29	1662	1666.27	1333.48	1444.12	2573.4	2449.89	1937.75	3785.88	3404.21	3512.45	3419.08	3710.07	2756.95	2955.21	4352.68	3529.86	4010.58	2447.64	2811.01	3063.55
YBL068W	127.86	131.68	127.16	234.49	250.86	203.31	382.94	361.22	358.19	542.2	429.23	402.63	350	365.21	483.7	845.82	904.47	1016.35	831.56	797.88	634.4	778.86	623.3	675.02	961.07	914.94	723.68	1585.8	1425.92	1471.26	1699.11	1843.71	1302.07	1395.7	2055.71	1820.27	2068.17	2187.25	2511.97	2737.64
YBL069W	82.07	84.52	81.61	130.56	139.68	113.2	256.14	241.61	239.58	301.8	238.92	224.11	232.99	243.12	322	461.57	493.58	554.63	535.78	514.07	408.74	450.49	360.52	390.43	596.99	568.34	449.53	1055.39	948.99	979.17	1177.45	1277.66	718.87	770.56	1134.95	1311.91	1490.58	1215.14	1395.54	1520.91
YBL071W-A	8.71	8.97	8.67	34.89	37.33	30.25	39.18	36.96	36.65	74.96	59.35	55.67	45.67	47.66	63.12	98.74	105.58	118.65	87.67	84.12	66.89	93.63	74.93	81.14	78.02	74.27	58.75	165.07	148.43	153.15	166.93	181.14	104.48	111.99	164.95	168.09	190.98	150.45	172.78	188.3
YBL072C	357.24	367.91	355.27	495.24	529.81	429.38	855.19	806.69	799.91	895.05	708.56	664.65	477.27	498.01	659.6	1522.71	1628.3	1829.72	1114.06	1068.93	849.92	1256.49	1005.54	1088.97	1460.82	1390.71	1099.99	4665.38	4195.04	4328.43	5958.79	6465.93	3340.16	3580.36	5273.44	7863.26	8934.14	17856.77	20507.75	22350.17
YBL074C	95.85	98.71	95.32	142.57	152.52	123.61	270.04	254.72	252.58	256.56	203.1	190.52	227.35	237.23	314.2	380.68	407.07	457.43	453.42	435.05	345.91	325.66	260.61	282.24	540.46	514.52	406.96	819.96	737.3	760.74	679.64	737.48	576.96	618.46	910.91	733.85	833.79	659.65	757.58	825.64
YBL075C	256.54	264.19	255.12	318.9	341.17	276.5	605.8	571.44	566.64	694.72	549.97	515.89	696.92	727.2	963.15	950.51	1016.41	1142.14	1198.19	1149.66	914.1	990.54	792.7	858.48	1170.24	1114.08	881.18	1937.59	1742.26	1797.65	2089.6	2267.44	1612.38	1728.33	2545.63	2295.84	2608.51	1197.78	1375.6	1499.18
YBL076C	2471.54	2545.31	2457.87	3755.18	4017.32	3255.81	7253.98	6842.58	6785.06	7233.46	5726.3	5371.45	6501.17	6783.67	8984.71	13173.85	14087.32	15829.91	18302.26	17560.94	13962.85	15677.61	12546.4	13587.47	23723.69	22585.05	17863.74	44843.37	40322.51	41604.64	50967.19	55304.88	49628.3	53197.2	78353.2	59568.9	67681.44	65305.1	75000.17	81738.16
YBL078C	13.58	13.98	13.5	52.9	56.59	45.87	60.24	56.83	56.35	197.75	156.55	146.85	100.59	104.96	139.01	159.41	170.46	191.55	167.37	160.6	127.69	329.73	263.87	285.77	185.43	176.53	139.63	397.8	357.7	369.07	438.19	475.48	302.52	324.27	477.61	627.26	712.68	370.33	425.31	463.52
YBL079W	1455.12	1498.55	1447.08	2055.99	2199.51	1782.58	4208.15	3969.48	3936.12	4048.1	3204.64	3006.06	6026.46	6288.34	8328.66	4590.74	4909.06	5516.31	10852.77	10413.19	8279.61	5192.85	4155.71	4500.54	11511.34	10958.84	8667.94	13135.58	11811.32	12186.89	9935.29	10780.86	11699.9	12541.27	18471.82	10692.06	12148.19	10097.23	11596.25	12638.06
YBL080C	98.48	101.42	97.94	140.32	150.11	121.66	263.3	248.37	246.28	394.21	312.07	292.74	293.55	306.3	405.69	478.23	511.39	574.65	485.3	465.64	370.23	511.55	409.38	443.35	576.64	548.96	434.21	1001.27	900.33	928.96	1266.88	1374.7	725.1	777.25	1144.79	1377.51	1565.1	1047.33	1202.82	1310.88
YBL081W	82.07	84.52	81.61	257.75	275.74	223.47	248.13	234.06	232.09	628.8	497.78	466.94	799.56	834.3	1105	697.12	745.45	837.67	600.42	576.1	458.06	875.2	700.4	758.52	583.43	555.42	439.31	635.94	571.83	590.01	596.18	646.92	402.32	431.25	635.18	897.84	1020.11	399.26	458.53	499.73
YBL082C	79.64	82.01	79.2	162.45	173.79	140.85	236.34	222.93	221.06	323.77	256.31	240.43	256.6	267.75	354.62	700.69	749.27	841.96	490.61	470.74	374.29	807.35	646.11	699.72	598.12	569.42	450.38	1718.4	1545.16	1594.29	2009.12	2180.11	1178.88	1263.65	1861.21	2705.81	3074.31	1539.18	1767.68	1926.49
YBL083C	4.66	4.8	4.63	6.75	7.22	5.86	18.54	17.48	17.34	12.92	10.23	9.6	9.24	9.64	12.77	20.22	21.63	24.3	41.62	39.94	31.75	20.35	16.29	17.64	36.18	34.44	27.24	64.95	58.4	60.26	110.29	119.68	79.53	85.25	125.56	143.49	163.03	86.8	99.68	108.64
YBL084C	241.74	248.96	240.41	400.69	428.66	347.41	658.88	621.51	616.29	806.52	638.47	598.91	1080.28	1127.22	1492.96	938.61	1003.69	1127.85	1304.46	1251.62	995.17	940.33	752.52	814.97	1369.24	1303.52	1031.03	1656.15	1489.19	1536.54	1585.83	1720.8	1364.44	1462.56	2154.18	1639.89	1863.22	1215.14	1395.54	1520.91
YBL085W	397.77	409.64	395.57	764.99	818.39	663.26	1371.26	1293.49	1282.62	1401.07	1109.14	1040.41	2424.85	2530.22	3351.18	2146.07	2294.88	2578.76	3538.77	3395.44	2699.74	2800.64	2241.28	2427.26	3421.4	3257.19	2576.29	4757.39	4277.77	4413.79	5082.41	5514.96	3803.29	4076.79	6004.63	4985.26	5664.19	2690.67	3090.12	3367.73
YBL086C	67.88	69.91	67.51	149.7	160.15	129.79	194.21	183.19	181.65	356.73	282.4	264.9	309.97	323.44	428.38	518.67	554.64	623.25	523.38	502.18	399.29	651.31	521.23	564.48	496.36	472.54	373.76	1031.04	927.09	956.57	1246.01	1352.06	592.56	635.17	935.53	1500.5	1704.85	682.79	784.16	854.61
YBL087C	280.24	288.61	278.69	430.33	460.37	373.11	693.84	654.49	648.99	499.55	395.46	370.96	450.07	469.63	622.01	1533.42	1639.75	1842.58	886.46	850.56	676.29	945.76	756.87	819.67	1153.28	1097.93	868.41	2903.68	2610.95	2693.97	4787.3	5194.74	2834.92	3038.79	4475.78	6264.37	7117.5	14639.54	16812.9	18323.37
YBL088C	1081.87	1114.16	1075.89	1239.6	1326.13	1074.75	2378.54	2243.64	2224.78	1927.11	1525.58	1431.04	2186.21	2281.22	3021.38	2483.93	2656.16	2984.73	4655.49	4466.92	3551.69	2632.38	2106.63	2281.43	4613.13	4391.72	3473.65	6218.7	5591.76	5769.56	4188.14	4544.59	5234.78	5611.23	8264.68	4034.12	4583.52	5578.07	6406.18	6981.71
YBL089W	131.1	135.02	130.38	276.13	295.41	239.41	365.25	344.53	341.64	624.92	494.71	464.06	354.62	370.03	490.09	737.56	788.71	886.27	800.56	768.14	610.75	824.99	660.22	715.01	927.15	882.65	698.13	1607.44	1445.39	1491.35	1585.83	1720.8	623.75	668.6	984.77	1381.6	1569.76	1400.3	1608.19	1752.67
YBL090W	13.17	13.56	13.1	36.39	38.93	31.55	40.02	37.75	37.43	73.03	57.81	54.23	40.54	42.3	56.03	157.03	167.92	188.69	76.16	73.08	58.1	138.4	110.76	119.95	115.33	109.79	86.84	186.72	167.9	173.24	268.28	291.11	93.56	100.29	147.72	241.88	274.82	387.69	445.24	485.24
YBL091C	160.49	165.28	159.6	273.88	293	237.46	428.44	404.14	400.74	694.72	549.97	515.89	571.7	596.54	790.1	1128.95	1207.23	1356.56	1145.05	1098.67	873.56	1660.84	1329.13	1439.42	1512.83	1440.23	1139.15	3379.96	3039.21	3135.85	5314.92	5767.26	3103.13	3326.29	4899.23	6768.63	7690.44	4906.85	5635.31	6141.59
YBL091C-A	11.55	11.89	11.49	24.76	26.49	21.47	29.91	28.21	27.98	51.05	40.42	37.91	27.71	28.92	38.3	88.03	94.14	105.78	64.65	62.03	49.32	130.26	104.25	112.9	98.37	93.65	74.07	227.32	204.4	210.9	259.34	281.41	123.19	132.05	194.49	344.38	391.28	214.1	245.88	267.97
YBL092W	881.66	907.98	876.79	1319.13	1411.22	1143.71	2419.4	2282.18	2263	1890.92	1496.93	1404.17	1570.38	1638.62	2170.29	3966.19	4241.21	4765.84	3458.19	3318.12	2638.26	3141.22	2513.84	2722.43	3561.61	3390.66	2681.86	8518.91	7660.08	7903.65	12817.81	13908.7	8202.25	8792.1	12949.72	15107.46	17164.91	38589.37	44318.28	48299.82
YBL093C	56.54	58.22	56.22	127.56	136.47	110.6	181.15	170.88	169.44	216.49	171.38	160.76	191.94	200.28	265.26	421.13	450.33	506.03	412.68	395.96	314.83	466.77	373.55	404.54	408.17	388.58	307.35	809.13	727.56	750.7	968.79	1051.24	534.86	573.32	844.44	1098.72	1248.36	1041.55	1196.17	1303.64
YBL094C	0.41	0.42	0.4	3.38	3.61	2.93	4.63	4.37	4.33	2.58	2.05	1.92	3.08	3.21	4.26	2.38	2.54	2.86	9.74	9.35	7.43	8.14	6.52	7.06	6.78	6.46	5.11	10.82	9.73	10.04	5.96	6.47	7.8	8.36	12.31	28.7	32.61	17.36	19.94	21.73
YBL095W	97.47	100.38	96.93	168.08	179.81	145.73	298.69	281.75	279.38	407.78	322.82	302.81	276.61	288.63	382.28	537.71	574.99	646.12	532.23	510.68	406.04	455.92	364.86	395.14	596.99	568.34	449.53	1044.57	939.26	969.13	1123.79	1219.44	665.85	713.73	1051.24	1307.81	1485.92	1145.7	1315.79	1434
YBL096C	2.03	2.09	2.02	3.38	3.61	2.93	5.06	4.77	4.73	4.52	3.58	3.36	11.29	11.78	15.6	7.14	7.63	8.58	17.71	16.99	13.51	9.5	7.6	8.23	7.91	7.53	5.96	16.24	14.6	15.06	20.87	22.64	23.39	25.07	36.93	32.8	37.26	5.79	6.65	7.24
YBL097W	217.63	224.13	216.43	314.03	335.95	272.27	557.35	525.74	521.32	916.38	725.44	680.49	930.94	971.39	1286.57	965.97	1032.95	1160.73	1332.8	1278.81	1016.79	1308.05	1046.8	1133.66	1391.85	1325.05	1048.05	2094.55	1883.39	1943.27	1782.57	1934.28	1303.63	1397.38	2058.17	2033.46	2310.39	1128.34	1295.86	1412.28
YBL098W	36.47	37.56	36.27	115.18	123.22	99.86	109.53	103.32	102.45	264.32	209.24	196.28	101.61	106.03	140.43	455.62	487.22	547.49	224.94	215.83	171.61	603.82	483.22	523.32	381.04	362.75	286.92	1347.66	1211.79	1250.32	1794.49	1947.22	776.56	832.41	1226.04	2205.65	2506.03	2760.1	3169.86	3454.64
YBL099W	850.05	875.42	845.35	1822.25	1949.46	1579.93	2826.78	2666.45	2644.04	3699.13	2928.38	2746.91	3219.79	3359.71	4449.8	7667.1	8198.73	9212.91	8396.17	8056.09	6405.47	9996.27	7999.77	8663.57	9966.85	9488.48	7504.95	22799.19	20500.7	21152.56	28073.98	30463.29	21182.39	22705.67	33442.78	36938.46	41969.01	28955.05	33253.66	36241.16
YBL100W-B	28.98	29.84	28.82	51.4	54.99	44.56	69.51	65.57	65.02	93.71	74.18	69.58	143.69	149.94	198.59	101.12	108.13	121.5	146.12	140.2	111.48	180.47	144.42	156.41	151.51	144.24	114.09	175.9	158.17	163.19	131.16	142.32	121.63	130.38	192.03	151.69	172.35	115.73	132.91	144.85
YBL101C	207.7	213.9	206.55	508.37	543.86	440.77	650.87	613.96	608.8	1077.3	852.83	799.98	1125.44	1174.34	1555.37	1777.29	1900.53	2135.62	1703.85	1634.84	1299.88	1989.21	1591.92	1724.01	1816.98	1729.78	1368.17	3022.75	2718.02	2804.44	3025.6	3283.1	1971.04	2112.78	3111.87	3890.63	4420.49	2158.32	2478.74	2701.43
YBL102W	51.06	52.59	50.78	165.45	177	143.45	215.69	203.46	201.75	374.18	296.21	277.86	206.82	215.81	285.83	748.27	800.16	899.13	498.58	478.39	380.37	926.76	741.66	803.21	690.84	657.68	520.2	1859.12	1671.69	1724.84	2253.55	2445.34	1166.4	1250.28	1841.52	2541.83	2887.99	2997.35	3442.33	3751.58
YBL103C	196.35	202.21	195.27	318.9	341.17	276.5	538.39	507.86	503.59	764.51	605.22	567.71	835.48	871.79	1154.65	738.75	789.98	887.7	1093.69	1049.39	834.38	989.18	791.62	857.3	1088.83	1036.57	819.88	1372.01	1233.69	1272.92	1472.56	1597.88	1116.5	1196.79	1762.74	1754.68	1993.64	1035.76	1189.53	1296.4
YBL104C	259.98	267.74	258.54	428.83	458.77	371.8	824.02	777.29	770.75	1010.73	800.14	750.55	1046.41	1091.88	1446.15	1241.96	1328.08	1492.36	1808.35	1735.11	1379.6	1398.96	1119.56	1212.45	1911.96	1820.19	1439.69	2514	2260.55	2332.43	2551.64	2768.8	2061.48	2209.72	3254.66	2759.11	3134.87	2129.39	2445.51	2665.22
YBL105C	418.24	430.72	415.93	803.26	859.33	696.44	1366.63	1289.12	1278.28	2243.78	1776.26	1666.19	2416.13	2521.12	3339.12	3329.75	3560.63	4001.08	3948.8	3788.85	3012.55	3997.42	3199.04	3464.49	4470.66	4256.09	3366.37	6906.06	6209.83	6407.28	7049.8	7649.79	3701.93	3968.14	5844.61	8379.82	9521.05	3865.3	4439.14	4837.95
YBL106C	563.12	579.93	560.01	665.57	712.03	577.06	1607.18	1516.02	1503.28	1576.85	1248.3	1170.94	2112.83	2204.64	2919.96	1967.63	2104.07	2364.34	3908.95	3750.62	2982.15	2518.4	2015.42	2182.65	4211.74	4009.6	3171.41	4492.18	4039.31	4167.74	4068.91	4415.2	4883.93	5235.14	7710.75	4628.58	5258.94	4860.56	5582.15	6083.65
YBL107C	42.35	43.61	42.12	100.17	107.17	86.85	112.06	105.7	104.82	157.68	124.83	117.09	112.9	117.81	156.03	217.7	232.8	261.59	281.61	270.21	214.84	310.73	248.67	269.3	309.8	294.93	233.28	524.99	472.06	487.07	417.32	452.84	355.53	381.1	561.32	491.97	558.97	758.02	870.55	948.76
YBL113C	41.34	42.57	41.11	40.52	43.35	35.13	80.89	76.3	75.66	115.03	91.06	85.42	240.69	251.15	332.64	103.5	110.67	124.36	182.43	175.04	139.18	203.53	162.88	176.4	251.01	238.96	189.01	338.27	304.16	313.84	381.55	414.03	276.01	295.86	435.76	512.46	582.26	109.94	126.26	137.61
YBR001C	170.42	175.5	169.47	341.04	364.85	295.69	492.05	464.15	460.24	1220.12	965.89	906.04	680.5	710.07	940.46	1395.42	1492.18	1676.76	1431.1	1373.13	1091.79	2025.85	1621.24	1755.76	1793.24	1707.17	1350.3	3566.69	3207.11	3309.09	4113.62	4463.72	1621.74	1738.36	2560.4	4230.91	4807.11	2123.6	2438.87	2657.98
YBR002C	14.18	14.61	14.11	63.78	68.23	55.3	50.55	47.69	47.29	197.11	156.04	146.37	78.01	81.4	107.81	271.23	290.04	325.92	85.9	82.42	65.53	271.38	217.18	235.2	109.67	104.41	82.58	251.67	226.3	233.49	339.82	368.74	77.97	83.58	123.1	332.08	377.3	225.67	259.17	282.46
YBR003W	198.99	204.93	197.89	321.53	343.97	278.77	623.91	588.53	583.58	735.43	582.2	546.12	742.59	774.86	1026.28	1187.24	1269.56	1426.61	1581.64	1517.58	1206.64	1407.1	1126.07	1219.51	1809.07	1722.24	1362.21	2838.74	2552.55	2633.71	3037.52	3296.04	2551.12	2734.58	4027.71	3251.08	3693.83	2297.19	2638.23	2875.25
YBR004C	65.45	67.4	65.09	219.11	234.4	189.97	173.57	163.72	162.35	276.59	218.96	205.39	184.75	192.78	255.33	324.77	347.29	390.24	472.9	453.74	360.78	363.65	291.02	315.17	554.03	527.44	417.18	692.77	622.93	642.74	253.38	274.94	329.03	352.69	519.47	155.79	177.01	1018.4	1169.59	1274.67
YBR005W	37.89	39.02	37.68	81.41	87.1	70.59	120.06	113.25	112.3	159.62	126.36	118.53	122.14	127.45	168.8	242.68	259.51	291.61	261.25	250.66	199.31	234.74	187.86	203.45	244.22	232.5	183.9	506.05	455.03	469.5	533.58	578.99	392.96	421.22	620.4	553.46	628.84	723.3	830.68	905.3
YBR006W	49.24	50.71	48.97	99.42	106.36	86.2	159.24	150.21	148.95	169.32	134.04	125.73	120.09	125.31	165.96	384.25	410.89	461.72	343.6	329.69	262.14	428.78	343.14	371.62	511.06	486.53	384.83	1158.23	1041.46	1074.58	1281.78	1390.87	1043.21	1118.23	1647.03	1652.19	1877.19	1585.47	1820.84	1984.43
YBR007C	108.21	111.44	107.61	273.51	292.6	237.14	370.3	349.3	346.37	521.52	412.86	387.27	585.04	610.47	808.54	679.27	726.37	816.23	768.68	737.55	586.43	784.29	627.65	679.73	748.5	712.58	563.62	1063.51	956.29	986.7	1040.33	1128.87	648.7	695.34	1024.16	1160.22	1318.23	746.44	857.26	934.27
YBR008C	218.03	224.54	216.83	302.4	323.5	262.18	561.14	529.32	524.87	701.83	555.59	521.16	393.11	410.19	543.28	798.24	853.58	959.17	896.21	859.91	683.72	824.99	660.22	715.01	971.24	924.63	731.34	1510.02	1357.79	1400.96	1696.12	1840.48	1074.4	1151.66	1696.27	1820.27	2068.17	1481.31	1701.23	1854.06
YBR009C	112.26	115.61	111.64	302.77	323.91	262.51	358.93	338.57	335.73	452.37	358.12	335.93	271.99	283.81	375.9	881.51	942.63	1059.23	768.68	737.55	586.43	807.35	646.11	699.72	789.21	751.33	594.27	2335.39	2099.95	2166.73	2724.53	2956.41	1256.85	1347.23	1984.31	2923.1	3321.19	3656.99	4199.9	4577.22
YBR010W	345.69	356.01	343.78	899.31	962.09	779.72	907.43	855.97	848.77	1257.6	995.57	933.87	687.68	717.57	950.39	3341.64	3573.35	4015.37	1468.29	1408.82	1120.16	2468.2	1975.24	2139.14	1896.13	1805.13	1427.77	6169.99	5547.96	5724.37	7798	8461.67	3118.73	3343	4923.85	9757.33	11086.15	9888.92	11357.02	12377.33
YBR011C	440.12	453.26	437.69	638.18	682.73	553.32	1418.86	1338.39	1327.14	1407.53	1114.26	1045.21	1509.82	1575.43	2086.6	2442.29	2611.64	2934.69	3234.13	3103.14	2467.33	2895.62	2317.3	2509.58	3506.2	3337.92	2640.14	7322.8	6584.56	6793.93	10662.63	11570.1	7690.78	8243.84	12142.21	14176.82	16107.53	24094.49	27671.51	30157.51
YBR012C	5.47	5.63	5.44	14.63	15.65	12.69	13.48	12.72	12.61	24.56	19.44	18.24	11.8	12.32	16.31	24.98	26.71	30.02	38.08	36.54	29.05	36.64	29.32	31.75	29.4	27.99	22.14	64.95	58.4	60.26	38.75	42.05	54.58	58.5	86.17	53.3	60.55	46.29	53.16	57.94
YBR012W-B	5.07	5.22	5.04	18.76	20.07	16.26	27.38	25.83	25.61	21.97	17.39	16.32	55.94	58.37	77.31	46.4	49.61	55.75	73.5	70.53	56.08	61.06	48.87	52.92	59.93	57.05	45.12	46	41.37	42.68	80.48	87.33	79.53	85.25	125.56	102.49	116.45	52.08	59.81	65.18
YBR013C	9.73	10.02	9.67	32.27	34.52	27.97	32.02	30.2	29.95	55.58	44	41.27	19.5	20.35	26.95	69	73.78	82.91	100.07	96.02	76.34	88.2	70.58	76.44	110.81	105.49	83.44	159.66	143.57	148.13	38.75	42.05	129.43	138.73	204.34	28.7	32.61	474.48	544.92	593.88
YBR014C	30.6	31.51	30.43	87.42	93.52	75.79	85.52	80.67	79.99	189.35	149.9	140.61	94.43	98.53	130.5	353.32	377.82	424.55	262.13	251.51	199.98	350.08	280.16	303.41	284.93	271.25	214.55	790.19	710.53	733.12	1058.21	1148.28	481.84	516.49	760.73	1065.93	1211.09	1325.08	1521.8	1658.52
YBR015C	430.19	443.03	427.82	818.64	875.79	709.78	1428.97	1347.93	1336.6	1903.2	1506.65	1413.29	1631.96	1702.88	2255.4	3717.56	3975.34	4467.08	3829.24	3674.14	2921.34	4095.12	3277.22	3549.16	4872.05	4638.21	3668.61	10137.18	9115.21	9405.04	11226.02	12181.44	7371.11	7901.19	11637.52	12885.41	14640.24	8482.83	9742.18	10617.42
YBR016W	32.22	33.18	32.04	85.54	91.51	74.17	147.45	139.08	137.92	280.47	222.03	208.27	300.22	313.27	414.91	344.99	368.91	414.55	536.66	514.92	409.42	702.87	562.49	609.17	477.14	454.24	359.28	1082.45	973.33	1004.28	1159.56	1258.25	762.53	817.36	1203.88	1828.47	2077.49	989.47	1136.37	1238.46
YBR017C	584.6	602.05	581.37	1012.24	1082.9	877.63	1820.76	1717.5	1703.06	2625.06	2078.11	1949.33	2558.28	2669.45	3535.59	3912.66	4183.96	4701.52	5077.02	4871.38	3873.28	5663.7	4532.52	4908.61	6647.2	6328.16	5005.29	10843.48	9750.3	10060.33	11798.35	12802.48	8389.38	8992.68	13245.15	13061.7	14840.54	6972.59	8007.73	8727.14
YBR018C	6.28	6.47	6.25	15.01	16.05	13.01	23.17	21.86	21.67	27.79	22	20.64	24.63	25.7	34.04	34.5	36.89	41.45	28.34	27.19	21.62	35.28	28.23	30.58	46.36	44.13	34.91	70.36	63.27	65.28	71.54	77.63	45.22	48.47	71.4	73.79	83.84	104.15	119.62	130.36
YBR019C	4.26	4.38	4.23	4.5	4.82	3.9	8.43	7.95	7.88	9.05	7.16	6.72	2.57	2.68	3.55	19.03	20.35	22.87	15.05	14.45	11.49	16.28	13.03	14.11	14.7	13.99	11.07	37.89	34.07	35.15	26.83	29.11	24.95	26.74	39.39	32.8	37.26	63.65	73.1	79.67
YBR020W	93.41	96.2	92.9	183.46	196.27	159.07	241.81	228.1	226.18	269.49	213.34	200.12	211.44	220.62	292.21	422.32	451.6	507.46	380.8	365.38	290.51	365.01	292.11	316.34	413.82	393.96	311.61	801.02	720.26	743.16	840.61	912.15	633.1	678.63	999.54	709.25	805.84	688.58	790.8	861.85
YBR021W	260.79	268.57	259.35	520.75	557.1	451.5	672.36	634.23	628.9	843.35	667.63	626.26	519.35	541.92	717.76	1144.41	1223.77	1375.15	1271.69	1220.18	970.18	1077.38	862.2	933.74	1292.35	1230.33	973.13	1694.04	1523.26	1571.69	1225.14	1329.41	969.92	1039.67	1531.32	1205.32	1369.47	1371.37	1574.96	1716.46
YBR022W	29.38	30.26	29.22	77.29	82.68	67.01	93.52	88.22	87.48	188.06	148.87	139.65	101.61	106.03	140.43	215.32	230.25	258.73	220.51	211.58	168.23	337.87	270.39	292.82	248.75	236.81	187.3	432.98	389.33	401.71	459.06	498.13	305.64	327.61	482.54	573.96	652.13	862.17	990.17	1079.12
YBR023C	1158.46	1193.04	1152.06	1967.07	2104.39	1705.49	3639	3432.61	3403.76	4495.31	3558.67	3338.14	3797.14	3962.14	5247.7	7115.12	7608.47	8549.64	10410.87	9989.18	7942.48	8335.43	6670.64	7224.15	12488.24	11888.85	9403.54	18215	16378.66	16899.45	17107.3	18563.27	14891.92	15962.84	23511.38	16853.94	19149.24	15015.66	17244.85	18794.13
YBR024W	24.52	25.25	24.38	59.65	63.82	51.72	73.72	69.54	68.96	118.26	93.62	87.82	57.99	60.51	80.14	229.6	245.52	275.89	190.4	182.69	145.26	229.32	183.52	198.74	208.04	198.06	156.65	611.59	549.93	567.42	691.57	750.42	324.35	347.67	512.08	668.25	759.26	624.93	717.7	782.18
YBR025C	533.33	549.25	530.39	856.91	916.73	742.96	1725.98	1628.09	1614.4	1503.82	1190.49	1116.71	1365.1	1424.42	1886.59	2989.52	3196.81	3592.25	4000.16	3838.14	3051.73	3753.18	3003.58	3252.81	5101.58	4856.72	3841.44	10886.78	9789.24	10100.5	13804.48	14979.35	10979.48	11769.04	17334.41	16087.29	18278.18	14865.21	17072.07	18605.83
YBR026C	91.79	94.53	91.29	162.83	174.19	141.18	227.49	214.59	212.78	352.85	279.33	262.02	202.71	211.52	280.15	640.02	684.39	769.05	642.93	616.89	490.49	724.58	579.87	627.98	868.35	826.68	653.86	2181.15	1961.25	2023.62	2113.45	2293.32	1624.86	1741.7	2565.32	2156.45	2450.13	3049.42	3502.13	3816.77
YBR027C	3.65	3.76	3.63	4.13	4.42	3.58	13.48	12.72	12.61	10.34	8.19	7.68	5.13	5.35	7.09	8.33	8.9	10.01	17.71	16.99	13.51	13.57	10.86	11.76	20.35	19.38	15.32	46	41.37	42.68	35.77	38.81	14.03	15.04	22.16	28.7	32.61	34.72	39.87	43.45
YBR028C	233.44	240.4	232.14	438.96	469.6	380.59	641.61	605.22	600.13	1072.13	848.74	796.14	664.08	692.93	917.76	1224.12	1309	1470.92	1447.04	1388.43	1103.95	1503.44	1203.17	1303	1647.38	1568.32	1240.47	2654.72	2387.08	2462.99	2578.47	2797.91	1779.23	1907.18	2809.06	2968.2	3372.43	1730.13	1986.98	2165.49
YBR029C	506.59	521.71	503.79	1204.7	1288.8	1044.5	1782.01	1680.94	1666.81	1915.48	1516.37	1422.41	1559.6	1627.37	2155.4	3736.6	3995.69	4489.95	4488.11	4306.33	3424	3500.8	2801.6	3034.07	4926.32	4689.88	3709.48	7044.07	6333.93	6535.33	6873.92	7458.95	5273.77	5653.02	8326.23	6666.14	7573.99	5624.36	6459.34	7039.65
YBR030W	229.18	236.02	227.91	410.07	438.7	355.54	634.44	598.46	593.43	734.14	581.17	545.16	652.79	681.15	902.16	1107.54	1184.33	1330.83	1078.64	1034.95	822.89	1108.59	887.17	960.79	1139.71	1085.01	858.2	1742.75	1567.06	1616.88	1845.17	2002.21	1272.44	1363.95	2008.93	1992.46	2263.81	1695.41	1947.11	2122.03
YBR031W	560.89	577.63	557.79	1069.64	1144.31	927.4	1849.83	1744.92	1730.25	1809.5	1432.47	1343.7	2219.57	2316.02	3067.48	4129.17	4415.48	4961.68	4218.01	4047.17	3217.93	4118.19	3295.68	3569.15	4696.8	4471.37	3536.65	8635.28	7764.72	8011.61	12084.51	13112.99	8200.69	8790.43	12947.26	15390.34	17486.31	10618.01	12194.34	13289.88
YBR033W	6.69	6.89	6.65	15.76	16.86	13.66	15.59	14.7	14.58	26.5	20.98	19.68	17.96	18.74	24.82	36.88	39.44	44.31	42.51	40.79	32.43	37.99	30.4	32.93	28.27	26.91	21.28	92.01	82.73	85.36	101.35	109.98	45.22	48.47	71.4	127.09	144.4	150.45	172.78	188.3
YBR034C	247.62	255.01	246.25	525.25	561.92	455.4	864.88	815.83	808.97	887.3	702.42	658.89	973.53	1015.84	1345.44	1584.57	1694.45	1904.05	1639.21	1572.81	1250.56	1206.28	965.36	1045.46	1763.84	1679.19	1328.16	2132.43	1917.45	1978.42	2143.26	2325.66	2106.7	2258.2	3326.06	2373.74	2697.01	2291.41	2631.58	2868.01
YBR035C	62.41	64.27	62.07	134.69	144.09	116.78	178.62	168.49	167.08	247.51	195.94	183.8	108.8	113.53	150.36	493.69	527.92	593.23	382.57	367.07	291.86	478.99	383.32	415.13	492.97	469.31	371.2	1629.09	1464.86	1511.44	1734.88	1882.53	951.21	1019.62	1501.77	2234.35	2538.64	2939.48	3375.87	3679.16
YBR036C	489.36	503.97	486.66	1102.28	1179.23	955.7	1771.05	1670.61	1656.57	3192.47	2527.29	2370.68	1842.37	1922.43	2546.19	4783.46	5115.14	5747.88	4156.02	3987.69	3170.64	5888.94	4712.77	5103.83	5487.14	5223.78	4131.77	10905.73	9806.27	10118.08	12418.37	13475.27	7249.48	7770.81	11445.49	12700.93	14430.63	11671.13	13403.8	14608
YBR037C	77.2	79.51	76.78	148.2	158.54	128.49	227.49	214.59	212.78	387.75	306.96	287.94	254.03	265.07	351.08	488.93	522.84	587.51	488.84	469.04	372.94	538.69	431.1	466.87	541.59	515.6	407.81	1231.29	1107.16	1142.36	1508.33	1636.7	809.31	867.51	1277.74	1894.07	2152.02	1597.04	1834.13	1998.91
YBR038W	458.97	472.67	456.43	1166.44	1247.86	1011.32	1906.28	1798.17	1783.05	2904.24	2299.12	2156.64	3152.56	3289.56	4356.89	4568.14	4884.89	5489.15	6314.18	6058.43	4817.11	6005.63	4806.16	5204.96	7783.52	7409.95	5860.93	10042.47	9030.04	9317.17	9643.17	10463.87	8180.42	8768.7	12915.25	10081.21	11454.14	6278.22	7210.28	7858.05
YBR039W	187.64	193.24	186.6	344.79	368.86	298.94	582.21	549.19	544.57	705.06	558.15	523.56	596.33	622.25	824.14	1269.32	1357.34	1525.24	1641.86	1575.36	1252.58	1591.64	1273.75	1379.44	1870.13	1780.37	1408.19	4362.29	3922.51	4047.23	5505.7	5974.27	3949.87	4233.91	6236.05	5960.99	6772.8	6908.94	7934.63	8647.47
YBR040W	6.28	6.47	6.25	3.38	3.61	2.93	15.59	14.7	14.58	7.75	6.14	5.76	12.32	12.85	17.02	10.71	11.45	12.87	36.31	34.84	27.7	5.43	4.34	4.7	38.44	36.6	28.95	27.06	24.33	25.11	17.89	19.41	26.51	28.42	41.85	12.3	13.97	28.93	33.23	36.21
YBR041W	385.61	397.12	383.48	785.63	840.47	681.15	1110.49	1047.51	1038.7	1827.59	1446.8	1357.14	1144.94	1194.69	1582.33	2633.82	2816.45	3164.84	3599.88	3454.07	2746.36	3422.1	2738.62	2965.86	4462.75	4248.56	3360.41	8345.72	7504.35	7742.97	7338.94	7963.54	6114.26	6553.96	9653.2	7867.36	8938.79	7765.32	8918.15	9719.35
YBR042C	89.16	91.82	88.67	193.22	206.71	167.52	282.26	266.25	264.01	385.16	304.91	286.02	232.99	243.12	322	636.45	680.58	764.76	657.99	631.33	501.98	692.02	553.81	599.76	843.48	803	635.13	1464.02	1316.42	1358.28	1317.55	1429.69	778.12	834.08	1228.5	1291.41	1467.29	1446.6	1661.35	1810.61
YBR043C	279.43	287.77	277.89	518.12	554.29	449.22	749.45	706.95	701.01	1010.73	800.14	750.55	819.06	854.65	1131.95	1485.84	1588.86	1785.4	1418.7	1361.23	1082.33	1542.79	1234.66	1337.11	1541.1	1467.14	1160.44	2600.6	2338.42	2412.77	2960.02	3211.94	1540.65	1651.44	2432.38	2910.8	3307.21	2210.4	2538.55	2766.61
YBR044C	163.32	168.2	162.42	228.11	244.03	197.78	414.96	391.42	388.13	671.45	531.55	498.61	519.35	541.92	717.76	707.82	756.9	850.53	975.91	936.38	744.52	875.2	700.4	758.52	874.01	832.06	658.12	1439.66	1294.52	1335.69	1427.84	1549.36	1132.1	1213.51	1787.36	1389.8	1579.08	1226.71	1408.83	1535.4
YBR045C	34.65	35.68	34.46	42.02	44.95	36.43	67.83	63.98	63.44	126.66	100.27	94.06	76.98	80.32	106.39	126.1	134.84	151.52	182.43	175.04	139.18	181.82	145.51	157.58	211.44	201.29	159.21	400.51	360.13	371.58	479.92	520.77	314.99	337.64	497.31	524.76	596.23	295.11	338.92	369.36
YBR046C	50.25	51.75	49.98	78.41	83.89	67.99	135.23	127.56	126.49	259.79	205.66	192.92	199.12	207.77	275.19	378.3	404.53	454.57	444.56	426.55	339.16	544.12	435.44	471.57	517.85	492.99	389.93	1263.77	1136.36	1172.49	1401.02	1520.25	893.52	957.77	1410.68	1660.39	1886.51	1406.09	1614.84	1759.91
YBR047W	3.24	3.34	3.22	8.25	8.83	7.16	12.64	11.92	11.82	19.39	15.35	14.4	2.57	2.68	3.55	21.41	22.9	25.73	12.4	11.9	9.46	10.86	8.69	9.41	16.96	16.15	12.77	59.53	53.53	55.24	20.87	22.64	9.36	10.03	14.77	16.4	18.63	40.5	46.52	50.7
YBR048W	281.66	290.07	280.11	462.22	494.49	400.76	870.78	821.4	814.49	723.15	572.48	537	1005.86	1049.57	1390.12	1412.08	1509.99	1696.78	1783.56	1711.31	1360.68	1829.1	1463.78	1585.24	2147.14	2044.09	1616.78	3339.37	3002.71	3098.19	4888.65	5304.71	3967.02	4252.3	6263.13	7268.8	8258.72	9871.57	11337.08	12355.6
YBR049C	402.64	414.65	400.41	679.45	726.88	589.1	1150.09	1084.86	1075.74	1560.69	1235.51	1158.94	1949.63	2034.35	2694.42	2125.85	2273.26	2554.46	3220.85	3090.39	2457.2	2895.62	2317.3	2509.58	3524.29	3355.14	2653.76	5355.44	4815.54	4968.65	5690.51	6174.82	3107.81	3331.3	4906.61	5825.7	6619.09	3014.7	3462.26	3773.31
YBR050C	3.04	3.13	3.02	8.63	9.23	7.48	14.74	13.91	13.79	9.69	7.67	7.2	10.26	10.71	14.18	30.93	33.07	37.17	26.57	25.49	20.27	25.78	20.63	22.34	27.14	25.83	20.43	40.59	36.5	37.66	41.73	45.28	37.42	40.12	59.09	28.7	32.61	57.86	66.45	72.42
YBR052C	74.16	76.38	73.75	157.2	168.17	136.3	222.86	210.22	208.45	250.74	198.5	186.2	126.25	131.73	174.47	703.07	751.82	844.81	423.31	406.16	322.94	614.68	491.91	532.73	557.42	530.67	419.73	1845.58	1659.52	1712.29	2995.79	3250.75	1699.71	1821.94	2683.5	3275.67	3721.78	3118.86	3581.88	3903.67
YBR053C	71.53	73.67	71.13	152.7	163.36	132.39	234.23	220.95	219.09	352.21	278.82	261.54	231.45	241.51	319.87	663.81	709.84	797.64	680.12	652.58	518.87	850.78	680.85	737.35	819.73	780.39	617.25	2213.62	1990.45	2053.74	2548.66	2765.57	1802.62	1932.26	2845.98	3111.69	3535.46	3784.29	4346.1	4736.55
YBR054W	247.01	254.38	245.65	544.76	582.79	472.32	740.61	698.6	692.73	1017.84	805.76	755.83	796.48	831.09	1100.75	2250.76	2406.83	2704.55	2441.54	2342.65	1862.66	2632.38	2106.63	2281.43	3138.74	2988.09	2363.44	6297.18	5662.33	5842.37	6247.94	6779.68	6030.06	6463.7	9520.26	5784.7	6572.51	10432.84	11981.69	13058.12
YBR055C	311.85	321.16	310.13	530.88	567.94	460.28	804.22	758.61	752.23	1147.74	908.6	852.29	901.69	940.87	1246.14	1456.1	1557.06	1749.67	1927.91	1849.82	1470.8	1892.87	1514.82	1640.52	1976.41	1881.55	1488.22	2890.15	2598.78	2681.42	3299.84	3580.68	2296.94	2462.12	3626.41	3259.28	3703.15	2910.55	3342.64	3642.95
YBR056W	124.82	128.55	124.13	206.72	221.16	179.23	380.41	358.84	355.82	523.46	414.39	388.71	453.15	472.84	626.26	1014.75	1085.11	1219.33	1151.25	1104.62	878.29	1447.81	1158.65	1254.79	1549.02	1474.67	1166.4	3677.64	3306.88	3412.03	4551.81	4939.21	3427.48	3673.96	5411.31	5050.85	5738.72	4686.97	5382.79	5866.38
YBR056W-A	2.43	2.5	2.42	6.75	7.22	5.86	6.32	5.96	5.91	17.45	13.81	12.96	10.78	11.25	14.89	20.22	21.63	24.3	4.43	4.25	3.38	24.42	19.55	21.17	27.14	25.83	20.43	64.95	58.4	60.26	29.81	32.35	29.63	31.76	46.78	28.7	32.61	127.3	146.2	159.33
YBR057C	122.8	126.46	122.12	208.6	223.16	180.86	313.85	296.05	293.56	344.45	272.68	255.78	345.38	360.39	477.32	513.92	549.55	617.53	624.33	599.05	476.31	620.1	496.25	537.43	665.96	634	501.47	1060.81	953.86	984.19	947.92	1028.6	636.22	681.97	1004.47	918.34	1043.4	1128.34	1295.86	1412.28
YBR058C	277.41	285.69	275.87	420.58	449.94	364.65	745.24	702.97	697.07	968.73	766.88	719.36	940.69	981.57	1300.05	1281.22	1370.06	1539.54	2178.52	2090.29	1662	1835.88	1469.21	1591.12	2600.54	2475.72	1958.18	4124.15	3708.38	3826.29	3699.28	4014.12	3433.72	3680.65	5421.16	3775.84	4290.06	3633.85	4173.32	4548.25
YBR058C-A	52.28	53.84	51.99	126.81	135.66	109.95	145.76	137.5	136.34	295.98	234.31	219.79	93.4	97.46	129.08	618.6	661.5	743.32	235.56	226.02	179.71	796.5	637.42	690.31	314.33	299.24	236.68	1166.34	1048.76	1082.11	1332.46	1445.86	653.37	700.36	1031.55	1664.49	1891.17	2389.78	2744.56	2991.13
YBR059C	378.52	389.82	376.43	708.72	758.19	614.47	1129.87	1065.79	1056.83	1736.47	1374.66	1289.47	2082.04	2172.51	2877.41	2712.33	2900.4	3259.18	3363.43	3227.2	2565.97	3899.73	3120.86	3379.82	4021.79	3828.76	3028.37	6362.12	5720.73	5902.63	6355.25	6896.13	4785.69	5129.84	7555.65	7768.97	8827	3448.68	3960.67	4316.49
YBR060C	142.65	146.91	141.87	286.26	306.25	248.2	427.18	402.95	399.56	548.02	433.83	406.95	568.11	592.79	785.13	744.7	796.34	894.85	1034.36	992.46	789.11	943.04	754.7	817.32	993.86	946.16	748.37	1556.03	1399.16	1443.65	1600.74	1736.97	1029.18	1103.19	1624.87	1738.28	1975.01	1325.08	1521.8	1658.52
YBR061C	41.95	43.2	41.71	98.3	105.16	85.23	144.92	136.7	135.55	240.4	190.31	178.52	145.23	151.55	200.72	436.59	466.86	524.61	337.41	323.74	257.41	369.08	295.36	319.87	364.08	346.6	274.15	676.53	608.33	627.67	581.27	630.74	374.25	401.16	590.86	783.05	889.69	729.08	837.32	912.55
YBR062C	26.75	27.55	26.6	60.4	64.62	52.37	69.93	65.97	65.41	89.83	71.11	66.71	70.31	73.36	97.17	168.93	180.64	202.98	154.09	147.85	117.56	198.11	158.54	171.7	186.56	177.61	140.48	441.1	396.63	409.24	450.11	488.42	360.21	386.12	568.7	512.46	582.26	624.93	717.7	782.18
YBR063C	117.73	121.24	117.08	230.36	246.44	199.73	356.4	336.19	333.36	485.98	384.72	360.88	355.64	371.1	491.51	551.98	590.26	663.27	859.9	825.07	656.02	560.4	448.47	485.69	931.67	886.95	701.54	1150.11	1034.16	1067.04	933.02	1012.42	838.94	899.27	1324.52	528.86	600.89	1151.49	1322.44	1441.25
YBR065C	202.84	208.89	201.72	341.04	364.85	295.69	510.59	481.63	477.58	778.73	616.47	578.27	734.38	766.3	1014.93	874.37	935	1050.66	1228.3	1178.55	937.07	1206.28	965.36	1045.46	1253.91	1193.73	944.18	1799.58	1618.16	1669.61	1952.48	2118.65	1319.22	1414.09	2082.79	1853.07	2105.44	1539.18	1767.68	1926.49
YBR066C	196.35	202.21	195.27	462.97	495.29	401.41	489.1	461.36	457.49	821.38	650.24	609.95	566.06	590.65	782.3	1043.3	1115.64	1253.64	1441.72	1383.33	1099.89	928.12	742.75	804.38	1408.81	1341.2	1060.82	2162.2	1944.22	2006.04	1251.97	1358.52	946.53	1014.6	1494.39	1180.72	1341.52	4362.93	5010.64	5460.8
YBR067C	152.58	157.14	151.74	535.76	573.16	464.51	521.54	491.96	487.83	2415.68	1912.35	1793.84	1912.17	1995.26	2642.65	2203.18	2355.94	2647.37	2097.94	2012.96	1600.52	4234.88	3389.07	3670.29	2481.82	2362.7	1868.79	3734.47	3357.98	3464.75	4718.74	5120.34	3416.57	3662.26	5394.08	7445.09	8459.02	3795.87	4359.39	4751.04
YBR068C	1142.25	1176.35	1135.94	2687.42	2875.02	2330.04	3612.04	3407.18	3378.54	5575.83	4414.06	4140.52	4441.71	4634.72	6138.51	8016.85	8572.73	9633.18	7137.77	6848.66	5445.42	7932.43	6348.13	6874.88	8252.75	7856.65	6214.25	13517.15	12154.42	12540.89	14567.59	15807.4	7314.97	7841.01	11548.89	16304.58	18525.06	10855.25	12466.8	13586.82
YBR069C	975.08	1004.18	969.69	2063.12	2207.14	1788.76	3125.46	2948.2	2923.42	4073.95	3225.11	3025.25	3256.74	3398.26	4500.87	6831.99	7305.71	8209.43	6207.02	5955.61	4735.36	6380.14	5105.87	5529.54	7377.61	7023.52	5555.28	11119.51	9998.5	10316.42	11702.96	12698.97	8408.09	9012.73	13274.69	11971.18	13601.5	10548.57	12114.59	13202.97
YBR070C	49.65	51.13	49.37	142.57	152.52	123.61	168.09	158.56	157.22	245.57	194.41	182.36	113.42	118.34	156.74	528.19	564.82	634.68	325.89	312.69	248.62	455.92	364.86	395.14	459.05	437.02	345.66	1187.99	1068.23	1102.19	1225.14	1329.41	717.31	768.89	1132.49	1188.92	1350.83	2065.74	2372.41	2585.55
YBR071W	116.11	119.58	115.47	293.02	313.47	254.05	375.78	354.47	351.49	511.83	405.18	380.08	476.25	496.94	658.18	580.53	620.79	697.58	749.2	718.85	571.57	818.21	654.79	709.13	747.37	711.5	562.76	966.09	868.69	896.32	921.09	999.49	760.97	815.69	1201.42	1090.52	1239.04	856.38	983.52	1071.88
YBR072W	27.96	28.8	27.81	70.91	75.86	61.48	74.14	69.94	69.35	112.45	89.02	83.5	45.16	47.12	62.41	242.68	259.51	291.61	159.4	152.95	121.61	303.95	243.24	263.42	203.52	193.75	153.25	1158.23	1041.46	1074.58	2035.95	2209.22	1007.35	1079.79	1590.4	2603.32	2957.86	6463.39	7422.93	8089.8
YBR073W	499.9	514.82	497.14	795.01	850.5	689.29	1456.36	1373.76	1362.21	1980.11	1567.53	1470.39	2076.39	2166.62	2869.6	2523.18	2698.14	3031.9	4318.97	4144.03	3294.95	3785.75	3029.64	3281.03	4428.83	4216.26	3334.87	6895.23	6200.09	6397.24	7106.43	7711.24	6178.2	6622.49	9754.14	7621.38	8659.31	5664.87	6505.86	7090.35
YBR074W	672.14	692.2	668.42	1069.26	1143.91	927.07	1954.73	1843.87	1828.37	2199.18	1740.96	1633.08	2152.86	2246.41	2975.28	3580.76	3829.04	4302.69	4811.35	4616.47	3670.59	4816.99	3854.92	4174.79	6027.6	5738.3	4538.73	10237.31	9205.24	9497.94	11309.48	12272	9535.51	10221.23	15054.67	12696.83	14425.97	9125.12	10479.82	11421.33
YBR076C-A	80.65	83.06	80.2	147.45	157.74	127.84	226.23	213.4	211.6	387.75	306.96	287.94	254.03	265.07	351.08	556.74	595.35	668.99	493.27	473.29	376.32	690.66	552.72	598.58	554.03	527.44	417.18	966.09	868.69	896.32	1219.18	1322.94	734.46	787.28	1159.57	1357.01	1541.81	1053.12	1209.47	1318.12
YBR077C	49.04	50.5	48.77	119.68	128.04	103.77	144.92	136.7	135.55	257.21	203.62	191	137.54	143.51	190.08	350.94	375.27	421.69	210.77	202.23	160.8	389.43	311.65	337.51	324.5	308.93	244.35	589.94	530.46	547.33	667.72	724.55	377.37	404.5	595.79	725.65	824.47	960.54	1103.14	1202.24
YBR078W	1346.71	1386.91	1339.27	4241.79	4537.9	3677.71	4847.65	4572.71	4534.28	6834.08	5410.14	5074.88	7392.59	7713.83	10216.67	13742.49	14695.38	16513.2	18410.3	17664.61	14045.27	16178.31	12947.1	14021.41	18340.58	17460.31	13810.3	32879.55	29564.81	30504.88	35034.35	38016.04	27458.83	29433.47	43352.02	39615.57	45010.72	29904.02	34343.51	37428.92
YBR079C	1035.06	1065.95	1029.34	2037.98	2180.25	1766.97	3647.85	3440.96	3412.04	4469.46	3538.2	3318.95	5105.79	5327.66	7056.28	7809.86	8351.38	9384.45	12576.99	12067.57	9595.03	10654.37	8526.43	9233.93	13811.12	13148.24	10399.66	20358.26	18305.85	18887.92	20711.2	22473.87	18771.62	20121.53	29636.64	21449.72	24370.91	16433.32	18872.98	20568.53
YBR080C	399.19	411.11	396.98	671.95	718.85	582.59	1051.51	991.87	983.54	1736.47	1374.66	1289.47	1495.45	1560.44	2066.74	2426.83	2595.1	2916.11	3265.13	3132.88	2490.98	3468.23	2775.54	3005.85	4580.34	4360.5	3448.96	8188.77	7363.22	7597.35	8930.73	9690.81	5532.62	5930.49	8734.91	10105.8	11482.09	4982.07	5721.7	6235.74
YBR081C	464.84	478.72	462.27	808.51	864.95	701	1432.35	1351.11	1339.75	1879.29	1487.72	1395.53	2338.12	2439.72	3231.32	2317.38	2478.07	2784.6	3648.59	3500.8	2783.52	3447.88	2759.25	2988.21	3878.19	3692.06	2920.25	5506.99	4951.8	5109.25	5633.87	6113.36	4558.02	4885.8	7196.2	5665.81	6437.42	4276.14	4910.96	5352.16
YBR082C	153.39	157.97	152.55	302.02	323.1	261.86	538.81	508.26	503.98	659.17	521.83	489.49	809.31	844.48	1118.48	1147.98	1227.58	1379.44	1647.18	1580.46	1256.64	2029.92	1624.5	1759.29	1656.43	1576.93	1247.28	2974.04	2674.22	2759.25	3875.15	4204.96	3357.31	3598.74	5300.52	4776.17	5426.63	2765.89	3176.51	3461.89
YBR083W	112.66	116.03	112.04	326.03	348.79	282.68	343.34	323.87	321.15	683.08	540.76	507.25	588.12	613.68	812.79	956.45	1022.77	1149.29	828.02	794.48	631.7	1066.52	853.51	924.33	706.67	672.75	532.12	987.74	888.16	916.4	858.5	931.56	435.06	466.35	686.88	1020.83	1159.85	665.43	764.22	832.88
YBR084C-A	477	491.24	474.37	762.74	815.99	661.31	1353.57	1276.8	1266.07	1618.21	1281.04	1201.65	1108.5	1156.67	1531.97	2652.85	2836.8	3187.71	2447.74	2348.6	1867.39	3200.92	2561.62	2774.18	2675.16	2546.77	2014.37	6156.46	5535.8	5711.82	8415.04	9131.22	4193.13	4494.67	6620.11	10901.15	12385.75	15472.78	17769.84	19366.28
YBR084W	771.23	794.25	766.96	1112.41	1190.06	964.48	2022.56	1907.85	1891.81	2292.89	1815.15	1702.66	2032.26	2120.57	2808.61	3639.05	3891.38	4372.74	4444.72	4264.69	3390.89	4281.02	3425.99	3710.27	5195.42	4946.06	3912.11	9560.78	8596.91	8870.27	13264.94	14393.89	10354.17	11098.77	16347.18	15455.94	17560.84	11827.36	13583.23	14803.54
YBR085C-A	67.68	69.7	67.31	122.68	131.25	106.37	181.57	171.27	169.83	308.26	244.03	228.91	260.19	271.5	359.59	484.18	517.75	581.79	633.19	607.54	483.06	724.58	579.87	627.98	801.64	763.17	603.63	1447.78	1301.82	1343.22	1696.12	1840.48	1651.37	1770.12	2607.18	2328.64	2645.77	2112.03	2425.58	2643.49
YBR085W	26.34	27.13	26.2	35.27	37.73	30.58	62.77	59.21	58.71	70.44	55.76	52.31	46.19	48.19	63.83	134.43	143.75	161.53	139.92	134.25	106.75	104.48	83.61	90.55	168.47	160.38	126.86	251.67	226.3	233.49	232.51	252.3	232.35	249.05	366.83	209.09	237.56	300.89	345.56	376.61
YBR086C	1016.82	1047.17	1011.2	2476.19	2649.05	2146.9	3560.64	3358.7	3330.47	4830.71	3824.19	3587.21	5331.08	5562.74	7367.64	7676.62	8208.91	9224.35	11814.51	11335.97	9013.32	12001.77	9604.72	10401.69	13631.34	12977.09	10264.29	20910.31	18802.24	19400.1	22455.01	24366.11	18334.99	19653.51	28947.3	24381.02	27701.41	14494.88	16646.77	18142.31
YBR087W	90.38	93.07	89.88	211.98	226.77	183.79	244.76	230.88	228.94	330.23	261.43	245.23	229.4	239.37	317.03	638.83	683.12	767.62	567.66	544.66	433.07	677.09	541.86	586.82	678.4	645.84	510.83	1104.1	992.79	1024.36	1064.18	1154.75	776.56	832.41	1226.04	742.05	843.11	1851.64	2126.53	2317.58
YBR088C	155.02	159.64	154.16	421.33	450.74	365.3	555.67	524.15	519.75	629.45	498.3	467.42	456.74	476.59	631.23	1363.3	1457.84	1638.17	1363.79	1308.55	1040.44	1194.07	955.59	1034.88	1370.37	1304.6	1031.88	2803.56	2520.92	2601.07	2414.52	2620.01	1763.64	1890.47	2784.44	2398.33	2724.96	3952.1	4538.82	4946.59
YBR089C-A	25.53	26.29	25.39	70.91	75.86	61.48	95.63	90.21	89.45	149.93	118.69	111.34	95.97	100.14	132.63	308.11	329.48	370.23	204.57	196.28	156.07	324.3	259.53	281.06	251.01	238.96	189.01	676.53	608.33	627.67	843.59	915.39	495.88	531.54	782.89	979.83	1113.27	1614.4	1854.07	2020.64
YBR091C	8.31	8.56	8.26	59.28	63.42	51.4	74.14	69.94	69.35	66.56	52.69	49.43	46.7	48.73	64.54	132.05	141.2	158.67	77.05	73.92	58.78	151.97	121.62	131.71	90.45	86.11	68.11	173.19	155.73	160.68	262.32	284.64	137.22	147.09	216.65	258.28	293.46	341.4	392.08	427.3
YBR092C	467.28	481.22	464.69	955.21	1021.89	828.18	1668.68	1574.04	1560.81	2250.24	1781.38	1670.99	1952.71	2037.56	2698.68	4149.4	4437.11	4985.98	4443.84	4263.84	3390.22	4389.57	3512.86	3804.35	5502.97	5238.85	4143.69	8156.29	7334.02	7567.22	10155.88	11020.22	8295.81	8892.39	13097.44	11839.98	13452.44	7996.78	9183.97	10009.05
YBR093C	108.21	111.44	107.61	166.21	177.81	144.1	381.68	360.03	357	350.27	277.29	260.1	366.42	382.34	506.4	573.4	613.16	689	741.23	711.21	565.49	617.39	494.08	535.08	880.79	838.52	663.23	1169.05	1051.19	1084.62	1433.81	1555.83	1228.78	1317.14	1940	1730.08	1965.7	1226.71	1408.83	1535.4
YBR094W	210.13	216.4	208.97	377.81	404.18	327.57	597.79	563.89	559.15	823.97	652.29	611.86	694.87	725.06	960.32	1214.6	1298.82	1459.49	1618.84	1553.27	1235.02	1481.73	1185.79	1284.19	1853.17	1764.22	1395.42	2884.74	2593.92	2676.4	2575.49	2794.68	2236.13	2396.93	3530.4	2562.32	2911.28	2320.34	2664.81	2904.22
YBR095C	123	126.67	122.32	207.85	222.36	180.21	288.15	271.81	269.53	509.24	403.14	378.16	356.67	372.17	492.93	610.28	652.59	733.32	603.08	578.65	460.09	644.53	515.8	558.6	633.17	602.78	476.78	925.5	832.19	858.66	1052.25	1141.81	537.98	576.67	849.36	1041.33	1183.14	1186.21	1362.31	1484.7
YBR096W	91.19	93.91	90.68	208.23	222.76	180.54	261.19	246.38	244.31	610.06	482.95	453.02	270.45	282.21	373.77	674.51	721.28	810.51	959.97	921.08	732.36	1042.1	833.97	903.17	1119.36	1065.64	842.87	2110.79	1897.99	1958.34	1773.63	1924.58	1429.94	1532.77	2257.58	1988.36	2259.15	3188.3	3661.62	3990.58
YBR097W	308	317.2	306.3	535.76	573.16	464.51	774.73	730.79	724.65	884.07	699.86	656.49	659.46	688.11	911.38	1081.36	1156.35	1299.39	1871.23	1795.44	1427.57	1162.86	930.61	1007.83	2025.03	1927.83	1524.83	2863.09	2574.45	2656.31	1931.61	2096.01	1863.44	1997.44	2942	2037.56	2315.05	2702.24	3103.41	3382.22
YBR098W	69.91	72	69.52	125.31	134.06	108.65	185.78	175.25	173.77	233.94	185.2	173.72	222.73	232.41	307.81	309.3	330.75	371.66	377.26	361.98	287.81	365.01	292.11	316.34	357.29	340.14	269.04	654.88	588.86	607.59	539.54	585.46	441.3	473.03	696.72	553.46	628.84	543.92	624.67	680.79
YBR099C	12.16	12.52	12.09	18.38	19.67	15.94	35.39	33.38	33.1	36.19	28.65	26.87	12.32	12.85	17.02	39.26	41.98	47.17	114.24	109.61	87.15	23.07	18.46	19.99	152.64	145.31	114.94	165.07	148.43	153.15	44.71	48.52	138.78	148.76	219.11	16.4	18.63	156.23	179.43	195.55
YBR101C	231.21	238.11	229.93	398.82	426.66	345.78	701.01	661.25	655.69	726.38	575.03	539.4	579.4	604.58	800.74	1206.27	1289.92	1449.48	1743.7	1673.08	1330.28	1430.17	1144.53	1239.5	2120	2018.25	1596.35	2684.49	2413.85	2490.6	2515.87	2729.99	2262.64	2425.35	3572.25	1955.57	2221.89	2858.47	3282.84	3577.76
YBR102C	172.44	177.59	171.49	345.92	370.06	299.92	603.27	569.06	564.27	700.53	554.57	520.2	755.94	788.79	1044.72	1048.06	1120.73	1259.36	1626.81	1560.92	1241.1	1427.46	1142.36	1237.15	1674.52	1594.15	1260.9	2543.77	2287.32	2360.05	2325.09	2522.97	1631.09	1748.39	2575.17	2685.32	3051.02	1712.77	1967.04	2143.76
YBR103W	121.38	125	120.71	238.99	255.67	207.21	410.32	387.05	383.8	549.96	435.37	408.39	427.49	446.07	590.8	820.84	877.75	986.33	753.63	723.1	574.94	829.07	663.48	718.53	886.44	843.9	667.49	1480.26	1331.02	1373.35	1699.11	1843.71	977.72	1048.03	1543.63	1881.77	2138.04	1637.55	1880.65	2049.61
YBR104W	35.06	36.1	34.86	108.05	115.59	93.68	117.54	110.87	109.94	235.88	186.73	175.16	135.48	141.37	187.24	320.01	342.2	384.53	268.33	257.46	204.71	222.53	178.09	192.86	313.2	298.16	235.83	552.05	496.4	512.18	503.77	546.64	268.21	287.5	423.45	573.96	652.13	503.42	578.15	630.09
YBR105C	55.52	57.18	55.21	200.72	214.73	174.03	163.03	153.79	152.5	383.23	303.38	284.58	276.1	288.1	381.57	492.5	526.65	591.8	418.88	401.91	319.56	599.75	479.96	519.79	396.86	377.82	298.84	814.55	732.43	755.72	867.44	941.26	438.18	469.69	691.8	1000.33	1136.56	555.49	637.96	695.27
YBR106W	301.72	310.73	300.06	591.28	632.56	512.65	936.5	883.39	875.96	1355.83	1073.33	1006.82	953	994.42	1317.07	2615.97	2797.36	3143.4	2231.66	2141.27	1702.54	3046.24	2437.83	2640.11	3121.78	2971.94	2350.67	7387.75	6642.96	6854.18	12385.58	13439.69	7004.66	7508.38	11058.96	15091.06	17146.27	16815.22	19311.58	21046.53
YBR107C	24.92	25.67	24.79	54.4	58.2	47.17	76.25	71.93	71.32	113.09	89.53	83.98	79.03	82.47	109.22	185.58	198.45	223	163.83	157.2	124.99	139.76	111.85	121.13	161.69	153.93	121.75	238.14	214.13	220.94	321.94	349.33	193.36	207.27	305.28	368.97	419.22	422.41	485.12	528.7
YBR108W	60.79	62.6	60.45	184.21	197.07	159.72	314.69	296.85	294.35	426.52	337.65	316.73	672.29	701.5	929.11	744.7	796.34	894.85	1113.17	1068.08	849.24	1082.81	866.54	938.45	1177.03	1120.53	886.29	1607.44	1445.39	1491.35	1827.28	1982.8	1468.92	1574.55	2319.13	2340.94	2659.75	862.17	990.17	1079.12
YBR109C	80.04	82.43	79.6	200.72	214.73	174.03	269.62	254.33	252.19	359.31	284.45	266.82	177.05	184.75	244.69	691.17	739.09	830.52	684.55	656.83	522.25	835.85	668.91	724.41	619.61	589.87	466.56	1458.61	1311.56	1353.26	1791.51	1943.98	977.72	1048.03	1543.63	1807.98	2054.2	2962.63	3402.45	3708.13
YBR110W	203.04	209.1	201.92	404.07	432.28	350.34	595.27	561.51	556.79	768.39	608.29	570.59	471.11	491.59	651.09	1205.09	1288.64	1448.05	1509.03	1447.9	1151.24	1476.31	1181.45	1279.48	1908.57	1816.97	1437.14	3144.53	2827.52	2917.42	2638.08	2862.6	2293.82	2458.78	3621.49	2837	3223.37	3709.07	4259.71	4642.4
YBR111C	90.38	93.07	89.88	167.71	179.41	145.4	211.06	199.09	197.42	361.25	285.98	268.26	203.23	212.06	280.86	560.31	599.16	673.28	663.3	636.43	506.03	611.96	489.74	530.37	701.01	667.37	527.86	1804.99	1623.02	1674.63	2041.91	2215.69	1239.69	1328.84	1957.23	2664.82	3027.73	3431.32	3940.73	4294.77
YBR111W-A	8.92	9.18	8.87	21.39	22.88	18.54	26.96	25.43	25.22	40.71	32.23	30.23	37.46	39.09	51.77	53.53	57.24	64.33	90.33	86.67	68.91	77.34	61.9	67.03	71.23	67.81	53.64	102.83	92.47	95.41	65.58	71.16	93.56	100.29	147.72	36.9	41.92	341.4	392.08	427.3
YBR112C	318.74	328.26	316.98	922.57	986.97	799.88	1383.9	1305.41	1294.44	1932.93	1530.19	1435.36	3176.17	3314.19	4389.52	2849.14	3046.7	3423.57	3738.03	3586.62	2851.75	3773.54	3019.87	3270.45	3890.63	3703.9	2929.61	4689.73	4216.94	4351.03	4748.55	5152.69	3263.75	3498.45	5152.81	5719.11	6497.98	2042.59	2345.83	2556.58
YBR114W	127.66	131.47	126.95	251.75	269.32	218.27	400.21	377.52	374.34	491.8	389.33	365.2	452.13	471.77	624.84	760.17	812.88	913.43	948.46	910.04	723.58	770.72	616.79	667.97	1092.23	1039.8	822.44	1775.22	1596.26	1647.01	1985.27	2154.23	1420.58	1522.74	2242.81	2029.36	2305.73	1452.38	1668	1817.85
YBR115C	1318.95	1358.32	1311.66	1951.31	2087.53	1691.83	3690.39	3481.09	3451.83	4533.43	3588.85	3366.46	4529.98	4726.83	6260.5	6823.66	7296.81	8199.42	10071.69	9663.74	7683.72	8317.79	6656.52	7208.86	12299.42	11709.09	9261.36	19508.53	17541.79	18099.56	19351.91	20998.91	17280.87	18523.58	27283.04	21699.81	24655.05	15004.09	17231.56	18779.64
YBR116C	0.2	0.21	0.2	1.88	2.01	1.63	0.84	0.79	0.79	2.58	2.05	1.92	1.03	1.07	1.42	1.19	1.27	1.43	4.43	4.25	3.38	4.07	3.26	3.53	6.78	6.46	5.11	29.77	26.77	27.62	53.66	58.22	49.9	53.49	78.78	69.7	79.19	52.08	59.81	65.18
YBR117C	5.47	5.63	5.44	17.63	18.86	15.29	18.96	17.88	17.73	38.13	30.18	28.31	10.26	10.71	14.18	65.43	69.97	78.62	46.05	44.18	35.13	75.99	60.81	65.86	80.28	76.42	60.45	392.39	352.83	364.05	712.43	773.07	406.99	436.26	642.56	1016.73	1155.2	486.06	558.21	608.36
YBR118W	384.6	396.08	382.47	542.51	580.38	470.37	1024.97	966.84	958.71	538.33	426.16	399.75	482.92	503.9	667.4	2138.94	2287.25	2570.18	1343.42	1289.01	1024.9	1214.42	971.87	1052.52	2014.85	1918.15	1517.17	5498.87	4944.5	5101.72	9365.94	10163.06	7032.73	7538.47	11103.28	11405.41	12958.69	32542.61	37373.82	40731.48
YBR119W	36.27	37.35	36.07	84.42	90.31	73.19	130.6	123.19	122.15	151.22	119.71	112.3	94.94	99.07	131.21	256.96	274.78	308.76	216.08	207.33	164.85	241.53	193.29	209.33	200.13	190.52	150.69	400.51	360.13	371.58	250.39	271.7	210.51	225.65	332.36	291.08	330.72	324.04	372.14	405.58
YBR120C	36.27	37.35	36.07	93.42	99.94	81	90.15	85.04	84.33	168.67	133.53	125.25	108.28	112.99	149.65	180.82	193.36	217.28	245.31	235.37	187.14	211.68	169.4	183.46	240.83	229.27	181.34	432.98	389.33	401.71	253.38	274.94	176.21	188.88	278.2	213.19	242.22	572.85	657.9	717
YBR121C	878.62	904.85	873.77	1395.3	1492.7	1209.75	2457.74	2318.35	2298.86	3291.99	2606.07	2444.58	2918.03	3044.83	4032.77	5355.67	5727.03	6435.46	6814.53	6538.51	5198.83	7002.96	5604.29	6069.32	8439.31	8034.26	6354.73	17514.11	15748.43	16249.18	21936.34	23803.29	17469.55	18725.83	27580.94	27664.9	31432.51	24065.56	27638.29	30121.3
YBR122C	70.92	73.04	70.53	156.08	166.97	135.32	216.96	204.65	202.93	314.72	249.15	233.71	196.04	204.56	270.93	516.3	552.09	620.39	432.16	414.66	329.7	432.85	346.4	375.14	469.23	446.71	353.32	1174.46	1056.06	1089.64	1222.16	1326.18	595.68	638.51	940.46	1492.3	1695.53	1799.56	2066.72	2252.4
YBR123C	162.51	167.36	161.61	289.64	309.86	251.12	486.58	458.98	455.12	636.55	503.92	472.7	555.28	579.41	767.4	832.73	890.48	1000.63	1071.55	1028.15	817.49	976.97	781.84	846.72	1104.66	1051.64	831.8	1639.92	1474.59	1521.48	1821.32	1976.33	1294.27	1387.35	2043.4	1750.58	1988.99	1330.87	1528.45	1665.76
YBR125C	170.62	175.71	169.68	272.01	290.99	235.83	528.7	498.72	494.53	643.66	509.55	477.97	622.51	649.56	860.31	805.37	861.22	967.75	1105.2	1060.44	843.16	1002.75	802.47	869.06	1171.37	1115.15	882.03	1591.21	1430.79	1476.29	1895.84	2057.19	1406.55	1507.69	2220.66	1943.27	2207.91	1724.34	1980.33	2158.25
YBR126C	423.3	435.94	420.96	723.72	774.24	627.48	1370	1292.3	1281.43	1845.04	1460.61	1370.1	1796.7	1874.77	2483.07	3772.29	4033.85	4532.84	4617.41	4430.38	3522.64	5428.95	4344.66	4705.16	6488.91	6177.47	4886.09	16653.56	14974.64	15450.78	21909.51	23774.18	16094.19	17251.56	25409.52	26443.18	30044.41	15843.11	18195.15	19829.8
YBR126W-A	6.48	6.68	6.45	7.13	7.63	6.18	11.37	10.73	10.64	25.2	19.95	18.72	11.29	11.78	15.6	44.02	47.07	52.89	19.48	18.69	14.86	32.57	26.06	28.22	22.61	21.53	17.03	154.25	138.7	143.11	178.85	194.07	45.22	48.47	71.4	364.87	414.57	248.81	285.75	311.42
YBR126W-B	5.67	5.84	5.64	14.63	15.65	12.69	29.49	27.82	27.58	19.39	15.35	14.4	27.71	28.92	38.3	42.83	45.8	51.46	38.97	37.39	29.73	39.35	31.49	34.1	41.83	39.83	31.5	105.54	94.9	97.92	89.43	97.04	109.16	117.01	172.33	188.59	214.27	300.89	345.56	376.61
YBR127C	487.74	502.3	485.05	802.89	858.93	696.12	1511.55	1425.82	1413.83	1863.78	1475.44	1384.01	1507.26	1572.75	2083.05	3397.56	3633.14	4082.56	3542.32	3398.84	2702.44	4911.97	3930.93	4257.11	4905.97	4670.51	3694.16	12413.04	11161.63	11516.53	17017.88	18466.23	10697.23	11466.5	16888.8	23183.9	26341.26	22503.24	25844.02	28165.84
YBR128C	19.05	19.62	18.94	39.39	42.14	34.16	54.77	51.66	51.23	96.29	76.23	71.5	84.16	87.82	116.32	118.96	127.21	142.95	129.29	124.06	98.64	151.97	121.62	131.71	160.55	152.85	120.9	235.43	211.7	218.43	247.41	268.47	159.06	170.49	251.12	233.68	265.51	283.53	325.63	354.88
YBR129C	113.07	116.45	112.45	212.35	227.18	184.11	290.26	273.8	271.5	618.46	489.6	459.26	265.84	277.39	367.39	612.65	655.14	736.18	715.55	686.57	545.89	834.49	667.82	723.24	743.98	708.27	560.21	1501.91	1350.49	1393.43	1302.65	1413.51	765.65	820.71	1208.8	1320.11	1499.89	1278.79	1468.64	1600.58
YBR130C	102.53	105.59	101.97	265.63	284.17	230.3	366.93	346.12	343.21	535.09	423.6	397.35	711.8	742.73	983.72	755.41	807.79	907.71	1237.15	1187.04	943.83	985.11	788.36	853.77	1151.02	1095.78	866.71	1639.92	1474.59	1521.48	1886.9	2047.49	1219.42	1307.11	1925.22	1947.37	2212.57	1435.02	1648.06	1796.12
YBR131W	149.54	154.01	148.72	243.87	260.89	211.44	427.6	403.35	399.96	527.34	417.46	391.59	406.96	424.65	562.43	527	563.54	633.25	749.2	718.85	571.57	609.25	487.57	528.02	697.62	664.14	525.3	1066.22	958.73	989.21	843.59	915.39	659.61	707.05	1041.39	926.54	1052.72	960.54	1103.14	1202.24
YBR132C	256.13	263.78	254.71	988.6	1057.61	857.14	1146.3	1081.29	1072.2	1886.4	1493.35	1400.81	1343.55	1401.93	1856.8	3242.9	3467.76	3896.73	2676.22	2567.82	2041.7	3390.89	2713.65	2938.82	3180.57	3027.92	2394.94	6681.45	6007.86	6198.89	7976.85	8655.74	4748.26	5089.72	7496.56	8777.5	9972.88	5138.31	5901.13	6431.29
YBR133C	895.65	922.38	890.69	1202.08	1285.99	1042.22	2408.02	2271.45	2252.36	2962.4	2345.16	2199.83	2992.45	3122.48	4135.61	3827.01	4092.37	4598.59	5121.3	4913.87	3907.06	4363.79	3492.23	3782.01	5761.89	5485.34	4338.65	8026.4	7217.22	7446.71	8021.56	8704.26	7116.93	7628.73	11236.22	9347.36	10620.35	6764.28	7768.49	8466.41
YBR135W	46.4	47.79	46.15	76.91	82.28	66.68	123.43	116.43	115.46	163.5	129.43	121.41	156.52	163.33	216.32	254.58	272.23	305.91	319.69	306.75	243.9	388.07	310.57	336.34	310.93	296.01	234.13	744.19	669.16	690.44	885.32	960.67	503.67	539.89	795.2	1082.33	1229.72	740.66	850.61	927.03
YBR136W	518.14	533.6	515.27	889.55	951.65	771.26	1294.17	1220.77	1210.51	1859.9	1472.38	1381.13	1482.11	1546.51	2048.3	2260.28	2417	2715.99	2895.84	2778.55	2209.25	2422.06	1938.32	2099.15	3542.39	3372.37	2667.39	5082.12	4569.77	4715.08	3377.34	3664.78	3323	3561.97	5246.36	3357.67	3814.94	4021.53	4618.56	5033.49
YBR137W	18.44	18.99	18.34	44.27	47.36	38.38	50.13	47.29	46.89	70.44	55.76	52.31	32.33	33.74	44.68	178.44	190.82	214.42	131.95	126.61	100.67	150.62	120.53	130.54	137.94	131.32	103.87	495.22	445.3	459.46	506.75	549.88	280.69	300.87	443.15	602.66	684.73	1035.76	1189.53	1296.4
YBR138C	64.24	66.15	63.88	122.68	131.25	106.37	162.61	153.39	152.1	241.05	190.83	179	244.28	254.9	337.6	217.7	232.8	261.59	417.99	401.06	318.89	347.37	277.99	301.06	410.43	390.73	309.05	527.7	474.5	489.58	387.52	420.5	343.06	367.73	541.62	487.87	554.31	422.41	485.12	528.7
YBR139W	277.41	285.69	275.87	608.54	651.02	527.62	988.32	932.27	924.43	1585.89	1255.46	1177.66	1272.21	1327.5	1758.22	2819.4	3014.89	3387.84	3990.42	3828.79	3044.3	4358.36	3487.89	3777.3	5140.02	4893.32	3870.39	11939.47	10735.8	11077.16	14904.43	16172.91	10452.41	11204.07	16502.28	16374.27	18604.24	12382.86	14221.19	15498.82
YBR140C	2680.65	2760.67	2665.84	3817.46	4083.95	3309.81	6879.05	6488.9	6434.36	7688.42	6086.47	5709.3	9602.41	10019.68	13270.68	9124.39	9757.06	10964.01	21117.52	20262.17	16110.62	12706	10168.3	11012.04	22556.84	21474.21	16985.11	30682.16	27588.95	28466.2	20302.81	22030.74	27388.66	29358.25	43241.23	21863.8	24841.37	23602.65	27106.65	29541.91
YBR141C	61.4	63.23	61.06	94.17	100.74	81.65	171.46	161.74	160.38	174.49	138.13	129.57	209.38	218.48	289.37	267.66	286.22	321.63	294.01	282.1	224.3	230.67	184.6	199.92	264.58	251.88	199.22	392.39	352.83	364.05	366.65	397.85	371.13	397.82	585.94	393.57	447.17	370.33	425.31	463.52
YBR141W-A	2.43	2.5	2.42	5.63	6.02	4.88	4.63	4.37	4.33	16.8	13.3	12.48	5.13	5.35	7.09	20.22	21.63	24.3	10.63	10.2	8.11	12.21	9.77	10.58	9.05	8.61	6.81	18.94	17.03	17.57	17.89	19.41	12.47	13.37	19.7	53.3	60.55	52.08	59.81	65.18
YBR142W	313.68	323.04	311.94	539.51	577.17	467.77	940.29	886.96	879.51	1353.89	1071.8	1005.38	1321.48	1378.9	1826.31	1577.44	1686.81	1895.47	2775.4	2662.99	2117.36	2302.66	1842.76	1995.67	2810.84	2675.93	2116.54	3932.01	3535.61	3648.03	3171.66	3441.6	2872.35	3078.91	4534.86	3419.16	3884.81	2870.04	3296.13	3592.25
YBR143C	544.07	560.31	541.07	1047.88	1121.03	908.53	1548.2	1460.39	1448.12	2291.6	1814.12	1701.7	1092.59	1140.07	1509.98	3643.81	3896.46	4378.46	4868.03	4670.85	3713.83	4072.05	3258.76	3529.17	5742.67	5467.04	4324.18	10886.78	9789.24	10100.5	8352.44	9063.3	6883.03	7378.01	10866.93	8552.01	9716.69	16369.67	18799.88	20488.86
YBR145W	62.61	64.48	62.27	169.58	181.42	147.03	163.03	153.79	152.5	353.5	279.84	262.5	90.32	94.25	124.83	517.48	553.37	621.82	287.81	276.16	219.57	438.28	350.74	379.85	387.82	369.21	292.02	1095.98	985.49	1016.83	965.81	1048	364.89	391.13	576.09	1160.22	1318.23	1082.05	1242.69	1354.34
YBR146W	94.63	97.45	94.11	219.86	235.2	190.62	273.41	257.9	255.74	398.09	315.14	295.61	385.41	402.16	532.64	799.42	854.86	960.6	712.89	684.02	543.87	890.13	712.35	771.45	715.71	681.36	538.93	1307.06	1175.29	1212.66	1383.13	1500.85	737.58	790.62	1164.49	1889.97	2147.36	1261.43	1448.7	1578.85
YBR147W	8.51	8.76	8.46	40.89	43.75	35.46	29.07	27.42	27.19	69.15	54.74	51.35	30.28	31.59	41.85	96.36	103.04	115.79	66.42	63.73	50.67	164.18	131.39	142.3	71.23	67.81	53.64	359.92	323.63	333.92	280.2	304.05	127.87	137.06	201.88	209.09	237.56	243.03	279.11	304.18
YBR148W	4.46	4.59	4.43	15.76	16.86	13.66	15.59	14.7	14.58	36.19	28.65	26.87	12.83	13.39	17.73	36.88	39.44	44.31	42.51	40.79	32.43	46.13	36.92	39.98	44.1	41.98	33.2	75.77	68.13	70.3	113.27	122.91	65.49	70.2	103.4	106.59	121.11	156.23	179.43	195.55
YBR149W	172.04	177.17	171.09	284.39	304.24	246.57	545.13	514.22	509.89	678.56	537.18	503.89	556.82	581.01	769.53	1456.1	1557.06	1749.67	1558.62	1495.49	1189.08	1865.74	1493.1	1617	1961.71	1867.56	1477.15	5504.28	4949.37	5106.74	8489.56	9212.09	5707.27	6117.69	9010.64	10720.76	12180.8	8968.89	10300.4	11225.78
YBR150C	358.46	369.16	356.48	499.74	534.63	433.28	816.02	769.74	763.27	951.28	753.07	706.4	833.43	869.65	1151.81	1107.54	1184.33	1330.83	1552.42	1489.54	1184.35	1246.99	997.94	1080.74	1593.11	1516.65	1199.6	2438.23	2192.42	2262.13	1711.03	1856.65	1631.09	1748.39	2575.17	1828.47	2077.49	2013.66	2312.6	2520.37
YBR151W	152.38	156.93	151.54	330.53	353.61	286.58	500.06	471.7	467.73	770.33	609.82	572.03	570.67	595.47	788.68	1203.9	1287.37	1446.62	1176.05	1128.41	897.21	1781.61	1425.78	1544.08	1559.19	1484.36	1174.06	3347.49	3010.01	3105.72	4247.76	4609.28	2795.94	2997	4414.23	4714.68	5356.76	4264.56	4897.67	5337.68
YBR152W	56.33	58.01	56.02	83.67	89.51	72.54	159.24	150.21	148.95	212.62	168.32	157.89	217.6	227.05	300.72	201.05	214.99	241.58	314.38	301.65	239.84	302.59	242.15	262.25	280.41	266.95	211.14	462.75	416.1	429.33	450.11	488.42	347.74	372.74	549.01	569.86	647.47	387.69	445.24	485.24
YBR153W	73.96	76.17	73.55	132.81	142.09	115.15	213.59	201.47	199.78	290.81	230.22	215.95	261.73	273.1	361.71	391.39	418.52	470.29	379.03	363.68	289.16	403	322.51	349.27	370.86	353.06	279.25	619.71	557.23	574.95	617.04	669.56	470.93	504.79	743.5	824.04	936.27	694.37	797.45	869.09
YBR154C	106.59	109.77	106	306.52	327.92	265.76	383.36	361.62	358.58	684.38	541.78	508.21	271.99	283.81	375.9	906.49	969.35	1089.25	932.51	894.74	711.42	962.04	769.9	833.78	1050.39	999.98	790.94	1772.52	1593.82	1644.5	1395.05	1513.78	1001.11	1073.1	1580.56	1049.53	1192.46	2702.24	3103.41	3382.22
YBR155W	53.9	55.51	53.6	121.18	129.64	105.07	186.2	175.64	174.17	274.66	217.43	203.95	240.69	251.15	332.64	390.2	417.25	468.87	440.13	422.31	335.78	563.11	450.65	488.04	479.4	456.39	360.99	1025.63	922.23	951.55	1082.06	1174.15	629.98	675.29	994.62	942.94	1071.35	705.94	810.74	883.58
YBR156C	90.78	93.49	90.28	165.08	176.6	143.13	278.04	262.27	260.07	327.65	259.38	243.31	368.99	385.02	509.95	353.32	377.82	424.55	633.19	607.54	483.06	468.13	374.63	405.72	573.25	545.74	431.65	695.48	625.36	645.25	605.12	656.62	475.61	509.81	750.89	520.66	591.57	462.91	531.63	579.4
YBR157C	137.18	141.28	136.43	395.07	422.64	342.53	441.08	416.06	412.57	684.38	541.78	508.21	377.2	393.59	521.29	948.13	1013.87	1139.28	835.99	802.13	637.78	795.14	636.33	689.13	682.92	650.15	514.24	1472.14	1323.72	1365.82	1445.73	1568.77	859.21	921	1356.52	1369.31	1555.79	2262.47	2598.36	2831.79
YBR158W	1781.56	1834.74	1771.72	3269.32	3497.54	2834.57	4760.86	4490.85	4453.1	7047.99	5579.47	5233.72	5634.38	5879.22	7786.8	6989.02	7473.63	8398.12	8875.27	8515.79	6770.97	8106.11	6487.12	7025.41	9715.84	9249.52	7315.94	13308.77	11967.06	12347.57	10713.3	11625.09	6886.15	7381.35	10871.86	11712.89	13308.04	9564.89	10984.87	11971.75
YBR159W	205.07	211.19	203.93	395.44	423.04	342.85	609.59	575.02	570.18	674.68	534.11	501.01	518.33	540.85	716.34	1539.37	1646.11	1849.73	1440.84	1382.48	1099.22	1788.39	1431.21	1549.96	1859.95	1770.68	1400.53	4827.75	4341.04	4479.07	5270.21	5718.74	3285.58	3521.85	5187.27	5083.65	5775.98	6179.85	7097.3	7734.92
YBR160W	90.17	92.86	89.67	199.22	213.13	172.73	299.11	282.14	279.77	369.01	292.12	274.02	278.67	290.77	385.12	634.07	678.03	761.91	636.73	610.94	485.76	640.46	512.54	555.07	712.32	678.13	536.37	1266.47	1138.79	1175	1377.17	1494.38	765.65	820.71	1208.8	1295.51	1471.94	1377.16	1581.61	1723.7
YBR161W	115.1	118.53	114.46	241.24	258.08	209.16	375.78	354.47	351.49	443.33	350.96	329.21	320.23	334.15	442.57	684.03	731.46	821.94	758.94	728.2	579	553.61	443.04	479.81	874.01	832.06	658.12	1407.19	1265.33	1305.56	1278.8	1387.64	926.26	992.87	1462.38	1246.31	1416.05	1365.59	1568.32	1709.22
YBR162C	626.75	645.46	623.28	2381.65	2547.9	2064.93	2306.5	2175.68	2157.4	3368.25	2666.44	2501.21	2641.93	2756.74	3651.19	8571.21	9165.53	10299.31	6599.33	6332.03	5034.65	8608.17	6888.9	7460.53	7580	7216.19	5707.68	16334.23	14687.5	15154.52	18448.7	20018.83	11837.13	12688.37	18688.47	23462.68	26658.01	17474.87	20069.16	21872.16
YBR162W-A	85.92	88.48	85.44	185.71	198.68	161.02	219.06	206.64	204.9	370.95	293.66	275.46	318.69	332.54	440.44	455.62	487.22	547.49	447.22	429.1	341.18	624.17	499.51	540.96	512.19	487.61	385.68	1041.86	936.83	966.62	1314.57	1426.45	837.38	897.6	1322.05	1742.38	1979.67	2135.17	2452.16	2672.46
YBR163W	224.72	231.43	223.48	321.53	343.97	278.77	510.59	481.63	477.58	603.6	477.83	448.22	527.57	550.49	729.1	820.84	877.75	986.33	1061.81	1018.8	810.06	1059.74	848.08	918.45	1144.24	1089.32	861.6	1585.8	1425.92	1471.26	1681.22	1824.3	1085.32	1163.36	1713.5	1697.28	1928.43	1735.91	1993.62	2172.73
YBR164C	59.78	61.56	59.45	117.43	125.63	101.82	165.98	156.57	155.25	270.78	214.36	201.08	132.92	138.69	183.69	389.01	415.98	467.44	463.16	444.4	353.34	511.55	409.38	443.35	518.98	494.07	390.79	1055.39	948.99	979.17	870.42	944.5	615.95	660.24	972.46	860.94	978.19	1811.14	2080.02	2266.88
YBR165W	88.96	91.61	88.46	159.08	170.18	137.92	210.64	198.69	197.02	307.61	243.52	228.43	255.06	266.14	352.49	373.54	399.44	448.85	371.06	356.03	283.08	369.08	295.36	319.87	409.3	389.66	308.2	608.88	547.5	564.91	473.96	514.3	272.89	292.51	430.84	442.77	503.07	526.56	604.73	659.06
YBR166C	134.95	138.98	134.21	255.87	273.73	221.85	430.97	406.53	403.11	582.27	460.95	432.38	328.45	342.72	453.92	977.87	1045.67	1175.02	964.4	925.33	735.74	995.96	797.05	863.18	1097.88	1045.19	826.69	2016.07	1812.82	1870.46	1892.86	2053.96	1277.12	1368.96	2016.32	1656.29	1881.85	2210.4	2538.55	2766.61
YBR167C	22.7	23.37	22.57	41.27	44.15	35.78	63.19	59.61	59.11	62.04	49.11	46.07	36.44	38.02	50.36	109.45	117.03	131.51	125.75	120.66	95.94	142.47	114.02	123.48	122.11	116.25	91.95	121.78	109.5	112.98	175.87	190.84	96.68	103.63	152.64	151.69	172.35	260.39	299.04	325.91
YBR168W	89.16	91.82	88.67	204.85	219.15	177.61	280.99	265.06	262.83	385.16	304.91	286.02	250.95	261.86	346.82	510.35	545.73	613.24	580.94	557.41	443.2	515.62	412.64	446.88	670.49	638.31	504.87	987.74	888.16	916.4	846.57	918.62	698.59	748.83	1102.94	824.04	936.27	1099.41	1262.63	1376.06
YBR169C	145.69	150.04	144.89	307.65	329.12	266.74	483.63	456.2	452.36	672.74	532.57	499.57	551.17	575.12	761.73	1404.94	1502.36	1688.2	1604.67	1539.67	1224.21	1896.94	1518.08	1644.04	2100.78	1999.95	1581.87	6061.74	5450.63	5623.94	7031.91	7630.38	5138.1	5507.6	8112.04	8219.93	9339.39	5346.62	6140.36	6692.01
YBR170C	137.79	141.9	137.03	264.5	282.97	229.33	418.33	394.6	391.29	689.55	545.87	512.05	549.12	572.98	758.89	1015.94	1086.38	1220.76	1096.35	1051.94	836.41	1108.59	887.17	960.79	1368.11	1302.45	1030.17	2129.73	1915.02	1975.91	2802.03	3040.51	1651.37	1770.12	2607.18	3115.79	3540.12	1249.86	1435.41	1564.37
YBR171W	83.49	85.98	83.02	207.1	221.56	179.56	305.01	287.71	285.29	522.82	413.88	388.23	408.5	426.26	564.56	764.93	817.97	919.15	935.17	897.29	713.45	1377.25	1102.18	1193.64	953.15	907.41	717.72	1748.16	1571.92	1621.91	1800.46	1953.69	1277.12	1368.96	2016.32	1967.86	2235.86	2193.04	2518.61	2744.88
YBR172C	547.72	564.07	544.69	887.68	949.64	769.63	1517.86	1431.78	1419.74	1529.02	1210.44	1135.43	2372.5	2475.6	3278.84	1997.37	2135.87	2400.07	2589.43	2484.55	1975.49	2313.51	1851.45	2005.08	2642.37	2515.55	1989.68	3469.27	3119.51	3218.7	3958.62	4295.52	2689.9	2883.34	4246.82	4292.4	4876.98	2534.43	2910.69	3172.19
YBR173C	56.54	58.22	56.22	96.42	103.15	83.6	151.24	142.66	141.46	270.13	213.85	200.6	306.89	320.23	424.13	358.08	382.9	430.27	491.5	471.59	374.96	621.46	497.34	538.61	435.31	414.41	327.78	681.95	613.2	632.69	679.64	737.48	573.85	615.11	905.99	1156.12	1313.57	584.42	671.19	731.49
YBR175W	122.39	126.04	121.71	226.98	242.83	196.8	343.76	324.27	321.54	531.22	420.53	394.47	374.63	390.91	517.75	717.34	767.08	861.97	530.46	508.98	404.69	814.14	651.54	705.6	693.1	659.83	521.9	1363.89	1226.39	1265.39	1442.75	1565.54	865.45	927.68	1366.37	1598.89	1816.64	1637.55	1880.65	2049.61
YBR176W	39.11	40.28	38.89	90.04	96.33	78.07	97.32	91.8	91.02	123.43	97.71	91.66	91.35	95.32	126.25	259.34	277.32	311.62	199.26	191.18	152.01	227.96	182.43	197.57	213.7	203.44	160.91	495.22	445.3	459.46	539.54	585.46	341.5	366.06	539.16	627.26	712.68	665.43	764.22	832.88
YBR177C	499.49	514.4	496.73	875.67	936.8	759.22	1686.8	1591.13	1577.76	2444.76	1935.37	1815.44	1750.51	1826.58	2419.23	4169.62	4458.74	5010.28	5309.93	5094.86	4050.96	5424.88	4341.4	4701.64	6361.14	6055.83	4789.89	11630.97	10458.4	10790.94	13828.33	15005.23	10620.82	11384.6	16768.17	15738.82	17882.25	10583.29	12154.47	13246.42
YBR179C	226.55	233.31	225.29	419.83	449.13	364	765.04	721.65	715.59	953.86	755.12	708.32	998.68	1042.08	1380.19	1100.4	1176.7	1322.26	1789.76	1717.26	1365.41	1367.75	1094.58	1185.41	1696	1614.6	1277.08	2665.54	2396.82	2473.03	2658.95	2885.25	1994.43	2137.85	3148.8	2541.83	2887.99	1776.42	2040.14	2223.43
YBR180W	1.01	1.04	1.01	12.01	12.84	10.41	12.22	11.52	11.43	19.39	15.35	14.4	9.24	9.64	12.77	21.41	22.9	25.73	15.05	14.45	11.49	13.57	10.86	11.76	15.83	15.07	11.92	59.53	53.53	55.24	71.54	77.63	32.75	35.1	51.7	90.19	102.48	86.8	99.68	108.64
YBR181C	278.01	286.31	276.48	397.32	425.05	344.48	651.72	614.75	609.59	1108.96	877.9	823.5	509.09	531.21	703.57	1547.7	1655.01	1859.74	1145.94	1099.52	874.24	1690.7	1353.02	1465.29	1348.89	1284.15	1015.7	4045.67	3637.81	3753.48	5556.37	6029.26	2997.1	3212.63	4731.82	7908.36	8985.37	13407.04	15397.43	16780.73
YBR182C	38.5	39.65	38.29	69.41	74.25	60.18	100.26	94.58	93.78	113.74	90.04	84.46	116.5	121.56	161	162.98	174.28	195.84	178.89	171.64	136.47	137.05	109.68	118.78	197.87	188.37	148.99	365.33	328.5	338.94	295.11	320.22	244.82	262.43	386.52	323.88	367.99	295.11	338.92	369.36
YBR183W	63.02	64.9	62.67	126.81	135.66	109.95	176.09	166.11	164.71	303.09	239.94	225.07	183.21	191.17	253.2	573.4	613.16	689	457.84	439.3	349.29	671.66	537.52	582.12	590.21	561.88	444.42	1193.41	1073.09	1107.21	1293.7	1403.81	837.38	897.6	1322.05	1590.69	1807.32	1244.07	1428.76	1557.12
YBR184W	21.88	22.54	21.76	44.65	47.76	38.71	56.45	53.25	52.8	107.92	85.44	80.14	54.4	56.76	75.18	109.45	117.03	131.51	136.38	130.86	104.04	115.34	92.3	99.96	131.16	124.86	98.76	284.14	255.5	263.62	160.97	174.67	107.6	115.33	169.87	168.09	190.98	237.24	272.46	296.94
YBR185C	64.03	65.94	63.68	146.7	156.94	127.19	192.95	182	180.47	271.42	214.87	201.56	109.31	114.06	151.07	378.3	404.53	454.57	413.57	396.81	315.51	363.65	291.02	315.17	462.44	440.25	348.22	695.48	625.36	645.25	435.21	472.25	433.5	464.68	684.41	504.27	572.94	821.67	943.65	1028.43
YBR186W	1.22	1.25	1.21	4.88	5.22	4.23	5.06	4.77	4.73	14.22	11.26	10.56	8.72	9.1	12.06	15.47	16.54	18.58	21.25	20.39	16.21	17.64	14.12	15.29	16.96	16.15	12.77	37.89	34.07	35.15	47.69	51.75	29.63	31.76	46.78	65.6	74.53	34.72	39.87	43.45
YBR187W	205.67	211.81	204.54	523.38	559.91	453.78	703.11	663.24	657.66	1001.04	792.46	743.36	496.77	518.36	686.55	1983.1	2120.6	2382.92	1571.02	1507.38	1198.53	2203.6	1763.49	1909.82	1995.63	1899.85	1502.69	4687.03	4214.51	4348.51	5890.23	6391.53	3059.47	3279.49	4830.3	6088.08	6917.2	7331.34	8419.74	9176.17
YBR188C	19.86	20.45	19.75	48.4	51.78	41.96	56.03	52.85	52.41	54.28	42.97	40.31	55.94	58.37	77.31	111.82	119.58	134.37	113.35	108.76	86.48	104.48	83.61	90.55	108.54	103.33	81.73	181.31	163.03	168.22	241.45	262	126.31	135.39	199.42	196.79	223.59	306.68	352.21	383.85
YBR189W	824.93	849.55	820.37	1283.12	1372.69	1112.49	2216.34	2090.64	2073.07	2120.99	1679.06	1575.01	1959.9	2045.06	2708.61	3882.92	4152.16	4665.78	3625.56	3478.71	2765.95	4268.8	3416.22	3699.69	4220.79	4018.21	3178.22	8188.77	7363.22	7597.35	10719.27	11631.56	7201.14	7718.99	11369.17	12155.66	13811.11	29493.18	33871.69	36914.71
YBR191W	615.81	634.19	612.4	940.95	1006.64	815.82	1672.89	1578.02	1564.75	1638.24	1296.9	1216.53	1022.29	1066.71	1412.82	3113.24	3329.11	3740.91	3453.76	3313.87	2634.88	3116.8	2494.3	2701.27	3283.46	3125.87	2472.42	6754.51	6073.56	6266.68	9822.02	10657.95	6655.36	7133.97	10507.49	12848.52	14598.32	30314.85	34815.34	37943.14
YBR191W-A	18.64	19.2	18.54	20.26	21.67	17.57	49.29	46.49	46.1	25.2	19.95	18.72	26.69	27.85	36.88	45.21	48.34	54.32	80.59	77.32	61.48	37.99	30.4	32.93	108.54	103.33	81.73	154.25	138.7	143.11	274.24	297.58	263.53	282.48	416.07	364.87	414.57	590.21	677.83	738.73
YBR192W	119.76	123.33	119.1	254	271.73	220.22	326.49	307.97	305.38	454.31	359.65	337.37	274.05	285.96	378.74	663.81	709.84	797.64	675.7	648.33	515.49	724.58	579.87	627.98	696.49	663.06	524.45	1212.35	1090.13	1124.79	1281.78	1390.87	665.85	713.73	1051.24	1369.31	1555.79	1284.58	1475.28	1607.82
YBR193C	53.29	54.88	53	95.67	102.35	82.95	167.67	158.16	156.83	224.25	177.52	166.52	196.55	205.1	271.64	339.04	362.55	407.4	335.63	322.04	256.06	442.35	354	383.38	364.08	346.6	274.15	611.59	549.93	567.42	748.2	811.88	523.95	561.62	827.21	836.34	950.24	636.5	731	796.67
YBR194W	10.94	11.27	10.88	24.01	25.69	20.82	34.54	32.59	32.31	52.99	41.95	39.35	40.03	41.77	55.32	91.6	97.95	110.07	80.59	77.32	61.48	97.7	78.18	84.67	100.63	95.8	75.77	105.54	94.9	97.92	149.04	161.73	76.41	81.9	120.63	225.48	256.19	271.96	312.33	340.39
YBR195C	131.31	135.23	130.58	261.88	280.16	227.05	385.89	364	360.95	504.72	399.56	374.8	380.28	396.8	525.55	617.41	660.22	741.89	646.47	620.29	493.2	636.39	509.28	551.54	620.74	590.94	467.41	930.91	837.06	863.68	1138.7	1235.61	683	732.12	1078.32	1270.91	1443.99	931.61	1069.91	1166.03
YBR196C	2794.94	2878.36	2779.49	4563.7	4882.27	3956.81	9305.19	8777.44	8703.67	10053.04	7958.4	7465.23	12021.61	12544.01	16614.06	20495.97	21917.14	24628.28	25339.07	24312.73	19331.25	27212.61	21777.58	23584.62	33497.19	31889.47	25223.1	69152.59	62181	64158.16	97925.09	106259.25	88910.22	95303.99	140371.53	130186.54	147916.31	143438.6	164733.22	179532.81
YBR196C-A	4.66	4.8	4.63	7.88	8.43	6.83	17.69	16.69	16.55	12.92	10.23	9.6	13.86	14.46	19.15	19.03	20.35	22.87	29.22	28.04	22.3	44.78	35.83	38.81	33.92	32.29	25.54	62.24	55.97	57.75	68.56	74.4	37.42	40.12	59.09	98.39	111.79	46.29	53.16	57.94
YBR196C-B	4.26	4.38	4.23	5.25	5.62	4.55	10.53	9.93	9.85	23.91	18.93	17.76	11.8	12.32	16.31	22.6	24.17	27.16	17.71	16.99	13.51	17.64	14.12	15.29	18.09	17.22	13.62	27.06	24.33	25.11	56.64	61.46	23.39	25.07	36.93	45.1	51.24	28.93	33.23	36.21
YBR197C	56.74	58.43	56.42	109.93	117.6	95.31	197.16	185.98	184.41	197.75	156.55	146.85	297.14	310.05	410.65	291.46	311.67	350.22	353.35	339.03	269.57	405.71	324.68	351.62	398	378.89	299.69	687.36	618.06	637.72	867.44	941.26	509.91	546.58	805.05	938.84	1066.69	532.35	611.38	666.3
YBR198C	346.71	357.06	344.79	623.93	667.48	540.95	1062.46	1002.21	993.78	1596.88	1264.16	1185.82	1941.93	2026.32	2683.78	2050.91	2193.11	2464.4	3005.65	2883.91	2293.02	2561.83	2050.17	2220.28	3336.6	3176.46	2512.43	4600.43	4136.64	4268.17	5031.74	5459.97	3970.14	4255.64	6268.06	5727.31	6507.29	3564.41	4093.58	4461.34
YBR199W	271.13	279.22	269.63	575.53	615.7	498.99	872.47	822.98	816.07	1290.56	1021.66	958.35	754.4	787.18	1042.59	2181.76	2333.04	2621.64	2446.85	2347.75	1866.71	2579.46	2064.28	2235.57	3020.02	2875.07	2274.05	5496.16	4942.07	5099.21	6179.38	6705.29	3948.31	4232.24	6233.59	5838	6633.06	5074.66	5828.03	6351.62
YBR200W	182.37	187.81	181.36	291.89	312.27	253.07	508.06	479.25	475.22	692.13	547.92	513.97	679.98	709.53	939.75	1090.88	1166.52	1310.82	1341.65	1287.31	1023.55	1309.41	1047.89	1134.84	1543.36	1469.29	1162.14	2335.39	2099.95	2166.73	2503.94	2717.05	1807.3	1937.27	2853.37	2390.14	2715.64	2360.84	2711.33	2954.92
YBR201C-A	6.28	6.47	6.25	30.01	32.11	26.02	28.23	26.62	26.4	71.73	56.79	53.27	30.28	31.59	41.85	57.1	61.06	68.61	43.39	41.64	33.1	65.13	52.12	56.45	54.27	51.67	40.87	119.07	107.07	110.47	80.48	87.33	45.22	48.47	71.4	81.99	93.16	92.58	106.33	115.88
YBR201W	42.15	43.41	41.92	107.3	114.79	93.03	122.17	115.24	114.27	317.31	251.19	235.63	130.35	136.02	180.15	406.85	435.06	488.88	313.49	300.8	239.17	427.42	342.06	370.44	339.2	322.92	255.42	676.53	608.33	627.67	760.13	824.82	405.43	434.59	640.1	750.25	852.42	891.1	1023.39	1115.34
YBR202W	628.78	647.54	625.3	1038.12	1110.59	900.07	1828.35	1724.65	1710.16	2593.4	2053.04	1925.81	2304.76	2404.92	3185.22	3203.65	3425.79	3849.55	3757.51	3605.32	2866.62	3673.13	2939.51	3183.42	4026.31	3833.07	3031.78	6080.69	5467.66	5641.52	6531.12	7086.97	4489.41	4812.25	7087.88	7330.3	8328.59	4739.05	5442.6	5931.56
YBR203W	141.03	145.24	140.25	241.24	258.08	209.16	409.48	386.26	383.01	579.04	458.39	429.98	551.69	575.66	762.44	813.7	870.12	977.76	1174.28	1126.71	895.86	1161.51	929.52	1006.65	1465.35	1395.02	1103.39	1964.65	1766.59	1822.76	1755.74	1905.17	1415.9	1517.72	2235.43	1935.07	2198.6	1359.8	1561.67	1701.97
YBR204C	44.58	45.91	44.33	147.07	157.34	127.51	179.04	168.89	167.47	249.45	197.48	185.24	130.35	136.02	180.15	458	489.76	550.34	417.11	400.21	318.21	483.06	386.58	418.65	513.32	488.69	386.53	1225.88	1102.29	1137.34	1427.84	1549.36	781.24	837.42	1233.42	1488.2	1690.87	1683.84	1933.82	2107.55
YBR205W	98.89	101.84	98.34	181.21	193.86	157.11	296.58	279.76	277.41	412.31	326.4	306.17	286.88	299.34	396.47	676.89	723.83	813.37	895.32	859.06	683.04	769.36	615.7	666.79	1087.7	1035.5	819.03	2419.29	2175.39	2244.56	2816.94	3056.68	1914.9	2052.6	3023.24	3468.36	3940.71	2841.11	3262.9	3556.04
YBR206W	12.97	13.36	12.9	24.01	25.69	20.82	51.82	48.88	48.47	40.07	31.72	29.75	33.87	35.34	46.81	58.29	62.33	70.04	108.04	103.66	82.42	145.19	116.19	125.83	133.42	127.02	100.46	262.5	236.03	243.54	348.76	378.45	240.14	257.41	379.14	405.87	461.15	335.61	385.43	420.06
YBR207W	344.88	355.18	342.98	619.05	662.26	536.73	979.89	924.32	916.55	1593.65	1261.6	1183.42	1148.53	1198.44	1587.29	2312.62	2472.98	2778.88	2097.05	2012.11	1599.85	2427.49	1942.66	2103.86	2359.71	2246.45	1776.84	4005.08	3601.31	3715.82	4769.42	5175.33	2770.99	2970.26	4374.84	5198.44	5906.4	4374.5	5023.93	5475.28
YBR208C	539.01	555.1	536.03	644.56	689.55	558.85	1112.6	1049.49	1040.67	1065.66	843.62	791.35	1208.06	1260.56	1669.56	1694.02	1811.48	2035.56	2136.9	2050.35	1630.25	2017.71	1614.72	1748.71	2663.86	2536	2005.86	4337.94	3900.61	4024.64	4796.25	5204.44	3974.82	4260.66	6275.44	5243.54	5957.64	2771.68	3183.15	3469.13
YBR210W	31	31.93	30.83	86.67	92.72	75.14	117.12	110.47	109.54	279.18	221.01	207.31	108.8	113.53	150.36	309.3	330.75	371.66	391.43	375.57	298.62	464.06	371.38	402.19	401.39	382.12	302.24	833.49	749.46	773.29	757.15	821.58	481.84	516.49	760.73	754.35	857.08	1070.48	1229.4	1339.85
YBR211C	105.57	108.72	104.99	187.59	200.69	162.64	277.62	261.88	259.68	363.84	288.03	270.18	222.21	231.87	307.1	460.38	492.31	553.2	505.67	485.18	385.77	484.41	387.66	419.83	511.06	486.53	384.83	857.84	771.36	795.89	664.74	721.31	478.72	513.15	755.81	725.65	824.47	966.33	1109.78	1209.49
YBR212W	185.41	190.94	184.39	685.08	732.9	593.98	714.49	673.97	668.3	1458.58	1154.67	1083.12	1549.85	1617.2	2141.92	2569.58	2747.75	3087.65	2536.3	2433.57	1934.95	2975.68	2381.36	2578.96	2195.76	2090.37	1653.39	3233.83	2907.81	3000.27	2971.94	3224.88	2454.44	2630.94	3875.07	4025.92	4574.2	1851.64	2126.53	2317.58
YBR213W	21.88	22.54	21.76	32.64	34.92	28.3	56.45	53.25	52.8	123.43	97.71	91.66	68.26	71.22	94.33	116.58	124.67	140.09	100.96	96.87	77.02	131.62	105.33	114.07	104.02	99.03	78.33	119.07	107.07	110.47	163.95	177.9	123.19	132.05	194.49	233.68	265.51	173.59	199.36	217.27
YBR214W	88.55	91.19	88.06	325.66	348.39	282.35	358.09	337.78	334.94	727.03	575.55	539.88	905.79	945.15	1251.82	1383.53	1479.46	1662.47	1457.66	1398.62	1112.06	2143.9	1715.71	1858.08	1640.6	1561.86	1235.36	2627.66	2362.75	2437.88	2465.19	2675	1865	1999.12	2944.46	3488.86	3964	1597.04	1834.13	1998.91
YBR215W	80.65	83.06	80.2	172.96	185.03	149.96	268.35	253.13	251.01	341.87	270.63	253.86	428.01	446.6	591.51	398.52	426.16	478.87	664.18	637.28	506.71	568.54	454.99	492.74	582.29	554.35	438.46	741.48	666.73	687.93	718.39	779.53	533.3	571.65	841.98	713.35	810.5	509.2	584.8	637.33
YBR216C	228.37	235.19	227.11	374.06	400.17	324.31	598.64	564.68	559.94	871.79	690.14	647.38	489.08	510.33	675.91	971.92	1039.31	1167.87	1272.58	1221.03	970.85	975.61	780.76	845.54	1564.85	1489.74	1178.32	2538.36	2282.45	2355.03	1386.11	1504.08	1417.46	1519.39	2237.89	1434.9	1630.32	2279.83	2618.29	2853.52
YBR217W	24.92	25.67	24.79	45.4	48.57	39.36	58.98	55.63	55.17	110.51	87.48	82.06	79.55	83	109.93	173.68	185.73	208.7	138.15	132.55	105.4	179.11	143.34	155.23	135.68	129.17	102.17	200.25	180.07	185.79	295.11	320.22	165.29	177.18	260.96	266.48	302.77	225.67	259.17	282.46
YBR218C	636.68	655.68	633.16	1203.95	1288	1043.85	1882.27	1775.52	1760.59	2750.43	2177.36	2042.43	2096.92	2188.04	2897.97	5411.58	5786.82	6502.64	5165.58	4956.35	3940.84	6933.75	5548.91	6009.35	6909.52	6577.89	5202.81	19400.29	17444.45	17999.13	26130.45	28354.34	16367.08	17544.08	25840.36	30932.37	35144.97	22265.99	25571.56	27868.9
YBR220C	189.26	194.91	188.21	335.04	358.42	290.48	574.62	542.03	537.48	781.96	619.03	580.67	573.75	598.69	792.94	1488.21	1591.41	1788.26	1252.21	1201.49	955.31	1457.31	1166.25	1263.02	1777.41	1692.1	1338.38	3369.14	3029.48	3125.81	3967.56	4305.23	1989.75	2132.84	3141.42	4177.61	4746.55	2279.83	2618.29	2853.52
YBR221C	301.52	310.52	299.85	712.84	762.6	618.05	1074.26	1013.33	1004.81	1474.74	1167.46	1095.12	899.12	938.19	1242.6	2684.97	2871.15	3226.31	3083.59	2958.69	2352.48	4017.78	3215.33	3482.13	3935.86	3746.95	2963.67	10391.56	9343.94	9641.05	14305.27	15522.76	9206.48	9868.54	14535.2	18415.93	20923.95	17006.17	19530.88	21285.53
YBR222C	217.63	224.13	216.43	418.33	447.53	362.7	728.39	687.08	681.3	868.56	687.59	644.98	879.62	917.84	1215.65	1835.58	1962.86	2205.67	2161.7	2074.14	1649.17	2078.77	1663.59	1801.63	2700.04	2570.45	2033.11	5206.6	4681.7	4830.57	6647.38	7213.12	4826.23	5173.3	7619.66	7031.02	7988.55	4316.64	4957.48	5402.86
YBR223C	38.1	39.23	37.88	84.42	90.31	73.19	98.16	92.59	91.81	162.21	128.41	120.45	173.46	181	239.72	259.34	277.32	311.62	216.08	207.33	164.85	301.23	241.07	261.07	245.36	233.58	184.75	422.16	379.6	391.67	441.17	478.72	177.77	190.55	280.66	606.76	689.39	231.46	265.82	289.7
YBR225W	316.92	326.38	315.17	466.35	498.9	404.33	883	832.92	825.92	1126.41	891.71	836.46	1287.61	1343.56	1779.5	1119.43	1197.05	1345.13	1950.04	1871.06	1487.7	1512.94	1210.77	1311.24	1826.03	1738.39	1374.99	2711.55	2438.18	2515.71	2447.31	2655.59	2067.72	2216.41	3264.51	2988.69	3395.72	2019.45	2319.25	2527.61
YBR227C	71.94	74.08	71.54	152.32	162.96	132.07	216.12	203.86	202.15	330.88	261.94	245.71	258.14	269.35	356.75	461.57	493.58	554.63	549.94	527.67	419.55	492.55	394.18	426.89	616.21	586.64	464	1052.69	946.56	976.66	1174.47	1274.43	678.32	727.1	1070.94	942.94	1071.35	954.75	1096.49	1195
YBR228W	26.55	27.34	26.4	58.53	62.61	50.75	70.35	66.36	65.81	127.96	101.3	95.02	74.93	78.18	103.55	160.6	171.73	192.98	177.12	169.94	135.12	161.47	129.22	139.94	185.43	176.53	139.63	270.61	243.33	251.07	295.11	320.22	179.33	192.22	283.12	307.48	349.35	416.62	478.47	521.46
YBR229C	657.35	676.97	653.71	934.57	999.81	810.29	1871.32	1765.19	1750.35	2147.48	1700.04	1594.69	2142.59	2235.7	2961.1	3435.62	3673.85	4128.3	5329.41	5113.55	4065.83	4891.62	3914.64	4239.47	6678.86	6358.3	5029.13	12139.72	10915.86	11262.95	14257.58	15471.01	12498.3	13397.08	19732.32	15148.46	17211.49	12249.77	14068.35	15332.24
YBR230C	44.98	46.33	44.74	109.18	116.8	94.66	137.34	129.55	128.46	347.04	274.73	257.7	417.23	435.36	576.62	543.66	581.35	653.27	524.26	503.03	399.96	1020.39	816.59	884.35	615.08	585.56	463.15	1680.51	1511.09	1559.14	2503.94	2717.05	1434.61	1537.78	2264.97	3279.77	3726.44	1840.07	2113.24	2303.1
YBR230W-A	2.03	2.09	2.02	7.13	7.63	6.18	5.06	4.77	4.73	19.39	15.35	14.4	7.7	8.03	10.64	24.98	26.71	30.02	12.4	11.9	9.46	50.21	40.18	43.51	12.44	11.84	9.37	94.71	85.17	87.87	74.52	80.86	42.1	45.13	66.47	86.09	97.82	81.01	93.04	101.39
YBR231C	46.81	48.21	46.55	63.41	67.83	54.97	118.38	111.67	110.73	206.15	163.2	153.09	189.37	197.6	261.71	204.61	218.8	245.87	260.36	249.81	198.63	302.59	242.15	262.25	313.2	298.16	235.83	579.11	520.73	537.29	694.55	753.66	361.77	387.79	571.17	828.14	940.93	439.76	505.05	550.43
YBR233W	39.92	41.11	39.7	107.68	115.19	93.36	110.8	104.51	103.63	195.17	154.5	144.93	136.51	142.44	188.66	237.92	254.42	285.89	280.73	269.36	214.17	318.87	255.18	276.36	254.4	242.19	191.56	473.57	425.83	439.37	447.13	485.19	254.18	272.45	401.29	541.16	614.86	405.05	465.18	506.97
YBR233W-A	12.77	13.15	12.7	53.28	56.99	46.19	53.5	50.47	50.04	127.31	100.78	94.54	39	40.7	53.9	146.32	156.47	175.82	110.7	106.21	84.45	143.83	115.1	124.66	177.52	169	133.67	276.03	248.2	256.09	247.41	268.47	121.63	130.38	192.03	241.88	274.82	457.12	524.99	572.15
YBR234C	260.59	268.37	259.15	502.74	537.84	435.89	822.33	775.7	769.18	1256.95	995.06	933.39	604.54	630.82	835.49	1906.96	2039.19	2291.43	2255.57	2164.21	1720.78	2450.56	1961.12	2123.85	2909.21	2769.58	2190.61	6500.14	5844.83	6030.68	6796.42	7374.85	4558.02	4885.8	7196.2	8695.5	9879.72	9067.26	10413.37	11348.9
YBR235W	422.9	435.52	420.56	764.62	817.99	662.94	1190.95	1123.41	1113.97	1541.95	1220.67	1145.03	1168.55	1219.33	1614.95	2593.37	2773.19	3116.24	3058.79	2934.9	2333.56	2849.49	2280.37	2469.59	3603.44	3430.49	2713.36	6402.72	5757.23	5940.29	6474.48	7025.51	4993.08	5352.15	7883.08	6715.34	7629.88	5722.73	6572.32	7162.77
YBR236C	129.08	132.93	128.36	209.35	223.96	181.51	337.86	318.7	316.02	399.38	316.17	296.57	396.7	413.94	548.25	757.79	810.33	910.57	752.74	722.25	574.27	792.43	634.16	686.78	866.09	824.52	652.16	1539.79	1384.56	1428.58	1716.99	1863.12	1228.78	1317.14	1940	1885.87	2142.7	1828.5	2099.95	2288.61
YBR237W	140.02	144.2	139.25	257.37	275.34	223.15	410.75	387.45	384.19	789.72	625.17	586.43	656.38	684.9	907.12	831.54	889.2	999.2	1010.45	969.52	770.87	905.05	724.29	784.39	1105.79	1052.72	832.65	1718.4	1545.16	1594.29	1472.56	1597.88	1038.54	1113.22	1639.64	1574.29	1788.69	786.95	903.78	984.97
YBR238C	275.18	283.39	273.66	642.68	687.55	557.22	828.23	781.26	774.69	1527.73	1209.41	1134.47	2087.17	2177.86	2884.5	1898.63	2030.28	2281.43	2507.96	2406.38	1913.33	2333.87	1867.74	2022.72	2447.9	2330.41	1843.25	2327.28	2092.65	2159.19	2164.12	2348.31	2599.46	2786.39	4104.03	3210.08	3647.25	2042.59	2345.83	2556.58
YBR239C	49.24	50.71	48.97	170.71	182.62	148.01	213.59	201.47	199.78	368.36	291.61	273.54	334.6	349.14	462.43	458	489.76	550.34	424.19	407.01	323.62	487.13	389.84	422.18	492.97	469.31	371.2	700.89	630.23	650.27	670.7	727.78	445.98	478.05	704.11	942.94	1071.35	468.7	538.28	586.64
YBR240C	14.18	14.61	14.11	24.76	26.49	21.47	48.87	46.1	45.71	63.33	50.14	47.03	49.27	51.41	68.09	116.58	124.67	140.09	81.47	78.17	62.16	93.63	74.93	81.14	97.24	92.57	73.22	235.43	211.7	218.43	295.11	320.22	127.87	137.06	201.88	286.98	326.06	277.75	318.98	347.64
YBR241C	65.45	67.4	65.09	136.57	146.1	118.41	203.48	191.94	190.32	323.12	255.8	239.95	296.11	308.98	409.23	565.07	604.25	679	580.05	556.56	442.53	747.65	598.33	647.97	747.37	711.5	562.76	1842.88	1657.09	1709.78	2980.89	3234.58	1668.52	1788.51	2634.26	3685.65	4187.59	1678.05	1927.17	2100.31
YBR242W	48.83	50.29	48.57	115.56	123.62	100.19	173.15	163.33	161.95	255.91	202.59	190.04	169.87	177.25	234.76	372.35	398.17	447.42	364.86	350.08	278.35	375.86	300.79	325.75	431.92	411.19	325.23	568.29	511	527.24	772.05	837.76	385.16	412.86	608.1	733.85	833.79	850.6	976.88	1064.64
YBR243C	179.74	185.1	178.74	395.44	423.04	342.85	681.63	642.97	637.56	960.97	760.74	713.6	706.16	736.84	975.92	1664.28	1779.68	1999.82	1719.79	1650.14	1312.04	2427.49	1942.66	2103.86	2300.91	2190.48	1732.57	4906.22	4411.6	4551.88	6081.01	6598.55	3259.07	3493.44	5145.42	5997.89	6814.72	4704.33	5402.72	5888.1
YBR244W	63.22	65.11	62.87	150.07	160.55	130.12	169.35	159.75	158.41	317.95	251.71	236.11	131.38	137.09	181.57	431.83	461.77	518.9	525.15	503.88	400.64	301.23	241.07	261.07	589.08	560.81	443.57	1123.05	1009.83	1041.94	992.64	1077.12	573.85	615.11	905.99	1016.73	1155.2	1643.33	1887.3	2056.85
YBR245C	329.28	339.11	327.46	708.72	758.19	614.47	1051.93	992.27	983.93	1492.19	1181.28	1108.07	1561.14	1628.98	2157.52	2511.29	2685.42	3017.6	3268.67	3136.28	2493.68	3487.23	2790.74	3022.31	3870.28	3684.52	2914.29	6473.08	5820.5	6005.57	6924.6	7513.93	4414.56	4732.02	6969.71	7645.97	8687.26	3691.71	4239.78	4620.68
YBR246W	160.08	164.86	159.2	301.65	322.7	261.53	449.08	423.61	420.05	805.23	637.45	597.95	477.79	498.55	660.31	1139.66	1218.68	1369.43	1103.43	1058.74	841.81	1382.68	1106.52	1198.34	1350.02	1285.22	1016.55	2319.16	2085.35	2151.66	2602.31	2823.79	1799.51	1928.91	2841.06	2718.11	3088.29	2436.07	2797.72	3049.07
YBR247C	192.1	197.83	191.04	374.81	400.97	324.96	610.43	575.81	570.97	844.65	668.66	627.22	956.08	997.63	1321.32	1158.69	1239.03	1392.3	1479.8	1419.86	1128.95	1360.97	1089.15	1179.53	1530.93	1457.45	1152.77	2086.43	1876.09	1935.74	2342.98	2542.38	1755.84	1882.11	2772.13	2554.12	2901.96	2198.82	2525.26	2752.13
YBR248C	205.47	211.6	204.34	503.87	539.04	436.86	619.28	584.16	579.25	1052.74	833.39	781.75	630.72	658.13	871.66	1956.93	2092.62	2351.47	1419.58	1362.08	1083	1955.29	1564.77	1694.61	1795.5	1709.33	1352	4061.91	3652.41	3768.55	4668.07	5065.36	2460.68	2637.63	3884.92	5030.35	5715.42	4235.63	4864.44	5301.47
YBR249C	269.5	277.55	268.01	498.99	533.82	432.63	720.81	679.93	674.21	924.78	732.09	686.73	573.24	598.15	792.23	1879.6	2009.93	2258.56	1319.51	1266.07	1006.66	1754.47	1404.06	1520.56	1734.45	1651.2	1306.02	4770.92	4289.94	4426.35	6629.49	7193.71	3627.08	3887.91	5726.44	8429.02	9576.95	5890.54	6765.03	7372.8
YBR250W	13.78	14.19	13.7	28.14	30.1	24.4	27.38	25.83	25.61	51.05	40.42	37.91	29.77	31.06	41.14	54.72	58.52	65.76	69.96	67.13	53.37	73.27	58.64	63.5	66.71	63.51	50.23	151.54	136.27	140.6	44.71	48.52	81.09	86.92	128.02	36.9	41.92	144.66	166.14	181.06
YBR251W	64.44	66.36	64.08	136.94	146.5	118.73	173.15	163.33	161.95	197.11	156.04	146.37	119.57	124.77	165.25	446.11	477.04	536.05	315.27	302.5	240.52	299.87	239.98	259.9	323.37	307.85	243.5	646.77	581.56	600.05	637.91	692.2	400.76	429.58	632.71	578.06	656.78	879.53	1010.1	1100.85
YBR252W	39.11	40.28	38.89	89.67	95.93	77.74	112.06	105.7	104.82	158.33	125.34	117.57	101.61	106.03	140.43	365.21	390.54	438.85	233.79	224.32	178.36	257.81	206.32	223.44	240.83	229.27	181.34	711.71	639.96	660.31	822.72	892.74	400.76	429.58	632.71	1246.31	1416.05	1620.19	1860.72	2027.88
YBR253W	25.33	26.09	25.19	73.91	79.07	64.08	86.36	81.46	80.78	163.5	129.43	121.41	75.44	78.72	104.26	217.7	232.8	261.59	146.12	140.2	111.48	246.96	197.63	214.03	142.46	135.63	107.27	319.32	287.13	296.26	390.5	423.73	187.12	200.58	295.43	422.27	479.78	555.49	637.96	695.27
YBR254C	18.64	19.2	18.54	73.91	79.07	64.08	62.35	58.81	58.32	130.54	103.34	96.94	75.44	78.72	104.26	217.7	232.8	261.59	173.57	166.54	132.42	208.96	167.23	181.1	228.4	217.43	171.98	454.63	408.8	421.8	327.9	355.8	254.18	272.45	401.29	422.27	479.78	682.79	784.16	854.61
YBR255C-A	5.27	5.43	5.24	30.01	32.11	26.02	20.64	19.47	19.31	63.98	50.65	47.51	28.74	29.99	39.72	71.38	76.33	85.77	54.91	52.68	41.89	108.55	86.87	94.08	50.88	48.44	38.31	100.13	90.03	92.9	113.27	122.91	48.34	51.82	76.32	139.39	158.37	202.52	232.59	253.49
YBR255W	50.25	51.75	49.98	109.55	117.2	94.98	160.51	151.4	150.13	299.86	237.38	222.67	392.08	409.12	541.86	375.92	401.99	451.71	492.38	472.44	375.64	701.52	561.41	607.99	565.33	538.2	425.69	909.26	817.59	843.59	1007.54	1093.29	467.81	501.45	738.58	1188.92	1350.83	567.07	651.25	709.76
YBR256C	57.95	59.68	57.63	133.94	143.29	116.13	167.67	158.16	156.83	230.71	182.64	171.32	131.38	137.09	181.57	500.83	535.56	601.81	362.2	347.53	276.32	516.98	413.73	448.05	593.6	565.11	446.98	1155.52	1039.03	1072.06	1374.19	1491.14	703.27	753.85	1110.33	1410.3	1602.37	1689.62	1940.46	2114.79
YBR257W	35.26	36.31	35.06	75.79	81.08	65.71	92.68	87.42	86.69	173.84	137.62	129.09	82.62	86.21	114.19	173.68	185.73	208.7	221.39	212.43	168.9	206.25	165.06	178.75	201.26	191.6	151.55	308.5	277.4	286.22	196.74	213.48	151.26	162.14	238.81	196.79	223.59	300.89	345.56	376.61
YBR258C	15.2	15.65	15.11	37.89	40.54	32.85	48.87	46.1	45.71	109.86	86.97	81.58	49.78	51.94	68.8	99.93	106.86	120.08	91.21	87.52	69.59	124.83	99.9	108.19	92.71	88.26	69.81	127.19	114.37	118	122.22	132.62	60.82	65.19	96.02	102.49	116.45	254.6	292.4	318.67
YBR259W	144.28	148.58	143.48	217.98	233.2	188.99	353.87	333.8	331	491.15	388.81	364.72	296.63	309.52	409.94	528.19	564.82	634.68	776.65	745.2	592.51	527.83	422.41	457.46	764.33	727.65	575.54	1071.63	963.59	994.23	825.71	895.98	706.39	757.19	1115.25	791.25	899	1064.69	1222.76	1332.61
YBR260C	172.85	178.01	171.89	352.29	376.89	305.45	602.01	567.86	563.09	818.8	648.19	608.03	1002.27	1045.82	1385.16	1228.88	1314.09	1476.64	1855.29	1780.14	1415.4	1430.17	1144.53	1239.5	1885.96	1795.44	1420.11	2833.32	2547.68	2628.69	3037.52	3296.04	2390.5	2562.41	3774.13	3283.87	3731.1	2366.63	2717.98	2962.16
YBR261C	32.83	33.81	32.65	64.91	69.44	56.27	96.05	90.6	89.84	124.08	98.23	92.14	117.01	122.09	161.71	268.85	287.5	323.06	247.96	237.92	189.17	298.52	238.9	258.72	256.66	244.34	193.26	690.06	620.5	640.23	930.04	1009.19	541.1	580.01	854.29	971.63	1103.96	1244.07	1428.76	1557.12
YBR262C	27.96	28.8	27.81	69.03	73.85	59.85	66.98	63.18	62.65	98.88	78.27	73.42	64.66	67.47	89.36	196.29	209.9	235.86	159.4	152.95	121.61	179.11	143.34	155.23	117.59	111.95	88.54	340.97	306.6	316.35	408.38	443.14	171.53	183.87	270.81	442.77	503.07	520.77	598.09	651.82
YBR263W	202.03	208.06	200.91	329.78	352.8	285.93	633.6	597.67	592.64	688.25	544.85	511.09	493.18	514.61	681.58	1289.55	1378.96	1549.54	1364.68	1309.4	1041.12	1199.5	959.93	1039.58	1689.22	1608.14	1271.97	3826.48	3440.71	3550.12	5323.86	5776.96	3745.59	4014.95	5913.54	7932.95	9013.32	7331.34	8419.74	9176.17
YBR264C	32.42	33.39	32.24	53.65	57.4	46.52	80.89	76.3	75.66	153.16	121.25	113.73	113.42	118.34	156.74	221.27	236.61	265.88	216.97	208.18	165.52	297.16	237.81	257.54	245.36	233.58	184.75	568.29	511	527.24	700.51	760.13	235.46	252.4	371.75	783.05	889.69	491.84	564.86	615.61
YBR265W	156.64	161.31	155.77	303.15	324.31	262.83	494.16	466.13	462.21	707.64	560.2	525.48	464.44	484.62	641.87	1258.62	1345.89	1512.38	1079.52	1035.8	823.57	1574	1259.64	1364.16	1413.34	1345.5	1064.23	3006.52	2703.42	2789.38	3287.92	3567.74	1972.59	2114.45	3114.33	3976.73	4518.31	3170.94	3641.69	3968.86
YBR267W	172.04	177.17	171.09	297.89	318.69	258.28	536.29	505.87	501.62	551.9	436.9	409.83	512.17	534.43	707.83	820.84	877.75	986.33	837.76	803.83	639.13	654.03	523.4	566.83	816.34	777.16	614.7	1250.23	1124.19	1159.94	1463.62	1588.18	803.07	860.82	1267.89	1496.4	1700.19	1296.15	1488.57	1622.31
YBR268W	15.6	16.07	15.52	52.53	56.19	45.54	65.3	61.59	61.08	105.98	83.9	78.7	67.74	70.69	93.62	214.13	228.98	257.3	123.98	118.96	94.59	221.17	177	191.69	168.47	160.38	126.86	384.27	345.53	356.52	554.44	601.63	227.67	244.04	359.44	635.46	722	752.23	863.9	941.52
YBR269C	56.54	58.22	56.22	121.56	130.04	105.39	160.51	151.4	150.13	281.12	222.54	208.75	160.63	167.61	221.99	456.81	488.49	548.92	458.73	440.15	349.97	607.89	486.48	526.85	461.31	439.17	347.36	1085.16	975.76	1006.79	1585.83	1720.8	835.82	895.92	1319.59	2234.35	2538.64	1926.86	2212.92	2411.73
YBR270C	83.28	85.77	82.82	135.44	144.89	117.43	208.95	197.1	195.45	261.08	206.69	193.88	255.57	266.68	353.2	320.01	342.2	384.53	355.12	340.73	270.92	474.91	380.06	411.6	410.43	390.73	309.05	568.29	511	527.24	783.97	850.7	486.52	521.51	768.12	639.56	726.66	549.71	631.31	688.03
YBR271W	72.95	75.13	72.55	160.58	171.79	139.22	248.98	234.85	232.88	403.26	319.24	299.45	239.15	249.54	330.51	559.12	597.89	671.85	480.87	461.39	366.86	529.19	423.5	458.64	590.21	561.88	444.42	882.2	793.26	818.48	1099.95	1193.56	695.48	745.49	1098.02	988.03	1122.59	1018.4	1169.59	1274.67
YBR272C	83.49	85.98	83.02	180.09	192.66	156.14	215.27	203.06	201.36	321.83	254.78	238.99	151.39	157.97	209.23	488.93	522.84	587.51	566.77	543.81	432.39	557.69	446.3	483.33	634.31	603.86	477.63	1117.63	1004.96	1036.91	974.75	1057.71	650.25	697.02	1026.62	836.34	950.24	1724.34	1980.33	2158.25
YBR273C	61.4	63.23	61.06	138.82	148.51	120.36	229.6	216.57	214.75	277.24	219.47	205.87	212.98	222.23	294.34	591.24	632.24	710.44	538.43	516.62	410.77	607.89	486.48	526.85	673.88	641.54	507.42	1477.55	1328.59	1370.84	1937.58	2102.48	1026.06	1099.85	1619.95	2049.86	2329.02	925.82	1063.27	1158.79
YBR274W	148.33	152.76	147.51	276.13	295.41	239.41	441.08	416.06	412.57	538.33	426.16	399.75	400.81	418.22	553.92	874.37	935	1050.66	1094.58	1050.24	835.06	787	629.82	682.08	1274.26	1213.1	959.51	1869.94	1681.42	1734.89	1845.17	2002.21	1532.85	1643.09	2420.07	1697.28	1928.43	2262.47	2598.36	2831.79
YBR275C	430.8	443.66	428.42	711.34	761	616.75	1059.09	999.03	990.63	1514.16	1198.67	1124.39	1598.09	1667.54	2208.59	1791.57	1915.79	2152.78	2931.27	2812.54	2236.27	2318.94	1855.79	2009.78	3103.69	2954.72	2337.05	4262.16	3832.48	3954.34	3508.5	3807.1	2892.62	3100.63	4566.87	3591.35	4080.45	2603.87	2990.44	3259.1
YBR276C	271.94	280.05	270.43	480.23	513.75	416.37	753.24	710.52	704.55	1145.8	907.06	850.85	769.79	803.24	1063.87	1632.16	1745.33	1961.23	1993.44	1912.7	1520.8	2236.17	1789.55	1938.04	2520.26	2399.3	1897.73	4356.88	3917.64	4042.21	4501.14	4884.22	2808.41	3010.37	4433.93	4411.3	5012.06	4461.3	5123.62	5583.92
YBR277C	1.82	1.88	1.81	3.75	4.01	3.25	6.74	6.36	6.3	9.05	7.16	6.72	5.13	5.35	7.09	5.95	6.36	7.15	8.86	8.5	6.76	8.14	6.52	7.06	11.31	10.76	8.51	18.94	17.03	17.57	11.92	12.94	7.8	8.36	12.31	8.2	9.32	28.93	33.23	36.21
YBR278W	22.7	23.37	22.57	55.53	59.4	48.14	66.56	62.79	62.26	102.11	80.83	75.82	80.57	84.07	111.35	184.39	197.18	221.57	133.72	128.31	102.02	207.61	166.14	179.93	201.26	191.6	151.55	384.27	345.53	356.52	381.55	414.03	187.12	200.58	295.43	426.37	484.44	555.49	637.96	695.27
YBR279W	225.53	232.26	224.29	412.32	441.11	357.49	669.41	631.45	626.14	1150.32	910.64	854.21	1248.09	1302.33	1724.88	1280.03	1368.79	1538.11	1703.85	1634.84	1299.88	2088.27	1671.19	1809.86	1748.01	1664.12	1316.24	2554.59	2297.05	2370.09	2802.03	3040.51	1927.37	2065.98	3042.94	3140.38	3568.06	2314.55	2658.17	2896.98
YBR280C	98.68	101.63	98.14	165.83	177.41	143.78	305.43	288.1	285.68	396.8	314.12	294.65	360.26	375.92	497.89	590.05	630.97	709.02	720.86	691.66	549.95	744.94	596.16	645.62	938.46	893.41	706.65	1650.74	1484.32	1531.52	1764.68	1914.87	1334.82	1430.81	2107.41	2140.05	2431.5	1273	1461.99	1593.34
YBR281C	326.04	335.77	324.24	459.6	491.68	398.48	941.56	888.16	880.69	1293.14	1023.71	960.27	1048.46	1094.02	1448.99	1517.96	1623.21	1824	2449.51	2350.3	1868.74	2085.55	1669.02	1807.51	2871.9	2734.06	2162.52	3704.7	3331.21	3437.13	3854.29	4182.31	3536.64	3790.96	5583.64	4071.02	4625.44	3448.68	3960.67	4316.49
YBR282W	38.91	40.07	38.69	83.29	89.1	72.21	95.21	89.81	89.05	179.66	142.22	133.41	121.63	126.91	168.09	264.1	282.41	317.34	232.02	222.62	177.01	337.87	270.39	292.82	258.92	246.5	194.97	516.87	464.76	479.54	548.48	595.16	333.7	357.7	526.85	614.96	698.71	867.96	996.81	1086.37
YBR283C	865.45	891.28	860.67	1756.22	1878.82	1522.68	2772.43	2615.19	2593.21	5213.29	4127.05	3871.3	2936.51	3064.11	4058.3	7272.15	7776.39	8738.33	10505.62	10080.1	8014.77	9662.48	7732.64	8374.28	14142.41	13463.63	10649.11	24420.17	21958.26	22656.46	17131.15	18589.14	18232.08	19543.19	28784.82	18616.82	21152.2	25807.26	29638.56	32301.28
YBR284W	56.94	58.64	56.63	78.41	83.89	67.99	138.18	130.34	129.25	162.21	128.41	120.45	146.26	152.62	202.13	197.48	211.17	237.29	315.27	302.5	240.52	194.04	155.28	168.17	319.98	304.62	240.94	638.65	574.26	592.52	557.43	604.87	541.1	580.01	854.29	709.25	805.84	468.7	538.28	586.64
YBR285W	4.46	4.59	4.43	5.63	6.02	4.88	4.21	3.97	3.94	10.99	8.7	8.16	8.21	8.57	11.35	19.03	20.35	22.87	9.74	9.35	7.43	36.64	29.32	31.75	9.05	8.61	6.81	59.53	53.53	55.24	71.54	77.63	17.15	18.39	27.08	102.49	116.45	219.88	252.53	275.21
YBR286W	1304.76	1343.71	1297.55	2054.11	2197.5	1780.96	4112.94	3879.67	3847.06	6363.61	5037.69	4725.52	6786.5	7081.41	9379.05	7921.68	8470.96	9518.82	13075.57	12545.96	9975.39	14695.22	11760.22	12736.05	15824.84	15065.31	11915.97	34541.11	31058.87	32046.44	53301.22	57837.56	37109.73	39778.39	58588.87	76877.91	87347.71	38103.32	43760.07	47691.46
YBR287W	255.12	262.73	253.71	680.58	728.09	590.07	992.11	935.84	927.98	1208.49	956.69	897.4	863.2	900.71	1192.95	2659.99	2844.43	3196.29	3117.24	2990.98	2378.15	2567.25	2054.51	2224.99	3821.66	3638.24	2877.68	6394.6	5749.93	5932.76	5931.96	6436.82	4629.75	4962.69	7309.45	5608.41	6372.21	6133.56	7044.14	7676.99
YBR288C	131.31	135.23	130.58	255.5	273.33	221.52	423.81	399.77	396.41	495.67	392.39	368.08	378.74	395.2	523.42	778.01	831.96	934.87	1049.41	1006.91	800.6	956.61	765.55	829.08	1243.74	1184.04	936.52	1723.81	1550.02	1599.31	1785.55	1937.51	1489.19	1596.28	2351.14	1807.98	2054.2	2140.96	2458.8	2679.7
YBR289W	126.44	130.22	125.75	286.26	306.25	248.2	496.27	468.12	464.18	731.55	579.13	543.24	1409.24	1470.47	1947.59	901.73	964.26	1083.54	1298.26	1245.67	990.45	1312.12	1050.06	1137.19	1221.12	1162.51	919.49	1905.12	1713.06	1767.53	1883.92	2044.26	1286.47	1378.99	2031.09	2550.02	2897.31	1012.62	1162.95	1267.43
YBR290W	119.96	123.54	119.3	275.01	294.2	238.44	336.6	317.51	314.84	543.5	430.25	403.59	500.88	522.64	692.22	642.39	686.94	771.91	798.79	766.44	609.4	750.37	600.5	650.33	859.31	818.07	647.05	1431.55	1287.23	1328.15	1404	1523.49	778.12	834.08	1228.5	1365.21	1551.13	1770.63	2033.5	2216.19
YBR291C	64.03	65.94	63.68	120.81	129.24	104.74	183.26	172.86	171.41	217.79	172.41	161.72	148.83	155.29	205.68	411.61	440.15	494.6	297.55	285.5	227.01	303.95	243.24	263.42	339.2	322.92	255.42	589.94	530.46	547.33	617.04	669.56	360.21	386.12	568.7	721.55	819.82	740.66	850.61	927.03
YBR292C	7.9	8.14	7.86	24.01	25.69	20.82	23.17	21.86	21.67	59.45	47.07	44.15	24.12	25.17	33.33	29.74	31.8	35.74	86.79	83.27	66.21	51.56	41.26	44.69	91.58	87.19	68.96	67.65	60.83	62.77	50.68	54.99	45.22	48.47	71.4	32.8	37.26	127.3	146.2	159.33
YBR293W	172.24	177.38	171.29	310.27	331.93	269.01	495.42	467.32	463.4	621.69	492.16	461.66	429.55	448.21	593.64	810.13	866.31	973.47	915.69	878.6	698.58	841.28	673.25	729.12	919.23	875.11	692.18	1307.06	1175.29	1212.66	1082.06	1174.15	1146.13	1228.55	1809.51	1086.43	1234.38	1504.46	1727.81	1883.03
YBR294W	1.42	1.46	1.41	2.25	2.41	1.95	1.69	1.59	1.58	2.58	2.05	1.92	4.11	4.28	5.67	4.76	5.09	5.72	9.74	9.35	7.43	9.5	7.6	8.23	3.39	3.23	2.55	18.94	17.03	17.57	8.94	9.7	6.24	6.69	9.85	4.1	4.66	23.15	26.58	28.97
YBR295W	496.25	511.06	493.51	618.67	661.86	536.4	1233.08	1163.15	1153.37	1059.85	839.02	787.03	1056.16	1102.05	1459.63	1729.71	1849.64	2078.44	2119.19	2033.35	1616.74	1607.93	1286.78	1393.56	2155.05	2051.62	1622.74	3079.58	2769.12	2857.16	3419.08	3710.07	3100.01	3322.94	4894.31	3784.04	4299.38	2939.48	3375.87	3679.16
YBR296C	64.44	66.36	64.08	308.77	330.33	267.71	213.17	201.08	199.39	729.61	577.59	541.8	152.93	159.58	211.35	1321.67	1413.31	1588.14	459.62	441	350.64	1173.72	939.3	1017.24	574.38	546.81	432.5	2213.62	1990.45	2053.74	1967.38	2134.82	594.12	636.84	937.99	1791.58	2035.57	3066.78	3522.07	3838.49
YBR297W	14.79	15.23	14.71	36.02	38.53	31.23	52.66	49.67	49.26	77.55	61.39	57.59	46.19	48.19	63.83	129.67	138.66	155.81	101.84	97.72	77.7	111.27	89.04	96.43	149.25	142.08	112.38	197.55	177.63	183.28	217.6	236.12	165.29	177.18	260.96	159.89	181.66	266.17	305.69	333.15
YBR298C	52.28	53.84	51.99	91.17	97.53	79.05	112.48	106.1	105.21	171.26	135.57	127.17	118.55	123.7	163.84	348.56	372.73	418.83	255.05	244.72	194.58	373.15	298.62	323.4	351.64	334.76	264.78	568.29	511	527.24	542.52	588.69	201.16	215.62	317.59	684.65	777.89	225.67	259.17	282.46
YCL001W	53.29	54.88	53	163.58	175	141.83	211.9	199.88	198.2	484.04	383.19	359.44	170.89	178.32	236.18	566.26	605.52	680.43	518.95	497.93	395.91	833.14	666.74	722.06	643.35	612.47	484.44	1848.29	1661.96	1714.8	1412.94	1533.19	849.85	910.97	1341.75	1365.21	1551.13	2708.03	3110.05	3389.46
YCL002C	40.12	41.32	39.9	167.71	179.41	145.4	69.09	65.17	64.62	306.32	242.5	227.47	25.15	26.24	34.75	255.77	273.5	307.34	224.05	214.98	170.93	203.53	162.88	176.4	308.67	293.86	232.43	803.72	722.7	745.67	143.08	155.26	77.97	83.58	123.1	135.29	153.72	1371.37	1574.96	1716.46
YCL004W	87.34	89.94	86.85	180.09	192.66	156.14	270.88	255.52	253.37	327.65	259.38	243.31	347.43	362.53	480.16	381.87	408.35	458.86	548.17	525.97	418.2	459.99	368.12	398.66	586.82	558.65	441.87	695.48	625.36	645.25	617.04	669.56	550.46	590.04	869.06	692.85	787.21	630.72	724.35	789.43
YCL005W	110.23	113.52	109.62	223.61	239.22	193.87	332.39	313.54	310.9	582.27	460.95	432.38	541.42	564.95	748.25	773.25	826.87	929.15	665.96	638.98	508.06	922.69	738.41	799.68	716.84	682.44	539.78	1182.58	1063.36	1097.17	1368.23	1484.67	893.52	957.77	1410.68	2004.76	2277.79	1348.23	1548.38	1687.49
YCL005W-A	22.7	23.37	22.57	52.53	56.19	45.54	69.51	65.57	65.02	118.91	94.13	88.3	76.47	79.79	105.68	179.63	192.09	215.85	142.58	136.8	108.77	257.81	206.32	223.44	156.03	148.54	117.49	579.11	520.73	537.29	673.68	731.02	353.98	379.43	558.86	848.64	964.22	815.88	937	1021.18
YCL007C	1.82	1.88	1.81	6.38	6.82	5.53	8	7.55	7.49	21.97	17.39	16.32	5.65	5.89	7.8	15.47	16.54	18.58	13.28	12.75	10.13	29.85	23.89	25.87	5.65	5.38	4.26	37.89	34.07	35.15	32.79	35.58	23.39	25.07	36.93	45.1	51.24	23.15	26.58	28.97
YCL008C	17.22	17.74	17.13	111.8	119.61	96.94	80.04	75.5	74.87	281.76	223.06	209.23	179.11	186.89	247.53	404.47	432.52	486.02	317.04	304.2	241.87	523.76	419.15	453.93	323.37	307.85	243.5	541.23	486.66	502.14	766.09	831.29	349.3	374.42	551.47	1082.33	1229.72	526.56	604.73	659.06
YCL009C	144.68	149	143.88	326.03	348.79	282.68	480.26	453.02	449.21	723.8	572.99	537.48	580.42	605.65	802.16	1213.41	1297.55	1458.06	1045.87	1003.51	797.9	1621.49	1297.64	1405.32	1446.13	1376.72	1088.92	3888.72	3496.68	3607.86	6024.37	6537.09	3354.19	3595.4	5295.6	9339.16	10611.03	4189.34	4811.28	5243.53
YCL010C	75.58	77.84	75.16	174.46	186.64	151.26	200.53	189.16	187.57	339.28	268.59	251.94	264.81	276.32	365.97	594.81	636.05	714.73	407.37	390.87	310.78	571.25	457.16	495.09	602.65	573.72	453.79	1085.16	975.76	1006.79	1356.3	1471.73	475.61	509.81	750.89	1402.1	1593.05	966.33	1109.78	1209.49
YCL011C	295.44	304.26	293.81	593.54	634.97	514.61	846.35	798.35	791.64	1972.35	1561.39	1464.64	1736.14	1811.59	2399.38	2360.21	2523.86	2836.06	2457.48	2357.94	1874.82	3172.43	2538.82	2749.48	3360.35	3199.06	2530.31	5498.87	4944.5	5101.72	7085.57	7688.6	3192.02	3421.56	5039.56	9105.47	10345.52	3182.51	3654.98	3983.34
YCL012C	7.09	7.3	7.05	26.26	28.1	22.77	28.65	27.02	26.8	47.82	37.86	35.51	13.86	14.46	19.15	89.22	95.41	107.21	89.44	85.82	68.24	111.27	89.04	96.43	100.63	95.8	75.77	194.84	175.2	180.77	116.25	126.15	102.92	110.32	162.49	147.59	167.69	329.82	378.79	412.82
YCL014W	517.33	532.77	514.47	844.91	903.89	732.55	1703.65	1607.03	1593.52	2167.52	1715.9	1609.56	2896.48	3022.34	4002.98	3307.14	3536.46	3973.92	5836.85	5600.43	4452.95	5276.98	4223.04	4573.45	6800.97	6474.55	5121.07	9807.04	8818.34	9098.74	9944.24	10790.57	8501.65	9113.02	13422.41	10601.87	12045.71	6289.8	7223.57	7872.53
YCL016C	39.11	40.28	38.89	78.79	84.29	68.31	125.96	118.82	117.82	117.62	93.11	87.34	86.22	89.96	119.15	251.01	268.41	301.62	192.17	184.39	146.61	206.25	165.06	178.75	218.22	207.75	164.32	346.39	311.46	321.37	473.96	514.3	261.97	280.81	413.6	504.27	572.94	405.05	465.18	506.97
YCL017C	256.13	263.78	254.71	417.2	446.32	361.72	792.42	747.48	741.2	836.89	662.52	621.46	728.23	759.87	1006.42	1826.07	1952.68	2194.23	1978.38	1898.25	1509.31	1826.39	1461.61	1582.89	2382.32	2267.98	1793.87	4784.45	4302.11	4438.9	5964.75	6472.4	4929.15	5283.62	7782.14	7207.3	8188.85	6885.79	7908.05	8618.5
YCL018W	53.29	54.88	53	94.92	101.55	82.3	160.51	151.4	150.13	255.27	202.08	189.56	162.68	169.75	224.83	402.09	429.97	483.16	437.48	419.76	333.75	496.63	397.44	430.41	497.49	473.62	374.61	1209.64	1087.69	1122.28	1660.35	1801.66	1096.23	1175.07	1730.73	1857.17	2110.1	1406.09	1614.84	1759.91
YCL019W	6.89	7.1	6.85	26.26	28.1	22.77	28.23	26.62	26.4	46.53	36.83	34.55	90.32	94.25	124.83	51.15	54.7	61.47	85.02	81.57	64.86	96.34	77.1	83.5	65.58	62.43	49.38	105.54	94.9	97.92	98.37	106.74	110.71	118.68	174.8	127.09	144.4	86.8	99.68	108.64
YCL021W-A	7.7	7.93	7.66	26.26	28.1	22.77	44.66	42.12	41.77	93.06	73.67	69.1	61.07	63.72	84.4	102.31	109.4	122.93	90.33	86.67	68.91	131.62	105.33	114.07	111.94	106.56	84.29	216.49	194.67	200.86	295.11	320.22	208.95	223.98	329.9	483.77	549.65	399.26	458.53	499.73
YCL024W	263.83	271.71	262.37	507.62	543.05	440.12	775.57	731.59	725.44	968.73	766.88	719.36	1158.28	1208.62	1600.77	1278.84	1367.52	1536.68	1745.48	1674.78	1331.63	1719.19	1375.83	1489.99	1854.3	1765.3	1396.27	3260.89	2932.15	3025.38	3755.92	4075.57	2382.71	2554.05	3761.82	3525.76	4005.92	2175.68	2498.68	2723.16
YCL025C	350.96	361.44	349.02	1408.05	1506.34	1220.81	1141.66	1076.91	1067.86	2656.08	2102.66	1972.36	1217.81	1270.73	1683.04	4144.64	4432.02	4980.26	1988.12	1907.6	1516.75	4142.61	3315.23	3590.32	2240.99	2133.43	1687.44	6527.2	5869.16	6055.78	7261.44	7879.44	2772.55	2971.93	4377.3	8183.04	9297.46	3940.53	4525.53	4932.1
YCL026C-A	2.03	2.09	2.02	3.75	4.01	3.25	5.9	5.56	5.52	10.34	8.19	7.68	2.05	2.14	2.84	8.33	8.9	10.01	18.6	17.84	14.19	10.86	8.69	9.41	21.48	20.45	16.18	21.65	19.47	20.09	11.92	12.94	9.36	10.03	14.77	28.7	32.61	23.15	26.58	28.97
YCL026C-B	1.22	1.25	1.21	8.25	8.83	7.16	5.9	5.56	5.52	11.63	9.21	8.64	6.67	6.96	9.22	15.47	16.54	18.58	15.05	14.45	11.49	35.28	28.23	30.58	24.87	23.68	18.73	21.65	19.47	20.09	44.71	48.52	53.02	56.83	83.71	81.99	93.16	133.09	152.84	166.58
YCL027W	189.87	195.54	188.82	250.62	268.12	217.29	549.77	518.59	514.23	420.06	332.54	311.93	748.24	780.75	1034.08	537.71	574.99	646.12	1028.16	986.51	784.38	712.37	570.09	617.4	906.8	863.27	682.81	792.9	712.96	735.63	888.3	963.91	856.09	917.65	1351.6	914.24	1038.74	729.08	837.32	912.55
YCL028W	165.76	170.7	164.84	302.4	323.5	262.18	523.23	493.55	489.4	946.75	749.49	703.04	930.42	970.86	1285.86	1127.76	1205.96	1355.13	1621.5	1555.82	1237.04	1944.44	1556.08	1685.2	1793.24	1707.17	1350.3	4324.4	3888.44	4012.08	6593.72	7154.9	4060.58	4352.59	6410.85	9027.58	10257.02	5797.95	6658.71	7256.92
YCL029C	69.5	71.58	69.12	142.94	152.92	123.93	206.43	194.72	193.08	303.09	239.94	225.07	285.85	298.27	395.05	444.92	475.77	534.62	447.22	429.1	341.18	542.76	434.36	470.4	515.58	490.84	388.23	822.67	739.73	763.25	1034.37	1122.4	499	534.88	787.82	1217.62	1383.44	758.02	870.55	948.76
YCL030C	726.04	747.71	722.03	3566.84	3815.83	3092.52	2079.01	1961.1	1944.61	5996.54	4747.11	4452.94	1831.08	1910.65	2530.59	13886.44	14849.31	16686.16	4326.94	4151.68	3301.03	13385.81	10712.33	11601.21	5210.12	4960.06	3923.18	35693.93	32095.46	33116	43285.45	46969.36	7121.61	7633.75	11243.61	46113.63	52393.72	31246.46	35885.25	39109.17
YCL031C	229.38	236.23	228.11	387.94	415.02	336.35	621.81	586.54	581.61	1023.01	809.86	759.67	834.97	871.25	1153.94	1074.23	1148.71	1290.81	1555.96	1492.94	1187.05	1264.63	1012.05	1096.03	1411.07	1343.35	1062.53	1777.93	1598.69	1649.52	2220.76	2409.76	1638.89	1756.75	2587.48	2463.93	2799.49	2013.66	2312.6	2520.37
YCL032W	40.12	41.32	39.9	89.29	95.53	77.42	167.25	157.76	156.44	180.95	143.25	134.37	157.04	163.86	217.03	320.01	342.2	384.53	313.49	300.8	239.17	284.95	228.04	246.96	317.72	302.47	239.24	619.71	557.23	574.95	867.44	941.26	469.37	503.12	741.04	959.33	1089.98	572.85	657.9	717
YCL033C	3.04	3.13	3.02	15.38	16.46	13.34	17.27	16.29	16.16	38.13	30.18	28.31	16.42	17.14	22.7	89.22	95.41	107.21	41.62	39.94	31.75	100.41	80.36	87.02	62.19	59.2	46.83	127.19	114.37	118	324.92	352.57	93.56	100.29	147.72	409.97	465.8	451.34	518.34	564.91
YCL034W	97.06	99.96	96.53	203.72	217.94	176.63	270.04	254.72	252.58	409.72	324.35	304.25	352.57	367.89	487.25	908.87	971.89	1092.11	691.64	663.62	527.65	957.97	766.64	830.25	850.26	809.45	640.24	2105.37	1893.12	1953.32	2894.44	3140.78	1465.8	1571.21	2314.21	3095.29	3516.83	2146.75	2465.45	2686.94
YCL035C	53.9	55.51	53.6	149.32	159.75	129.46	166.4	156.97	155.65	294.69	233.29	218.83	174.49	182.07	241.14	492.5	526.65	591.8	399.4	383.22	304.7	708.3	566.84	613.87	434.18	413.34	326.93	1482.96	1333.46	1375.86	1880.94	2041.02	920.02	986.19	1452.54	2566.42	2915.94	3194.08	3668.27	3997.83
YCL036W	96.25	99.12	95.72	179.71	192.26	155.81	274.25	258.7	256.52	288.23	228.17	214.03	294.57	307.38	407.11	496.07	530.47	596.09	341.83	327.99	260.79	327.01	261.7	283.42	387.82	369.21	292.02	584.53	525.6	542.31	834.65	905.68	452.22	484.74	713.96	893.74	1015.45	624.93	717.7	782.18
YCL037C	351.98	362.48	350.03	1000.98	1070.86	867.87	1185.05	1117.84	1108.45	2782.75	2202.94	2066.42	3893.1	4062.28	5380.33	3014.5	3223.52	3622.27	3969.16	3808.4	3028.09	5076.16	4062.32	4399.41	4004.83	3812.61	3015.6	4868.34	4377.54	4516.73	4551.81	4939.21	4116.72	4412.76	6499.48	7920.65	8999.35	3049.42	3502.13	3816.77
YCL038C	89.77	92.45	89.27	238.61	255.27	206.88	320.59	302.41	299.87	500.84	396.49	371.92	223.24	232.94	308.52	886.27	947.72	1064.95	836.87	802.98	638.45	876.56	701.49	759.69	1127.28	1073.17	848.83	2240.68	2014.79	2078.85	2620.2	2843.2	1723.1	1847.01	2720.43	2681.22	3046.36	2754.32	3163.22	3447.4
YCL039W	95.64	98.5	95.11	264.88	283.37	229.65	330.28	311.55	308.93	681.15	539.22	505.81	793.4	827.88	1096.49	867.23	927.37	1042.08	1108.74	1063.84	845.86	1245.63	996.85	1079.57	1230.17	1171.12	926.31	1599.33	1438.09	1483.82	1719.97	1866.35	1603.03	1718.3	2530.86	2418.83	2748.25	1029.98	1182.88	1289.15
YCL040W	462.21	476.01	459.65	846.03	905.09	733.53	1616.86	1525.16	1512.34	2148.78	1701.06	1595.65	1542.67	1609.7	2131.99	6208.63	6639.13	7460.39	6182.23	5931.82	4716.44	7401.88	5923.54	6415.06	9776.89	9307.64	7361.92	34400.39	30932.33	31915.89	54714.16	59370.75	31341.64	33595.5	49482.21	63549.73	72204.4	35389.51	40643.37	44294.76
YCL041C	0.81	0.83	0.81	1.13	1.2	0.98	2.95	2.78	2.76	3.23	2.56	2.4	2.57	2.68	3.55	4.76	5.09	5.72	4.43	4.25	3.38	9.5	7.6	8.23	4.52	4.31	3.41	29.77	26.77	27.62	17.89	19.41	4.68	5.01	7.39	32.8	37.26	17.36	19.94	21.73
YCL042W	5.88	6.05	5.84	8.25	8.83	7.16	19.8	18.68	18.52	20.68	16.37	15.36	35.92	37.48	49.65	34.5	36.89	41.45	58.45	56.08	44.59	74.63	59.72	64.68	71.23	67.81	53.64	108.25	97.33	100.43	163.95	177.9	151.26	162.14	238.81	147.59	167.69	57.86	66.45	72.42
YCL043C	1329.69	1369.38	1322.34	2591.75	2772.67	2247.09	4928.11	4648.61	4609.54	5173.22	4095.33	3841.55	6642.81	6931.47	9180.47	11567.87	12369.97	13900.13	15412.62	14788.34	11758.33	16092.82	12878.69	13947.33	18777.02	17875.8	14138.93	39588.06	35597	36728.88	62392.93	67703.03	39584.44	42431.06	62495.94	81469.59	92564.73	39538.34	45408.13	49487.58
YCL044C	52.28	53.84	51.99	260.38	278.55	225.75	229.6	216.57	214.75	957.74	758.19	711.2	707.18	737.91	977.34	1030.21	1101.64	1237.92	731.49	701.86	558.05	1309.41	1047.89	1134.84	809.56	770.7	609.59	1003.98	902.76	931.47	1082.06	1174.15	757.85	812.35	1196.5	1660.39	1886.51	567.07	651.25	709.76
YCL045C	617.83	636.27	614.42	1180.69	1263.11	1023.68	2363.79	2229.73	2210.99	2743.33	2171.73	2037.15	3043.77	3176.03	4206.53	4167.24	4456.19	5007.42	7399.9	7100.17	5645.4	5609.42	4489.08	4861.57	8711.8	8293.67	6559.91	13831.06	12436.69	12832.13	14668.94	15917.38	14389.81	15424.61	22718.64	15829.01	17984.72	11601.69	13324.06	14521.09
YCL047C	63.42	65.32	63.07	100.92	107.97	87.5	170.2	160.54	159.19	448.5	355.05	333.05	140.62	146.73	194.33	405.66	433.79	487.45	366.63	351.78	279.7	671.66	537.52	582.12	478.27	455.32	360.14	947.15	851.66	878.74	596.18	646.92	516.15	553.27	814.9	676.45	768.58	1197.78	1375.6	1499.18
YCL049C	33.23	34.22	33.05	59.28	63.42	51.4	105.32	99.35	98.51	143.47	113.57	106.54	115.98	121.02	160.29	286.7	306.58	344.5	296.67	284.65	226.33	356.86	285.59	309.29	348.25	331.53	262.23	776.66	698.36	720.57	1240.05	1345.59	732.9	785.61	1157.1	1525.1	1732.79	1064.69	1222.76	1332.61
YCL050C	161.7	166.53	160.81	302.77	323.91	262.51	464.67	438.32	434.63	527.34	417.46	391.59	567.59	592.26	784.42	786.34	840.86	944.88	1545.34	1482.74	1178.94	1020.39	816.59	884.35	1333.06	1269.08	1003.78	2021.48	1817.69	1875.49	2316.15	2513.27	1846.29	1979.06	2914.92	2373.74	2697.01	2580.73	2963.86	3230.13
YCL051W	57.75	59.47	57.43	202.6	216.74	175.66	164.72	155.38	154.07	422	334.07	313.37	281.23	293.45	388.67	743.51	795.07	893.42	455.19	436.75	347.26	736.8	589.64	638.57	466.97	444.55	351.62	901.14	810.29	836.06	885.32	960.67	400.76	429.58	632.71	1086.43	1234.38	532.35	611.38	666.3
YCL052C	127.46	131.26	126.75	262.25	280.56	227.38	384.21	362.42	359.37	883.42	699.35	656.01	426.47	445	589.38	952.89	1018.96	1145	998.05	957.62	761.41	1394.89	1116.3	1208.93	1363.59	1298.14	1026.77	2825.21	2540.38	2621.16	2435.38	2642.65	1649.81	1768.45	2604.72	2677.12	3041.71	2407.13	2764.49	3012.85
YCL054W	427.96	440.74	425.6	846.78	905.89	734.18	1345.98	1269.65	1258.97	2243.13	1775.75	1665.71	2443.84	2550.03	3377.42	2719.47	2908.04	3267.76	3360.77	3224.65	2563.94	3401.75	2722.33	2948.22	3609.09	3435.87	2717.62	4508.42	4053.91	4182.81	4134.49	4486.37	3213.85	3444.96	5074.03	4407.2	5007.4	2684.88	3083.47	3360.49
YCL055W	126.24	130.01	125.54	160.95	172.19	139.55	335.76	316.72	314.05	317.95	251.71	236.11	315.1	328.79	435.48	455.62	487.22	547.49	596.88	572.7	455.36	404.36	323.6	350.45	633.17	602.78	476.78	746.89	671.6	692.95	742.24	805.41	595.68	638.51	940.46	623.16	708.02	1284.58	1475.28	1607.82
YCL056C	34.45	35.48	34.26	74.29	79.47	64.41	101.95	96.17	95.36	146.05	115.62	108.46	66.2	69.08	91.49	165.36	176.82	198.7	221.39	212.43	168.9	181.82	145.51	157.58	189.95	180.84	143.03	319.32	287.13	296.26	229.53	249.06	146.58	157.12	231.42	221.38	251.53	306.68	352.21	383.85
YCL057C-A	31.61	32.55	31.44	82.16	87.9	71.24	115.43	108.88	107.97	255.91	202.59	190.04	148.83	155.29	205.68	284.32	304.03	341.64	257.7	247.27	196.6	497.98	398.52	431.59	264.58	251.88	199.22	779.37	700.8	723.08	959.85	1041.54	539.54	578.34	851.83	1566.09	1779.37	1041.55	1196.17	1303.64
YCL057W	465.05	478.93	462.48	691.83	740.13	599.83	1565.47	1476.68	1464.27	2301.29	1821.8	1708.9	1796.7	1874.77	2483.07	2548.17	2724.85	3061.92	4872.46	4675.1	3717.21	3769.47	3016.61	3266.92	6409.76	6102.12	4826.5	11192.58	10064.2	10384.21	12895.31	13992.8	11785.67	12633.21	18607.22	18711.11	21259.33	11584.33	13304.12	14499.36
YCL058C	41.95	43.2	41.71	86.29	92.32	74.82	149.55	141.07	139.89	191.94	151.94	142.53	140.62	146.73	194.33	228.41	244.24	274.46	412.68	395.96	314.83	255.1	204.15	221.09	359.55	342.3	270.74	654.88	588.86	607.59	882.34	957.44	689.24	738.8	1088.17	1061.83	1206.43	1006.83	1156.3	1260.18
YCL058W-A	13.98	14.4	13.9	30.01	32.11	26.02	45.5	42.92	42.56	68.5	54.23	50.87	39.52	41.23	54.61	67.81	72.51	81.48	65.53	62.88	50	69.2	55.38	59.98	83.67	79.65	63	113.66	102.2	105.45	143.08	155.26	70.17	75.22	110.79	163.99	186.32	208.31	239.23	260.73
YCL059C	97.26	100.17	96.73	216.48	231.59	187.69	265.83	250.75	248.64	390.98	309.52	290.34	264.3	275.78	365.26	660.24	706.02	793.35	683.67	655.98	521.57	860.27	688.46	745.58	750.76	714.73	565.32	1482.96	1333.46	1375.86	1898.82	2060.43	1108.71	1188.44	1750.43	2066.26	2347.66	2580.73	2963.86	3230.13
YCL061C	292.4	301.13	290.79	489.24	523.39	424.18	814.75	768.54	762.08	1418.52	1122.95	1053.37	1615.54	1685.74	2232.7	1410.89	1508.72	1695.35	2004.07	1922.89	1528.91	2251.1	1801.5	1950.98	2121.13	2019.33	1597.2	3358.31	3019.75	3115.77	3425.04	3716.53	2126.97	2279.93	3358.06	4017.72	4564.89	2077.31	2385.7	2600.04
YCL063W	107.4	110.6	106.8	214.98	229.99	186.39	393.05	370.76	367.64	527.99	417.97	392.07	588.64	614.21	813.5	636.45	680.58	764.76	913.92	876.9	697.23	990.54	792.7	858.48	904.54	861.12	681.11	1380.13	1240.99	1280.45	1457.65	1581.71	918.47	984.51	1450.07	1754.68	1993.64	1284.58	1475.28	1607.82
YCL064C	46	47.37	45.74	207.47	221.96	179.88	143.23	135.11	133.98	440.74	348.91	327.29	206.3	215.27	285.12	693.55	741.64	833.38	488.84	469.04	372.94	919.98	736.24	797.33	587.95	559.73	442.72	1710.28	1537.86	1586.76	2062.77	2238.33	653.37	700.36	1031.55	2357.34	2678.38	1134.13	1302.5	1419.52
YCR002C	154.61	159.23	153.76	364.3	389.73	315.86	562.83	530.91	526.44	880.19	696.79	653.62	361.8	377.53	500.02	1178.91	1260.66	1416.6	1497.51	1436.86	1142.46	1510.23	1208.6	1308.88	1786.46	1700.71	1345.19	2971.34	2671.78	2756.74	2635.1	2859.37	1897.75	2034.22	2996.16	2053.96	2333.68	4374.5	5023.93	5475.28
YCR003W	52.69	54.26	52.39	96.05	102.75	83.27	124.28	117.23	116.24	206.15	163.2	153.09	120.6	125.84	166.67	291.46	311.67	350.22	245.31	235.37	187.14	318.87	255.18	276.36	269.1	256.18	202.63	443.81	399.06	411.75	503.77	546.64	266.65	285.83	420.99	520.66	591.57	821.67	943.65	1028.43
YCR004C	114.49	117.91	113.86	245.74	262.9	213.06	315.54	297.64	295.14	615.88	487.55	457.34	245.82	256.5	339.73	1052.81	1125.82	1265.08	812.96	780.03	620.21	1322.98	1058.75	1146.6	1156.67	1101.16	870.97	3867.07	3477.21	3587.78	5350.69	5806.07	2973.71	3187.55	4694.89	7477.89	8496.28	7204.04	8273.54	9016.84
YCR005C	1415.61	1457.86	1407.78	1893.16	2025.32	1641.41	3734.63	3522.82	3493.21	3145.29	2489.94	2335.64	3210.04	3349.53	4436.33	4277.87	4574.5	5140.36	4786.55	4592.68	3651.68	3713.83	2972.09	3218.7	4806.47	4575.78	3619.23	7317.39	6579.69	6788.9	8364.37	9076.24	6118.94	6558.97	9660.59	10556.77	11994.47	11862.08	13623.1	14847
YCR006C	58.36	60.1	58.04	75.79	81.08	65.71	125.12	118.02	117.03	140.24	111.02	104.14	115.98	121.02	160.29	178.44	190.82	214.42	192.17	184.39	146.61	226.6	181.34	196.39	197.87	188.37	148.99	370.74	333.36	343.96	345.78	375.21	241.7	259.08	381.6	504.27	572.94	271.96	312.33	340.39
YCR007C	18.24	18.78	18.14	34.89	37.33	30.25	44.66	42.12	41.77	69.79	55.25	51.83	18.99	19.81	26.24	83.27	89.05	100.06	63.76	61.18	48.64	56.99	45.61	49.39	61.06	58.13	45.97	148.84	133.83	138.09	92.41	100.27	73.29	78.56	115.71	106.59	121.11	219.88	252.53	275.21
YCR008W	586.02	603.51	582.78	996.1	1065.64	863.64	1945.46	1835.12	1819.7	2833.8	2243.35	2104.33	3837.17	4003.91	5303.02	2997.84	3205.71	3602.26	5917.44	5677.76	4514.43	5179.28	4144.85	4488.78	6395.06	6088.13	4815.43	8513.5	7655.22	7898.63	9023.14	9791.08	7672.07	8223.79	12112.67	10306.69	11710.33	5427.63	6233.4	6793.41
YCR009C	168.59	173.62	167.66	314.4	336.35	272.59	461.72	435.53	431.87	863.39	683.49	641.14	618.91	645.81	855.35	1168.21	1249.21	1403.74	1524.97	1463.2	1163.4	1734.12	1387.77	1502.92	1722.01	1639.36	1296.66	3704.7	3331.21	3437.13	3505.52	3803.87	2809.97	3012.05	4436.39	3570.85	4057.16	5381.33	6180.24	6735.47
YCR010C	0.2	0.21	0.2	4.13	4.42	3.58	4.21	3.97	3.94	9.05	7.16	6.72	1.54	1.61	2.13	20.22	21.63	24.3	11.51	11.05	8.78	13.57	10.86	11.76	16.96	16.15	12.77	21.65	19.47	20.09	29.81	32.35	24.95	26.74	39.39	57.4	65.21	75.22	86.39	94.15
YCR011C	684.09	704.51	680.31	1203.58	1287.6	1043.53	1869.63	1763.6	1748.77	2991.49	2368.18	2221.43	2073.31	2163.41	2865.35	3999.5	4276.83	4805.87	5673.9	5444.09	4328.64	5624.35	4501.03	4874.51	7374.22	7020.29	5552.73	12959.68	11653.16	12023.69	11434.68	12407.86	9926.91	10640.78	15672.61	11700.59	13294.07	11844.72	13603.17	14825.27
YCR012W	4246.21	4372.95	4222.74	6255.39	6692.05	5423.54	12358.19	11657.29	11559.31	8960.24	7093.29	6653.73	6074.19	6338.14	8394.62	29889.21	31961.7	35915.35	26170.63	25110.61	19965.65	22188.01	17756.52	19229.91	34374.59	32724.75	25883.78	108534.98	97593.07	100696.23	181568.75	197021.62	120138.03	128777.47	189674.02	219371.8	249247.49	360497.32	414016.07	451211.18
YCR014C	133.33	137.31	132.6	237.49	254.07	205.91	336.18	317.11	314.45	613.29	485.51	455.42	509.6	531.75	704.28	527	563.54	633.25	726.17	696.76	554	777.5	622.22	673.85	751.89	715.81	566.17	1150.11	1034.16	1067.04	894.27	970.37	617.51	661.91	974.92	795.35	903.66	723.3	830.68	905.3
YCR015C	60.79	62.6	60.45	100.92	107.97	87.5	157.14	148.22	146.98	184.83	146.32	137.25	156.01	162.79	215.61	242.68	259.51	291.61	272.76	261.71	208.09	248.31	198.72	215.21	286.06	272.33	215.4	514.17	462.33	477.03	527.62	572.52	316.55	339.31	499.77	561.66	638.15	572.85	657.9	717
YCR016W	85.31	87.86	84.84	158.7	169.78	137.6	239.71	226.11	224.21	403.26	319.24	299.45	289.96	302.56	400.72	573.4	613.16	689	578.28	554.86	441.17	595.68	476.71	516.26	570.99	543.58	429.95	930.91	837.06	863.68	846.57	918.62	544.22	583.35	859.21	811.74	922.29	1064.69	1222.76	1332.61
YCR017C	789.46	813.03	785.1	1390.79	1487.88	1205.84	2290.91	2160.98	2142.82	2951.42	2336.46	2191.68	2354.03	2456.32	3253.31	5329.5	5699.04	6404.01	6230.93	5978.56	4753.6	7682.76	6148.32	6658.5	8307.02	7908.32	6255.12	16696.86	15013.57	15490.96	19453.26	21108.88	14873.21	15942.78	23481.83	21334.93	24240.48	13511.2	15517.05	16911.09
YCR018C	36.88	37.98	36.68	96.8	103.55	83.92	129.33	122	120.97	149.93	118.69	111.34	124.19	129.59	171.64	254.58	272.23	305.91	187.74	180.14	143.23	333.8	267.13	289.3	185.43	176.53	139.63	405.92	365	376.6	447.13	485.19	269.77	289.17	425.91	561.66	638.15	688.58	790.8	861.85
YCR019W	67.88	69.91	67.51	119.31	127.64	103.44	190.84	180.02	178.5	264.96	209.75	196.76	182.18	190.1	251.78	386.63	413.43	464.58	424.19	407.01	323.62	343.3	274.73	297.53	425.13	404.73	320.12	700.89	630.23	650.27	751.18	815.11	503.67	539.89	795.2	856.84	973.53	1006.83	1156.3	1260.18
YCR020C	14.79	15.23	14.71	34.89	37.33	30.25	45.08	42.52	42.16	58.16	46.04	43.19	40.54	42.3	56.03	85.65	91.59	102.92	100.07	96.02	76.34	73.27	58.64	63.5	99.5	94.72	74.92	151.54	136.27	140.6	172.89	187.61	126.31	135.39	199.42	180.39	204.95	225.67	259.17	282.46
YCR020C-A	16.21	16.69	16.12	47.27	50.57	40.99	47.18	44.51	44.13	81.43	64.46	60.47	44.65	46.59	61.7	129.67	138.66	155.81	96.53	92.62	73.64	188.61	150.94	163.46	98.37	93.65	74.07	235.43	211.7	218.43	265.3	287.88	145.02	155.45	228.96	319.78	363.33	665.43	764.22	832.88
YCR020W-B	3.65	3.76	3.63	60.78	65.02	52.7	13.9	13.11	13	31.02	24.56	23.03	2.05	2.14	2.84	24.98	26.71	30.02	43.39	41.64	33.1	12.21	9.77	10.58	48.62	46.29	36.61	62.24	55.97	57.75	5.96	6.47	9.36	10.03	14.77	4.1	4.66	248.81	285.75	311.42
YCR021C	15.4	15.86	15.32	28.89	30.91	25.05	56.45	53.25	52.8	51.05	40.42	37.91	58.5	61.05	80.85	124.91	133.57	150.09	179.77	172.49	137.15	88.2	70.58	76.44	175.25	166.84	131.96	211.08	189.8	195.83	226.55	245.83	252.62	270.78	398.83	209.09	237.56	248.81	285.75	311.42
YCR022C	1.42	1.46	1.41	6.38	6.82	5.53	8	7.55	7.49	12.92	10.23	9.6	12.83	13.39	17.73	10.71	11.45	12.87	13.28	12.75	10.13	13.57	10.86	11.76	22.61	21.53	17.03	29.77	26.77	27.62	29.81	32.35	28.07	30.09	44.31	20.5	23.29	11.57	13.29	14.48
YCR023C	354	364.57	352.05	640.43	685.14	555.27	1077.21	1016.11	1007.57	1287.33	1019.1	955.95	889.88	928.55	1229.83	2017.6	2157.49	2424.38	2309.59	2216.04	1761.99	2358.29	1887.28	2043.88	2767.88	2635.03	2084.19	4787.15	4304.54	4441.41	4435.56	4813.06	3539.75	3794.31	5588.57	4718.78	5361.41	4860.56	5582.15	6083.65
YCR024C	89.36	92.03	88.87	156.45	167.37	135.65	215.27	203.06	201.36	316.66	250.68	235.15	151.39	157.97	209.23	310.49	332.02	373.09	433.05	415.51	330.37	263.24	210.66	228.14	539.33	513.44	406.11	792.9	712.96	735.63	521.66	566.05	403.88	432.92	637.64	590.36	670.76	867.96	996.81	1086.37
YCR024C-A	380.55	391.91	378.44	860.29	920.34	745.89	1344.3	1268.06	1257.4	1367.46	1082.54	1015.46	2690.69	2807.61	3718.57	2486.31	2658.7	2987.59	5075.25	4869.68	3871.93	4243.02	3395.59	3677.34	5207.86	4957.9	3921.47	7163.14	6440.99	6645.8	7729.44	8387.27	7561.35	8105.11	11937.87	6731.74	7648.51	6301.37	7236.86	7887.02
YCR024C-B	1018.44	1048.84	1012.81	1991.83	2130.88	1726.96	3442.26	3247.03	3219.74	4135.99	3274.22	3071.32	5149.92	5373.71	7117.27	5193.88	5554.02	6241.05	14054.14	13484.89	10721.94	11058.73	8850.03	9584.38	12108.33	11527.18	9117.47	16001.38	14388.21	14845.71	18323.51	19882.97	16156.56	17318.42	25508	15644.52	17775.11	18389.12	21119.13	23016.47
YCR025C	7.09	7.3	7.05	15.38	16.46	13.34	34.97	32.98	32.71	32.96	26.09	24.47	56.96	59.44	78.73	36.88	39.44	44.31	86.79	83.27	66.21	86.84	69.5	75.26	83.67	79.65	63	143.43	128.97	133.07	274.24	297.58	146.58	157.12	231.42	221.38	251.53	138.87	159.49	173.82
YCR026C	369.81	380.85	367.76	624.68	668.28	541.61	995.48	939.02	931.13	1240.15	981.75	920.92	1294.28	1350.52	1788.72	1908.15	2040.46	2292.86	2322.87	2228.79	1772.13	2304.01	1843.85	1996.84	2461.47	2343.33	1853.46	3986.14	3584.28	3698.25	4638.26	5033.01	3034.52	3252.74	4790.9	4956.56	5631.58	3431.32	3940.73	4294.77
YCR027C	90.58	93.28	90.08	190.59	203.9	165.25	285.63	269.43	267.16	404.55	320.26	300.41	220.67	230.26	304.98	548.41	586.44	658.98	379.91	364.53	289.84	442.35	354	383.38	462.44	440.25	348.22	801.02	720.26	743.16	822.72	892.74	475.61	509.81	750.89	869.14	987.51	966.33	1109.78	1209.49
YCR028C	365.35	376.26	363.33	601.41	643.4	521.44	1067.1	1006.58	998.12	1429.5	1131.65	1061.53	1187.54	1239.14	1641.19	2169.87	2320.32	2607.35	2129.82	2043.55	1624.84	2005.5	1604.95	1738.12	2491.99	2372.39	1876.45	3812.94	3428.54	3537.56	4402.77	4777.48	2998.66	3214.3	4734.28	4685.98	5324.15	3952.1	4538.82	4946.59
YCR028C-A	76.8	79.09	76.37	142.57	152.52	123.61	227.07	214.19	212.39	283.7	224.59	210.67	121.63	126.91	168.09	550.79	588.99	661.84	514.52	493.68	392.53	554.97	444.13	480.98	522.37	497.3	393.34	1539.79	1384.56	1428.58	1937.58	2102.48	1206.95	1293.74	1905.53	1816.17	2063.52	2603.87	2990.44	3259.1
YCR030C	217.63	224.13	216.43	695.96	744.54	603.41	964.73	910.01	902.36	1725.48	1365.96	1281.32	2600.88	2713.9	3594.45	2705.2	2892.77	3250.61	3551.17	3407.33	2709.2	3747.75	2999.24	3248.1	3842.01	3657.61	2893	5634.17	5066.17	5227.26	5350.69	5806.07	4439.51	4758.76	7009.1	7170.41	8146.93	3402.39	3907.5	4258.55
YCR031C	453.9	467.45	451.39	770.62	824.42	668.14	1105.01	1042.34	1033.58	1069.54	846.69	794.22	637.9	665.62	881.59	2210.31	2363.58	2655.95	1869.46	1793.74	1426.21	1716.48	1373.65	1487.64	1620.25	1542.48	1220.03	3869.77	3479.64	3590.29	4784.32	5191.5	3355.75	3597.07	5298.06	6928.52	7872.1	13719.51	15756.28	17171.82
YCR032W	583.99	601.42	580.77	859.91	919.94	745.56	1261.31	1189.77	1179.77	1709.33	1353.17	1269.32	1527.27	1593.64	2110.71	1910.53	2043	2295.72	3310.29	3176.21	2525.43	2238.88	1791.72	1940.4	3451.93	3286.25	2599.28	5225.55	4698.74	4848.14	3588.99	3894.44	2905.09	3114.01	4586.56	3923.43	4457.75	3656.99	4199.9	4577.22
YCR033W	522.39	537.98	519.5	910.94	974.53	789.8	1663.63	1569.27	1556.08	2046.02	1619.72	1519.34	2703	2820.46	3735.59	2420.88	2588.74	2908.96	4013.44	3850.88	3061.87	3369.18	2696.27	2920	3705.2	3527.37	2789.99	5287.79	4754.7	4905.89	5419.25	5880.47	3132.76	3358.05	4946.01	6100.38	6931.18	2465	2830.95	3085.28
YCR034W	208.31	214.53	207.16	693.71	742.13	601.46	789.9	745.1	738.83	1200.08	950.04	891.16	889.88	928.55	1229.83	1760.64	1882.72	2115.61	2276.82	2184.6	1737	2209.03	1767.83	1914.52	2865.11	2727.6	2157.41	4884.57	4392.14	4531.79	4059.97	4405.5	3385.38	3628.83	5344.84	4054.62	4606.81	5317.68	6107.14	6655.8
YCR035C	110.44	113.73	109.83	279.51	299.02	242.34	391.37	369.17	366.07	469.82	371.93	348.88	355.13	370.56	490.8	819.65	876.48	984.9	780.2	748.59	595.21	872.49	698.23	756.17	870.61	828.83	655.57	1415.31	1272.63	1313.09	1356.3	1471.73	842.06	902.61	1329.44	1250.41	1420.7	1608.61	1847.43	2013.4
YCR036W	114.08	117.49	113.45	235.99	252.46	204.61	392.63	370.36	367.25	707	559.69	525	435.7	454.64	602.15	917.2	980.79	1102.12	967.05	927.88	737.77	1257.85	1006.62	1090.15	1155.54	1100.08	870.11	1997.13	1795.79	1852.89	2557.6	2775.27	1691.91	1813.58	2671.19	2853.4	3242	2829.54	3249.61	3541.55
YCR037C	534.75	550.71	531.8	783.38	838.06	679.2	1433.61	1352.3	1340.94	1481.85	1173.09	1100.4	1450.29	1513.31	2004.33	2374.48	2539.13	2853.22	3160.63	3032.61	2411.26	2652.74	2122.92	2299.07	3439.49	3274.41	2589.91	5617.94	5051.57	5212.19	5663.68	6145.71	4319.44	4630.06	6819.53	5620.71	6386.18	5063.08	5814.74	6337.13
YCR038C	33.03	34.02	32.85	76.16	81.48	66.03	125.12	118.02	117.03	144.76	114.6	107.5	167.3	174.57	231.21	180.82	193.36	217.28	265.67	254.91	202.68	183.18	146.6	158.76	257.79	245.42	194.12	373.45	335.8	346.48	253.38	274.94	238.58	255.74	376.67	274.68	312.09	468.7	538.28	586.64
YCR042C	457.95	471.62	455.42	828.77	886.63	718.56	1278.58	1206.06	1195.93	1872.18	1482.1	1390.25	1803.37	1881.74	2492.29	2072.32	2216.01	2490.13	3549.4	3405.64	2707.85	2732.79	2186.99	2368.46	3836.36	3652.23	2888.75	5184.96	4662.24	4810.48	4432.58	4809.82	4082.41	4375.99	6445.32	5034.45	5720.08	3182.51	3654.98	3983.34
YCR043C	34.85	35.89	34.66	114.43	122.42	99.21	133.55	125.97	124.91	170.61	135.06	126.69	70.82	73.9	97.88	355.7	380.36	427.41	286.93	275.31	218.9	343.3	274.73	297.53	303.02	288.48	228.17	836.2	751.9	775.8	766.09	831.29	460.01	493.09	726.27	881.44	1001.48	1643.33	1887.3	2056.85
YCR044C	108.21	111.44	107.61	296.77	317.48	257.3	444.45	419.24	415.72	538.33	426.16	399.75	273.02	284.88	377.32	1193.19	1275.92	1433.75	779.31	747.74	594.54	1147.94	918.67	994.89	1051.52	1001.05	791.79	2898.27	2606.08	2688.95	3371.38	3658.31	1710.62	1833.64	2700.73	3779.94	4294.72	2939.48	3375.87	3679.16
YCR045W-A	66.26	68.24	65.9	122.68	131.25	106.37	200.95	189.55	187.96	234.59	185.71	174.2	258.14	269.35	356.75	367.59	393.08	441.71	321.47	308.44	245.25	407.07	325.77	352.8	348.25	331.53	262.23	397.8	357.7	369.07	700.51	760.13	525.51	563.3	829.67	832.24	945.58	271.96	312.33	340.39
YCR046C	14.18	14.61	14.11	48.4	51.78	41.96	62.35	58.81	58.32	95	75.2	70.54	61.58	64.26	85.11	197.48	211.17	237.29	139.04	133.4	106.07	195.39	156.37	169.34	196.74	187.29	148.14	408.63	367.43	379.11	682.62	740.72	361.77	387.79	571.17	684.65	777.89	596	684.48	745.97
YCR047C	21.48	22.12	21.36	57.78	61.81	50.09	91.84	86.63	85.9	138.94	109.99	103.18	165.76	172.97	229.09	295.03	315.48	354.51	176.23	169.09	134.45	259.17	207.41	224.62	238.57	227.12	179.64	508.75	457.46	472.01	503.77	546.64	182.45	195.57	288.05	762.55	866.4	277.75	318.98	347.64
YCR048W	177.91	183.22	176.93	355.67	380.5	308.37	535.02	504.68	500.44	692.13	547.92	513.97	660.48	689.18	912.8	1632.16	1745.33	1961.23	1305.34	1252.47	995.85	1487.16	1190.14	1288.89	1844.12	1755.61	1388.61	3038.99	2732.62	2819.5	4167.28	4521.95	2378.03	2549.04	3754.43	4624.48	5254.28	2164.11	2485.39	2708.67
YCR051W	28.98	29.84	28.82	66.41	71.04	57.58	94.79	89.41	88.66	143.47	113.57	106.54	105.72	110.31	146.1	242.68	259.51	291.61	248.85	238.77	189.85	309.37	247.58	268.13	345.98	329.38	260.52	687.36	618.06	637.72	1013.5	1099.76	489.64	524.85	773.04	1246.31	1416.05	700.15	804.1	876.34
YCR052W	73.15	75.33	72.75	171.46	183.43	148.66	281.41	265.45	263.22	355.44	281.38	263.94	473.17	493.73	653.92	725.67	775.99	871.97	919.23	882	701.28	808.71	647.19	700.89	992.73	945.08	747.52	1712.98	1540.29	1589.27	2113.45	2293.32	1417.46	1519.39	2237.89	2275.34	2585.22	1787.99	2053.43	2237.91
YCR053W	610.34	628.55	606.96	1208.83	1293.22	1048.08	2102.18	1982.95	1966.28	2236.02	1770.12	1660.43	2438.71	2544.68	3370.33	4324.27	4624.11	5196.11	6499.26	6236.02	4958.31	5494.08	4396.78	4761.61	7324.47	6972.93	5515.27	13955.54	12548.62	12947.63	16844.99	18278.62	15102.43	16188.49	23843.73	19600.75	22270.13	16832.58	19331.52	21068.25
YCR054C	198.58	204.51	197.48	290.01	310.26	251.45	486.58	458.98	455.12	524.11	414.9	389.19	373.09	389.31	515.62	653.1	698.39	784.78	849.27	814.87	647.91	603.82	483.22	523.32	844.61	804.07	635.98	1095.98	985.49	1016.83	730.32	792.47	787.48	844.11	1243.27	836.34	950.24	1244.07	1428.76	1557.12
YCR057C	987.44	1016.91	981.98	1491.34	1595.45	1293.02	2970.01	2801.57	2778.02	3233.83	2560.03	2401.39	2890.32	3015.92	3994.47	4974.99	5319.95	5978.03	5572.06	5346.37	4250.94	4408.56	3528.07	3820.81	6123.7	5829.79	4611.1	7839.67	7049.32	7273.47	8793.61	9542.02	7459.99	7996.46	11777.84	10196	11584.57	6978.38	8014.37	8734.38
YCR059C	72.14	74.29	71.74	97.17	103.95	84.25	174.83	164.91	163.53	225.54	178.55	167.48	153.96	160.65	212.77	411.61	440.15	494.6	302.87	290.6	231.06	374.5	299.71	324.58	392.34	373.51	295.43	1152.81	1036.59	1069.55	1499.39	1626.99	1001.11	1073.1	1580.56	1881.77	2138.04	2013.66	2312.6	2520.37
YCR060W	9.12	9.39	9.07	27.01	28.9	23.42	30.33	28.61	28.37	58.81	46.56	43.67	26.17	27.31	36.17	84.46	90.32	101.49	85.02	81.57	64.86	124.83	99.9	108.19	98.37	93.65	74.07	162.37	146	150.64	310.01	336.4	99.8	106.98	157.56	307.48	349.35	335.61	385.43	420.06
YCR061W	64.84	66.78	64.48	257	274.94	222.82	232.97	219.75	217.91	462.71	366.3	343.6	476.25	496.94	658.18	1090.88	1166.52	1310.82	867.87	832.72	662.1	1289.05	1031.6	1117.2	1002.9	954.77	755.18	1707.57	1535.42	1584.25	2357.88	2558.55	1624.86	1741.7	2565.32	3505.26	3982.63	1082.05	1242.69	1354.34
YCR063W	74.16	76.38	73.75	113.3	121.21	98.24	266.25	251.15	249.04	328.94	260.4	244.27	291.5	304.16	402.85	293.84	314.21	353.08	497.7	477.54	379.69	392.14	313.82	339.86	411.56	391.81	309.9	503.34	452.6	466.99	548.48	595.16	445.98	478.05	704.11	705.15	801.18	352.97	405.37	441.79
YCR064C	0.41	0.42	0.4	5.25	5.62	4.55	3.79	3.58	3.55	21.33	16.88	15.84	9.24	9.64	12.77	22.6	24.17	27.16	4.43	4.25	3.38	25.78	20.63	22.34	4.52	4.31	3.41	29.77	26.77	27.62	26.83	29.11	6.24	6.69	9.85	65.6	74.53	46.29	53.16	57.94
YCR065W	617.83	636.27	614.42	1421.56	1520.79	1232.52	2275.74	2146.67	2128.63	2654.14	2101.13	1970.92	3554.91	3709.39	4912.94	3512.95	3756.53	4221.21	4072.78	3907.81	3107.13	4104.62	3284.83	3557.39	4113.37	3915.95	3097.34	6226.82	5599.06	5777.1	7070.66	7672.43	4684.33	5021.19	7395.62	8670.9	9851.77	3674.35	4219.84	4598.95
YCR066W	72.75	74.92	72.34	94.17	100.74	81.65	200.53	189.16	187.57	184.18	145.81	136.77	243.77	254.36	336.89	235.54	251.88	283.03	346.26	332.24	264.16	320.23	256.27	277.54	316.59	301.39	238.39	500.64	450.16	464.48	459.06	498.13	335.26	359.37	529.31	446.87	507.73	422.41	485.12	528.7
YCR067C	866.67	892.54	861.88	1660.92	1776.87	1440.05	2893.76	2729.64	2706.69	3160.8	2502.22	2347.16	4915.9	5129.52	6793.86	4802.5	5135.5	5770.76	7729.33	7416.26	5896.73	6089.76	4873.49	5277.88	8733.29	8314.12	6576.09	9006.02	8098.08	8355.58	9395.75	10195.4	10812.63	11590.19	17070.98	9761.43	11090.81	6434.46	7389.7	8053.59
YCR068W	175.28	180.51	174.31	290.39	310.66	251.77	583.47	550.38	545.75	564.18	446.62	418.95	728.23	759.87	1006.42	1168.21	1249.21	1403.74	1314.2	1260.97	1002.61	1242.92	994.68	1077.21	1646.25	1567.24	1239.62	2679.07	2408.98	2485.58	3088.2	3351.03	2365.55	2535.67	3734.74	3574.95	4061.82	2227.76	2558.49	2788.34
YCR069W	205.47	211.6	204.34	429.96	459.97	372.78	806.33	760.6	754.2	1001.04	792.46	743.36	1070.01	1116.51	1478.78	1876.03	2006.11	2254.27	2409.66	2312.06	1838.34	2956.68	2366.16	2562.5	2797.27	2663.02	2106.32	4803.39	4319.14	4456.47	5899.17	6401.24	4695.24	5032.89	7412.85	7272.9	8263.38	4345.57	4990.71	5439.07
YCR071C	25.94	26.71	25.79	74.29	79.47	64.41	92.68	87.42	86.69	158.98	125.85	118.05	108.28	112.99	149.65	182.01	194.63	218.71	195.71	187.79	149.31	337.87	270.39	292.82	183.17	174.38	137.92	365.33	328.5	338.94	390.5	423.73	218.31	234.01	344.67	467.37	531.02	439.76	505.05	550.43
YCR072C	244.78	252.09	243.43	390.56	417.83	338.63	738.92	697.01	691.15	1021.07	808.32	758.23	651.76	680.08	900.74	1136.09	1214.86	1365.14	1204.39	1155.6	918.83	1153.36	923.01	999.6	1351.15	1286.3	1017.4	1691.33	1520.82	1569.18	1949.5	2115.42	1297.39	1390.69	2048.32	2053.96	2333.68	1793.78	2060.08	2245.16
YCR073C	151.98	156.51	151.14	214.6	229.58	186.07	403.58	380.7	377.5	480.81	380.63	357.04	558.36	582.62	771.66	575.78	615.7	691.86	931.63	893.89	710.74	592.96	474.54	513.91	984.81	937.55	741.56	998.56	897.89	926.44	998.6	1083.58	1035.42	1109.88	1634.72	1029.03	1169.17	867.96	996.81	1086.37
YCR073W-A	46.61	48	46.35	94.55	101.15	81.97	160.51	151.4	150.13	193.87	153.48	143.97	156.52	163.33	216.32	421.13	450.33	506.03	392.31	376.42	299.3	440.99	352.92	382.2	537.07	511.29	404.41	1044.57	939.26	969.13	1389.09	1507.32	993.31	1064.75	1568.25	1574.29	1788.69	1382.95	1588.25	1730.94
YCR075C	51.67	53.21	51.39	138.07	147.7	119.71	175.67	165.71	164.32	308.91	244.54	229.39	136	141.91	187.95	597.19	638.6	717.59	361.32	346.68	275.65	575.33	460.42	498.62	436.44	415.49	328.63	1320.59	1187.46	1225.22	1627.56	1766.08	717.31	768.89	1132.49	1697.28	1928.43	1897.93	2179.7	2375.52
YCR075W-A	6.08	6.26	6.05	22.51	24.08	19.52	24.01	22.65	22.46	25.2	19.95	18.72	21.04	21.96	29.08	49.96	53.43	60.04	40.74	39.09	31.08	65.13	52.12	56.45	46.36	44.13	34.91	138.01	124.1	128.05	175.87	190.84	84.21	90.26	132.94	176.29	200.3	352.97	405.37	441.79
YCR076C	20.67	21.29	20.55	45.4	48.57	39.36	65.3	61.59	61.08	93.71	74.18	69.58	73.9	77.11	102.13	167.74	179.37	201.55	129.29	124.06	98.64	179.11	143.34	155.23	158.29	150.7	119.19	370.74	333.36	343.96	476.94	517.53	274.45	294.18	433.3	651.86	740.63	526.56	604.73	659.06
YCR077C	285.11	293.62	283.53	632.55	676.71	548.44	1023.28	965.25	957.14	1424.33	1127.56	1057.69	1618.62	1688.96	2236.96	2963.34	3168.82	3560.8	3380.25	3243.34	2578.81	3294.55	2636.55	2855.32	3888.37	3701.74	2927.91	6416.25	5769.4	5952.85	7198.84	7811.52	4122.96	4419.45	6509.33	8908.69	10121.94	4247.2	4877.74	5315.95
YCR079W	131.92	135.85	131.19	233.36	249.65	202.33	355.98	335.79	332.97	445.91	353	331.13	280.2	292.38	387.25	813.7	870.12	977.76	620.79	595.65	473.6	712.37	570.09	617.4	707.8	673.83	532.97	1539.79	1384.56	1428.58	1961.42	2128.35	1074.4	1151.66	1696.27	2135.95	2426.84	1463.95	1681.29	1832.34
YCR081W	374.47	385.65	372.4	558.27	597.24	484.03	1026.65	968.43	960.29	1031.41	816.51	765.91	1144.43	1194.16	1581.62	1080.18	1155.07	1297.96	2322.87	2228.79	1772.13	1293.12	1034.86	1120.73	2507.82	2387.46	1888.37	3055.23	2747.22	2834.57	2113.45	2293.32	2348.4	2517.28	3707.66	1996.56	2268.47	3008.92	3455.62	3766.07
YCR082W	139.41	143.57	138.64	185.71	198.68	161.02	366.51	345.73	342.82	426.52	337.65	316.73	399.78	417.15	552.5	581.72	622.06	699.01	967.05	927.88	737.77	839.92	672.17	727.94	950.89	905.25	716.01	1631.8	1467.29	1513.95	1818.34	1973.09	1571.84	1684.87	2481.62	2238.45	2543.29	2094.67	2405.64	2621.76
YCR083W	19.05	19.62	18.94	55.53	59.4	48.14	72.88	68.75	68.17	151.87	120.23	112.78	78.01	81.4	107.81	221.27	236.61	265.88	264.79	254.06	202.01	379.93	304.05	329.28	295.1	280.94	222.21	549.35	493.96	509.67	858.5	931.56	614.39	658.57	970	1406.2	1597.71	1504.46	1727.81	1883.03
YCR084C	442.15	455.35	439.7	1384.04	1480.66	1199.99	1832.56	1728.63	1714.1	4216.13	3337.66	3130.83	4780.42	4988.15	6606.62	6068.25	6489.02	7291.71	7678.86	7367.83	5858.22	9461.66	7571.93	8200.23	8866.7	8441.14	6676.55	13425.14	12071.69	12455.53	14361.91	15584.22	11667.16	12506.17	18420.12	21585.01	24524.62	7771.11	8924.79	9726.6
YCR086W	19.86	20.45	19.75	48.02	51.38	41.64	58.14	54.84	54.38	68.5	54.23	50.87	79.55	83	109.93	135.62	145.02	162.96	115.13	110.46	87.83	92.27	73.84	79.97	111.94	106.56	84.29	186.72	167.9	173.24	193.76	210.25	176.21	188.88	278.2	356.68	405.25	283.53	325.63	354.88
YCR087C-A	23.91	24.62	23.78	61.15	65.42	53.02	78.36	73.91	73.29	152.51	120.74	113.25	96.48	100.67	133.34	165.36	176.82	198.7	178.89	171.64	136.47	264.6	211.75	229.32	176.38	167.92	132.82	381.57	343.1	354.01	399.44	433.43	282.24	302.54	445.61	504.27	572.94	711.72	817.39	890.82
YCR087W	3.65	3.76	3.63	4.13	4.42	3.58	5.48	5.17	5.12	5.82	4.6	4.32	13.86	14.46	19.15	9.52	10.18	11.44	14.17	13.6	10.81	12.21	9.77	10.58	10.18	9.69	7.66	10.82	9.73	10.04	17.89	19.41	14.03	15.04	22.16	12.3	13.97	5.79	6.65	7.24
YCR088W	152.18	156.72	151.34	318.9	341.17	276.5	538.81	508.26	503.98	540.26	427.69	401.19	829.84	865.9	1146.85	1081.36	1156.35	1299.39	1610.87	1545.62	1228.94	1359.61	1088.06	1178.35	1742.36	1658.73	1311.98	3658.7	3289.85	3394.45	5395.4	5854.59	4126.08	4422.79	6514.25	7207.3	8188.85	4073.61	4678.37	5098.68
YCR089W	149.54	154.01	148.72	524.5	561.12	454.75	307.95	290.49	288.05	1025.6	811.9	761.59	911.95	951.58	1260.33	1531.04	1637.2	1839.72	913.92	876.9	697.23	1466.81	1173.85	1271.25	1073	1021.5	807.96	714.42	642.4	662.82	506.75	549.88	767.21	822.38	1211.27	914.24	1038.74	792.73	910.42	992.21
YCR090C	48.63	50.08	48.36	96.05	102.75	83.27	114.17	107.69	106.79	186.77	147.85	138.69	70.82	73.9	97.88	315.25	337.11	378.81	376.37	361.13	287.13	282.23	225.87	244.61	360.68	343.37	271.59	663	596.16	615.12	265.3	287.88	336.82	361.04	531.78	176.29	200.3	1371.37	1574.96	1716.46
YCR091W	51.27	52.8	50.98	139.57	149.31	121.01	226.23	213.4	211.6	292.75	231.75	217.39	377.2	393.59	521.29	422.32	451.6	507.46	582.71	559.11	444.55	708.3	566.84	613.87	525.76	500.53	395.89	865.96	778.66	803.42	924.07	1002.72	636.22	681.97	1004.47	1094.62	1243.7	439.76	505.05	550.43
YCR092C	277.81	286.1	276.28	517.75	553.89	448.9	629.81	594.09	589.1	983.59	778.65	730.4	744.13	776.47	1028.41	1236.02	1321.72	1485.22	1609.98	1544.77	1228.26	1202.21	962.1	1041.93	1693.74	1612.45	1275.37	2505.88	2253.25	2324.9	2003.16	2173.64	1651.37	1770.12	2607.18	2164.65	2459.45	2383.99	2737.91	2983.88
YCR093W	3431.21	3533.63	3412.25	4845.46	5183.7	4201.1	10179.76	9602.42	9521.7	10701.23	8471.53	7946.56	15955.26	16648.59	22050.42	11742.74	12556.97	14110.26	29271.93	28086.29	22331.64	16130.81	12909.09	13980.25	30705.57	29231.83	23121.04	34928.09	31406.83	32405.47	22994.55	24951.56	32681.14	35031.32	51597.01	26275.09	29853.43	19748.92	22680.81	24718.44
YCR094W	72.14	74.29	71.74	197.72	211.52	171.43	270.88	255.52	253.37	504.07	399.05	374.32	342.3	357.18	473.07	707.82	756.9	850.53	903.29	866.7	689.12	1086.88	869.8	941.97	998.38	950.46	751.77	1910.53	1717.92	1772.55	1961.42	2128.35	1394.07	1494.32	2200.96	2070.36	2352.31	2302.98	2644.88	2882.49
YCR095C	52.28	53.84	51.99	159.83	170.98	138.57	162.19	152.99	151.71	285.64	226.13	212.11	148.31	154.76	204.97	314.06	335.84	377.38	290.47	278.7	221.6	290.38	232.38	251.66	359.55	342.3	270.74	500.64	450.16	464.48	402.42	436.67	263.53	282.48	416.07	368.97	419.22	462.91	531.63	579.4
YCR098C	12.36	12.73	12.29	23.26	24.88	20.17	43.39	40.93	40.59	43.3	34.28	32.15	28.74	29.99	39.72	72.57	77.6	87.2	70.85	67.98	54.05	55.63	44.52	48.22	72.36	68.89	54.49	140.72	126.53	130.56	196.74	213.48	98.24	105.3	155.1	143.49	163.03	208.31	239.23	260.73
YCR099C	30.4	31.3	30.23	40.89	43.75	35.46	91.84	86.63	85.9	45.88	36.32	34.07	84.68	88.36	117.03	99.93	106.86	120.08	126.64	121.51	96.61	84.13	67.33	72.91	145.86	138.86	109.83	165.07	148.43	153.15	169.91	184.37	157.5	168.82	248.65	200.89	228.24	121.51	139.55	152.09
YCR100C	77.61	79.93	77.18	97.17	103.95	84.25	157.98	149.02	147.77	169.96	134.55	126.21	105.21	109.78	145.4	190.34	203.54	228.71	257.7	247.27	196.6	226.6	181.34	196.39	303.02	288.48	228.17	419.45	377.16	389.16	357.71	388.15	251.06	269.11	396.37	332.08	377.3	393.47	451.89	492.49
YCR101C	66.46	68.45	66.1	59.65	63.82	51.72	170.62	160.94	159.59	191.94	151.94	142.53	168.33	175.64	232.63	174.87	187	210.13	272.76	261.71	208.09	284.95	228.04	246.96	239.7	228.2	180.49	324.74	292	301.28	420.3	456.08	346.18	371.07	546.55	508.37	577.6	300.89	345.56	376.61
YCR102C	8.51	8.76	8.46	13.13	14.05	11.39	20.22	19.07	18.91	18.74	14.84	13.92	14.88	15.53	20.57	30.93	33.07	37.17	29.22	28.04	22.3	23.07	18.46	19.99	27.14	25.83	20.43	81.18	73	75.32	131.16	142.32	77.97	83.58	123.1	90.19	102.48	121.51	139.55	152.09
YCR105W	0.61	0.63	0.6	4.5	4.82	3.9	4.63	4.37	4.33	2.58	2.05	1.92	4.11	4.28	5.67	7.14	7.63	8.58	8.86	8.5	6.76	5.43	4.34	4.7	4.52	4.31	3.41	24.36	21.9	22.6	17.89	19.41	12.47	13.37	19.7	4.1	4.66	63.65	73.1	79.67
YCR106W	221.28	227.88	220.05	300.89	321.9	260.88	475.2	448.25	444.48	663.7	525.41	492.85	335.12	349.68	463.14	657.86	703.48	790.49	923.66	886.25	704.66	633.67	507.11	549.19	970.11	923.55	730.49	1480.26	1331.02	1373.35	909.17	986.55	834.26	894.25	1317.13	1004.43	1141.22	1313.51	1508.51	1644.03
YCR107W	94.43	97.25	93.91	117.06	125.23	101.49	224.96	212.2	210.42	208.74	165.25	155.01	277.64	289.7	383.7	322.39	344.74	387.39	378.14	362.83	288.49	286.31	229.12	248.14	409.3	389.66	308.2	684.65	615.63	635.2	718.39	779.53	464.69	498.11	733.65	791.25	899	445.55	511.7	557.67
YDL001W	74.97	77.21	74.56	161.33	172.59	139.87	219.06	206.64	204.9	357.38	282.91	265.38	200.66	209.38	277.31	424.69	454.14	510.32	435.7	418.06	332.4	405.71	324.68	351.62	477.14	454.24	359.28	695.48	625.36	645.25	605.12	656.62	327.47	351.02	517	463.27	526.36	711.72	817.39	890.82
YDL002C	52.28	53.84	51.99	129.81	138.87	112.55	168.09	158.56	157.22	243.64	192.87	180.92	201.69	210.45	278.73	369.97	395.63	444.56	372.83	357.73	284.43	453.2	362.69	392.78	368.6	350.91	277.55	625.12	562.1	579.97	664.74	721.31	391.4	419.55	617.94	680.55	773.24	775.38	890.49	970.49
YDL003W	390.07	401.71	387.92	714.34	764.21	619.35	1003.06	946.17	938.22	1750.69	1385.92	1300.03	1420.01	1481.72	1962.48	1708.29	1826.75	2052.71	2063.4	1979.82	1574.17	2276.88	1822.13	1973.32	2096.26	1995.65	1578.47	3612.69	3248.48	3351.77	3752.94	4072.34	2282.91	2447.08	3604.26	3976.73	4518.31	3188.3	3661.62	3990.58
YDL004W	79.23	81.6	78.79	194.34	207.91	168.5	300.79	283.73	281.35	427.17	338.17	317.21	200.15	208.84	276.61	751.84	803.97	903.42	628.76	603.29	479.68	1031.24	825.28	893.76	706.67	672.75	532.12	2246.09	2019.65	2083.87	2345.96	2545.62	1496.99	1604.64	2363.45	2640.22	2999.78	3726.43	4279.65	4664.13
YDL005C	132.93	136.9	132.19	251	268.52	217.62	390.52	368.38	365.28	818.8	648.19	608.03	978.15	1020.66	1351.82	695.93	744.18	836.24	1082.18	1038.34	825.6	1119.44	895.86	970.2	1068.48	1017.2	804.56	1612.86	1450.26	1496.37	1815.36	1969.86	1295.83	1389.02	2045.86	2254.84	2561.93	943.18	1083.2	1180.52
YDL006W	98.68	101.63	98.14	207.85	222.36	180.21	305.01	287.71	285.29	429.76	340.21	319.13	267.89	279.53	370.23	630.5	674.22	757.62	681.01	653.43	519.54	550.9	440.87	477.45	662.57	630.77	498.91	1060.81	953.86	984.19	1243.03	1348.82	762.53	817.36	1203.88	1086.43	1234.38	1371.37	1574.96	1716.46
YDL007W	256.74	264.4	255.32	427.33	457.16	370.5	834.55	787.22	780.6	1294.44	1024.73	961.23	1053.59	1099.37	1456.08	1909.34	2041.73	2294.29	2860.42	2744.56	2182.22	3297.26	2638.72	2857.67	3364.87	3203.37	2533.72	5187.66	4664.67	4812.99	6963.35	7555.98	4802.84	5148.22	7582.73	7711.57	8761.79	4750.62	5455.89	5946.04
YDL008W	22.7	23.37	22.57	52.9	56.59	45.87	83.41	78.68	78.02	120.2	95.16	89.26	50.81	53.01	70.22	168.93	180.64	202.98	138.15	132.55	105.4	214.39	171.57	185.81	176.38	167.92	132.82	392.39	352.83	364.05	381.55	414.03	176.21	188.88	278.2	524.76	596.23	642.29	737.64	803.91
YDL009C	1.62	1.67	1.61	6.75	7.22	5.86	5.48	5.17	5.12	9.69	7.67	7.2	8.21	8.57	11.35	4.76	5.09	5.72	8.86	8.5	6.76	20.35	16.29	17.64	15.83	15.07	11.92	8.12	7.3	7.53	23.85	25.88	15.59	16.72	24.62	16.4	18.63	17.36	19.94	21.73
YDL010W	16.21	16.69	16.12	45.77	48.97	39.69	52.66	49.67	49.26	110.51	87.48	82.06	81.08	84.61	112.06	158.22	169.19	190.12	163.83	157.2	124.99	241.53	193.29	209.33	193.34	184.06	145.59	395.1	355.26	366.56	509.73	553.11	148.14	158.79	233.88	475.57	540.33	243.03	279.11	304.18
YDL012C	20.87	21.49	20.76	60.03	64.22	52.05	57.72	54.44	53.98	179.01	141.71	132.93	156.01	162.79	215.61	201.05	214.99	241.58	212.54	203.93	162.15	343.3	274.73	297.53	196.74	187.29	148.14	351.8	316.33	326.39	354.73	384.92	308.75	330.96	487.46	737.95	838.45	283.53	325.63	354.88
YDL013W	49.44	50.92	49.17	109.93	117.6	95.31	138.18	130.34	129.25	394.86	312.59	293.22	321.26	335.22	443.99	479.42	512.66	576.08	308.18	295.7	235.11	607.89	486.48	526.85	401.39	382.12	302.24	811.84	730	753.21	837.63	908.92	244.82	262.43	386.52	992.13	1127.25	352.97	405.37	441.79
YDL014W	98.48	101.42	97.94	300.52	321.5	260.56	391.79	369.57	366.46	732.85	580.15	544.2	395.16	412.33	546.12	1702.35	1820.39	2045.57	1122.91	1077.43	856.67	1561.79	1249.86	1353.57	1302.53	1240.01	980.79	2976.75	2676.65	2761.76	3156.76	3425.42	1339.49	1435.82	2114.79	4161.21	4727.92	2574.94	2957.21	3222.89
YDL015C	292.2	300.92	290.58	681.33	728.89	590.72	822.33	775.7	769.18	1384.91	1096.35	1028.41	750.81	783.43	1037.63	1939.08	2073.54	2330.03	2972	2851.62	2267.35	2967.54	2374.85	2571.91	3851.06	3666.22	2899.81	6857.35	6166.03	6362.09	2277.4	2471.22	4433.27	4752.08	6999.25	1262.71	1434.68	9686.4	11124.43	12123.84
YDL016C	45.8	47.16	45.54	112.55	120.41	97.59	142.39	134.32	133.19	130.54	103.34	96.94	134.46	140.3	185.82	400.9	428.7	481.73	386.11	370.47	294.57	438.28	350.74	379.85	468.1	445.63	352.47	1171.76	1053.63	1087.13	1308.61	1419.98	1066.6	1143.31	1683.96	1094.62	1243.7	1816.92	2086.66	2274.13
YDL017W	58.76	60.52	58.44	105.8	113.19	91.73	139.44	131.53	130.43	183.53	145.29	136.29	124.19	129.59	171.64	233.17	249.33	280.18	247.08	237.07	188.5	242.88	194.37	210.5	277.01	263.72	208.59	468.16	420.96	434.35	494.83	536.94	286.92	307.56	452.99	459.17	521.7	387.69	445.24	485.24
YDL018C	52.08	53.63	51.79	139.19	148.91	120.68	147.87	139.48	138.31	216.49	171.38	160.76	125.22	130.66	173.06	419.94	449.05	504.6	339.18	325.44	258.76	428.78	343.14	371.62	414.96	395.04	312.46	944.44	849.23	876.23	924.07	1002.72	497.44	533.21	785.35	795.35	903.66	1446.6	1661.35	1810.61
YDL019C	536.98	553.01	534.01	901.93	964.9	781.99	1829.19	1725.45	1710.94	2357.52	1866.3	1750.65	2969.35	3098.38	4103.69	3862.7	4130.53	4641.48	6328.35	6072.02	4827.92	5827.88	4663.91	5050.91	8072.98	7685.51	6078.88	13495.5	12134.95	12520.81	16859.89	18294.8	13171.94	14119.17	20795.87	18633.22	21170.83	9316.07	10699.12	11660.33
YDL020C	638.91	657.98	635.38	780.38	834.85	676.6	1455.09	1372.57	1361.03	1507.7	1193.56	1119.59	1538.05	1604.88	2125.61	1892.69	2023.92	2274.28	3516.63	3374.2	2682.85	2310.8	1849.28	2002.72	3519.77	3350.84	2650.36	4289.22	3856.81	3979.44	3985.44	4324.64	3697.25	3963.13	5837.22	3697.95	4201.56	3066.78	3522.07	3838.49
YDL021W	11.75	12.1	11.69	39.02	41.74	33.83	34.12	32.19	31.92	85.95	68.04	63.83	34.38	35.88	47.52	135.62	145.02	162.96	71.73	68.83	54.72	184.54	147.68	159.94	102.89	97.95	77.48	373.45	335.8	346.48	468	507.83	222.99	239.02	352.06	491.97	558.97	538.13	618.02	673.55
YDL022W	1019.25	1049.67	1013.62	1271.11	1359.84	1102.08	2913.14	2747.92	2724.82	2767.24	2190.66	2054.91	2747.14	2866.51	3796.59	5669.73	6062.86	6812.84	7693.02	7381.43	5869.03	6447.98	5160.16	5588.34	9075.88	8640.27	6834.06	17633.18	15855.5	16359.65	21548.82	23382.79	16919.09	18135.79	26711.88	22954.32	26080.41	17850.99	20501.11	22342.92
YDL024C	17.02	17.53	16.93	24.76	26.49	21.47	36.23	34.18	33.89	77.55	61.39	57.59	32.33	33.74	44.68	89.22	95.41	107.21	86.79	83.27	66.21	130.26	104.25	112.9	92.71	88.26	69.81	208.37	187.37	193.32	235.49	255.53	173.09	185.54	273.27	360.78	409.91	254.6	292.4	318.67
YDL025C	244.38	251.67	243.03	484.73	518.57	420.27	702.69	662.84	657.27	1042.4	825.21	774.07	1291.71	1347.85	1785.17	1431.11	1530.35	1719.65	1838.46	1764	1402.57	2153.4	1723.31	1866.31	1995.63	1899.85	1502.69	3726.35	3350.68	3457.22	4405.75	4780.71	2732	2928.47	4313.29	4468.69	5077.27	2719.6	3123.35	3403.95
YDL027C	112.06	115.4	111.44	194.72	208.31	168.82	321.01	302.81	300.26	444.62	351.98	330.17	404.4	421.97	558.88	572.21	611.88	687.57	910.38	873.5	694.53	806	645.02	698.54	1056.04	1005.36	795.19	1564.15	1406.46	1451.18	1207.26	1310.01	1007.35	1079.79	1590.4	1332.41	1513.87	1388.73	1594.9	1738.19
YDL028C	202.43	208.47	201.31	373.3	399.36	323.66	575.89	543.23	538.66	778.08	615.96	577.79	641.49	669.37	886.56	849.39	908.28	1020.64	1204.39	1155.6	918.83	1122.16	898.03	972.55	1204.16	1146.37	906.72	1750.87	1574.36	1624.42	1260.91	1368.23	846.73	907.63	1336.82	1197.12	1360.15	1382.95	1588.25	1730.94
YDL029W	213.58	219.95	212.4	455.84	487.67	395.23	706.9	666.81	661.21	803.93	636.43	596.99	646.11	674.19	892.94	1699.97	1817.84	2042.71	1626.81	1560.92	1241.1	1761.25	1409.49	1526.44	2089.48	1989.19	1573.36	4651.85	4182.87	4315.88	6370.15	6912.3	4495.64	4818.94	7097.73	6391.46	7261.9	7151.97	8213.73	8951.65
YDL030W	63.83	65.74	63.48	158.7	169.78	137.6	209.8	197.9	196.23	367.07	290.59	272.58	283.8	296.13	392.21	410.42	438.88	493.17	483.53	463.94	368.88	461.35	369.2	399.84	515.58	490.84	388.23	692.77	622.93	642.74	664.74	721.31	408.55	437.93	645.02	696.95	791.87	601.78	691.12	753.21
YDL031W	178.72	184.06	177.74	452.84	484.45	392.62	519.44	489.98	485.86	1008.15	798.09	748.63	783.65	817.7	1083.02	1908.15	2040.46	2292.86	1211.47	1162.4	924.24	1721.9	1378	1492.34	1481.18	1410.09	1115.31	2205.5	1983.15	2046.21	2089.6	2267.44	1540.65	1651.44	2432.38	2304.04	2617.82	1793.78	2060.08	2245.16
YDL032W	1.22	1.25	1.21	0.75	0.8	0.65	1.69	1.59	1.58	1.94	1.53	1.44	5.13	5.35	7.09	3.57	3.82	4.29	5.31	5.1	4.05	5.43	4.34	4.7	3.39	3.23	2.55	10.82	9.73	10.04	20.87	22.64	4.68	5.01	7.39	20.5	23.29	5.79	6.65	7.24
YDL033C	133.54	137.52	132.8	189.84	203.09	164.6	345.45	325.86	323.12	453.02	358.63	336.41	456.23	476.06	630.52	555.55	594.07	667.56	600.42	576.1	458.06	704.23	563.58	610.34	604.91	575.87	455.49	1031.04	927.09	956.57	1347.36	1462.03	863.89	926.01	1363.91	1635.79	1858.56	1018.4	1169.59	1274.67
YDL035C	569.2	586.19	566.05	898.18	960.88	778.74	1614.34	1522.78	1509.98	2285.14	1809.01	1696.9	2471.55	2578.95	3415.72	2525.56	2700.68	3034.76	3579.51	3434.53	2730.82	3225.35	2581.17	2795.35	3598.92	3426.19	2709.96	5607.11	5041.83	5202.15	5702.43	6187.76	4113.6	4409.42	6494.56	5473.12	6218.49	3801.65	4366.04	4758.28
YDL036C	106.18	109.35	105.59	177.84	190.25	154.19	302.06	284.93	282.53	481.46	381.14	357.52	357.7	373.24	494.34	632.88	676.76	760.48	735.92	706.11	561.43	736.8	589.64	638.57	783.55	745.95	590.01	1269.18	1141.23	1177.51	1144.66	1242.08	969.92	1039.67	1531.32	1295.51	1471.94	1249.86	1435.41	1564.37
YDL037C	6.89	7.1	6.85	24.01	25.69	20.82	25.28	23.84	23.64	29.73	23.53	22.08	59.53	62.12	82.27	49.96	53.43	60.04	43.39	41.64	33.1	31.21	24.98	27.05	37.31	35.52	28.1	24.36	21.9	22.6	14.9	16.17	23.39	25.07	36.93	20.5	23.29	17.36	19.94	21.73
YDL039C	22.7	23.37	22.57	61.53	65.82	53.35	76.25	71.93	71.32	109.22	86.46	81.1	170.38	177.78	235.47	166.55	178.1	200.13	151.43	145.3	115.53	108.55	86.87	94.08	115.33	109.79	86.84	83.89	75.43	77.83	59.62	64.69	106.04	113.66	167.41	86.09	97.82	63.65	73.1	79.67
YDL040C	158.26	162.98	157.38	416.83	445.92	361.4	512.7	483.62	479.55	846.59	670.19	628.66	484.46	505.51	669.53	1872.46	2002.3	2249.98	1455.89	1396.92	1110.7	1953.93	1563.69	1693.44	1770.63	1685.64	1333.27	3888.72	3496.68	3607.86	3937.75	4272.88	2602.58	2789.74	4108.95	5087.75	5780.64	4183.55	4804.64	5236.28
YDL042C	156.23	160.89	155.37	243.12	260.09	210.79	445.29	420.04	416.51	695.36	550.48	516.37	685.63	715.42	947.55	764.93	817.97	919.15	1050.3	1007.76	801.27	974.25	779.67	844.37	1109.19	1055.95	835.21	1499.2	1348.06	1390.92	1657.37	1798.43	1141.45	1223.54	1802.13	2021.16	2296.42	1168.85	1342.37	1462.97
YDL043C	41.95	43.2	41.71	97.92	104.76	84.9	132.7	125.18	124.12	151.87	120.23	112.78	106.74	111.38	147.52	260.53	278.59	313.05	242.65	232.82	185.12	271.38	217.18	235.2	252.14	240.04	189.86	357.21	321.2	331.41	432.23	469.01	299.4	320.93	472.69	455.07	517.04	474.48	544.92	593.88
YDL044C	66.26	68.24	65.9	111.8	119.61	96.94	154.61	145.84	144.61	209.38	165.76	155.49	154.47	161.18	213.48	246.25	263.33	295.9	292.24	280.4	222.95	293.09	234.55	254.02	292.84	278.79	220.51	487.1	438	451.92	515.69	559.58	279.13	299.2	440.68	549.36	624.18	376.11	431.95	470.76
YDL045C	67.88	69.91	67.51	163.95	175.4	142.15	238.02	224.52	222.64	393.57	311.56	292.26	219.65	229.19	303.56	516.3	552.09	620.39	486.18	466.49	370.91	606.53	485.39	525.67	567.6	540.35	427.39	906.56	815.16	841.08	956.86	1038.3	654.93	702.03	1034.01	926.54	1052.72	1157.28	1329.08	1448.49
YDL045W-A	29.38	30.26	29.22	73.91	79.07	64.08	95.21	89.81	89.05	204.21	161.66	151.65	143.18	149.4	197.88	231.98	248.06	278.75	237.34	227.72	181.06	312.09	249.76	270.48	239.7	228.2	180.49	357.21	321.2	331.41	381.55	414.03	246.38	264.1	388.98	430.47	489.1	596	684.48	745.97
YDL046W	81.05	83.47	80.61	321.53	343.97	278.77	369.04	348.11	345.18	767.74	607.78	570.11	413.12	431.07	570.94	1489.4	1592.68	1789.69	1152.14	1105.47	878.97	1754.47	1404.06	1520.56	1350.02	1285.22	1016.55	3417.85	3073.28	3171	4146.41	4499.3	2144.12	2298.31	3385.15	4956.56	5631.58	3645.42	4186.61	4562.74
YDL047W	236.47	243.53	235.17	405.57	433.88	351.64	682.47	643.76	638.35	943.52	746.93	700.65	839.59	876.07	1160.32	1371.63	1466.74	1648.17	1541.79	1479.34	1176.24	1324.33	1059.83	1147.77	1657.56	1578	1248.13	2979.46	2679.08	2764.27	2939.15	3189.3	1903.98	2040.9	3006.01	3644.65	4141	2592.3	2977.15	3244.61
YDL048C	20.47	21.08	20.35	75.79	81.08	65.71	77.94	73.52	72.9	162.85	128.92	120.93	207.84	216.88	287.24	247.44	264.6	297.33	215.2	206.48	164.17	291.73	233.47	252.84	214.83	204.52	161.76	240.85	216.57	223.45	226.55	245.83	143.46	153.78	226.5	336.18	381.96	150.45	172.78	188.3
YDL049C	21.07	21.7	20.96	42.02	44.95	36.43	56.87	53.65	53.2	86.6	68.55	64.31	62.61	65.33	86.53	146.32	156.47	175.82	130.18	124.91	99.31	200.82	160.71	174.05	108.54	103.33	81.73	270.61	243.33	251.07	366.65	397.85	129.43	138.73	204.34	385.37	437.86	335.61	385.43	420.06
YDL051W	146.91	151.3	146.1	321.9	344.38	279.1	462.14	435.93	432.27	666.93	527.97	495.25	417.23	435.36	576.62	1216.98	1301.37	1462.34	1102.55	1057.89	841.14	1593	1274.84	1380.62	1240.34	1180.81	933.97	2606.01	2343.28	2417.79	2497.98	2710.58	1727.77	1852.02	2727.81	2340.94	2659.75	3784.29	4346.1	4736.55
YDL052C	196.15	202.01	195.07	476.1	509.34	412.79	810.96	764.97	758.54	922.84	730.56	685.29	758.5	791.46	1048.26	2014.03	2153.68	2420.09	1918.16	1840.47	1463.37	2055.7	1645.13	1781.64	2159.58	2055.93	1626.14	4294.64	3861.68	3984.46	4849.9	5262.66	3039.2	3257.76	4798.29	5337.83	6064.78	4501.8	5170.13	5634.62
YDL053C	84.09	86.6	83.63	173.33	185.43	150.28	228.33	215.38	213.57	345.74	273.7	256.74	337.68	352.36	466.68	521.05	557.18	626.11	669.5	642.38	510.76	659.45	527.74	571.53	627.52	597.4	472.52	1336.83	1202.06	1240.28	1597.75	1733.74	1055.69	1131.61	1666.72	1791.58	2035.57	1735.91	1993.62	2172.73
YDL054C	105.37	108.52	104.79	336.91	360.43	292.11	396.84	374.34	371.19	725.74	574.52	538.92	436.73	455.71	603.57	960.02	1026.59	1153.58	1129.11	1083.38	861.4	1261.92	1009.88	1093.68	1183.81	1126.99	891.4	1989.01	1788.49	1845.36	1797.47	1950.45	1458	1562.85	2301.9	2160.55	2454.79	1643.33	1887.3	2056.85
YDL055C	1971.03	2029.86	1960.13	4111.98	4399.02	3565.16	5817.43	5487.49	5441.37	7605.05	6020.47	5647.39	4535.63	4732.72	6268.31	17397.01	18603.3	20904.52	13972.66	13406.71	10659.79	17140.35	13717	14855.2	17525.37	16684.22	13196.45	47971.66	43135.42	44507	59286.84	64332.6	36160.08	38760.44	57089.56	70638.14	80258.17	63997.37	73498.3	80101.37
YDL056W	396.15	407.98	393.96	562.4	601.65	487.61	923.86	871.47	864.14	1246.61	986.87	925.72	1638.63	1709.84	2264.62	1270.51	1358.61	1526.67	2104.14	2018.91	1605.25	1806.03	1445.32	1565.25	1994.5	1898.77	1501.84	2898.27	2606.08	2688.95	2694.72	2924.06	2030.29	2176.29	3205.43	2955.9	3358.45	2239.33	2571.78	2802.82
YDL057W	35.06	36.1	34.86	70.91	75.86	61.48	64.03	60.4	59.89	131.83	104.37	97.9	76.98	80.32	106.39	174.87	187	210.13	167.37	160.6	127.69	165.54	132.48	143.47	230.66	219.59	173.68	346.39	311.46	321.37	339.82	368.74	210.51	225.65	332.36	323.88	367.99	347.18	398.72	434.55
YDL058W	702.94	723.92	699.05	993.85	1063.23	861.69	1684.69	1589.14	1575.79	2291.6	1814.12	1701.7	2541.86	2652.31	3512.89	2855.09	3053.06	3430.72	5506.53	5283.49	4200.95	4142.61	3315.23	3590.32	6545.44	6231.29	4928.66	9552.66	8589.61	8862.73	7726.46	8384.04	6861.2	7354.61	10832.47	7715.67	8766.45	5601.22	6432.76	7010.68
YDL059C	17.43	17.95	17.33	27.01	28.9	23.42	40.86	38.55	38.22	98.88	78.27	73.42	56.45	58.9	78.02	101.12	108.13	121.5	103.61	99.42	79.05	120.76	96.64	104.66	122.11	116.25	91.95	159.66	143.57	148.13	208.66	226.42	116.95	125.36	184.64	258.28	293.46	231.46	265.82	289.7
YDL060W	388.45	400.05	386.3	622.8	666.28	539.98	1186.74	1119.43	1110.02	1627.25	1288.2	1208.37	1776.68	1853.89	2455.41	2181.76	2333.04	2621.64	2960.49	2840.58	2258.57	2696.16	2157.67	2336.71	3340	3179.69	2514.99	3991.55	3589.14	3703.27	4250.74	4612.51	3153.03	3379.78	4978.01	4685.98	5324.15	3674.35	4219.84	4598.95
YDL061C	247.62	255.01	246.25	517	553.09	448.25	695.11	655.69	650.17	920.26	728.51	683.37	538.86	562.27	744.71	1301.44	1391.69	1563.84	1226.53	1176.85	935.72	1114.01	891.52	965.49	1134.06	1079.63	853.94	2224.44	2000.19	2063.79	2271.44	2464.75	1330.14	1425.79	2100.02	3041.99	3456.27	5861.6	6731.81	7336.59
YDL063C	274.57	282.77	273.05	532.76	569.95	461.91	769.67	726.02	719.92	1055.97	835.95	784.15	730.28	762.01	1009.26	1238.39	1324.26	1488.07	1618.84	1553.27	1235.02	964.76	772.07	836.13	1632.69	1554.32	1229.4	2035.01	1829.85	1888.04	1585.83	1720.8	1375.36	1474.26	2171.42	1480	1681.56	2852.69	3276.19	3570.52
YDL064W	39.11	40.28	38.89	77.29	82.68	67.01	119.64	112.86	111.91	230.71	182.64	171.32	110.34	115.13	152.49	341.42	365.09	410.26	327.66	314.39	249.98	499.34	399.61	432.77	433.05	412.26	326.08	906.56	815.16	841.08	1216.2	1319.71	801.51	859.15	1265.43	1430.8	1625.66	1608.61	1847.43	2013.4
YDL065C	23.51	24.21	23.38	79.91	85.49	69.29	96.05	90.6	89.84	297.92	235.85	221.23	211.95	221.16	292.92	331.9	354.92	398.82	359.55	344.98	274.3	660.81	528.83	572.71	453.4	431.64	341.4	901.14	810.29	836.06	995.62	1080.35	442.86	474.71	699.19	1041.33	1183.14	381.9	438.6	478
YDL066W	303.14	312.19	301.47	435.96	466.39	377.99	937.34	884.18	876.75	1066.31	844.13	791.82	1098.24	1145.96	1517.78	1694.02	1811.48	2035.56	2215.72	2125.97	1690.38	2453.27	1963.29	2126.2	2839.11	2702.84	2137.83	6243.05	5613.66	5792.16	9041.03	9810.49	7424.13	7958.02	11721.22	12914.11	14672.85	14396.52	16533.8	18019.19
YDL067C	25.53	26.29	25.39	69.41	74.25	60.18	96.05	90.6	89.84	301.15	238.4	223.63	153.45	160.11	212.06	252.2	269.69	303.05	220.51	211.58	168.23	622.82	498.42	539.78	241.96	230.35	182.2	1025.63	922.23	951.55	1168.51	1267.96	634.66	680.3	1002	1955.57	2221.89	1504.46	1727.81	1883.03
YDL069C	20.26	20.87	20.15	42.4	45.35	36.76	60.66	57.22	56.74	73.67	58.32	54.71	41.57	43.38	57.45	105.88	113.22	127.22	118.67	113.86	90.53	104.48	83.61	90.55	97.24	92.57	73.22	173.19	155.73	160.68	143.08	155.26	84.21	90.26	132.94	155.79	177.01	190.95	219.3	239
YDL070W	358.06	368.74	356.08	652.06	697.58	565.35	965.15	910.41	902.76	1331.27	1053.89	988.58	1316.86	1374.08	1819.92	1840.34	1967.95	2211.38	2376.01	2279.77	1812.66	2228.03	1783.04	1930.99	2653.68	2526.31	1998.2	4018.61	3613.48	3728.37	4149.39	4502.54	2413.89	2587.48	3811.06	4419.5	5021.38	3020.49	3468.91	3780.55
YDL071C	2.84	2.92	2.82	6	6.42	5.2	8	7.55	7.49	16.16	12.79	12	11.8	12.32	16.31	22.6	24.17	27.16	23.03	22.09	17.57	36.64	29.32	31.75	24.87	23.68	18.73	64.95	58.4	60.26	80.48	87.33	59.26	63.52	93.55	155.79	177.01	40.5	46.52	50.7
YDL072C	167.78	172.79	166.85	390.19	417.43	338.3	569.57	537.26	532.75	827.2	654.84	614.26	498.83	520.5	689.39	1397.8	1494.73	1679.62	1718.91	1649.29	1311.36	2025.85	1621.24	1755.76	1957.19	1863.25	1473.75	4091.68	3679.18	3796.16	3085.22	3347.79	2678.99	2871.64	4229.59	3415.06	3880.15	5757.45	6612.19	7206.23
YDL073W	277.61	285.9	276.07	549.26	587.61	476.22	628.13	592.5	587.52	1136.75	899.9	844.13	697.43	727.74	963.86	1125.38	1203.41	1352.28	1675.52	1607.65	1278.26	1384.04	1107.61	1199.52	2052.16	1953.67	1545.26	2679.07	2408.98	2485.58	1550.06	1681.98	1152.37	1235.24	1819.36	1668.59	1895.83	1498.67	1721.16	1875.79
YDL074C	413.37	425.71	411.09	795.38	850.91	689.61	1141.66	1076.91	1067.86	1232.4	975.61	915.16	1080.79	1127.76	1493.67	1939.08	2073.54	2330.03	2306.05	2212.64	1759.29	2095.05	1676.62	1815.74	2480.69	2361.62	1867.94	3737.17	3360.41	3467.26	3168.68	3438.36	2155.04	2310.01	3402.38	2992.79	3400.37	3373.46	3874.28	4222.34
YDL075W	414.19	426.55	411.9	672.32	719.26	582.92	1054.88	995.05	986.69	769.04	608.8	571.07	639.44	667.23	883.72	1716.62	1835.65	2062.72	1526.74	1464.9	1164.75	1477.66	1182.54	1280.66	1511.7	1439.15	1138.3	3509.86	3156.01	3256.36	4805.19	5214.15	3193.58	3423.23	5042.02	5120.55	5817.9	14703.19	16886	18403.04
YDL076C	101.11	104.13	100.56	171.08	183.03	148.33	294.05	277.37	275.04	545.43	431.79	405.03	303.3	316.48	419.16	454.43	485.95	546.06	817.39	784.28	623.59	785.64	628.73	680.9	745.11	709.35	561.06	1293.53	1163.13	1200.11	1177.45	1277.66	823.34	882.55	1299.9	1176.62	1336.86	1319.29	1515.15	1651.28
YDL077C	192.71	198.46	191.64	362.42	387.72	314.23	537.97	507.46	503.2	663.05	524.9	492.37	598.39	624.39	826.98	833.92	891.75	1002.06	1526.74	1464.9	1164.75	1080.09	864.37	936.09	1517.36	1444.53	1142.56	2078.31	1868.79	1928.21	1606.7	1743.44	1392.51	1492.65	2198.5	1455.4	1653.61	2036.81	2339.19	2549.34
YDL078C	146.3	150.67	145.49	246.12	263.3	213.39	414.96	391.42	388.13	652.71	516.71	484.69	419.79	438.04	580.16	1121.81	1199.6	1347.99	1054.72	1012	804.65	1417.96	1134.76	1228.92	1444.99	1375.64	1088.07	3967.19	3567.24	3680.67	6012.45	6524.15	3600.57	3859.5	5684.58	7654.17	8696.58	6654.34	7642.23	8328.8
YDL079C	14.39	14.82	14.31	21.01	22.48	18.22	33.7	31.79	31.52	65.92	52.18	48.95	52.86	55.16	73.05	86.84	92.86	104.35	111.58	107.06	85.13	127.55	102.07	110.54	158.29	150.7	119.19	297.67	267.66	276.18	393.48	426.96	286.92	307.56	452.99	385.37	437.86	318.25	365.5	398.33
YDL080C	155.22	159.85	154.36	258.5	276.54	224.12	401.48	378.71	375.52	474.35	375.51	352.24	439.81	458.92	607.82	672.14	718.74	807.65	718.2	689.11	547.92	685.23	548.38	593.88	831.04	791.15	625.77	1350.36	1214.23	1252.83	1708.05	1853.42	831.14	890.91	1312.21	1545.59	1756.08	1157.28	1329.08	1448.49
YDL081C	614.59	632.94	611.19	1682.31	1799.75	1458.59	1544.83	1457.21	1444.96	3186.65	2522.68	2366.36	1000.22	1043.68	1382.32	4622.86	4943.41	5554.91	3643.27	3495.7	2779.46	4070.7	3257.68	3527.99	3985.61	3794.31	3001.13	10635.11	9562.94	9867.01	13470.62	14617.08	7498.98	8038.25	11839.39	17509.89	19894.52	41135.38	47242.26	51486.5
YDL082W	433.44	446.37	431.04	737.61	789.09	639.52	1299.22	1225.54	1215.23	1161.96	919.85	862.85	1192.67	1244.49	1648.29	2624.3	2806.27	3153.4	2475.19	2374.94	1888.33	3065.23	2453.03	2656.58	2713.61	2583.36	2043.32	6248.47	5618.53	5797.18	8811.5	9561.42	6126.74	6567.33	9672.9	11093.84	12604.68	12238.2	14055.06	15317.76
YDL083C	401.82	413.82	399.6	666.32	712.83	577.71	1098.69	1036.38	1027.67	886.01	701.4	657.93	866.27	903.92	1197.21	2146.07	2294.88	2578.76	2104.14	2018.91	1605.25	1807.39	1446.41	1566.43	2252.29	2144.19	1695.96	4394.76	3951.71	4077.36	6507.27	7061.09	5206.71	5581.14	8220.36	7949.35	9031.95	13505.41	15510.4	16903.85
YDL084W	646.81	666.12	643.23	1194.58	1277.96	1035.72	1841.83	1737.37	1722.76	1973	1561.9	1465.12	1193.69	1245.57	1649.7	4127.98	4414.21	4960.25	4402.21	4223.91	3358.46	4141.26	3314.14	3589.14	5750.58	5474.58	4330.14	14391.23	12940.38	13351.85	14746.44	16001.48	11244.57	12053.2	17752.93	16788.34	19074.71	33786.68	38802.58	42288.6
YDL085C-A	19.25	19.82	19.14	52.9	56.59	45.87	62.77	59.21	58.71	124.73	98.74	92.62	113.93	118.88	157.45	223.65	239.16	268.74	163.83	157.2	124.99	306.66	245.41	265.78	170.73	162.54	128.56	535.81	481.8	497.12	611.08	663.09	383.6	411.19	605.63	1016.73	1155.2	833.24	956.94	1042.91
YDL085W	12.36	12.73	12.29	32.64	34.92	28.3	30.33	28.61	28.37	62.69	49.62	46.55	25.15	26.24	34.75	114.2	122.12	137.23	61.1	58.63	46.62	115.34	92.3	99.96	92.71	88.26	69.81	365.33	328.5	338.94	515.69	559.58	180.89	193.89	285.58	717.45	815.16	491.84	564.86	615.61
YDL086C-A	6.48	6.68	6.45	16.13	17.26	13.99	24.43	23.05	22.85	30.37	24.05	22.56	14.37	14.99	19.86	47.58	50.88	57.18	33.65	32.29	25.67	50.21	40.18	43.51	29.4	27.99	22.14	102.83	92.47	95.41	89.43	97.04	51.46	55.16	81.24	110.69	125.77	63.65	73.1	79.67
YDL086W	62.82	64.69	62.47	132.44	141.68	114.83	212.32	200.28	198.6	297.27	235.33	220.75	184.24	192.24	254.62	569.83	609.34	684.71	479.1	459.69	365.51	659.45	527.74	571.53	538.2	512.37	405.26	1734.63	1559.76	1609.35	2477.12	2687.94	1556.24	1668.16	2457	3259.28	3703.15	2979.99	3422.39	3729.86
YDL087C	72.54	74.71	72.14	97.55	104.36	84.58	200.11	188.76	187.17	154.45	122.27	114.69	240.18	250.61	331.93	266.47	284.95	320.2	326.78	313.54	249.3	316.16	253.01	274.01	314.33	299.24	236.68	560.17	503.7	519.71	685.6	743.95	458.45	491.42	723.81	811.74	922.29	509.2	584.8	637.33
YDL088C	325.23	334.94	323.43	501.62	536.63	434.91	867.83	818.61	811.73	1213.66	960.78	901.24	1366.13	1425.49	1888.01	1077.8	1152.53	1295.1	2052.77	1969.63	1566.07	1645.92	1317.19	1426.48	1969.63	1875.09	1483.11	2595.18	2333.55	2407.75	2295.28	2490.63	1850.96	1984.07	2922.3	2484.43	2822.78	2140.96	2458.8	2679.7
YDL089W	67.48	69.49	67.1	148.57	158.94	128.81	243.5	229.69	227.76	271.42	214.87	201.56	161.66	168.68	223.41	379.49	405.8	456	656.21	629.63	500.63	407.07	325.77	352.8	762.07	725.49	573.83	1155.52	1039.03	1072.06	992.64	1077.12	913.79	979.5	1442.69	828.14	940.93	1325.08	1521.8	1658.52
YDL090C	76.19	78.46	75.77	133.94	143.29	116.13	232.97	219.75	217.91	246.22	194.92	182.84	238.12	248.47	329.09	505.59	540.65	607.52	472.9	453.74	360.78	567.18	453.9	491.57	577.77	550.04	435.06	1120.34	1007.39	1039.43	1311.59	1423.22	795.28	852.47	1255.58	1291.41	1467.29	1273	1461.99	1593.34
YDL091C	117.33	120.83	116.68	203.72	217.94	176.63	303.74	286.51	284.11	442.68	350.44	328.73	456.74	476.59	631.23	543.66	581.35	653.27	776.65	745.2	592.51	857.56	686.28	743.23	875.14	833.13	658.97	1474.84	1326.16	1368.33	1520.25	1649.64	1010.47	1083.13	1595.33	1553.79	1765.4	1186.21	1362.31	1484.7
YDL092W	41.95	43.2	41.71	114.05	122.02	98.89	123.43	116.43	115.46	211.32	167.29	156.93	166.79	174.04	230.5	299.78	320.57	360.23	308.18	295.7	235.11	360.94	288.85	312.82	368.6	350.91	277.55	727.95	654.56	675.38	602.14	653.39	427.27	457.99	674.57	516.56	586.91	1001.04	1149.66	1252.94
YDL093W	231.61	238.52	230.33	481.73	515.36	417.67	706.06	666.02	660.42	1195.56	946.45	887.8	785.7	819.85	1085.85	1902.2	2034.1	2285.72	1866.8	1791.19	1424.19	2259.24	1808.01	1958.04	2438.85	2321.8	1836.44	5036.12	4528.4	4672.39	5088.37	5521.43	3262.19	3496.78	5150.35	5387.03	6120.67	3691.71	4239.78	4620.68
YDL094C	5.07	5.22	5.04	8.25	8.83	7.16	13.06	12.32	12.22	19.39	15.35	14.4	6.67	6.96	9.22	13.09	13.99	15.72	18.6	17.84	14.19	16.28	13.03	14.11	10.18	9.69	7.66	18.94	17.03	17.57	26.83	29.11	20.27	21.73	32.01	16.4	18.63	34.72	39.87	43.45
YDL095W	1118.54	1151.93	1112.36	2245.46	2402.2	1946.85	3515.14	3315.78	3287.91	4962.54	3928.55	3685.11	4022.94	4197.76	5559.77	10195.05	10901.96	12250.53	10791.67	10354.56	8232.99	12650.37	10123.78	10963.82	15254.98	14522.81	11486.87	35988.9	32360.69	33389.66	44284.04	48052.95	28250.99	30282.59	44602.68	49426.2	56157.43	32895.58	37779.19	41173.26
YDL097C	397.37	409.23	395.17	751.86	804.35	651.88	1376.32	1298.26	1287.34	1658.92	1313.27	1231.89	1445.67	1508.49	1997.94	3078.74	3292.21	3699.46	3986.88	3825.39	3041.6	3884.8	3108.91	3366.88	4570.16	4350.81	3441.29	7707.07	6930.09	7150.44	9348.06	10143.65	6764.52	7250.97	10679.83	9917.22	11267.82	8436.54	9689.02	10559.48
YDL098C	5.88	6.05	5.84	25.51	27.29	22.12	29.07	27.42	27.19	48.47	38.37	35.99	49.27	51.41	68.09	59.48	63.61	71.47	69.08	66.28	52.7	100.41	80.36	87.02	98.37	93.65	74.07	184.02	165.47	170.73	152.03	164.96	73.29	78.56	115.71	204.99	232.9	121.51	139.55	152.09
YDL099W	90.17	92.86	89.67	171.83	183.83	148.98	250.24	236.05	234.06	461.42	365.28	342.64	527.57	550.49	729.1	554.36	592.8	666.13	812.96	780.03	620.21	919.98	736.24	797.33	892.1	849.28	671.74	1518.14	1365.09	1408.5	1669.3	1811.37	1183.56	1268.67	1868.6	1656.29	1881.85	1348.23	1548.38	1687.49
YDL100C	282.88	291.32	281.31	444.21	475.22	385.14	778.52	734.37	728.2	1103.15	873.3	819.18	698.97	729.35	965.99	1910.53	2043	2295.72	2056.31	1973.03	1568.77	2493.98	1995.87	2161.48	2533.83	2412.22	1907.95	5655.82	5085.63	5247.34	8641.59	9377.05	6307.62	6761.22	9958.48	10897.05	12381.09	11931.52	13702.85	14933.91
YDL101C	112.06	115.4	111.44	208.6	223.16	180.86	286.47	270.22	267.95	467.88	370.4	347.44	303.3	316.48	419.16	668.57	714.92	803.36	717.32	688.26	547.24	758.51	607.01	657.38	775.64	738.41	584.05	1504.61	1352.92	1395.94	1505.35	1633.46	877.92	941.06	1386.06	1348.81	1532.5	1504.46	1727.81	1883.03
YDL102W	168.59	173.62	167.66	410.45	439.1	355.87	452.03	426.39	422.81	983.59	778.65	730.4	569.65	594.4	787.26	1814.17	1939.96	2179.94	1081.29	1037.5	824.92	1709.69	1368.22	1481.76	1546.75	1472.52	1164.69	2511.29	2258.12	2329.92	2331.05	2529.44	1387.83	1487.64	2191.11	2714.01	3083.63	1666.48	1913.88	2085.82
YDL103C	120.37	123.96	119.7	209.35	223.96	181.51	360.19	339.76	336.91	415.54	328.96	308.57	297.65	310.59	411.36	820.84	877.75	986.33	966.17	927.03	737.09	998.68	799.22	865.53	1184.94	1128.07	892.25	2844.15	2557.42	2638.73	3782.74	4104.68	2314.1	2480.51	3653.5	4144.81	4709.29	2858.47	3282.84	3577.76
YDL104C	29.99	30.89	29.82	56.28	60.21	48.79	76.67	72.32	71.72	126.02	99.76	93.58	65.18	68.01	90.07	159.41	170.46	191.55	112.47	107.91	85.8	122.12	97.73	105.84	135.68	129.17	102.17	219.2	197.1	203.37	265.3	287.88	118.51	127.03	187.11	204.99	232.9	231.46	265.82	289.7
YDL105W	49.85	51.34	49.57	104.3	111.58	90.43	166.4	156.97	155.65	162.21	128.41	120.45	173.46	181	239.72	252.2	269.69	303.05	282.5	271.06	215.52	317.51	254.1	275.18	306.41	291.7	230.73	492.52	442.86	456.95	605.12	656.62	369.57	396.15	583.48	532.96	605.55	503.42	578.15	630.09
YDL106C	159.27	164.02	158.39	274.63	293.8	238.11	461.3	435.14	431.48	464.65	367.84	345.04	519.87	542.46	718.47	619.79	662.77	744.75	1188.45	1140.31	906.67	697.45	558.15	604.46	992.73	945.08	747.52	1372.01	1233.69	1272.92	1311.59	1423.22	924.7	991.2	1459.92	1106.92	1257.67	925.82	1063.27	1158.79
YDL107W	37.49	38.61	37.28	97.92	104.76	84.9	106.16	100.14	99.3	206.8	163.71	153.57	105.21	109.78	145.4	195.1	208.63	234.43	210.77	202.23	160.8	184.54	147.68	159.94	235.18	223.89	177.09	359.92	323.63	333.92	307.03	333.16	171.53	183.87	270.81	348.48	395.93	543.92	624.67	680.79
YDL108W	44.78	46.12	44.53	119.31	127.64	103.44	171.46	161.74	160.38	199.04	157.57	147.81	176.03	183.68	243.27	378.3	404.53	454.57	349.8	335.64	266.87	392.14	313.82	339.86	393.47	374.59	296.28	617	554.8	572.44	730.32	792.47	439.74	471.36	694.26	901.94	1024.77	781.16	897.13	977.73
YDL109C	108.21	111.44	107.61	166.21	177.81	144.1	281.41	265.45	263.22	373.53	295.7	277.38	361.29	376.99	499.31	463.95	496.12	557.49	538.43	516.62	410.77	481.7	385.49	417.48	521.24	496.22	392.49	884.91	795.69	821	858.5	931.56	591	633.5	933.07	1184.82	1346.18	769.59	883.84	963.24
YDL110C	50.25	51.75	49.98	80.66	86.29	69.94	125.54	118.42	117.43	292.75	231.75	217.39	271.48	283.28	375.19	350.94	375.27	421.69	343.6	329.69	262.14	667.59	534.26	578.59	414.96	395.04	312.46	1163.64	1046.33	1079.6	1559	1691.69	589.44	631.83	930.61	2140.05	2431.5	769.59	883.84	963.24
YDL111C	108.81	112.06	108.21	262.25	280.56	227.38	433.07	408.51	405.08	535.09	423.6	397.35	390.03	406.98	539.03	957.64	1024.05	1150.72	986.53	946.58	752.63	890.13	712.35	771.45	1145.37	1090.39	862.45	1650.74	1484.32	1531.52	1910.75	2073.37	1395.63	1495.99	2203.42	1873.57	2128.73	2268.26	2605	2839.04
YDL112W	1193.32	1228.93	1186.72	1725.83	1846.3	1496.33	3262.38	3077.35	3051.48	5087.92	4027.8	3778.2	3904.91	4074.59	5396.64	5109.42	5463.7	6139.56	9472.15	9088.49	7226.33	7047.73	5640.13	6108.13	10939.22	10414.18	8237.14	14935.16	13429.48	13856.5	9082.76	9855.77	11824.65	12674.99	18668.77	9064.48	10298.94	11104.06	12752.55	13898.24
YDL113C	140.83	145.03	140.05	270.51	289.39	234.53	387.15	365.2	362.13	529.28	419	393.03	423.39	441.78	585.13	769.68	823.05	924.86	1049.41	1006.91	800.6	956.61	765.55	829.08	1063.96	1012.89	801.15	1753.58	1576.79	1626.93	1791.51	1943.98	1264.64	1355.59	1996.62	1873.57	2128.73	1741.7	2000.27	2179.97
YDL115C	29.58	30.47	29.42	94.17	100.74	81.65	130.17	122.79	121.76	250.1	197.99	185.72	168.84	176.18	233.34	329.52	352.37	395.96	371.94	356.88	283.76	366.36	293.19	317.52	474.88	452.09	357.58	819.96	737.3	760.74	828.69	899.21	380.48	407.85	600.71	938.84	1066.69	590.21	677.83	738.73
YDL116W	561.1	577.84	557.99	973.97	1041.96	844.45	1466.05	1382.9	1371.28	2293.54	1815.66	1703.14	1214.73	1267.52	1678.78	2523.18	2698.14	3031.9	3485.64	3344.46	2659.2	2610.67	2089.26	2262.62	3805.83	3623.17	2865.76	5547.58	4988.3	5146.91	3863.23	4192.02	3181.1	3409.86	5022.33	3697.95	4201.56	5335.04	6127.07	6677.53
YDL117W	644.58	663.82	641.02	1034.37	1106.58	896.82	1700.7	1604.24	1590.76	2170.1	1717.94	1611.48	1898.82	1981.34	2624.21	2323.33	2484.43	2791.75	3219.08	3088.69	2455.85	2757.22	2206.53	2389.63	3161.35	3009.62	2380.47	4835.86	4348.34	4486.6	4551.81	4939.21	3550.67	3806.01	5605.8	4595.78	5221.67	3738	4292.94	4678.62
YDL119C	34.25	35.27	34.06	82.54	88.3	71.56	101.11	95.37	94.57	130.54	103.34	96.94	122.65	127.98	169.51	227.22	242.97	273.03	201.03	192.88	153.36	256.45	205.23	222.26	230.66	219.59	173.68	389.68	350.4	361.54	453.09	491.66	307.19	329.29	485	430.47	489.1	509.2	584.8	637.33
YDL120W	37.49	38.61	37.28	118.93	127.23	103.12	133.55	125.97	124.91	275.3	217.94	204.43	224.27	234.01	309.94	365.21	390.54	438.85	400.28	384.07	305.38	592.96	474.54	513.91	442.09	420.87	332.89	990.45	890.59	918.91	1129.76	1225.91	736.02	788.95	1162.03	1279.11	1453.31	966.33	1109.78	1209.49
YDL121C	60.18	61.98	59.85	132.81	142.09	115.15	176.09	166.11	164.71	264.32	209.24	196.28	171.92	179.39	237.6	515.11	550.82	618.96	388.77	373.02	296.59	516.98	413.73	448.05	419.48	399.34	315.86	1028.33	924.66	954.06	1210.24	1313.24	668.97	717.07	1056.17	1545.59	1756.08	2453.43	2817.66	3070.79
YDL122W	576.29	593.49	573.11	1010.36	1080.89	876	1625.29	1533.11	1520.23	2460.27	1947.65	1826.96	2766.13	2886.33	3822.83	2771.82	2964.01	3330.66	4429.67	4250.25	3379.41	4027.28	3222.93	3490.36	4659.49	4435.85	3508.55	6248.47	5618.53	5797.18	6301.59	6837.91	4289.81	4598.3	6772.75	6338.16	7201.34	3975.24	4565.4	4975.56
YDL123W	23.51	24.21	23.38	103.55	110.78	89.78	95.21	89.81	89.05	240.4	190.31	178.52	158.06	164.93	218.45	418.75	447.78	503.17	231.14	221.77	176.33	440.99	352.92	382.2	284.93	271.25	214.55	522.28	469.63	484.56	608.1	659.85	366.45	392.8	578.55	762.55	866.4	312.46	358.85	391.09
YDL124W	380.75	392.12	378.65	839.28	897.87	727.67	1237.71	1167.52	1157.7	2057.01	1628.41	1527.5	1697.14	1770.89	2345.47	3817.49	4082.19	4587.16	4214.47	4043.77	3215.23	6125.04	4901.72	5308.45	5083.49	4839.5	3827.82	12697.19	11417.13	11780.16	18344.37	19905.62	12802.37	13723.03	20212.4	24635.2	27990.21	15681.09	18009.08	19627.01
YDL125C	144.68	149	143.88	300.14	321.1	260.23	451.19	425.6	422.02	563.53	446.11	418.47	426.98	445.53	590.09	1102.78	1179.24	1325.12	927.2	889.65	707.36	1306.69	1045.71	1132.49	1156.67	1101.16	870.97	2817.09	2533.08	2613.63	3252.15	3528.93	1882.15	2017.5	2971.54	3558.56	4043.19	5647.51	6485.93	7068.62
YDL126C	516.31	531.72	513.46	1104.91	1182.04	957.97	1783.27	1682.13	1667.99	2999.24	2374.32	2227.19	2262.68	2361	3127.06	5836.28	6240.96	7012.96	5394.95	5176.43	4115.82	7605.42	6086.43	6591.46	7768.83	7395.95	5849.86	18320.54	16473.56	16997.37	24964.92	27089.62	13437.03	14403.33	21214.4	35958.62	40855.74	17723.68	20354.91	22183.59
YDL127W	94.83	97.66	94.31	253.62	271.33	219.9	270.46	255.12	252.98	492.44	389.84	365.68	399.78	417.15	552.5	485.37	519.02	583.22	586.25	562.51	447.25	599.75	479.96	519.79	433.05	412.26	326.08	633.24	569.4	587.5	605.12	656.62	374.25	401.16	590.86	643.66	731.31	763.8	877.19	956
YDL128W	344.88	355.18	342.98	855.04	914.72	741.33	1264.26	1192.55	1182.53	2268.98	1796.22	1684.91	1904.47	1987.23	2632.01	4062.55	4344.25	4881.63	4122.37	3955.4	3144.97	6051.77	4843.08	5244.95	5291.53	5037.56	3984.48	10989.62	9881.7	10195.91	13607.74	14765.87	8345.71	8945.87	13176.22	15845.41	18003.36	10808.96	12413.64	13528.88
YDL129W	47.21	48.62	46.95	68.28	73.05	59.2	134.39	126.77	125.7	120.85	95.67	89.74	147.29	153.69	203.55	193.91	207.35	233	187.74	180.14	143.23	164.18	131.39	142.3	191.08	181.91	143.88	270.61	243.33	251.07	289.15	313.75	216.75	232.34	342.21	311.58	354.01	266.17	305.69	333.15
YDL130W	274.98	283.18	273.46	825.02	882.61	715.31	913.75	861.93	854.68	597.78	473.23	443.9	354.62	370.03	490.09	1410.89	1508.72	1695.35	1102.55	1057.89	841.14	981.04	785.1	850.25	964.46	918.17	726.23	3780.47	3399.34	3507.43	3973.52	4311.7	2214.3	2373.53	3495.93	4833.57	5491.84	12087.75	13882.27	15129.45
YDL130W-A	5.88	6.05	5.84	31.14	33.31	27	24.86	23.45	23.25	43.94	34.79	32.63	19.5	20.35	26.95	89.22	95.41	107.21	65.53	62.88	50	115.34	92.3	99.96	57.66	54.9	43.42	208.37	187.37	193.32	214.62	232.89	120.07	128.71	189.57	278.78	316.75	277.75	318.98	347.64
YDL131W	210.13	216.4	208.97	400.69	428.66	347.41	631.07	595.28	590.28	999.1	790.93	741.92	794.43	828.95	1097.91	1363.3	1457.84	1638.17	1676.4	1608.5	1278.93	2253.81	1803.67	1953.33	1957.19	1863.25	1473.75	3485.5	3134.11	3233.77	4516.04	4900.39	2752.28	2950.2	4345.3	5067.25	5757.35	2806.39	3223.03	3512.58
YDL132W	500.31	515.24	497.54	770.62	824.42	668.14	1421.39	1340.78	1329.51	1859.26	1471.86	1380.65	1975.8	2061.66	2730.59	2403.03	2569.66	2887.52	4651.95	4463.52	3548.98	3603.92	2884.13	3123.45	5596.81	5328.19	4214.35	7920.86	7122.32	7348.79	7019.99	7617.44	6934.49	7433.17	10948.18	7035.12	7993.21	6191.43	7110.6	7749.41
YDL133C-A	25.73	26.5	25.59	75.04	80.27	65.06	38.34	36.16	35.86	63.33	50.14	47.03	31.82	33.2	43.97	168.93	180.64	202.98	66.42	63.73	50.67	109.91	87.96	95.26	72.36	68.89	54.49	795.6	715.4	738.14	906.19	983.31	154.38	165.48	243.73	1328.31	1509.21	3587.56	4120.16	4490.31
YDL133W	160.49	165.28	159.6	255.12	272.93	221.2	471.83	445.07	441.33	526.05	416.44	390.63	395.16	412.33	546.12	706.63	755.63	849.1	863.44	828.47	658.72	763.93	611.36	662.09	911.32	867.58	686.22	1499.2	1348.06	1390.92	1642.47	1782.25	1058.81	1134.95	1671.65	1709.58	1942.41	1521.82	1747.74	1904.76
YDL134C	185.41	190.94	184.39	324.91	347.59	281.7	494.16	466.13	462.21	748.36	592.43	555.72	513.2	535.5	709.24	1288.36	1377.69	1548.11	1240.7	1190.44	946.53	1346.04	1077.21	1166.59	1501.53	1429.46	1130.64	3017.34	2713.15	2799.42	3070.31	3331.62	1679.43	1800.21	2651.49	3357.67	3814.94	2655.95	3050.25	3324.28
YDL135C	64.03	65.94	63.68	129.81	138.87	112.55	189.15	178.43	176.93	222.31	175.99	165.08	180.13	187.96	248.94	394.95	422.34	474.58	548.17	525.97	418.2	413.85	331.2	358.68	637.7	607.09	480.18	1228.59	1104.73	1139.85	1436.79	1559.07	838.94	899.27	1324.52	1512.8	1718.82	2065.74	2372.41	2585.55
YDL136W	22.09	22.75	21.97	36.02	38.53	31.23	42.13	39.74	39.4	91.77	72.65	68.14	21.55	22.49	29.79	88.03	94.14	105.78	66.42	63.73	50.67	63.77	51.04	55.27	68.97	65.66	51.93	165.07	148.43	153.15	146.06	158.49	120.07	128.71	189.57	196.79	223.59	497.63	571.51	622.85
YDL137W	142.25	146.5	141.46	310.27	331.93	269.01	396	373.54	370.4	730.26	578.1	542.28	226.32	236.15	312.78	1136.09	1214.86	1365.14	1016.64	975.47	775.6	1287.7	1030.51	1116.02	1291.22	1229.25	972.28	3913.07	3518.58	3630.46	3499.56	3797.4	1902.42	2039.23	3003.55	4833.57	5491.84	7522.3	8639.04	9415.17
YDL138W	338.4	348.5	336.53	593.91	635.37	514.93	1022.02	964.06	955.95	1066.96	844.65	792.3	1181.38	1232.71	1632.68	1625.02	1737.7	1952.65	1674.63	1606.8	1277.58	1519.73	1216.2	1317.12	1872.39	1782.52	1409.89	2503.18	2250.82	2322.39	2936.17	3186.06	1889.95	2025.86	2983.85	3193.68	3628.62	2418.71	2777.78	3027.34
YDL139C	18.85	19.41	18.74	35.27	37.73	30.58	47.18	44.51	44.13	68.5	54.23	50.87	65.69	68.54	90.78	127.29	136.12	152.95	87.67	84.12	66.89	119.41	95.56	103.49	87.06	82.88	65.56	194.84	175.2	180.77	137.12	148.79	110.71	118.68	174.8	196.79	223.59	179.38	206.01	224.52
YDL140C	2666.47	2746.06	2651.73	5187.62	5549.75	4497.77	8693.49	8200.44	8131.51	13890.47	10996.26	10314.84	20524.76	21416.65	28365.54	20720.81	22157.57	24898.45	31849.85	30559.8	24298.35	29047.14	23245.7	25174.57	36744.48	34980.89	27668.28	56880.26	51145.9	52772.19	59221.26	64261.44	57524.92	61661.68	90820.38	80854.63	91866.02	35516.81	40789.56	44454.09
YDL141W	198.38	204.3	197.28	415.32	444.32	360.09	695.11	655.69	650.17	968.08	766.37	718.88	840.1	876.61	1161.03	1802.27	1927.24	2165.64	1764.96	1693.47	1346.49	2066.56	1653.81	1791.04	2226.29	2119.43	1676.38	3812.94	3428.54	3537.56	4343.15	4712.79	2496.54	2676.07	3941.54	4829.47	5487.18	2181.47	2505.32	2730.4
YDL142C	65.45	67.4	65.09	94.17	100.74	81.65	188.73	178.03	176.53	188.7	149.39	140.13	134.97	140.84	186.53	349.75	374	420.26	358.66	344.13	273.62	308.02	246.5	266.95	387.82	369.21	292.02	860.55	773.79	798.4	721.37	782.77	472.49	506.46	745.96	647.76	735.97	925.82	1063.27	1158.79
YDL143W	284.7	293.2	283.13	573.65	613.7	497.37	951.25	897.3	889.75	1260.83	998.13	936.27	1113.64	1162.03	1539.06	2388.76	2554.39	2870.37	2580.58	2476.05	1968.73	2858.99	2287.98	2477.83	3566.13	3394.97	2685.27	7339.04	6599.16	6808.99	9929.33	10774.39	5442.18	5833.54	8592.12	11003.64	12502.2	6145.14	7057.43	7691.47
YDL144C	76.19	78.46	75.77	128.69	137.67	111.57	232.55	219.36	217.51	339.28	268.59	251.94	313.05	326.65	432.64	656.67	702.2	789.07	688.09	660.22	524.95	911.84	729.72	790.27	989.34	941.85	744.96	1810.4	1627.89	1679.65	2721.55	2953.17	1472.04	1577.9	2324.06	3615.95	4108.4	1741.7	2000.27	2179.97
YDL145C	2118.75	2181.99	2107.04	2876.88	3077.71	2494.31	6154.45	5805.4	5756.6	5862.12	4640.69	4353.12	6697.72	6988.77	9256.35	10691.12	11432.43	12846.62	17909.95	17184.52	13663.55	14853.97	11887.27	12873.64	22734.36	21643.2	17118.78	42840.83	38521.85	39746.73	48349.97	52464.92	47429.6	50840.38	74881.88	56317.82	63987.6	42599.34	48923.55	53318.83
YDL146W	147.32	151.71	146.5	280.64	300.23	243.32	399.79	377.12	373.95	613.29	485.51	455.42	557.84	582.08	770.95	813.7	870.12	977.76	1072.44	1029	818.16	1076.02	861.11	932.57	1316.1	1252.93	991.01	2197.38	1975.85	2038.68	1508.33	1636.7	1447.09	1551.15	2284.67	1422.6	1616.34	2302.98	2644.88	2882.49
YDL147W	351.37	361.86	349.43	720.35	770.63	624.55	925.97	873.45	866.11	1699.63	1345.5	1262.12	1362.54	1421.74	1883.05	2575.53	2754.11	3094.8	3376.71	3239.94	2576.1	3167	2534.47	2744.78	4076.06	3880.43	3069.24	6375.66	5732.9	5915.18	6718.92	7290.75	3372.9	3615.46	5325.14	6498.05	7383.01	5178.81	5947.65	6481.98
YDL148C	370.21	381.26	368.17	668.57	715.24	579.66	1083.53	1022.07	1013.48	1807.56	1430.94	1342.26	1869.57	1950.81	2583.78	1897.44	2029.01	2280	3128.75	3002.02	2386.93	3116.8	2494.3	2701.27	3661.11	3485.39	2756.78	4346.05	3907.91	4032.17	4313.34	4680.44	3948.31	4232.24	6233.59	4538.39	5156.46	3327.17	3821.11	4164.4
YDL149W	160.89	165.69	160	281.76	301.43	244.29	460.88	434.74	431.09	727.03	575.55	539.88	545.01	568.7	753.22	813.7	870.12	977.76	1093.69	1049.39	834.38	1065.17	852.43	923.16	1209.82	1151.75	910.98	2235.27	2009.92	2073.83	2387.69	2590.9	1657.6	1776.81	2617.03	2800.11	3181.45	1828.5	2099.95	2288.61
YDL150W	73.15	75.33	72.75	141.07	150.92	122.31	203.9	192.33	190.72	425.88	337.14	316.25	533.21	556.38	736.91	610.28	652.59	733.32	661.53	634.73	504.68	856.2	685.2	742.05	733.8	698.58	552.55	1217.76	1094.99	1129.81	1412.94	1533.19	573.85	615.11	905.99	1689.08	1919.12	526.56	604.73	659.06
YDL153C	213.98	220.37	212.8	415.32	444.32	360.09	647.93	611.18	606.04	1061.14	840.04	787.99	1060.78	1106.87	1466.01	1476.32	1578.69	1773.97	1797.73	1724.91	1371.49	2077.41	1662.5	1800.45	1994.5	1898.77	1501.84	2979.46	2679.08	2764.27	3186.57	3457.77	2304.74	2470.48	3638.72	3620.05	4113.06	2615.44	3003.73	3273.58
YDL154W	108	111.23	107.41	182.34	195.07	158.09	277.2	261.48	259.28	349.62	276.77	259.62	252.49	263.46	348.95	406.85	435.06	488.88	549.06	526.82	418.88	375.86	300.79	325.75	599.25	570.49	451.23	966.09	868.69	896.32	795.9	863.63	644.02	690.33	1016.77	787.15	894.35	920.03	1056.62	1151.55
YDL155W	318.34	327.84	316.58	504.99	540.24	437.84	825.28	778.48	771.93	1004.27	795.02	745.76	915.54	955.33	1265.29	1588.14	1698.26	1908.34	1441.72	1383.33	1099.89	1640.49	1312.84	1421.78	1556.93	1482.2	1172.36	2689.9	2418.72	2495.63	2876.55	3121.37	1645.13	1763.43	2597.33	3054.29	3470.25	1834.28	2106.6	2295.85
YDL156W	168.19	173.21	167.26	250.62	268.12	217.29	437.71	412.88	409.41	398.09	315.14	295.61	502.93	524.79	695.06	668.57	714.92	803.36	820.05	786.83	625.62	641.81	513.63	556.25	814.08	775.01	613	1239.41	1114.46	1149.9	1266.88	1374.7	912.23	977.83	1440.23	1500.5	1704.85	648.07	744.29	811.15
YDL157C	38.91	40.07	38.69	63.03	67.43	54.65	72.04	67.95	67.38	118.26	93.62	87.82	79.03	82.47	109.22	264.1	282.41	317.34	218.74	209.88	166.88	291.73	233.47	252.84	252.14	240.04	189.86	557.46	501.26	517.2	637.91	692.2	461.57	494.76	728.73	774.85	880.37	1492.89	1714.52	1868.55
YDL158C	10.74	11.06	10.68	18.76	20.07	16.26	21.49	20.27	20.1	25.2	19.95	18.72	15.4	16.06	21.28	33.31	35.62	40.03	74.39	71.38	56.75	36.64	29.32	31.75	66.71	63.51	50.23	78.48	70.57	72.81	89.43	97.04	126.31	135.39	199.42	81.99	93.16	185.16	212.65	231.76
YDL159W	118.54	122.08	117.89	180.09	192.66	156.14	325.65	307.18	304.6	353.5	279.84	262.5	280.72	292.92	387.96	482.99	516.48	580.36	559.69	537.02	426.99	435.56	348.57	377.5	629.78	599.56	474.22	990.45	890.59	918.91	900.23	976.84	572.29	613.44	903.53	1024.93	1164.51	1029.98	1182.88	1289.15
YDL160C	442.96	456.18	440.51	973.22	1041.16	843.8	1558.31	1469.93	1457.57	2654.14	2101.13	1970.92	3027.86	3159.43	4184.54	3397.56	3633.14	4082.56	5288.68	5074.46	4034.75	5106.01	4086.21	4425.28	6242.42	5942.81	4700.49	10150.71	9127.37	9417.6	9592.49	10408.88	9072.38	9724.79	14323.47	13319.98	15134	7898.41	9070.99	9885.93
YDL160C-A	3.85	3.96	3.83	19.13	20.47	16.59	24.01	22.65	22.46	31.02	24.56	23.03	12.32	12.85	17.02	72.57	77.6	87.2	45.16	43.34	34.46	52.92	42.35	45.86	40.7	38.75	30.65	89.3	80.3	82.85	65.58	71.16	51.46	55.16	81.24	102.49	116.45	190.95	219.3	239
YDL161W	156.64	161.31	155.77	244.62	261.69	212.09	488.26	460.57	456.7	880.19	696.79	653.62	1168.03	1218.79	1614.24	905.3	968.07	1087.82	1554.19	1491.24	1185.7	1588.93	1271.58	1377.09	1543.36	1469.29	1162.14	2348.93	2112.12	2179.28	2694.72	2924.06	1599.91	1714.96	2525.93	3390.47	3852.21	972.11	1116.43	1216.73
YDL162C	0.41	0.42	0.4	3	3.21	2.6	6.32	5.96	5.91	4.52	3.58	3.36	11.29	11.78	15.6	5.95	6.36	7.15	15.94	15.29	12.16	16.28	13.03	14.11	16.96	16.15	12.77	29.77	26.77	27.62	23.85	25.88	23.39	25.07	36.93	41	46.58	5.79	6.65	7.24
YDL164C	335.97	346	334.11	551.89	590.42	478.5	926.39	873.85	866.5	1222.06	967.43	907.48	896.04	934.98	1238.34	1874.84	2004.84	2252.84	2154.61	2067.34	1643.76	2040.78	1633.18	1768.7	2508.95	2388.53	1889.22	3907.66	3513.71	3625.44	4372.96	4745.13	3157.71	3384.79	4985.4	4296.5	4881.63	3344.53	3841.05	4186.13
YDL165W	43.77	45.08	43.53	93.04	99.54	80.67	136.07	128.36	127.28	184.83	146.32	137.25	114.96	119.95	158.87	393.76	421.07	473.15	314.38	301.65	239.84	379.93	304.05	329.28	293.97	279.86	221.36	760.42	683.76	705.5	933.02	1012.42	656.49	703.7	1036.47	1065.93	1211.09	1701.2	1953.75	2129.28
YDL166C	28.37	29.22	28.21	66.03	70.64	57.25	88.47	83.45	82.75	149.28	118.18	110.86	89.3	93.18	123.41	249.82	267.14	300.19	183.31	175.89	139.85	291.73	233.47	252.84	214.83	204.52	161.76	468.16	420.96	434.35	596.18	646.92	238.58	255.74	376.67	651.86	740.63	682.79	784.16	854.61
YDL167C	582.17	599.55	578.95	850.53	909.91	737.43	1654.36	1560.53	1547.41	2262.52	1791.1	1680.11	2418.69	2523.8	3342.67	2235.3	2390.29	2685.97	3716.77	3566.23	2835.54	2835.92	2269.52	2457.83	3690.5	3513.37	2778.92	4237.81	3810.58	3931.74	4688.93	5088	3832.92	4108.55	6051.41	4931.96	5603.63	4125.69	4738.18	5163.86
YDL168W	140.22	144.41	139.45	228.48	244.43	198.1	449.5	424.01	420.45	434.28	343.79	322.49	334.09	348.61	461.72	891.03	952.81	1070.67	934.29	896.44	712.77	865.7	692.8	750.29	1291.22	1229.25	972.28	2557.3	2299.49	2372.6	3407.15	3697.13	2916.01	3125.71	4603.8	4021.82	4569.55	3616.49	4153.39	4526.52
YDL169C	2.63	2.71	2.62	10.13	10.84	8.78	9.69	9.14	9.06	31.67	25.07	23.51	12.32	12.85	17.02	34.5	36.89	41.45	32.77	31.44	25	69.2	55.38	59.98	38.44	36.6	28.95	138.01	124.1	128.05	110.29	119.68	48.34	51.82	76.32	106.59	121.11	75.22	86.39	94.15
YDL170W	149.54	154.01	148.72	230.74	246.84	200.05	380.84	359.24	356.22	420.71	333.05	312.41	334.09	348.61	461.72	603.14	644.96	724.74	719.09	689.96	548.6	507.48	406.12	439.82	767.72	730.88	578.09	1136.58	1021.99	1054.49	1165.53	1264.72	751.61	805.66	1186.65	1336.51	1518.52	1093.63	1255.98	1368.82
YDL171C	2435.47	2508.16	2422	3327.1	3559.35	2884.66	6568.99	6196.43	6144.34	7121.66	5637.8	5288.43	6205.57	6475.23	8576.19	12010.41	12843.2	14431.89	15355.05	14733.11	11714.42	15049.37	12043.64	13042.98	18859.56	17954.37	14201.09	38275.58	34416.84	35511.19	45798.33	49696.12	38695.6	41478.3	61092.65	55128.91	62636.77	46568.79	53482.31	58287.15
YDL172C	2.63	2.71	2.62	5.25	5.62	4.55	5.9	5.56	5.52	7.75	6.14	5.76	12.32	12.85	17.02	13.09	13.99	15.72	8.86	8.5	6.76	6.78	5.43	5.88	5.65	5.38	4.26	24.36	21.9	22.6	20.87	22.64	12.47	13.37	19.7	32.8	37.26	11.57	13.29	14.48
YDL173W	118.95	122.5	118.29	246.49	263.7	213.71	362.72	342.15	339.27	590.03	467.09	438.14	589.66	615.29	814.92	932.66	997.33	1120.7	952	913.44	726.28	1103.16	882.83	956.09	1084.31	1032.27	816.48	2064.78	1856.62	1915.66	2450.29	2658.83	1539.09	1649.77	2429.92	3267.48	3712.46	2100.46	2412.29	2629.01
YDL174C	216.62	223.08	215.42	420.95	450.34	364.97	632.34	596.48	591.46	1009.44	799.11	749.59	692.81	722.92	957.48	1773.72	1896.71	2131.33	1494.86	1434.31	1140.43	2428.85	1943.75	2105.03	1971.89	1877.24	1484.81	4711.38	4236.41	4371.11	6233.03	6763.51	3815.76	4090.16	6024.33	7277	8268.04	3801.65	4366.04	4758.28
YDL175C	54.51	56.14	54.21	99.8	106.76	86.53	128.49	121.2	120.18	171.26	135.57	127.17	183.72	191.71	253.91	247.44	264.6	297.33	263.9	253.21	201.33	282.23	225.87	244.61	283.8	270.18	213.7	522.28	469.63	484.56	569.35	617.81	297.84	319.26	470.23	516.56	586.91	405.05	465.18	506.97
YDL176W	162.92	167.78	162.02	326.78	349.59	283.33	489.52	461.76	457.88	622.98	493.18	462.62	439.3	458.39	607.11	802.99	858.67	964.89	812.08	779.18	619.54	799.21	639.59	692.66	915.84	871.89	689.62	1445.08	1299.39	1340.71	1219.18	1322.94	823.34	882.55	1299.9	1316.01	1495.23	1122.56	1289.21	1405.03
YDL177C	22.9	23.58	22.77	39.39	42.14	34.16	56.45	53.25	52.8	93.71	74.18	69.58	75.44	78.72	104.26	120.15	128.48	144.38	113.35	108.76	86.48	131.62	105.33	114.07	127.77	121.63	96.21	143.43	128.97	133.07	169.91	184.37	123.19	132.05	194.49	237.78	270.17	243.03	279.11	304.18
YDL178W	165.55	170.49	164.64	350.04	374.48	303.49	386.31	364.4	361.34	852.4	674.8	632.98	522.43	545.14	722.01	1145.6	1225.04	1376.58	1099	1054.49	838.43	1689.34	1351.94	1464.12	1307.05	1244.32	984.2	2635.78	2370.05	2445.41	2644.05	2869.07	1334.82	1430.81	2107.41	2603.32	2957.86	3275.09	3761.31	4099.22
YDL179W	117.33	120.83	116.68	305.77	327.12	265.11	348.4	328.64	325.88	535.74	424.11	397.83	385.92	402.69	533.35	593.62	634.78	713.3	732.37	702.71	558.73	645.88	516.88	559.77	650.13	618.93	489.55	1036.45	931.96	961.59	813.78	883.04	480.28	514.82	758.27	783.05	889.69	873.74	1003.46	1093.61
YDL180W	131.51	135.44	130.78	288.51	308.65	250.15	353.87	333.8	331	508.6	402.63	377.68	405.94	423.58	561.01	725.67	775.99	871.97	684.55	656.83	522.25	780.22	624.39	676.2	914.71	870.81	688.77	1418.02	1275.06	1315.6	1174.47	1274.43	656.49	703.7	1036.47	1275.01	1448.65	572.85	657.9	717
YDL181W	42.55	43.82	42.32	131.69	140.88	114.18	140.71	132.73	131.61	529.92	419.51	393.51	152.93	159.58	211.35	460.38	492.31	553.2	559.69	537.02	426.99	814.14	651.54	705.6	526.89	501.6	396.74	1775.22	1596.26	1647.01	2503.94	2717.05	1412.78	1514.38	2230.5	4103.82	4662.71	2765.89	3176.51	3461.89
YDL182W	96.25	99.12	95.72	272.76	291.8	236.48	353.87	333.8	331	477.58	378.07	354.64	314.08	327.72	434.06	975.49	1043.13	1172.16	777.54	746.04	593.19	744.94	596.16	645.62	846.87	806.22	637.69	1610.15	1447.82	1493.86	1505.35	1633.46	920.02	986.19	1452.54	1500.5	1704.85	1116.77	1282.57	1397.79
YDL183C	23.1	23.79	22.97	55.9	59.8	48.47	61.09	57.62	57.14	80.78	63.95	59.99	66.2	69.08	91.49	151.08	161.56	181.54	114.24	109.61	87.15	119.41	95.56	103.49	106.28	101.18	80.03	197.55	177.63	183.28	172.89	187.61	95.12	101.96	150.18	180.39	204.95	167.81	192.72	210.03
YDL184C	19.45	20.03	19.35	37.14	39.74	32.2	21.49	20.27	20.1	85.3	67.53	63.35	8.72	9.1	12.06	92.79	99.22	111.5	43.39	41.64	33.1	93.63	74.93	81.14	72.36	68.89	54.49	376.15	338.23	348.99	125.2	135.85	79.53	85.25	125.56	196.79	223.59	567.07	651.25	709.76
YDL185W	2151.98	2216.21	2140.08	3423.15	3662.11	2967.93	6050.82	5707.64	5659.67	7394.38	5853.69	5490.95	5945.89	6204.26	8217.31	15519.79	16595.91	18648.82	17107.61	16414.69	13051.45	16559.6	13252.23	14351.87	24268.68	23103.88	18274.11	59026.23	53075.52	54763.16	74924.57	81301.22	48351.18	51828.24	76336.88	91620.49	104098.06	113673.45	130549.2	142277.71
YDL187C	6.69	6.89	6.65	14.63	15.65	12.69	12.22	11.52	11.43	30.37	24.05	22.56	13.34	13.92	18.44	35.69	38.16	42.88	19.48	18.69	14.86	35.28	28.23	30.58	28.27	26.91	21.28	35.18	31.63	32.64	62.6	67.93	17.15	18.39	27.08	86.09	97.82	57.86	66.45	72.42
YDL188C	200	205.97	198.89	401.07	429.07	347.73	718.7	677.94	672.24	1123.83	889.67	834.54	928.88	969.25	1283.73	1814.17	1939.96	2179.94	2182.07	2093.68	1664.71	2598.46	2079.48	2252.03	2759.96	2627.5	2078.23	5393.33	4849.6	5003.8	6116.78	6637.36	4637.55	4971.04	7321.76	7313.9	8309.96	4542.31	5216.65	5685.31
YDL189W	21.68	22.33	21.56	83.67	89.51	72.54	69.93	65.97	65.41	258.5	204.64	191.96	151.39	157.97	209.23	381.87	408.35	458.86	263.9	253.21	201.33	405.71	324.68	351.62	382.17	363.82	287.77	665.71	598.6	617.63	775.03	840.99	254.18	272.45	401.29	901.94	1024.77	422.41	485.12	528.7
YDL190C	562.72	579.51	559.61	879.8	941.21	762.8	1621.92	1529.93	1517.07	1686.71	1335.27	1252.52	1658.65	1730.73	2292.28	2675.46	2860.97	3214.87	4852.97	4656.41	3702.35	3063.88	2451.95	2655.4	5906.61	5623.12	4447.63	8085.93	7270.75	7501.94	6870.94	7455.71	7729.76	8285.63	12203.76	6608.75	7508.77	6891.58	7914.69	8625.74
YDL191W	29.79	30.68	29.62	45.4	48.57	39.36	77.52	73.12	72.5	69.15	54.74	51.35	27.71	28.92	38.3	126.1	134.84	151.52	112.47	107.91	85.8	74.63	59.72	64.68	100.63	95.8	75.77	224.61	201.97	208.39	268.28	291.11	165.29	177.18	260.96	250.08	284.14	792.73	910.42	992.21
YDL192W	124.01	127.71	123.33	315.15	337.15	273.24	377.47	356.06	353.06	463.36	366.81	344.08	217.08	226.52	300.01	1049.25	1122	1260.79	762.48	731.6	581.7	865.7	692.8	750.29	794.86	756.71	598.52	2911.8	2618.25	2701.5	3398.21	3687.42	1794.83	1923.9	2833.67	3784.04	4299.38	8633.28	9914.96	10805.72
YDL193W	79.43	81.8	78.99	169.96	181.82	147.36	259.09	244.39	242.34	314.72	249.15	233.71	218.62	228.12	302.14	612.65	655.14	736.18	708.46	679.77	540.49	660.81	528.83	572.71	800.51	762.09	602.78	1556.03	1399.16	1443.65	1845.17	2002.21	1097.79	1176.74	1733.19	1709.58	1942.41	1637.55	1880.65	2049.61
YDL194W	169.2	174.25	168.26	294.52	315.08	255.35	508.06	479.25	475.22	579.69	458.9	430.46	593.77	619.57	820.6	856.53	915.92	1029.22	1166.31	1119.07	889.78	1025.82	820.93	889.05	1217.73	1159.28	916.94	1978.19	1778.76	1835.31	2000.17	2170.4	1562.48	1674.84	2466.85	2185.15	2482.74	1706.98	1960.4	2136.52
YDL195W	623.3	641.91	619.86	1784.36	1908.92	1547.07	2273.22	2144.29	2126.27	4827.48	3821.63	3584.81	4759.38	4966.2	6577.54	8573.59	9168.08	10302.17	7316.65	7020.3	5581.9	11251.41	9004.22	9751.37	9918.23	9442.19	7468.34	18261	16420.03	16942.13	19500.96	21160.63	15629.5	16753.46	24675.87	29374.48	33374.91	12562.23	14427.2	15723.33
YDL196W	2.43	2.5	2.42	6	6.42	5.2	4.63	4.37	4.33	9.69	7.67	7.2	7.7	8.03	10.64	19.03	20.35	22.87	2.66	2.55	2.03	24.42	19.55	21.17	6.78	6.46	5.11	13.53	12.17	12.55	17.89	19.41	14.03	15.04	22.16	20.5	23.29	23.15	26.58	28.97
YDL197C	118.54	122.08	117.89	177.09	189.45	153.54	287.73	271.41	269.13	387.75	306.96	287.94	542.96	566.56	750.38	532.95	569.9	640.4	622.56	597.35	474.95	787	629.82	682.08	675.01	642.61	508.28	1247.53	1121.76	1157.43	1603.72	1740.21	905.99	971.14	1430.38	1832.57	2082.15	844.81	970.23	1057.4
YDL198C	145.9	150.25	145.09	390.19	417.43	338.3	590.63	557.13	552.45	831.72	658.42	617.62	423.9	442.32	585.84	1535.8	1642.29	1845.44	1184.02	1136.06	903.29	1841.31	1473.56	1595.83	1402.03	1334.74	1055.72	3201.36	2878.61	2970.15	4307.38	4673.97	1986.63	2129.49	3136.49	4517.89	5133.17	4461.3	5123.62	5583.92
YDL199C	93.21	95.99	92.7	223.98	239.62	194.2	305.43	288.1	285.68	411.66	325.89	305.69	336.66	351.29	465.26	689.98	737.82	829.09	599.54	575.25	457.39	736.8	589.64	638.57	841.22	800.84	633.43	1653.45	1486.76	1534.03	1702.09	1846.95	1096.23	1175.07	1730.73	1557.89	1770.06	1330.87	1528.45	1665.76
YDL200C	27.15	27.96	27	40.89	43.75	35.46	57.29	54.04	53.59	100.17	79.3	74.38	60.56	63.19	83.69	116.58	124.67	140.09	119.55	114.71	91.21	166.9	133.56	144.65	170.73	162.54	128.56	305.79	274.96	283.71	259.34	281.41	168.41	180.52	265.89	250.08	284.14	543.92	624.67	680.79
YDL201W	9.12	9.39	9.07	32.27	34.52	27.97	30.33	28.61	28.37	109.86	86.97	81.58	53.89	56.23	74.47	173.68	185.73	208.7	113.35	108.76	86.48	234.74	187.86	203.45	169.6	161.46	127.71	319.32	287.13	296.26	423.29	459.31	112.27	120.35	177.26	389.47	442.51	231.46	265.82	289.7
YDL202W	60.79	62.6	60.45	122.31	130.85	106.04	164.3	154.98	153.68	248.16	196.45	184.28	196.55	205.1	271.64	436.59	466.86	524.61	362.2	347.53	276.32	400.29	320.34	346.92	345.98	329.38	260.52	703.6	632.66	652.78	840.61	912.15	447.54	479.72	706.57	897.84	1020.11	839.03	963.59	1050.15
YDL203C	269.91	277.97	268.42	423.2	452.75	366.93	718.28	677.54	671.85	960.97	760.74	713.6	1156.23	1206.47	1597.93	1139.66	1218.68	1369.43	1625.92	1560.07	1240.42	1426.1	1141.27	1235.97	1638.34	1559.71	1233.66	2248.8	2022.09	2086.38	2378.75	2581.2	1893.07	2029.2	2988.78	2644.32	3004.44	2250.9	2585.07	2817.31
YDL204W	109.02	112.27	108.41	175.21	187.44	151.91	299.11	282.14	279.77	414.89	328.45	308.09	450.07	469.63	622.01	587.67	628.42	706.16	777.54	746.04	593.19	937.62	750.35	812.61	825.39	785.77	621.51	2338.1	2102.39	2169.24	3636.68	3946.19	1827.57	1959	2885.38	4776.17	5426.63	1631.76	1874.01	2042.37
YDL205C	365.55	376.46	363.53	557.89	596.84	483.7	1054.04	994.26	985.9	1903.2	1506.65	1413.29	1303	1359.63	1800.77	2041.39	2182.94	2452.96	2681.53	2572.92	2045.75	2803.35	2243.45	2429.61	2888.86	2750.21	2175.29	5111.89	4596.54	4742.69	4548.83	4935.97	3717.52	3984.86	5869.23	5022.15	5706.11	4443.94	5103.68	5562.19
YDL206W	171.43	176.55	170.48	336.54	360.03	291.78	417.91	394.21	390.89	543.5	430.25	403.59	389.52	406.44	538.32	618.6	661.5	743.32	1038.78	996.71	792.49	766.65	613.53	664.44	1195.12	1137.76	899.91	1832.05	1647.36	1699.74	1251.97	1358.52	1141.45	1223.54	1802.13	1201.22	1364.81	1793.78	2060.08	2245.16
YDL207W	124.42	128.13	123.73	225.11	240.82	195.17	357.66	337.38	334.54	609.41	482.44	452.54	677.93	707.39	936.91	807.75	863.76	970.61	959.08	920.24	731.69	1202.21	962.1	1041.93	1018.73	969.84	767.1	1610.15	1447.82	1493.86	1833.24	1989.27	902.87	967.8	1425.45	1853.07	2105.44	1342.44	1541.74	1680.25
YDL208W	141.84	146.08	141.06	254.37	272.13	220.55	391.79	369.57	366.46	380.64	301.33	282.66	590.69	616.36	816.34	975.49	1043.13	1172.16	957.31	918.54	730.34	1162.86	930.61	1007.83	1006.3	958	757.73	1512.73	1360.22	1403.48	2226.72	2416.23	1493.87	1601.3	2358.52	2205.65	2506.03	2465	2830.95	3085.28
YDL209C	22.29	22.96	22.17	59.28	63.42	51.4	84.68	79.87	79.2	182.89	144.78	135.81	113.42	118.34	156.74	211.75	226.44	254.45	153.21	147	116.88	245.6	196.55	212.86	217.09	206.67	163.47	392.39	352.83	364.05	465.02	504.59	165.29	177.18	260.96	483.77	549.65	225.67	259.17	282.46
YDL210W	6.28	6.47	6.25	15.01	16.05	13.01	25.7	24.24	24.04	35.54	28.14	26.39	22.58	23.56	31.21	53.53	57.24	64.33	61.1	58.63	46.62	71.92	57.55	62.33	56.53	53.82	42.57	97.42	87.6	90.38	92.41	100.27	84.21	90.26	132.94	90.19	102.48	243.03	279.11	304.18
YDL211C	71.53	73.67	71.13	125.31	134.06	108.65	177.78	167.7	166.29	325.71	257.84	241.87	270.45	282.21	373.77	295.03	315.48	354.51	383.46	367.92	292.54	366.36	293.19	317.52	313.2	298.16	235.83	481.69	433.13	446.9	488.87	530.47	316.55	339.31	499.77	483.77	549.65	352.97	405.37	441.79
YDL212W	125.03	128.76	124.33	375.18	401.37	325.29	415.8	392.22	388.92	672.74	532.57	499.57	241.2	251.68	333.35	1335.94	1428.58	1605.29	1024.61	983.11	781.68	1282.27	1026.17	1111.32	1327.41	1263.7	999.52	4245.93	3817.88	3939.27	3270.03	3548.34	2014.7	2159.58	3180.81	3620.05	4113.06	8060.43	9257.06	10088.72
YDL213C	66.06	68.03	65.69	115.18	123.22	99.86	182.41	172.07	170.62	334.76	265.01	248.59	309.97	323.44	428.38	394.95	422.34	474.58	481.75	462.24	367.53	736.8	589.64	638.57	492.97	469.31	371.2	941.74	846.79	873.72	1186.39	1287.36	739.14	792.29	1166.95	1434.9	1630.32	879.53	1010.1	1100.85
YDL214C	26.95	27.75	26.8	38.27	40.94	33.18	91	85.84	85.11	90.47	71.62	67.19	90.84	94.78	125.54	132.05	141.2	158.67	214.31	205.63	163.5	173.68	138.99	150.53	232.92	221.74	175.39	349.09	313.9	323.88	420.3	456.08	439.74	471.36	694.26	553.46	628.84	300.89	345.56	376.61
YDL215C	379.33	390.65	377.24	508.74	544.26	441.09	777.26	733.18	727.01	829.78	656.89	616.18	622.51	649.56	860.31	1161.07	1241.58	1395.16	1343.42	1289.01	1024.9	1188.64	951.24	1030.17	1672.26	1592	1259.2	3082.29	2771.55	2859.68	2480.1	2691.17	1947.64	2087.71	3074.94	2427.03	2757.56	3020.49	3468.91	3780.55
YDL216C	25.33	26.09	25.19	57.4	61.41	49.77	84.26	79.48	78.81	161.56	127.9	119.97	124.71	130.13	172.35	180.82	193.36	217.28	175.34	168.24	133.77	234.74	187.86	203.45	186.56	177.61	140.48	359.92	323.63	333.92	360.69	391.38	145.02	155.45	228.96	471.47	535.68	214.1	245.88	267.97
YDL217C	44.38	45.7	44.13	113.3	121.21	98.24	153.35	144.65	143.43	217.14	171.9	161.24	185.26	193.31	256.04	334.28	357.46	401.68	307.3	294.85	234.44	294.45	235.64	255.19	362.94	345.52	273.29	587.23	528.03	544.82	563.39	611.34	290.04	310.9	457.92	635.46	722	596	684.48	745.97
YDL218W	17.43	17.95	17.33	36.02	38.53	31.23	53.08	50.07	49.65	72.38	57.3	53.75	80.57	84.07	111.35	91.6	97.95	110.07	92.99	89.22	70.94	120.76	96.64	104.66	101.76	96.88	76.62	156.96	141.13	145.62	253.38	274.94	154.38	165.48	243.73	250.08	284.14	173.59	199.36	217.27
YDL219W	19.45	20.03	19.35	57.03	61.01	49.44	44.66	42.12	41.77	115.03	91.06	85.42	49.27	51.41	68.09	140.38	150.11	168.68	134.61	129.16	102.69	154.69	123.79	134.06	172.99	164.69	130.26	403.21	362.56	374.09	387.52	420.5	282.24	302.54	445.61	340.28	386.62	1168.85	1342.37	1462.97
YDL220C	174.87	180.09	173.91	321.9	344.38	279.1	687.95	648.93	643.48	856.93	678.38	636.34	1021.26	1065.64	1411.4	973.11	1040.58	1169.3	1546.22	1483.59	1179.62	1261.92	1009.88	1093.68	1537.71	1463.91	1157.88	2224.44	2000.19	2063.79	2253.55	2445.34	1946.09	2086.03	3072.48	2734.51	3106.92	1469.74	1687.94	1839.58
YDL221W	7.09	7.3	7.05	12.38	13.25	10.73	17.69	16.69	16.55	36.19	28.65	26.87	26.17	27.31	36.17	42.83	45.8	51.46	31.88	30.59	24.32	35.28	28.23	30.58	49.75	47.36	37.46	108.25	97.33	100.43	146.06	158.49	38.98	41.79	61.55	122.99	139.74	46.29	53.16	57.94
YDL222C	23.1	23.79	22.97	77.29	82.68	67.01	62.77	59.21	58.71	184.83	146.32	137.25	117.01	122.09	161.71	337.85	361.28	405.97	246.19	236.22	187.82	356.86	285.59	309.29	272.49	259.41	205.18	882.2	793.26	818.48	1409.96	1529.96	846.73	907.63	1336.82	2357.34	2678.38	839.03	963.59	1050.15
YDL223C	48.43	49.88	48.16	151.2	161.75	131.09	192.52	181.61	180.08	294.04	232.78	218.35	321.26	335.22	443.99	442.54	473.22	531.76	479.1	459.69	365.51	632.31	506.03	548.01	486.19	462.85	366.1	1358.48	1221.53	1260.37	1997.19	2167.17	1238.13	1327.17	1954.77	3595.45	4085.11	1261.43	1448.7	1578.85
YDL224C	502.74	517.74	499.96	1239.97	1326.53	1075.08	1675.84	1580.8	1567.51	2398.23	1898.54	1780.89	2815.91	2938.27	3891.63	3109.67	3325.29	3736.63	4218.9	4048.02	3218.61	3536.08	2829.84	3064.65	4209.48	4007.44	3169.7	5393.33	4849.6	5003.8	4951.25	5372.64	4115.16	4411.09	6497.02	5354.23	6083.41	3928.95	4512.24	4917.62
YDL225W	141.03	145.24	140.25	284.39	304.24	246.57	433.92	409.31	405.87	658.53	521.32	489.01	648.17	676.33	895.78	973.11	1040.58	1169.3	1315.97	1262.67	1003.96	1209	967.53	1047.81	1429.17	1360.57	1076.15	2459.88	2211.89	2282.22	2617.22	2839.96	1635.77	1753.4	2582.56	2443.43	2776.2	1955.8	2246.15	2447.94
YDL226C	152.58	157.14	151.74	246.12	263.3	213.39	394.74	372.35	369.22	687.61	544.34	510.61	494.21	515.68	683	1128.95	1207.23	1356.56	1202.62	1153.91	917.48	1318.91	1055.49	1143.07	1379.42	1313.21	1038.69	2876.62	2586.62	2668.86	3839.38	4166.14	1908.66	2045.92	3013.4	4366.2	4960.82	3211.44	3688.21	4019.55
YDL227C	154.61	159.23	153.76	514.37	550.28	445.97	462.56	436.33	432.66	1211.07	958.73	899.32	651.76	680.08	900.74	1610.75	1722.43	1935.5	989.19	949.13	754.66	1749.04	1399.72	1515.86	1368.11	1302.45	1030.17	3098.53	2786.15	2874.74	3660.53	3972.07	996.43	1068.09	1573.17	3820.94	4341.3	1637.55	1880.65	2049.61
YDL229W	2840.94	2925.73	2825.23	3941.65	4216.8	3417.48	8635.78	8146	8077.53	6566.53	5198.33	4876.2	7214	7527.48	9969.85	16262.11	17389.71	19540.81	17797.48	17076.61	13577.75	17556.92	14050.37	15216.23	23773.44	22632.41	17901.2	45574.03	40979.5	42282.52	70176.02	76148.53	56472.35	60533.42	89158.58	88701.49	100781.53	105225.34	120846.89	131703.75
YDL230W	57.55	59.27	57.23	109.93	117.6	95.31	190.84	180.02	178.5	237.82	188.27	176.6	205.79	214.73	284.41	402.09	429.97	483.16	406.48	390.02	310.11	487.13	389.84	422.18	436.44	415.49	328.63	939.03	844.36	871.21	1192.35	1293.83	718.87	770.56	1134.95	1467.7	1667.58	931.61	1069.91	1166.03
YDL231C	994.73	1024.42	989.24	1254.98	1342.58	1088.09	2302.28	2171.71	2153.46	2420.2	1915.93	1797.2	2247.29	2344.94	3105.78	3033.53	3243.87	3645.14	3812.42	3658	2908.5	3184.64	2548.59	2760.07	4405.09	4193.66	3316.99	6321.53	5684.23	5864.97	6623.53	7187.24	5294.04	5674.75	8358.23	7490.18	8510.25	5763.24	6618.83	7213.47
YDL232W	9.52	9.81	9.47	30.39	32.51	26.35	18.54	17.48	17.34	27.14	21.49	20.16	10.78	11.25	14.89	80.89	86.5	97.2	36.31	34.84	27.7	58.35	46.69	50.57	42.97	40.9	32.35	127.19	114.37	118	50.68	54.99	29.63	31.76	46.78	53.3	60.55	144.66	166.14	181.06
YDL233W	55.93	57.6	55.62	118.18	126.43	102.47	213.59	201.47	199.78	265.61	210.27	197.24	361.8	377.53	500.02	377.11	403.26	453.14	506.55	486.03	386.45	447.78	358.34	388.08	570.99	543.58	429.95	746.89	671.6	692.95	930.04	1009.19	707.95	758.86	1117.71	1057.73	1201.78	613.36	704.41	767.7
YDL234C	170.21	175.29	169.27	279.88	299.42	242.67	484.89	457.39	453.55	568.7	450.21	422.31	598.39	624.39	826.98	726.86	777.26	873.4	1257.52	1206.59	959.37	864.34	691.71	749.11	1292.35	1230.33	973.13	2040.43	1834.72	1893.06	2071.72	2248.03	1660.72	1780.15	2621.95	2049.86	2329.02	1863.21	2139.82	2332.07
YDL235C	56.54	58.22	56.22	167.71	179.41	145.4	227.91	214.99	213.18	384.52	304.4	285.54	193.47	201.88	267.39	560.31	599.16	673.28	673.93	646.63	514.14	582.11	465.85	504.5	664.83	632.92	500.61	1282.71	1153.39	1190.07	828.69	899.21	718.87	770.56	1134.95	590.36	670.76	1851.64	2126.53	2317.58
YDL236W	104.56	107.68	103.98	261.13	279.35	226.4	366.51	345.73	342.82	389.04	307.98	288.9	215.03	224.37	297.17	954.08	1020.23	1146.43	724.4	695.06	552.65	732.73	586.38	635.04	949.76	904.18	715.16	2616.83	2353.02	2427.84	2933.19	3182.83	1913.34	2050.93	3020.78	3017.39	3428.32	5271.39	6053.97	6597.86
YDL237W	154.81	159.43	153.96	297.89	318.69	258.28	480.68	453.42	449.61	688.9	545.36	511.57	315.1	328.79	435.48	1308.58	1399.32	1572.41	1261.95	1210.84	962.75	1546.86	1237.92	1340.64	1532.06	1458.52	1153.63	3964.49	3564.81	3678.16	4042.08	4386.09	3001.77	3217.64	4739.2	4681.88	5319.49	6723.77	7721.97	8415.71
YDL238C	118.54	122.08	117.89	149.32	159.75	129.46	307.95	290.49	288.05	280.47	222.03	208.27	351.03	366.28	485.12	488.93	522.84	587.51	552.6	530.22	421.58	572.61	458.25	496.27	671.62	639.38	505.72	995.86	895.46	923.93	1216.2	1319.71	955.89	1024.63	1509.16	1369.31	1555.79	948.97	1089.85	1187.76
YDL239C	172.04	177.17	171.09	241.24	258.08	209.16	353.03	333.01	330.21	352.85	279.33	262.02	411.58	429.47	568.81	538.9	576.26	647.55	821.82	788.53	626.97	643.17	514.71	557.42	976.9	930.01	735.6	1537.08	1382.12	1426.07	1359.28	1474.97	977.72	1048.03	1543.63	1500.5	1704.85	1116.77	1282.57	1397.79
YDL240W	649.85	669.25	646.26	874.17	935.19	757.92	1423.08	1342.37	1331.08	1796.57	1422.24	1334.1	1423.61	1485.47	1967.45	1918.86	2051.91	2305.73	2786.92	2674.04	2126.15	2267.38	1814.53	1965.09	2711.34	2581.21	2041.62	4042.97	3635.38	3750.97	3484.66	3781.23	2510.58	2691.12	3963.7	3427.36	3894.13	3338.74	3834.41	4178.89
YDL241W	5.88	6.05	5.84	18.01	19.27	15.61	21.49	20.27	20.1	63.33	50.14	47.03	37.98	39.63	52.48	64.24	68.69	77.19	55.79	53.53	42.56	85.48	68.41	74.09	67.84	64.58	51.08	129.89	116.8	120.51	107.31	116.44	54.58	58.5	86.17	102.49	116.45	75.22	86.39	94.15
YDL243C	51.06	52.59	50.78	51.77	55.39	44.89	94.37	89.01	88.27	87.24	69.07	64.79	96.48	100.67	133.34	161.79	173.01	194.41	139.04	133.4	106.07	119.41	95.56	103.49	202.39	192.68	152.4	289.56	260.36	268.64	280.2	304.05	272.89	292.51	430.84	409.97	465.8	260.39	299.04	325.91
YDL248W	11.35	11.69	11.28	34.89	37.33	30.25	34.54	32.59	32.31	29.08	23.02	21.6	20.01	20.88	27.66	91.6	97.95	110.07	80.59	77.32	61.48	67.84	54.29	58.8	101.76	96.88	76.62	200.25	180.07	185.79	89.43	97.04	118.51	127.03	187.11	114.79	130.43	312.46	358.85	391.09
YDR001C	327.66	337.44	325.85	591.66	632.96	512.98	1135.34	1070.95	1061.95	1388.79	1099.42	1031.29	1233.21	1286.8	1704.32	2896.73	3097.58	3480.75	3983.33	3821.99	3038.9	3719.26	2976.43	3223.41	5369.55	5111.83	4043.22	10802.89	9713.8	10022.67	12734.35	13818.13	11629.73	12466.06	18361.03	13926.74	15823.39	8922.6	10247.23	11167.84
YDR002W	139.21	143.37	138.44	260.38	278.55	225.75	379.99	358.44	355.43	371.59	294.17	275.94	321.77	335.76	444.7	849.39	908.28	1020.64	819.16	785.98	624.94	881.98	705.83	764.4	944.11	898.8	710.91	2470.7	2221.62	2292.26	3812.55	4137.03	2183.11	2340.1	3446.69	4054.62	4606.81	6914.73	7941.27	8654.71
YDR003W	45.39	46.74	45.14	111.05	118.81	96.29	101.95	96.17	95.36	306.32	242.5	227.47	168.33	175.64	232.63	337.85	361.28	405.97	311.72	299.1	237.82	514.26	411.55	445.7	405.91	386.43	305.65	811.84	730	753.21	897.25	973.61	316.55	339.31	499.77	910.14	1034.09	486.06	558.21	608.36
YDR003W-A	2.84	2.92	2.82	11.63	12.44	10.08	15.59	14.7	14.58	18.74	14.84	13.92	16.94	17.67	23.41	33.31	35.62	40.03	38.97	37.39	29.73	35.28	28.23	30.58	44.1	41.98	33.2	56.83	51.1	52.72	101.35	109.98	24.95	26.74	39.39	36.9	41.92	63.65	73.1	79.67
YDR004W	112.06	115.4	111.44	197.72	211.52	171.43	316.8	298.83	296.32	467.24	369.88	346.96	309.97	323.44	428.38	540.09	577.54	648.98	587.14	563.36	447.93	576.68	461.5	499.8	650.13	618.93	489.55	990.45	890.59	918.91	1105.91	1200.03	757.85	812.35	1196.5	1299.61	1476.6	937.39	1076.56	1173.28
YDR005C	151.98	156.51	151.14	272.01	290.99	235.83	446.13	420.83	417.29	548.67	434.35	407.43	405.42	423.04	560.3	767.31	820.51	922.01	992.73	952.52	757.36	869.77	696.06	753.81	975.77	928.93	734.74	1596.62	1435.66	1481.31	1171.49	1271.19	944.97	1012.93	1491.93	1111.02	1262.33	1701.2	1953.75	2129.28
YDR006C	281.66	290.07	280.11	708.34	757.79	614.14	914.59	862.72	855.47	1894.8	1500	1407.05	1593.99	1663.25	2202.91	1803.46	1928.51	2167.07	2133.36	2046.95	1627.55	2252.45	1802.58	1952.16	2047.64	1949.36	1541.86	2627.66	2362.75	2437.88	1997.19	2167.17	1704.38	1826.95	2690.88	2693.51	3060.34	2025.23	2325.9	2534.85
YDR007W	27.96	28.8	27.81	62.66	67.03	54.32	76.25	71.93	71.32	165.44	130.97	122.85	66.72	69.61	92.2	297.41	318.03	357.37	160.29	153.8	122.29	346.01	276.9	299.88	192.21	182.99	144.74	603.47	542.63	559.88	831.67	902.45	352.42	377.76	556.39	1057.73	1201.78	607.57	697.77	760.46
YDR008C	5.67	5.84	5.64	7.13	7.63	6.18	5.48	5.17	5.12	24.56	19.44	18.24	15.91	16.6	21.99	59.48	63.61	71.47	7.97	7.65	6.08	55.63	44.52	48.22	20.35	19.38	15.32	37.89	34.07	35.15	50.68	54.99	35.87	38.44	56.62	32.8	37.26	34.72	39.87	43.45
YDR009W	20.06	20.66	19.95	39.02	41.74	33.83	68.67	64.77	64.23	80.78	63.95	59.99	65.18	68.01	90.07	118.96	127.21	142.95	115.13	110.46	87.83	120.76	96.64	104.66	137.94	131.32	103.87	276.03	248.2	256.09	277.22	300.82	201.16	215.62	317.59	278.78	316.75	254.6	292.4	318.67
YDR011W	1669.51	1719.34	1660.28	2913.28	3116.64	2525.87	5084.4	4796.04	4755.73	7418.94	5873.13	5509.18	6411.36	6689.96	8860.6	10783.91	11531.65	12958.11	15179.71	14564.87	11580.65	13056.08	10448.46	11315.44	18564.45	17673.43	13978.87	28801.4	25897.8	26721.27	27158.85	29470.28	22542.16	24163.22	35589.57	28808.72	32732.1	15403.35	17690.1	19279.37
YDR012W	285.71	294.24	284.14	649.44	694.77	563.07	1081.84	1020.49	1011.91	1228.52	972.55	912.28	1201.39	1253.6	1660.34	2494.63	2667.61	2997.59	2265.31	2173.56	1728.21	2499.41	2000.21	2166.19	2309.96	2199.09	1739.38	3915.78	3521.01	3632.97	5431.17	5893.41	3207.61	3438.28	5064.18	7018.72	7974.58	4843.2	5562.21	6061.92
YDR013W	15.81	16.28	15.72	52.53	56.19	45.54	60.66	57.22	56.74	99.52	78.79	73.9	31.3	32.67	43.26	166.55	178.1	200.13	103.61	99.42	79.05	113.98	91.21	98.78	105.15	100.11	79.18	230.02	206.83	213.41	181.83	197.31	135.66	145.42	214.19	159.89	181.66	509.2	584.8	637.33
YDR014W	74.57	76.8	74.16	143.32	153.32	124.26	175.25	165.31	163.92	263.02	208.22	195.32	169.35	176.71	234.05	212.94	227.71	255.87	400.28	384.07	305.38	293.09	234.55	254.02	377.64	359.52	284.36	522.28	469.63	484.56	321.94	349.33	302.52	324.27	477.61	209.09	237.56	659.65	757.58	825.64
YDR014W-A	0.2	0.21	0.2	0.75	0.8	0.65	2.11	1.99	1.97	1.29	1.02	0.96	2.05	2.14	2.84	5.95	6.36	7.15	2.66	2.55	2.03	4.07	3.26	3.53	1.13	1.08	0.85	8.12	7.3	7.53	2.98	3.23	12.47	13.37	19.7	8.2	9.32	5.79	6.65	7.24
YDR016C	3.85	3.96	3.83	16.13	17.26	13.99	16.43	15.5	15.37	38.13	30.18	28.31	15.91	16.6	21.99	60.67	64.88	72.9	22.14	21.24	16.89	46.13	36.92	39.98	38.44	36.6	28.95	116.36	104.63	107.96	80.48	87.33	48.34	51.82	76.32	73.79	83.84	283.53	325.63	354.88
YDR017C	231.81	238.73	230.53	579.65	620.12	502.57	713.22	672.77	667.12	1059.85	839.02	787.03	932.99	973.53	1289.41	1694.02	1811.48	2035.56	1335.45	1281.36	1018.82	1606.57	1285.7	1392.38	1587.46	1511.27	1195.34	2760.26	2481.98	2560.9	2220.76	2409.76	1178.88	1263.65	1861.21	2521.33	2864.7	1406.09	1614.84	1759.91
YDR018C	10.54	10.85	10.48	19.51	20.87	16.92	29.49	27.82	27.58	47.18	37.35	35.03	14.88	15.53	20.57	51.15	54.7	61.47	52.25	50.13	39.86	84.13	67.33	72.91	88.19	83.96	66.41	175.9	158.17	163.19	187.8	203.78	129.43	138.73	204.34	143.49	163.03	127.3	146.2	159.33
YDR019C	112.66	116.03	112.04	1164.94	1246.26	1010.02	301.21	284.13	281.74	2487.41	1969.14	1847.11	230.42	240.44	318.45	4230.29	4523.61	5083.18	690.75	662.77	526.98	4435.7	3549.78	3844.33	680.66	647.99	512.53	7612.36	6844.92	7062.57	8707.17	9448.21	1289.59	1382.33	2036.01	7641.87	8682.6	7175.11	8240.32	8980.62
YDR020C	53.7	55.3	53.4	98.3	105.16	85.23	146.6	138.29	137.13	193.23	152.97	143.49	133.94	139.76	185.11	268.85	287.5	323.06	282.5	271.06	215.52	282.23	225.87	244.61	290.58	276.64	218.81	324.74	292	301.28	369.63	401.09	227.67	244.04	359.44	348.48	395.93	451.34	518.34	564.91
YDR021W	38.3	39.44	38.09	100.92	107.97	87.5	125.12	118.02	117.03	212.62	168.32	157.89	100.07	104.42	138.3	191.53	204.81	230.14	231.14	221.77	176.33	183.18	146.6	158.76	254.4	242.19	191.56	297.67	267.66	276.18	235.49	255.53	134.11	143.75	211.73	233.68	265.51	335.61	385.43	420.06
YDR022C	18.44	18.99	18.34	46.15	49.37	40.01	46.76	44.11	43.74	87.24	69.07	64.79	50.81	53.01	70.22	103.5	110.67	124.36	102.73	98.57	78.37	169.61	135.74	147	110.81	105.49	83.44	265.2	238.47	246.05	232.51	252.3	123.19	132.05	194.49	196.79	223.59	393.47	451.89	492.49
YDR023W	502.53	517.53	499.76	857.29	917.13	743.28	1545.25	1457.61	1445.36	1697.7	1343.96	1260.68	1370.75	1430.31	1894.39	3098.96	3313.84	3723.76	3962.97	3802.45	3023.36	3697.55	2959.06	3204.59	4422.05	4209.81	3329.76	8930.25	8029.95	8285.28	10984.56	11919.43	9030.27	9679.66	14257	11438.21	12995.95	17179.76	19730.24	21502.8
YDR024W	34.25	35.27	34.06	30.01	32.11	26.02	101.11	95.37	94.57	47.82	37.86	35.51	78.01	81.4	107.81	105.88	113.22	127.22	260.36	249.81	198.63	160.11	128.14	138.77	278.14	264.79	209.44	381.57	343.1	354.01	566.37	614.57	576.96	618.46	910.91	532.96	605.55	850.6	976.88	1064.64
YDR025W	298.89	307.81	297.23	482.48	516.16	418.32	862.78	813.84	807	709.58	561.73	526.92	660.48	689.18	912.8	1371.63	1466.74	1648.17	1480.69	1420.71	1129.62	1317.55	1054.4	1141.89	1449.52	1379.95	1091.47	2652.01	2384.65	2460.48	3746.97	4065.87	3036.08	3254.41	4793.37	4439.99	5044.67	6474.96	7436.22	8104.29
YDR026C	121.99	125.63	121.31	238.99	255.67	207.21	405.69	382.68	379.47	634.62	502.39	471.26	612.24	638.85	846.13	819.65	876.48	984.9	990.08	949.98	755.33	1101.8	881.74	954.91	1014.21	965.53	763.69	1656.15	1489.19	1536.54	1857.09	2015.14	1191.35	1277.03	1880.91	2062.16	2343	1238.29	1422.12	1549.88
YDR027C	399.19	411.11	396.98	628.43	672.3	544.86	1099.54	1037.18	1028.46	1321.58	1046.22	981.38	1421.55	1483.33	1964.61	1694.02	1811.48	2035.56	2503.53	2402.13	1909.95	1967.5	1574.54	1705.2	2525.91	2404.68	1901.99	3753.41	3375.01	3482.33	3773.8	4094.98	2875.47	3082.25	4539.79	3624.15	4117.71	2465	2830.95	3085.28
YDR028C	676.39	696.58	672.66	1061.01	1135.08	919.92	1959.78	1848.64	1833.1	2795.03	2212.66	2075.54	3287.02	3429.86	4542.71	3689.01	3944.8	4432.78	5897.96	5659.06	4499.57	5547	4439.13	4807.48	6428.98	6120.42	4840.97	9374.05	8429.01	8697.03	10245.31	11117.26	8372.22	8974.29	13218.07	11024.14	12525.49	6405.52	7356.48	8017.38
YDR030C	8.51	8.76	8.46	37.89	40.54	32.85	30.33	28.61	28.37	107.28	84.93	79.66	49.27	51.41	68.09	136.81	146.29	164.39	92.99	89.22	70.94	153.33	122.71	132.89	113.07	107.64	85.14	235.43	211.7	218.43	241.45	262	87.32	93.6	137.87	250.08	284.14	202.52	232.59	253.49
YDR031W	6.48	6.68	6.45	31.52	33.72	27.32	26.12	24.64	24.43	43.94	34.79	32.63	14.88	15.53	20.57	122.53	131.03	147.24	51.36	49.28	39.19	115.34	92.3	99.96	59.93	57.05	45.12	192.14	172.77	178.26	122.22	132.62	96.68	103.63	152.64	159.89	181.66	613.36	704.41	767.7
YDR032C	103.34	106.43	102.77	224.36	240.02	194.52	300.79	283.73	281.35	398.74	315.66	296.09	260.19	271.5	359.59	791.1	845.95	950.6	550.83	528.52	420.23	910.48	728.63	789.09	682.92	650.15	514.24	2514	2260.55	2332.43	4018.23	4360.22	2173.75	2330.07	3431.92	5235.34	5948.33	8523.34	9788.7	10668.11
YDR033W	1972.65	2031.53	1961.74	5213.51	5577.45	4520.21	6687.79	6308.49	6255.46	7632.2	6041.96	5667.55	5940.24	6198.37	8209.51	16865.25	18034.67	20265.55	19392.41	18606.94	14794.53	15415.73	12336.83	13360.5	21188.73	20171.76	15954.94	40489.2	36407.3	37564.94	41461.14	44989.8	31402.46	33660.69	49578.23	43760.39	49720	44566.71	51183	55781.26
YDR034C	529.69	545.5	526.76	779.63	834.05	675.95	1238.56	1168.31	1158.49	1649.23	1305.59	1224.69	1303.52	1360.16	1801.48	1534.61	1641.02	1844.01	2262.65	2171.01	1726.19	1876.59	1501.79	1626.4	2490.86	2371.31	1875.6	3263.6	2934.58	3027.89	2483.08	2694.41	1924.25	2062.63	3038.01	2697.61	3065	2679.09	3076.83	3353.25
YDR034C-D	6.28	6.47	6.25	15.76	16.86	13.66	22.33	21.06	20.88	17.45	13.81	12.96	23.61	24.63	32.63	24.98	26.71	30.02	36.31	34.84	27.7	44.78	35.83	38.81	48.62	46.29	36.61	73.07	65.7	67.79	44.71	48.52	32.75	35.1	51.7	32.8	37.26	63.65	73.1	79.67
YDR035W	166.36	171.33	165.44	343.29	367.25	297.64	515.64	486.4	482.31	844.65	668.66	627.22	580.42	605.65	802.16	1431.11	1530.35	1719.65	1529.39	1467.45	1166.78	2172.4	1738.51	1882.77	1682.44	1601.69	1266.86	3937.43	3540.48	3653.05	5386.46	5844.89	2672.75	2864.95	4219.74	6465.25	7345.74	3795.87	4359.39	4751.04
YDR036C	136.17	140.23	135.42	298.27	319.09	258.6	524.91	495.14	490.98	632.68	500.85	469.82	765.18	798.43	1057.48	917.2	980.79	1102.12	1666.66	1599.15	1271.5	1242.92	994.68	1077.21	1698.26	1616.75	1278.78	2459.88	2211.89	2282.22	2748.38	2982.28	2510.58	2691.12	3963.7	3173.18	3605.33	2164.11	2485.39	2708.67
YDR037W	1109.43	1142.54	1103.29	1493.97	1598.26	1295.3	3246.37	3062.25	3036.51	2916.52	2308.84	2165.76	3705.79	3866.82	5121.46	5205.78	5566.74	6255.35	8244.74	7910.79	6289.94	6329.93	5065.69	5486.03	9658.17	9194.62	7272.52	17324.68	15578.1	16073.44	21358.05	23175.78	20507.19	21981.91	32376.76	25414.15	28875.24	24574.76	28223.08	30758.64
YDR038C	43.36	44.66	43.12	70.91	75.86	61.48	162.61	153.39	152.1	157.04	124.32	116.61	293.55	306.3	405.69	304.54	325.66	365.94	406.48	390.02	310.11	401.64	321.42	348.1	533.68	508.06	401.85	614.29	552.36	569.93	846.57	918.62	764.09	819.04	1206.34	906.04	1029.43	671.22	770.87	840.12
YDR040C	32.83	33.81	32.65	67.16	71.85	58.23	127.65	120.41	119.4	103.4	81.86	76.78	79.03	82.47	109.22	268.85	287.5	323.06	241.76	231.97	184.44	206.25	165.06	178.75	297.37	283.09	223.91	619.71	557.23	574.95	697.53	756.89	424.15	454.65	669.64	709.25	805.84	619.14	711.06	774.94
YDR041W	54.1	55.72	53.8	140.69	150.51	121.98	152.5	143.85	142.64	214.55	169.85	159.32	113.93	118.88	157.45	390.2	417.25	468.87	228.48	219.23	174.31	458.63	367.03	397.49	309.8	294.93	233.28	630.53	566.96	584.99	694.55	753.66	368.01	394.47	581.01	647.76	735.97	1024.19	1176.24	1281.91
YDR042C	2.63	2.71	2.62	7.88	8.43	6.83	7.58	7.15	7.09	20.68	16.37	15.36	7.18	7.5	9.93	15.47	16.54	18.58	30.11	28.89	22.97	21.71	17.37	18.82	22.61	21.53	17.03	37.89	34.07	35.15	53.66	58.22	32.75	35.1	51.7	32.8	37.26	92.58	106.33	115.88
YDR043C	62.61	64.48	62.27	168.46	180.22	146.05	154.19	145.44	144.22	493.73	390.86	366.64	226.32	236.15	312.78	362.83	387.99	435.99	410.02	393.42	312.81	445.06	356.17	385.73	314.33	299.24	236.68	725.24	652.13	672.86	778.01	844.23	358.65	384.45	566.24	1037.23	1178.49	758.02	870.55	948.76
YDR044W	178.93	184.27	177.94	329.78	352.8	285.93	641.19	604.82	599.74	676.62	535.64	502.45	677.93	707.39	936.91	1454.91	1555.79	1748.24	1718.02	1648.44	1310.69	1671.7	1337.82	1448.83	2094	1993.5	1576.76	4034.85	3628.08	3743.44	4635.28	5029.77	3380.7	3623.81	5337.45	4800.77	5454.57	5618.58	6452.7	7032.41
YDR045C	18.64	19.2	18.54	42.77	45.76	37.08	42.55	40.14	39.8	95.64	75.72	71.02	27.2	28.38	37.59	133.24	142.48	160.1	108.04	103.66	82.42	103.12	82.53	89.38	128.9	122.71	97.06	243.55	219	225.96	187.8	203.78	81.09	86.92	128.02	204.99	232.9	584.42	671.19	731.49
YDR046C	854.71	880.22	849.99	1631.66	1745.56	1414.68	2664.58	2513.46	2492.33	3616.41	2862.9	2685.49	2559.31	2670.52	3537	5214.11	5575.65	6265.35	5242.63	5030.28	3999.62	4682.66	3747.42	4058.37	6231.12	5932.05	4691.98	8938.37	8037.25	8292.81	9965.1	10813.21	6452.65	6916.67	10187.44	11192.23	12716.47	8043.07	9237.13	10066.99
YDR047W	28.98	29.84	28.82	88.92	95.12	77.09	72.46	68.35	67.78	168.02	133.02	124.77	70.31	73.36	97.17	375.92	401.99	451.71	145.23	139.35	110.8	274.09	219.35	237.55	204.65	194.83	154.1	462.75	416.1	429.33	620.02	672.79	185.56	198.91	292.97	733.85	833.79	509.2	584.8	637.33
YDR049W	135.97	140.03	135.22	258.87	276.95	224.45	381.68	360.03	357	605.54	479.37	449.66	558.36	582.62	771.66	793.48	848.5	953.45	873.18	837.81	666.15	982.39	786.19	851.42	1025.52	976.3	772.21	1466.73	1318.86	1360.79	1576.89	1711.09	757.85	812.35	1196.5	1607.09	1825.95	960.54	1103.14	1202.24
YDR050C	1504.77	1549.68	1496.45	2221.07	2376.11	1925.71	3883.34	3663.1	3632.31	3001.83	2376.37	2229.11	2026.1	2114.14	2800.1	8301.17	8876.77	9974.82	7280.34	6985.46	5554.2	5465.59	4373.98	4736.92	8841.83	8417.46	6657.82	27518.69	24744.41	25531.2	42164.63	45753.16	27733.28	29727.65	43785.32	56289.13	63955	95886.12	110121.19	120014.45
YDR051C	65.25	67.2	64.89	171.46	183.43	148.66	194.21	183.19	181.65	431.69	341.75	320.57	307.4	320.76	424.84	571.02	610.61	686.14	561.46	538.72	428.34	785.64	628.73	680.9	739.46	703.97	556.81	1280	1150.96	1187.56	1278.8	1387.64	600.35	643.53	947.84	1480	1681.56	1029.98	1182.88	1289.15
YDR052C	267.48	275.46	266	489.99	524.19	424.83	727.97	686.68	680.91	1028.18	813.95	763.51	1363.56	1422.81	1884.46	1057.57	1130.9	1270.8	1546.22	1483.59	1179.62	1681.2	1345.42	1457.06	1564.85	1489.74	1178.32	2297.51	2065.89	2131.58	2125.37	2306.26	1420.58	1522.74	2242.81	2000.66	2273.13	1128.34	1295.86	1412.28
YDR054C	150.76	155.26	149.93	365.8	391.34	317.16	470.15	443.48	439.75	793.59	628.24	589.31	703.59	734.17	972.37	1098.02	1174.16	1319.4	1367.33	1311.95	1043.14	1411.17	1129.33	1223.04	1428.03	1359.49	1075.3	2359.75	2121.85	2189.32	2301.24	2497.1	1415.9	1517.72	2235.43	2463.93	2799.49	1637.55	1880.65	2049.61
YDR055W	535.77	551.76	532.8	1634.29	1748.37	1416.96	1906.28	1798.17	1783.05	3024.44	2394.27	2245.9	2726.61	2845.09	3768.22	4960.72	5304.69	5960.88	6102.52	5855.35	4655.63	5731.54	4586.81	4967.41	6285.39	5983.72	4732.84	10589.11	9521.57	9824.33	10257.23	11130.2	7112.26	7623.72	11228.84	10548.57	11985.16	7030.45	8074.18	8799.56
YDR056C	69.71	71.79	69.32	190.97	204.3	165.57	240.55	226.91	225	330.88	261.94	245.71	190.4	198.67	263.13	709.01	758.18	851.96	658.87	632.18	502.65	843.99	675.43	731.47	705.54	671.67	531.26	1696.75	1525.69	1574.2	1734.88	1882.53	1104.03	1183.42	1743.04	1906.37	2165.99	3136.22	3601.82	3925.4
YDR057W	90.78	93.49	90.28	230.36	246.44	199.73	258.24	243.6	241.55	459.48	363.75	341.2	340.76	355.57	470.94	753.03	805.24	904.85	752.74	722.25	574.27	841.28	673.25	729.12	893.23	850.36	672.59	1420.72	1277.49	1318.11	1341.4	1455.56	678.32	727.1	1070.94	1422.6	1616.34	1197.78	1375.6	1499.18
YDR058C	9.52	9.81	9.47	40.14	42.95	34.81	35.81	33.78	33.49	65.27	51.67	48.47	22.07	23.03	30.5	102.31	109.4	122.93	77.93	74.77	59.45	92.27	73.84	79.97	74.62	71.04	56.19	181.31	163.03	168.22	178.85	194.07	76.41	81.9	120.63	213.19	242.22	202.52	232.59	253.49
YDR059C	20.06	20.66	19.95	58.9	63.02	51.07	69.09	65.17	64.62	116.97	92.6	86.86	59.53	62.12	82.27	202.24	216.26	243.01	174.46	167.39	133.1	218.46	174.83	189.34	183.17	174.38	137.92	313.91	282.26	291.24	485.88	527.24	254.18	272.45	401.29	516.56	586.91	561.28	644.61	702.52
YDR060W	728.88	750.63	724.85	1315.38	1407.21	1140.46	2131.25	2010.37	1993.47	3185.36	2521.66	2365.4	3464.59	3615.14	4788.11	4287.39	4584.68	5151.8	5897.07	5658.21	4498.89	5779.03	4624.82	5008.57	6846.2	6517.61	5155.13	9436.29	8484.98	8754.77	9571.62	10386.24	7068.59	7576.92	11159.9	11573.5	13149.67	6428.67	7383.06	8046.35
YDR061W	120.16	123.75	119.5	219.11	234.4	189.97	319.75	301.62	299.08	442.03	349.93	328.25	417.74	435.89	577.33	691.17	739.09	830.52	748.31	718	570.89	804.64	643.93	697.37	838.96	798.69	631.73	1569.56	1411.32	1456.2	1883.92	2044.26	954.33	1022.96	1506.7	2000.66	2273.13	1157.28	1329.08	1448.49
YDR062W	716.31	737.69	712.35	1243.72	1330.54	1078.33	2223.5	2097.4	2079.77	2990.84	2367.67	2220.95	2849.78	2973.61	3938.44	4612.16	4931.96	5542.04	6624.13	6355.83	5053.57	5215.92	4174.17	4520.53	8705.02	8287.21	6554.81	13124.76	11801.59	12176.84	15876.2	17227.38	14046.75	15056.88	22177.01	17608.29	20006.32	11775.29	13523.42	14738.36
YDR063W	38.91	40.07	38.69	115.56	123.62	100.19	139.44	131.53	130.43	263.02	208.22	195.32	183.72	191.71	253.91	409.23	437.6	491.74	428.62	411.26	327	502.05	401.78	435.12	487.32	463.93	366.95	1041.86	936.83	966.62	1251.97	1358.52	737.58	790.62	1164.49	1406.2	1597.71	1388.73	1594.9	1738.19
YDR064W	1053.7	1085.15	1047.88	1713.07	1832.66	1485.27	2685.23	2532.93	2511.64	2328.43	1843.28	1729.06	1305.57	1362.3	1804.32	5246.23	5609.99	6303.95	3955	3794.8	3017.28	3549.65	2840.7	3076.41	3796.79	3614.56	2858.95	10756.89	9672.44	9979.99	12290.19	13336.18	7926.24	8496.24	12513.96	14767.18	16778.29	41175.89	47288.78	51537.19
YDR065W	67.27	69.28	66.9	120.06	128.44	104.09	135.65	127.96	126.88	223.6	177.01	166.04	110.85	115.67	153.2	234.36	250.61	281.6	273.64	262.56	208.76	218.46	174.83	189.34	314.33	299.24	236.68	397.8	357.7	369.07	250.39	271.7	212.07	227.32	334.82	225.48	256.19	607.57	697.77	760.46
YDR066C	8.92	9.18	8.87	22.14	23.68	19.19	30.75	29.01	28.77	60.75	48.09	45.11	19.5	20.35	26.95	70.19	75.05	84.34	54.02	51.83	41.21	55.63	44.52	48.22	94.98	90.42	71.52	175.9	158.17	163.19	92.41	100.27	51.46	55.16	81.24	151.69	172.35	225.67	259.17	282.46
YDR067C	21.28	21.91	21.16	74.66	79.87	64.73	47.6	44.9	44.53	136.36	107.95	101.26	25.15	26.24	34.75	118.96	127.21	142.95	165.6	158.9	126.34	92.27	73.84	79.97	188.82	179.76	142.18	278.73	250.63	258.6	53.66	58.22	45.22	48.47	71.4	61.5	69.87	497.63	571.51	622.85
YDR068W	65.45	67.4	65.09	132.44	141.68	114.83	161.35	152.2	150.92	443.97	351.47	329.69	313.56	327.19	433.35	431.83	461.77	518.9	541.09	519.17	412.8	716.44	573.35	620.93	629.78	599.56	474.22	949.85	854.09	881.25	971.77	1054.47	658.05	705.37	1038.93	1119.22	1271.65	908.46	1043.33	1137.06
YDR069C	250.46	257.93	249.07	470.48	503.32	407.91	653.82	616.74	611.56	994.58	787.35	738.56	924.27	964.43	1277.35	1002.85	1072.39	1205.04	1609.98	1544.77	1228.26	1229.35	983.82	1065.45	1722.01	1639.36	1296.66	2183.85	1963.69	2026.13	1424.86	1546.13	1370.68	1469.25	2164.03	1570.19	1784.03	1325.08	1521.8	1658.52
YDR070C	3.85	3.96	3.83	22.89	24.48	19.84	16.85	15.9	15.76	47.18	37.35	35.03	16.42	17.14	22.7	83.27	89.05	100.06	56.68	54.38	43.24	103.12	82.53	89.38	38.44	36.6	28.95	354.5	318.76	328.9	438.19	475.48	162.17	173.84	256.04	668.25	759.26	896.89	1030.04	1122.58
YDR071C	134.75	138.77	134.01	256.25	274.14	222.17	337.02	317.91	315.24	555.13	439.46	412.23	269.94	281.67	373.06	827.98	885.39	994.91	960.85	921.93	733.04	1054.31	843.74	913.75	1013.08	964.46	762.84	1972.77	1773.89	1830.29	1606.7	1743.44	1233.46	1322.16	1947.38	1250.41	1420.7	4200.91	4824.57	5258.01
YDR072C	479.03	493.33	476.38	987.1	1056.01	855.83	1453.41	1370.98	1359.46	1760.38	1393.59	1307.23	1567.81	1635.94	2166.74	2512.48	2686.69	3019.03	3142.03	3014.77	2397.07	2795.21	2236.94	2422.55	3653.19	3477.85	2750.82	5079.42	4567.34	4712.56	5365.59	5822.25	3715.96	3983.19	5866.77	5608.41	6372.21	4391.86	5043.87	5497.01
YDR073W	87.34	89.94	86.85	148.57	158.94	128.81	248.55	234.46	232.49	262.38	207.71	194.84	335.12	349.68	463.14	383.06	409.62	460.29	587.14	563.36	447.93	599.75	479.96	519.79	610.56	581.26	459.75	893.02	802.99	828.53	1040.33	1128.87	779.68	835.75	1230.96	1176.62	1336.86	983.68	1129.72	1231.21
YDR074W	627.96	646.71	624.49	1276.36	1365.46	1106.63	2405.92	2269.47	2250.39	2979.21	2358.46	2212.31	3824.34	3990.52	5285.29	5372.32	5744.84	6455.47	9222.42	8848.87	7035.81	9077.65	7264.62	7867.42	11797.4	11231.17	8883.34	21960.29	19746.37	20374.25	22920.03	24870.7	19666.69	21080.97	31049.79	24303.13	27612.91	11734.78	13476.9	14687.67
YDR075W	89.97	92.66	89.47	195.84	209.52	169.8	300.79	283.73	281.35	522.17	413.37	387.75	288.93	301.48	399.3	488.93	522.84	587.51	572.08	548.91	436.44	496.63	397.44	430.41	629.78	599.56	474.22	771.25	693.5	715.55	724.36	786	483.4	518.17	763.2	783.05	889.69	781.16	897.13	977.73
YDR076W	48.83	50.29	48.57	97.55	104.36	84.58	128.07	120.81	119.79	258.5	204.64	191.96	155.5	162.26	214.9	171.31	183.18	205.84	263.9	253.21	201.33	248.31	198.72	215.21	295.1	280.94	222.21	430.28	386.9	399.2	369.63	401.09	251.06	269.11	396.37	467.37	531.02	300.89	345.56	376.61
YDR077W	597.57	615.41	594.27	2944.42	3149.96	2552.87	1996.44	1883.21	1867.38	8180.86	6476.3	6074.98	8135.7	8489.23	11243.66	13139.36	14050.43	15788.46	9230.39	8856.52	7041.89	19362.95	15495.69	16781.48	11312.34	10769.4	8518.1	16439.77	14782.4	15252.44	17166.92	18627.96	15256.81	16353.97	24087.47	32678.85	37129.3	13621.14	15643.31	17048.7
YDR078C	8.31	8.56	8.26	27.39	29.3	23.75	20.64	19.47	19.31	32.96	26.09	24.47	10.78	11.25	14.89	42.83	45.8	51.46	45.16	43.34	34.46	35.28	28.23	30.58	44.1	41.98	33.2	102.83	92.47	95.41	44.71	48.52	40.54	43.46	64.01	28.7	32.61	179.38	206.01	224.52
YDR079C-A	1.42	1.46	1.41	6.38	6.82	5.53	6.32	5.96	5.91	11.63	9.21	8.64	2.05	2.14	2.84	15.47	16.54	18.58	11.51	11.05	8.78	27.14	21.72	23.52	16.96	16.15	12.77	43.3	38.93	40.17	71.54	77.63	20.27	21.73	32.01	81.99	93.16	202.52	232.59	253.49
YDR079W	13.17	13.56	13.1	40.89	43.75	35.46	30.75	29.01	28.77	61.39	48.6	45.59	37.46	39.09	51.77	133.24	142.48	160.1	91.21	87.52	69.59	111.27	89.04	96.43	104.02	99.03	78.33	240.85	216.57	223.45	146.06	158.49	109.16	117.01	172.33	172.19	195.64	410.83	471.82	514.21
YDR080W	228.17	234.98	226.91	387.56	414.62	336.02	597.79	563.89	559.15	933.18	738.75	692.97	668.18	697.22	923.44	985.01	1053.3	1183.6	1687.03	1618.7	1287.04	1309.41	1047.89	1134.84	1794.37	1708.25	1351.15	2427.4	2182.69	2252.09	1830.26	1986.03	1660.72	1780.15	2621.95	1869.47	2124.07	2088.88	2399	2614.52
YDR081C	372.85	383.98	370.79	576.65	616.91	499.97	1024.55	966.44	958.32	1309.3	1036.49	972.27	1572.95	1641.3	2173.84	1488.21	1591.41	1788.26	2239.63	2148.92	1708.62	1658.13	1326.96	1437.07	2193.5	2088.22	1651.69	2917.21	2623.12	2706.52	2292.3	2487.39	2156.6	2311.69	3404.84	2107.25	2394.24	1897.93	2179.7	2375.52
YDR082W	56.54	58.22	56.22	117.06	125.23	101.49	142.81	134.71	133.58	288.87	228.68	214.51	156.01	162.79	215.61	324.77	347.29	390.24	258.59	248.12	197.28	378.57	302.96	328.1	325.63	310	245.2	560.17	503.7	519.71	524.64	569.29	205.84	220.64	324.97	356.68	405.25	520.77	598.09	651.82
YDR083W	115.3	118.74	114.66	247.62	264.9	214.69	356.82	336.59	333.76	643.02	509.04	477.49	463.93	484.09	641.16	680.46	727.65	817.65	986.53	946.58	752.63	997.32	798.13	864.36	962.2	916.02	724.53	1485.67	1335.89	1378.37	1317.55	1429.69	1013.59	1086.48	1600.25	1496.4	1700.19	1782.21	2046.79	2230.67
YDR084C	59.98	61.77	59.65	154.57	165.36	134.02	181.99	171.67	170.23	381.29	301.84	283.14	170.89	178.32	236.18	540.09	577.54	648.98	621.68	596.5	474.28	659.45	527.74	571.53	669.36	637.23	504.02	1547.91	1391.86	1436.11	1085.04	1177.39	943.41	1011.26	1489.46	934.74	1062.03	1897.93	2179.7	2375.52
YDR085C	73.35	75.54	72.95	136.94	146.5	118.73	226.23	213.4	211.6	282.41	223.57	209.71	307.4	320.76	424.84	403.28	431.24	484.59	729.72	700.16	556.7	682.52	546.2	591.53	768.85	731.95	578.94	1298.95	1167.99	1205.13	1260.91	1368.23	1035.42	1109.88	1634.72	1275.01	1448.65	1024.19	1176.24	1281.91
YDR086C	115.91	119.37	115.27	217.23	232.39	188.34	267.09	251.94	249.82	540.91	428.21	401.67	265.84	277.39	367.39	631.69	675.49	759.05	763.37	732.45	582.38	957.97	766.64	830.25	670.49	638.31	504.87	1496.49	1345.62	1388.41	1818.34	1973.09	1143.01	1225.21	1804.59	2336.84	2655.09	3587.56	4120.16	4490.31
YDR087C	86.53	89.11	86.05	190.97	204.3	165.57	236.76	223.33	221.45	385.16	304.91	286.02	278.67	290.77	385.12	643.58	688.21	773.34	513.64	492.83	391.85	533.26	426.76	462.17	644.48	613.55	485.29	1001.27	900.33	928.96	953.88	1035.07	597.24	640.18	942.92	959.33	1089.98	1643.33	1887.3	2056.85
YDR088C	49.44	50.92	49.17	109.18	116.8	94.66	135.65	127.96	126.88	232.65	184.17	172.76	196.55	205.1	271.64	248.63	265.87	298.76	308.18	295.7	235.11	316.16	253.01	274.01	296.24	282.02	223.06	492.52	442.86	456.95	515.69	559.58	230.79	247.38	364.36	385.37	437.86	370.33	425.31	463.52
YDR089W	320.77	330.35	319	957.84	1024.7	830.46	781.05	736.75	730.56	2000.79	1583.9	1485.75	789.81	824.13	1091.53	2237.68	2392.83	2688.83	1967.76	1888.05	1501.21	2602.53	2082.74	2255.56	2217.24	2110.82	1669.56	5057.77	4547.87	4692.48	3726.11	4043.23	1900.86	2037.56	3001.09	3443.76	3912.76	3888.45	4465.72	4866.92
YDR090C	100.51	103.51	99.95	219.11	234.4	189.97	307.53	290.09	287.65	336.7	266.54	250.02	271.48	283.28	375.19	679.27	726.37	816.23	584.48	560.81	445.9	516.98	413.73	448.05	591.34	562.96	445.27	1079.75	970.89	1001.77	1165.53	1264.72	698.59	748.83	1102.94	1254.51	1425.36	1307.72	1501.86	1636.79
YDR091C	518.74	534.23	515.88	1147.68	1227.79	995.06	1614.76	1523.18	1510.37	2778.87	2199.87	2063.54	1396.92	1457.62	1930.56	3963.81	4238.66	4762.98	4997.32	4794.91	3812.47	4403.14	3523.72	3816.11	6190.41	5893.3	4661.33	8835.53	7944.78	8197.4	6969.31	7562.45	5022.71	5383.91	7929.86	7387.69	8393.8	6966.8	8001.08	8719.9
YDR092W	42.55	43.82	42.32	100.17	107.17	86.85	128.49	121.2	120.18	347.68	275.24	258.18	182.18	190.1	251.78	460.38	492.31	553.2	386.11	370.47	294.57	967.47	774.24	838.49	436.44	415.49	328.63	1001.27	900.33	928.96	1272.84	1381.17	681.44	730.45	1075.86	1783.38	2026.25	1342.44	1541.74	1680.25
YDR093W	982.17	1011.49	976.74	1507.48	1612.71	1307.01	2425.72	2288.14	2268.91	4101.09	3246.59	3045.41	3239.81	3380.59	4477.46	5802.97	6205.34	6972.94	7468.09	7165.6	5697.43	7145.43	5718.31	6192.8	9367.59	8917.99	7053.72	16585.9	14913.8	15388.02	15843.41	17191.8	8932.03	9574.36	14101.9	18965.29	21548.13	8401.83	9649.14	10516.02
YDR096W	197.57	203.47	196.48	577.03	617.31	500.29	796.22	751.06	744.75	1427.56	1130.12	1060.09	1681.74	1754.82	2324.2	1494.16	1597.77	1795.41	2863.96	2747.96	2184.93	2169.68	1736.34	1880.42	2627.67	2501.56	1978.62	3531.51	3175.48	3276.45	2462.21	2671.76	2465.35	2642.64	3892.3	3296.17	3745.07	1730.13	1986.98	2165.49
YDR097C	293.42	302.17	291.79	646.06	691.16	560.15	787.37	742.71	736.47	1622.73	1284.62	1205.01	1375.37	1435.13	1900.78	2275.74	2433.54	2734.57	2444.2	2345.2	1864.69	3129.01	2504.07	2711.85	3144.39	2993.47	2367.7	5977.85	5375.2	5546.11	6057.16	6572.67	3397.85	3642.2	5364.53	7014.62	7969.92	3691.71	4239.78	4620.68
YDR098C	103.95	107.05	103.38	257.37	275.34	223.15	302.9	285.72	283.32	788.42	624.15	585.47	212.98	222.23	294.34	806.56	862.49	969.18	738.57	708.66	563.46	1152.01	921.92	998.42	900.01	856.82	677.7	2397.64	2155.92	2224.47	2578.47	2797.91	1456.45	1561.18	2299.44	2914.9	3311.87	4681.18	5376.14	5859.13
YDR098C-B	0.61	0.63	0.6	4.13	4.42	3.58	3.79	3.58	3.55	2.58	2.05	1.92	7.7	8.03	10.64	15.47	16.54	18.58	12.4	11.9	9.46	16.28	13.03	14.11	14.7	13.99	11.07	5.41	4.87	5.02	8.94	9.7	14.03	15.04	22.16	20.5	23.29	5.79	6.65	7.24
YDR099W	302.53	311.56	300.86	562.77	602.06	487.93	920.49	868.29	860.99	1023.01	809.86	759.67	1155.2	1205.4	1596.51	1798.71	1923.43	2161.35	2972.89	2852.47	2268.03	2214.46	1772.18	1919.23	3213.36	3059.13	2419.63	5688.3	5114.83	5277.47	6704.01	7274.57	5906.87	6331.65	9325.77	8133.84	9241.57	6469.17	7429.58	8097.05
YDR100W	55.12	56.76	54.81	120.81	129.24	104.74	201.79	190.35	188.75	436.22	345.33	323.93	139.08	145.12	192.21	386.63	413.43	464.58	671.27	644.08	512.11	534.62	427.84	463.34	656.92	625.39	494.65	1461.31	1313.99	1355.77	1618.62	1756.38	1054.13	1129.93	1664.26	1295.51	1471.94	2898.98	3329.35	3628.46
YDR101C	505.78	520.87	502.98	896.31	958.87	777.11	1718.39	1620.93	1607.31	2086.09	1651.43	1549.1	1409.75	1471.01	1948.3	2882.45	3082.32	3463.6	3880.61	3723.43	2960.53	3146.65	2518.19	2727.14	4109.98	3912.72	3094.78	5363.56	4822.84	4976.19	4340.17	4709.55	4250.82	4556.51	6711.21	3804.54	4322.67	6567.54	7542.55	8220.17
YDR102C	4.86	5.01	4.84	12.38	13.25	10.73	12.22	11.52	11.43	30.37	24.05	22.56	5.65	5.89	7.8	3.57	3.82	4.29	20.37	19.54	15.54	17.64	14.12	15.29	57.66	54.9	43.42	48.71	43.8	45.19	8.94	9.7	7.8	8.36	12.31	8.2	9.32	28.93	33.23	36.21
YDR103W	423.3	435.94	420.96	717.72	767.82	622.28	1280.26	1207.65	1197.5	1167.13	923.94	866.69	1367.67	1427.1	1890.14	1490.59	1593.95	1791.12	2507.96	2406.38	1913.33	1537.37	1230.32	1332.4	2516.87	2396.07	1895.18	3250.07	2922.41	3015.34	2548.66	2765.57	2376.47	2547.37	3751.97	2340.94	2659.75	1845.86	2119.89	2310.34
YDR104C	190.07	195.74	189.02	318.53	340.76	276.17	476.47	449.44	445.66	537.68	425.65	399.27	560.41	584.76	774.5	788.72	843.41	947.74	914.8	877.75	697.91	765.29	612.44	663.26	860.44	819.14	647.9	1688.63	1518.39	1566.67	1672.28	1814.6	1127.42	1208.5	1779.97	1615.29	1835.27	1400.3	1608.19	1752.67
YDR105C	209.52	215.78	208.37	426.58	456.36	369.85	741.45	699.4	693.52	1135.46	898.88	843.17	826.25	862.15	1141.88	1589.33	1699.54	1909.77	1664	1596.6	1269.47	1932.22	1546.31	1674.62	2156.19	2052.7	1623.59	3926.6	3530.74	3643.01	4888.65	5304.71	2766.31	2965.24	4367.45	4977.06	5654.87	4270.35	4904.32	5344.92
YDR106W	10.94	11.27	10.88	12.76	13.65	11.06	24.01	22.65	22.46	42.01	33.25	31.19	21.04	21.96	29.08	57.1	61.06	68.61	54.02	51.83	41.21	48.85	39.09	42.34	54.27	51.67	40.87	92.01	82.73	85.36	77.5	84.1	62.37	66.86	98.48	86.09	97.82	167.81	192.72	210.03
YDR107C	198.99	204.93	197.89	411.57	440.3	356.84	581.36	548.39	543.78	931.89	737.72	692.01	532.7	555.85	736.2	1498.92	1602.86	1801.13	1517	1455.55	1157.32	1643.2	1315.02	1424.13	2030.68	1933.22	1529.09	4554.43	4095.27	4225.49	5061.54	5492.32	3229.44	3461.68	5098.64	5284.54	6004.22	5103.59	5861.26	6387.83
YDR108W	130.29	134.18	129.57	229.24	245.24	198.75	360.19	339.76	336.91	421.35	333.56	312.89	412.1	430	569.52	554.36	592.8	666.13	715.55	686.57	545.89	712.37	570.09	617.4	890.97	848.2	670.89	1252.94	1126.63	1162.45	1073.12	1164.45	717.31	768.89	1132.49	1291.41	1467.29	873.74	1003.46	1093.61
YDR109C	131.92	135.85	131.19	213.48	228.38	185.09	356.4	336.19	333.36	461.42	365.28	342.64	340.25	355.03	470.23	724.48	774.71	870.55	611.05	586.3	466.17	629.6	503.85	545.66	651.27	620.01	490.4	1179.88	1060.93	1094.66	1290.72	1400.57	770.33	825.72	1216.19	1369.31	1555.79	682.79	784.16	854.61
YDR110W	159.07	163.82	158.19	326.41	349.19	283	484.89	457.39	453.55	743.83	588.85	552.36	464.44	484.62	641.87	866.04	926.09	1040.65	839.53	805.52	640.48	738.15	590.73	639.74	921.5	877.27	693.88	1369.3	1231.26	1270.41	1317.55	1429.69	737.58	790.62	1164.49	1152.02	1308.91	1770.63	2033.5	2216.19
YDR111C	340.43	350.59	338.54	558.64	597.64	484.35	988.32	932.27	924.43	1288.62	1020.12	956.91	959.68	1001.38	1326.29	1772.53	1895.44	2129.91	1881.86	1805.63	1435.67	1865.74	1493.1	1617	2273.77	2164.64	1712.13	3645.16	3277.68	3381.9	3803.61	4127.33	2646.24	2836.54	4177.89	4124.32	4686	3113.07	3575.23	3896.43
YDR113C	63.63	65.53	63.28	160.95	172.19	139.55	216.54	204.26	202.54	337.99	267.57	250.98	241.2	251.68	333.35	441.35	471.95	530.33	454.3	435.9	346.59	569.9	456.07	493.92	452.27	430.56	340.55	852.43	766.5	790.87	837.63	908.92	444.42	476.38	701.65	828.14	940.93	705.94	810.74	883.58
YDR115W	25.53	26.29	25.39	69.03	73.85	59.85	80.46	75.9	75.26	113.74	90.04	84.46	57.48	59.98	79.44	255.77	273.5	307.34	123.98	118.96	94.59	176.4	141.17	152.88	162.82	155	122.6	570.99	513.43	529.76	596.18	646.92	286.92	307.56	452.99	705.15	801.18	1319.29	1515.15	1651.28
YDR116C	62.01	63.86	61.66	134.31	143.69	116.45	193.37	182.4	180.87	308.26	244.03	228.91	220.67	230.26	304.98	441.35	471.95	530.33	493.27	473.29	376.32	493.91	395.26	428.06	437.57	416.57	329.49	928.2	834.63	861.17	1138.7	1235.61	537.98	576.67	849.36	1131.52	1285.62	578.64	664.54	724.24
YDR117C	115.1	118.53	114.46	249.5	266.91	216.32	415.38	391.82	388.53	648.83	513.64	481.81	493.69	515.15	682.29	800.61	856.13	962.03	1239.81	1189.59	945.86	1207.64	966.44	1046.64	1536.58	1462.83	1157.03	2411.17	2168.09	2237.02	1749.78	1898.7	1378.48	1477.61	2176.34	1492.3	1695.53	1735.91	1993.62	2172.73
YDR118W	83.08	85.56	82.62	165.45	177	143.45	208.95	197.1	195.45	321.83	254.78	238.99	171.41	178.86	236.89	371.16	396.9	445.99	414.45	397.66	316.19	359.58	287.76	311.64	514.45	489.76	387.38	752.31	676.46	697.97	560.41	608.1	403.88	432.92	637.64	409.97	465.8	995.26	1143.01	1245.7
YDR118W-A	0.41	0.42	0.4	1.88	2.01	1.63	2.53	2.38	2.36	1.94	1.53	1.44	2.57	2.68	3.55	4.76	5.09	5.72	8.86	8.5	6.76	4.07	3.26	3.53	2.26	2.15	1.7	5.41	4.87	5.02	5.96	6.47	6.24	6.69	9.85	4.1	4.66	5.79	6.65	7.24
YDR119W	432.22	445.12	429.83	1046.75	1119.82	907.56	1392.74	1313.76	1302.71	2531.36	2003.92	1879.74	1361	1420.14	1880.92	4224.34	4517.25	5076.04	3693.75	3544.14	2817.97	5138.58	4112.28	4453.5	5011.12	4770.61	3773.33	10061.41	9047.07	9334.74	11357.18	12323.76	6164.16	6607.44	9731.99	13717.66	15585.83	7574.37	8698.85	9480.35
YDR119W-A	0.81	0.83	0.81	4.5	4.82	3.9	2.95	2.78	2.76	9.05	7.16	6.72	2.05	2.14	2.84	14.28	15.27	17.15	7.08	6.8	5.4	4.07	3.26	3.53	10.18	9.69	7.66	24.36	21.9	22.6	29.81	32.35	9.36	10.03	14.77	73.79	83.84	28.93	33.23	36.21
YDR120C	165.55	170.49	164.64	330.16	353.21	286.25	505.53	476.86	472.85	945.46	748.47	702.08	787.24	821.45	1087.98	1353.79	1447.66	1626.73	1488.66	1428.36	1135.7	1595.71	1277.01	1382.97	1806.81	1720.09	1360.51	2716.96	2443.05	2520.73	3058.39	3318.68	1445.53	1549.48	2282.2	3259.28	3703.15	1915.29	2199.63	2397.25
YDR121W	42.15	43.41	41.92	94.92	101.55	82.3	117.12	110.47	109.54	202.28	160.13	150.21	171.92	179.39	237.6	267.66	286.22	321.63	278.96	267.66	212.82	415.21	332.28	359.86	299.63	285.25	225.62	443.81	399.06	411.75	569.35	617.81	330.59	354.36	521.93	688.75	782.55	590.21	677.83	738.73
YDR122W	323.61	333.27	321.82	733.85	785.08	636.26	1097.01	1034.79	1026.09	1832.76	1450.89	1360.98	1777.2	1854.42	2456.11	3195.32	3416.88	3839.55	3916.03	3757.41	2987.55	4354.29	3484.63	3773.77	4055.71	3861.05	3053.91	8205	7377.82	7612.41	9473.26	10279.5	5729.1	6141.1	9045.11	10630.57	12078.32	5589.64	6419.47	6996.2
YDR123C	148.13	152.55	147.31	234.49	250.86	203.31	391.79	369.57	366.46	473.05	374.49	351.28	599.41	625.46	828.4	575.78	615.7	691.86	741.23	711.21	565.49	679.81	544.03	589.17	664.83	632.92	500.61	1009.39	907.63	936.49	1195.34	1297.07	748.49	802.32	1181.72	1180.72	1341.52	659.65	757.58	825.64
YDR124W	39.51	40.69	39.3	44.65	47.76	38.71	97.74	92.19	91.42	95	75.2	70.54	107.26	111.92	148.23	148.7	159.01	178.68	243.53	233.67	185.79	183.18	146.6	158.76	237.44	226.04	178.79	273.32	245.77	253.58	348.76	378.45	286.92	307.56	452.99	418.17	475.12	254.6	292.4	318.67
YDR125C	49.04	50.5	48.77	73.16	78.27	63.43	145.76	137.5	136.34	162.85	128.92	120.93	124.19	129.59	171.64	164.17	175.55	197.27	271.87	260.86	207.41	198.11	158.54	171.7	234.05	222.82	176.24	465.46	418.53	431.84	470.98	511.06	260.41	279.14	411.14	373.07	423.88	324.04	372.14	405.58
YDR126W	42.35	43.61	42.12	94.17	100.74	81.65	129.33	122	120.97	179.66	142.22	133.41	173.97	181.53	240.43	185.58	198.45	223	273.64	262.56	208.76	306.66	245.41	265.78	282.67	269.1	212.85	435.69	391.76	404.22	414.34	449.61	316.55	339.31	499.77	541.16	614.86	497.63	571.51	622.85
YDR127W	1707.6	1758.57	1698.16	3214.92	3439.35	2787.4	5298.41	4997.91	4955.9	6335.82	5015.69	4704.88	5199.7	5425.65	7186.07	12155.54	12998.39	14606.29	14087.79	13517.18	10747.62	14765.77	11816.68	12797.2	18417.46	17533.5	13868.19	44732.42	40222.74	41501.7	51152	55505.43	35728.13	38297.44	56407.6	57363.25	65175.41	39544.13	45414.77	49494.83
YDR128W	161.09	165.9	160.2	362.05	387.32	313.9	482.36	455.01	451.18	819.44	648.7	608.51	711.29	742.2	983.01	1360.93	1455.29	1635.31	1322.17	1268.62	1008.69	1439.67	1152.13	1247.73	1494.74	1423	1125.53	2630.36	2365.18	2440.39	2742.42	2975.82	1344.17	1440.83	2122.18	3201.88	3637.94	1857.43	2133.18	2324.82
YDR129C	326.24	335.98	324.44	602.16	644.2	522.09	767.99	724.43	718.34	1344.2	1064.12	998.18	1130.57	1179.7	1562.47	2629.06	2811.36	3159.12	2760.35	2648.54	2105.88	3534.72	2828.75	3063.47	4519.28	4302.38	3402.98	11073.51	9957.14	10273.74	13336.48	14471.52	6296.71	6749.52	9941.25	16214.38	18422.58	9240.85	10612.73	11566.17
YDR130C	81.46	83.89	81.01	141.82	151.72	122.96	190.42	179.62	178.11	264.32	209.24	196.28	220.67	230.26	304.98	360.45	385.45	433.13	316.15	303.35	241.19	447.78	358.34	388.08	379.9	361.67	286.07	649.47	584	602.57	730.32	792.47	435.06	466.35	686.88	815.84	926.95	572.85	657.9	717
YDR131C	72.75	74.92	72.34	111.8	119.61	96.94	131.02	123.59	122.55	255.91	202.59	190.04	92.38	96.39	127.66	193.91	207.35	233	395.85	379.82	302	213.03	170.49	184.63	368.6	350.91	277.55	511.46	459.9	474.52	312.99	339.63	190.24	203.92	300.35	291.08	330.72	549.71	631.31	688.03
YDR132C	80.04	82.43	79.6	159.83	170.98	138.57	192.95	182	180.47	324.42	256.82	240.91	198.61	207.24	274.48	305.73	326.93	367.37	410.02	393.42	312.81	343.3	274.73	297.53	488.45	465.01	367.8	598.06	537.76	554.86	342.8	371.98	338.38	362.72	534.24	352.58	400.59	509.2	584.8	637.33
YDR133C	53.29	54.88	53	217.98	233.2	188.99	215.69	203.46	201.75	264.96	209.75	196.76	166.28	173.5	229.8	942.18	1007.51	1132.14	567.66	544.66	433.07	481.7	385.49	417.48	514.45	489.76	387.38	1082.45	973.33	1004.28	1290.72	1400.57	537.98	576.67	849.36	1291.41	1467.29	1857.43	2133.18	2324.82
YDR134C	110.64	113.94	110.03	500.49	535.43	433.94	232.97	219.75	217.91	1272.46	1007.33	944.91	441.86	461.06	610.66	1105.16	1181.79	1327.97	754.51	723.95	575.62	1384.04	1107.61	1199.52	832.17	792.23	626.62	2335.39	2099.95	2166.73	1162.55	1261.49	633.1	678.63	999.54	1475.9	1676.9	1058.91	1216.11	1325.37
YDR135C	843.97	869.16	839.31	1478.96	1582.2	1282.29	2252.57	2124.82	2106.96	3332.06	2637.79	2474.33	2788.71	2909.89	3854.04	5316.41	5685.05	6388.29	6859.69	6581.85	5233.28	6439.84	5153.65	5581.28	9330.28	8882.46	7025.62	18315.13	16468.69	16992.35	17849.55	19368.68	11288.23	12100	17821.87	20383.8	23159.81	13181.38	15138.26	16498.28
YDR137W	172.04	177.17	171.09	290.76	311.06	252.1	474.78	447.85	444.09	613.29	485.51	455.42	535.78	559.06	740.45	789.91	844.68	949.17	947.57	909.19	722.9	1038.03	830.71	899.64	1052.65	1002.13	792.64	1574.97	1416.19	1461.22	1445.73	1568.77	1041.65	1116.56	1644.57	1385.7	1574.42	1307.72	1501.86	1636.79
YDR138W	334.55	344.54	332.7	544.76	582.79	472.32	869.1	819.81	812.91	1187.81	940.31	882.04	1340.98	1399.25	1853.26	1176.53	1258.11	1413.74	2186.49	2097.93	1668.08	1690.7	1353.02	1465.29	2194.63	2089.3	1652.54	2776.5	2496.58	2575.97	2149.22	2332.13	2084.87	2234.8	3291.59	2135.95	2426.84	2245.12	2578.42	2810.07
YDR139C	14.99	15.44	14.91	28.51	30.5	24.72	34.12	32.19	31.92	51.05	40.42	37.91	23.09	24.1	31.92	85.65	91.59	102.92	56.68	54.38	43.24	66.49	53.21	57.62	80.28	76.42	60.45	200.25	180.07	185.79	235.49	255.53	154.38	165.48	243.73	274.68	312.09	648.07	744.29	811.15
YDR140W	47.82	49.25	47.56	95.67	102.35	82.95	148.29	139.88	138.7	184.83	146.32	137.25	150.88	157.44	208.52	310.49	332.02	373.09	293.13	281.25	223.63	354.15	283.42	306.94	324.5	308.93	244.35	549.35	493.96	509.67	608.1	659.85	421.03	451.31	664.72	754.35	857.08	879.53	1010.1	1100.85
YDR141C	811.15	835.36	806.66	1391.92	1489.09	1206.82	2178.43	2054.88	2037.61	3947.29	3124.83	2931.19	2164.66	2258.72	2991.59	4235.05	4528.7	5088.9	5878.47	5640.37	4484.71	4909.26	3928.76	4254.76	6862.03	6532.68	5167.05	10364.5	9319.61	9615.94	5979.66	6488.57	6348.17	6804.68	10022.49	6801.43	7727.7	7852.12	9017.83	9827.99
YDR142C	144.48	148.79	143.68	238.61	255.27	206.88	408.64	385.46	382.22	435.57	344.82	323.45	286.36	298.81	395.76	582.91	623.33	700.44	598.65	574.4	456.71	518.34	414.81	449.23	653.53	622.16	492.1	979.62	880.86	908.87	912.15	989.78	659.61	707.05	1041.39	1053.63	1197.12	1313.51	1508.51	1644.03
YDR143C	307.4	316.57	305.7	546.26	584.4	473.62	1032.55	973.99	965.8	1231.75	975.1	914.68	1909.6	1992.58	2639.1	1603.61	1714.8	1926.92	2432.69	2334.15	1855.9	1996	1597.35	1729.89	2581.32	2457.42	1943.71	3144.53	2827.52	2917.42	3240.22	3515.99	2964.35	3177.52	4680.12	4062.82	4616.13	2031.02	2332.54	2542.1
YDR144C	503.95	518.99	501.17	815.27	872.18	706.85	1531.77	1444.89	1432.75	2347.82	1858.63	1743.45	2096.92	2188.04	2897.97	2999.03	3206.98	3603.69	4044.44	3880.62	3085.51	3734.19	2988.38	3236.34	5406.86	5147.35	4071.32	7282.21	6548.06	6756.27	7055.76	7656.26	6232.78	6680.99	9840.31	8006.75	9097.17	4143.05	4758.12	5185.59
YDR145W	241.14	248.33	239.8	407.82	436.29	353.59	731.76	690.26	684.46	958.39	758.7	711.68	1321.99	1379.44	1827.01	1203.9	1287.37	1446.62	1830.49	1756.35	1396.49	1962.08	1570.2	1700.49	2008.07	1911.69	1512.06	2974.04	2674.22	2759.25	3428.02	3719.77	2398.3	2570.77	3786.44	3960.33	4499.67	2013.66	2312.6	2520.37
YDR146C	328.67	338.48	326.86	502.74	537.84	435.89	950.82	896.9	889.36	1090.87	863.58	810.06	1892.15	1974.38	2614.99	1291.93	1381.51	1552.4	2491.13	2390.23	1900.49	2038.06	1631.01	1766.35	2510.08	2389.61	1890.07	3106.64	2793.45	2882.27	2763.28	2998.46	2222.09	2381.89	3508.24	2677.12	3041.71	1840.07	2113.24	2303.1
YDR147W	197.77	203.67	196.68	326.78	349.59	283.33	503.85	475.27	471.28	654.65	518.25	486.13	488.56	509.79	675.2	871.99	932.45	1047.8	1178.71	1130.96	899.24	979.68	784.01	849.07	1270.87	1209.88	956.96	1832.05	1647.36	1699.74	1588.81	1724.03	1231.9	1320.49	1944.92	1557.89	1770.06	1741.7	2000.27	2179.97
YDR148C	200.2	206.18	199.1	348.54	372.87	302.19	644.13	607.6	602.49	906.04	717.26	672.81	667.67	696.68	922.73	1412.08	1509.99	1696.78	1719.79	1650.14	1312.04	1978.36	1583.23	1714.6	2259.08	2150.65	1701.07	5055.06	4545.44	4689.97	6596.7	7158.13	4640.67	4974.39	7326.69	7686.97	8733.84	6127.78	7037.5	7669.74
YDR150W	1153.8	1188.24	1147.42	1616.28	1729.1	1401.34	3628.05	3422.28	3393.52	3512.36	2780.53	2608.22	6159.38	6427.03	8512.36	5105.85	5459.88	6135.27	11513.41	11047.07	8783.62	9252.69	7404.7	8019.12	12626.18	12020.17	9507.41	17592.59	15819	16321.99	16979.13	18424.18	18771.62	20121.53	29636.64	19781.14	22475.08	13187.16	15144.9	16505.52
YDR151C	198.58	204.51	197.48	290.39	310.66	251.77	588.95	555.54	550.87	831.72	658.42	617.62	875.51	913.56	1209.97	731.62	782.35	879.12	1410.73	1353.59	1076.25	1278.2	1022.91	1107.79	1516.23	1443.45	1141.71	1818.52	1635.19	1687.18	1746.8	1895.46	1599.91	1714.96	2525.93	1984.26	2254.5	1585.47	1820.84	1984.43
YDR152W	132.52	136.48	131.79	296.77	317.48	257.3	396.42	373.94	370.8	639.14	505.97	474.62	554.76	578.87	766.69	1107.54	1184.33	1330.83	1209.7	1160.7	922.88	1229.35	983.82	1065.45	1250.52	1190.5	941.63	2181.15	1961.25	2023.62	2211.82	2400.06	1487.63	1594.61	2348.68	2263.04	2571.24	2129.39	2445.51	2665.22
YDR153C	155.02	159.64	154.16	341.41	365.25	296.01	523.65	493.95	489.8	584.86	463	434.3	818.55	854.12	1131.25	926.71	990.97	1113.55	1208.82	1159.85	922.21	1217.14	974.05	1054.87	1094.49	1041.96	824.14	1666.98	1498.92	1546.58	1910.75	2073.37	980.84	1051.37	1548.55	1996.56	2268.47	1290.36	1481.93	1615.06
YDR154C	166.36	171.33	165.44	178.96	191.45	155.16	469.3	442.69	438.97	241.05	190.83	179	788.27	822.52	1089.4	503.21	538.1	604.66	1303.57	1250.77	994.5	651.31	521.23	564.48	1607.81	1530.64	1210.67	1669.69	1501.36	1549.1	3407.15	3697.13	3388.5	3632.17	5349.76	3726.64	4234.17	5444.98	6253.34	6815.13
YDR155C	443.77	457.02	441.32	581.15	621.72	503.87	1201.06	1132.95	1123.42	1030.77	816	765.43	834.97	871.25	1153.94	2345.93	2508.6	2818.91	2219.26	2129.37	1693.08	1640.49	1312.84	1421.78	3141	2990.24	2365.14	9899.04	8901.08	9184.1	14302.29	15519.52	11034.06	11827.54	17420.57	22523.85	25591.32	28908.76	33200.5	36183.22
YDR156W	28.57	29.42	28.41	64.53	69.04	55.95	91.42	86.23	85.51	141.53	112.04	105.1	150.88	157.44	208.52	229.6	245.52	275.89	210.77	202.23	160.8	284.95	228.04	246.96	217.09	206.67	163.47	330.15	296.86	306.3	444.15	481.95	230.79	247.38	364.36	549.36	624.18	318.25	365.5	398.33
YDR157W	25.33	26.09	25.19	52.53	56.19	45.54	98.16	92.59	91.81	99.52	78.79	73.9	118.55	123.7	163.84	155.84	166.65	187.26	220.51	211.58	168.23	226.6	181.34	196.39	200.13	190.52	150.69	262.5	236.03	243.54	357.71	388.15	247.94	265.77	391.45	442.77	503.07	202.52	232.59	253.49
YDR158W	440.93	454.09	438.5	655.82	701.6	568.6	1061.62	1001.41	992.99	1212.36	959.76	900.28	941.71	982.64	1301.46	2684.97	2871.15	3226.31	1989.9	1909.3	1518.1	2860.34	2289.06	2479	2703.43	2573.68	2035.66	8245.59	7414.32	7650.07	11914.6	12928.62	7640.88	8190.36	12063.43	15730.62	17872.93	21681.57	24900.37	27137.42
YDR159W	494.83	509.6	492.1	797.63	853.31	691.56	1290.37	1217.19	1206.96	1778.48	1407.91	1320.67	1746.92	1822.83	2414.27	1680.93	1797.49	2019.84	2964.92	2844.83	2261.95	2374.57	1900.31	2057.99	2836.85	2700.69	2136.12	4199.92	3776.51	3896.59	3195.51	3467.47	2925.37	3135.74	4618.57	3205.98	3642.59	2800.61	3216.38	3505.34
YDR160W	271.33	279.43	269.83	461.47	493.69	400.11	784.84	740.33	734.11	994.58	787.35	738.56	832.4	868.58	1150.4	1454.91	1555.79	1748.24	1540.91	1478.49	1175.56	1337.9	1070.69	1159.53	1752.54	1668.42	1319.65	2819.79	2535.52	2616.14	2894.44	3140.78	1888.39	2024.19	2981.39	3017.39	3428.32	2696.45	3096.76	3374.98
YDR161W	108.41	111.65	107.81	264.13	282.56	229	312.17	294.46	291.99	641.72	508.02	476.53	499.85	521.57	690.8	844.63	903.2	1014.92	882.92	847.16	673.58	1005.46	804.65	871.41	1121.62	1067.79	844.57	1783.34	1603.56	1654.54	2572.5	2791.44	1161.73	1245.27	1834.13	2759.11	3134.87	1730.13	1986.98	2165.49
YDR162C	33.64	34.64	33.45	92.29	98.74	80.02	107	100.94	100.09	250.74	198.5	186.2	190.4	198.67	263.13	262.91	281.14	315.91	322.35	309.29	245.92	393.5	314.91	341.04	348.25	331.53	262.23	427.57	384.46	396.69	485.88	527.24	329.03	352.69	519.47	655.95	745.29	520.77	598.09	651.82
YDR163W	27.56	28.38	27.41	43.52	46.56	37.73	59.4	56.03	55.56	184.18	145.81	136.77	182.7	190.64	252.49	155.84	166.65	187.26	180.66	173.34	137.82	265.95	212.83	230.5	234.05	222.82	176.24	389.68	350.4	361.54	500.79	543.41	230.79	247.38	364.36	672.35	763.92	260.39	299.04	325.91
YDR164C	183.18	188.65	182.17	318.53	340.76	276.17	548.5	517.4	513.05	724.44	573.5	537.96	654.84	683.29	905	940.99	1006.24	1130.71	1566.59	1503.14	1195.16	1133.01	906.72	981.96	1685.83	1604.91	1269.41	2603.3	2340.85	2415.28	2256.53	2448.58	2013.14	2157.91	3178.34	2283.54	2594.53	2019.45	2319.25	2527.61
YDR165W	170.21	175.29	169.27	374.06	400.17	324.31	473.94	447.06	443.3	592.61	469.13	440.06	417.23	435.36	576.62	764.93	817.97	919.15	1287.63	1235.48	982.34	740.87	592.9	642.09	1413.34	1345.5	1064.23	1856.41	1669.26	1722.33	1392.07	1510.55	1280.24	1372.3	2021.24	1320.11	1499.89	2216.18	2545.19	2773.85
YDR166C	234.04	241.03	232.75	510.62	546.27	442.72	683.31	644.56	639.14	957.09	757.67	710.72	535.78	559.06	740.45	1069.47	1143.62	1285.09	1893.37	1816.68	1444.46	1260.56	1008.79	1092.5	2081.56	1981.65	1567.4	2673.66	2404.12	2480.56	1293.7	1403.81	1336.37	1432.48	2109.87	983.93	1117.93	2511.29	2884.11	3143.22
YDR167W	39.51	40.69	39.3	89.67	95.93	77.74	121.75	114.84	113.88	188.7	149.39	140.13	155.5	162.26	214.9	329.52	352.37	395.96	240.88	231.12	183.77	438.28	350.74	379.85	305.28	290.63	229.87	663	596.16	615.12	772.05	837.76	411.67	441.28	649.95	860.94	978.19	867.96	996.81	1086.37
YDR168W	215	221.41	213.81	340.66	364.44	295.36	569.57	537.26	532.75	945.46	748.47	702.08	758.5	791.46	1048.26	1163.45	1244.12	1398.02	2323.76	2229.64	1772.8	1933.58	1547.4	1675.8	2607.32	2482.18	1963.29	3980.73	3579.41	3693.22	4113.62	4463.72	3676.98	3941.4	5805.22	4181.71	4751.21	4374.5	5023.93	5475.28
YDR169C	111.04	114.36	110.43	252.87	270.52	219.24	350.5	330.62	327.85	438.8	347.37	325.85	730.28	762.01	1009.26	773.25	826.87	929.15	828.02	794.48	631.7	898.27	718.86	778.51	727.02	692.13	547.44	887.61	798.13	823.51	816.76	886.28	664.29	712.06	1048.78	1086.43	1234.38	468.7	538.28	586.64
YDR169C-A	6.89	7.1	6.85	5.25	5.62	4.55	7.16	6.76	6.7	29.73	23.53	22.08	7.7	8.03	10.64	29.74	31.8	35.74	29.22	28.04	22.3	35.28	28.23	30.58	15.83	15.07	11.92	56.83	51.1	52.72	59.62	64.69	31.19	33.43	49.24	36.9	41.92	23.15	26.58	28.97
YDR170C	1192.91	1228.52	1186.32	1829.38	1957.08	1586.11	3496.61	3298.3	3270.57	3743.07	2963.17	2779.55	5390.61	5624.86	7449.91	5904.09	6313.47	7094.44	11608.17	11137.99	8855.91	9133.29	7309.14	7915.64	13224.3	12589.59	9957.79	24092.72	21663.83	22352.67	21185.16	22988.17	21753.12	23317.44	34343.84	24647.5	28004.18	19390.16	22268.79	24269.41
YDR170W-A	9.93	10.23	9.87	12.76	13.65	11.06	26.12	24.64	24.43	24.56	19.44	18.24	44.65	46.59	61.7	38.07	40.71	45.74	46.94	45.03	35.81	29.85	23.89	25.87	47.49	45.21	35.76	37.89	34.07	35.15	38.75	42.05	53.02	56.83	83.71	41	46.58	40.5	46.52	50.7
YDR171W	113.88	117.28	113.25	174.83	187.04	151.58	396	373.54	370.4	476.29	377.05	353.68	707.7	738.45	978.05	1077.8	1152.53	1295.1	2185.61	2097.08	1667.41	2180.54	1745.03	1889.83	2620.89	2495.1	1973.51	4733.03	4255.87	4391.2	5458	5922.52	4682.77	5019.52	7393.16	5440.33	6181.23	2574.94	2957.21	3222.89
YDR172W	654.51	674.05	650.89	1116.16	1194.08	967.73	2163.68	2040.97	2023.82	2153.95	1705.15	1599.49	2736.36	2855.27	3781.69	4276.68	4573.23	5138.93	6246.87	5993.85	4765.76	5192.85	4155.71	4500.54	7595.83	7231.26	5719.6	12965.1	11658.02	12028.71	16293.52	17680.22	11662.48	12501.16	18412.73	17005.63	19321.58	11098.28	12745.91	13891
YDR173C	41.95	43.2	41.71	82.16	87.9	71.24	109.11	102.92	102.06	237.17	187.76	176.12	120.09	125.31	165.96	243.87	260.78	293.04	294.01	282.1	224.3	264.6	211.75	229.32	287.19	273.41	216.25	514.17	462.33	477.03	551.46	598.4	279.13	299.2	440.68	557.56	633.49	399.26	458.53	499.73
YDR174W	242.96	250.21	241.62	403.32	431.47	349.69	658.04	620.72	615.5	880.19	696.79	653.62	742.59	774.86	1026.28	1446.58	1546.88	1738.23	1577.22	1513.33	1203.26	1606.57	1285.7	1392.38	1582.94	1506.96	1191.94	3821.06	3435.84	3545.09	5389.44	5848.12	3817.32	4091.84	6026.79	7100.71	8067.74	5358.19	6153.66	6706.5
YDR175C	115.7	119.16	115.06	222.48	238.01	192.9	314.69	296.85	294.35	575.81	455.83	427.59	357.7	373.24	494.34	634.07	678.03	761.91	689.87	661.92	526.3	910.48	728.63	789.09	678.4	645.84	510.83	1309.77	1177.73	1215.17	1559	1691.69	820.23	879.21	1294.97	1689.08	1919.12	862.17	990.17	1079.12
YDR176W	315.7	325.13	313.96	497.86	532.62	431.66	854.35	805.9	799.12	1116.72	884.04	829.26	1289.66	1345.7	1782.33	1275.27	1363.7	1532.39	1791.53	1718.96	1366.76	1613.35	1291.13	1398.26	1722.01	1639.36	1296.66	2746.73	2469.82	2548.35	3043.48	3302.51	2031.85	2177.97	3207.89	3583.15	4071.13	2175.68	2498.68	2723.16
YDR177W	80.45	82.85	80	172.21	184.23	149.31	224.54	211.81	210.03	266.25	210.78	197.72	234.53	244.72	324.12	606.71	648.77	729.03	588.91	565.06	449.28	639.1	511.46	553.89	617.35	587.72	464.86	1390.95	1250.73	1290.49	1666.32	1808.13	1080.64	1158.35	1706.11	1828.47	2077.49	2297.19	2638.23	2875.25
YDR178W	51.06	52.59	50.78	185.71	198.68	161.02	197.16	185.98	184.41	422.65	334.58	313.85	392.08	409.12	541.86	756.6	809.06	909.14	712.01	683.17	543.19	1424.74	1140.19	1234.8	927.15	882.65	698.13	2078.31	1868.79	1928.21	2596.35	2817.32	1465.8	1571.21	2314.21	3378.17	3838.23	1926.86	2212.92	2411.73
YDR179W-A	52.28	53.84	51.99	96.8	103.55	83.92	133.12	125.57	124.52	202.92	160.64	150.69	108.8	113.53	150.36	198.67	212.44	238.72	240.88	231.12	183.77	149.26	119.45	129.36	299.63	285.25	225.62	376.15	338.23	348.99	175.87	190.84	224.55	240.7	354.52	122.99	139.74	486.06	558.21	608.36
YDR180W	532.73	548.63	529.78	784.5	839.27	680.18	1229.29	1159.57	1149.82	1423.69	1127.05	1057.21	1205.5	1257.88	1666.02	1572.68	1681.73	1889.75	2753.26	2641.75	2100.47	1591.64	1273.75	1379.44	3029.06	2883.68	2280.86	3693.87	3321.48	3427.09	2319.13	2516.5	2939.4	3150.78	4640.73	2345.04	2664.4	3761.15	4319.52	4707.59
YDR181C	93.21	95.99	92.7	136.19	145.7	118.08	219.91	207.44	205.69	299.21	236.87	222.19	244.79	255.43	338.31	431.83	461.77	518.9	509.21	488.58	388.48	493.91	395.26	428.06	440.96	419.8	332.04	727.95	654.56	675.38	804.84	873.34	425.71	456.32	672.11	713.35	810.5	630.72	724.35	789.43
YDR182W	257.14	264.82	255.72	437.46	468	379.29	794.11	749.07	742.77	1624.67	1286.15	1206.45	1090.54	1137.93	1507.15	1591.71	1702.08	1912.63	2319.33	2225.39	1769.42	2990.61	2393.31	2591.9	3009.84	2865.38	2266.38	5753.24	5173.23	5337.73	6048.22	6562.97	3516.36	3769.24	5551.64	6489.85	7373.69	4189.34	4811.28	5243.53
YDR182W-A	6.69	6.89	6.65	10.51	11.24	9.11	16.01	15.1	14.97	23.91	18.93	17.76	14.88	15.53	20.57	20.22	21.63	24.3	47.82	45.88	36.48	31.21	24.98	27.05	52.01	49.51	39.16	81.18	73	75.32	101.35	109.98	71.73	76.89	113.25	155.79	177.01	121.51	139.55	152.09
YDR183C-A	1.82	1.88	1.81	9	9.63	7.81	6.32	5.96	5.91	3.23	2.56	2.4	9.24	9.64	12.77	3.57	3.82	4.29	15.05	14.45	11.49	4.07	3.26	3.53	20.35	19.38	15.32	8.12	7.3	7.53	8.94	9.7	9.36	10.03	14.77	4.1	4.66	5.79	6.65	7.24
YDR183W	23.71	24.42	23.58	70.91	75.86	61.48	64.88	61.2	60.68	113.74	90.04	84.46	54.91	57.3	75.89	148.7	159.01	178.68	167.37	160.6	127.69	150.62	120.53	130.54	169.6	161.46	127.71	319.32	287.13	296.26	295.11	320.22	134.11	143.75	211.73	258.28	293.46	468.7	538.28	586.64
YDR184C	60.39	62.19	60.05	154.57	165.36	134.02	199.26	187.96	186.38	255.27	202.08	189.56	227.86	237.76	314.9	310.49	332.02	373.09	433.05	415.51	330.37	359.58	287.76	311.64	357.29	340.14	269.04	357.21	321.2	331.41	280.2	304.05	288.48	309.23	455.46	274.68	312.09	364.54	418.66	456.27
YDR185C	9.73	10.02	9.67	24.39	26.09	21.14	32.44	30.6	30.34	52.35	41.44	38.87	33.36	34.81	46.1	84.46	90.32	101.49	61.1	58.63	46.62	69.2	55.38	59.98	57.66	54.9	43.42	165.07	148.43	153.15	184.81	200.54	118.51	127.03	187.11	188.59	214.27	248.81	285.75	311.42
YDR186C	725.43	747.08	721.42	1277.87	1367.07	1107.93	2227.3	2100.98	2083.32	2630.23	2082.2	1953.17	3306.01	3449.67	4568.96	3182.23	3402.89	3823.82	4272.03	4099	3259.15	3788.46	3031.81	3283.38	4288.63	4082.79	3229.3	5509.69	4954.23	5111.76	5487.81	5954.87	4277.33	4584.93	6753.06	6588.25	7485.48	4270.35	4904.32	5344.92
YDR188W	439.51	452.63	437.09	805.14	861.34	698.07	1356.51	1279.58	1268.82	1789.46	1416.61	1328.83	1495.45	1560.44	2066.74	3636.67	3888.83	4369.88	3593.68	3448.12	2741.63	3928.22	3143.66	3404.51	4622.17	4400.33	3480.46	9314.52	8375.48	8641.79	12078.55	13106.53	7658.03	8208.74	12090.51	14230.12	16168.08	9888.92	11357.02	12377.33
YDR189W	277.81	286.1	276.28	470.85	503.72	408.24	856.04	807.49	800.7	1148.38	909.11	852.77	1365.1	1424.42	1886.59	1703.54	1821.66	2047	2809.94	2696.13	2143.71	2579.46	2064.28	2235.57	2964.61	2822.32	2232.33	5074	4562.47	4707.54	4375.94	4748.37	3892.17	4172.07	6144.96	4468.69	5077.27	3969.46	4558.76	4968.31
YDR190C	188.45	194.08	187.41	404.44	432.68	350.66	594.42	560.71	556	975.84	772.51	724.64	912.46	952.11	1261.04	1566.73	1675.37	1882.61	1731.31	1661.18	1320.82	1998.71	1599.52	1732.24	2272.64	2163.57	1711.28	3802.12	3418.81	3527.52	4909.52	5327.36	2119.17	2271.57	3345.75	4808.97	5463.89	2702.24	3103.41	3382.22
YDR191W	54.91	56.55	54.61	137.32	146.9	119.06	165.14	155.77	154.47	216.49	171.38	160.76	130.86	136.55	180.86	310.49	332.02	373.09	225.82	216.68	172.28	251.03	200.89	217.56	277.01	263.72	208.59	519.58	467.2	482.05	494.83	536.94	335.26	359.37	529.31	487.87	554.31	630.72	724.35	789.43
YDR192C	104.36	107.47	103.78	193.97	207.51	168.17	350.92	331.02	328.24	363.84	288.03	270.18	419.79	438.04	580.16	587.67	628.42	706.16	818.27	785.13	624.26	572.61	458.25	496.27	858.18	816.99	646.2	1031.04	927.09	956.57	1305.63	1416.75	1027.62	1101.52	1622.41	1680.88	1909.8	1122.56	1289.21	1405.03
YDR194C	459.98	473.71	457.44	800.64	856.52	694.17	1263.41	1191.76	1181.74	1702.87	1348.06	1264.52	1407.7	1468.87	1945.46	2173.44	2324.14	2611.64	3336.86	3201.7	2545.7	2648.67	2119.66	2295.55	3408.97	3245.35	2566.92	4697.85	4224.24	4358.56	4909.52	5327.36	3857.87	4135.29	6090.8	4276.01	4858.34	5097.8	5854.61	6380.59
YDR195W	142.05	146.29	141.26	234.86	251.26	203.63	342.5	323.07	320.36	429.76	340.21	319.13	498.83	520.5	689.39	571.02	610.61	686.14	704.92	676.37	537.79	711.02	569.01	616.22	721.37	686.74	543.18	1003.98	902.76	931.47	909.17	986.55	770.33	825.72	1216.19	963.43	1094.64	908.46	1043.33	1137.06
YDR196C	12.36	12.73	12.29	29.26	31.31	25.37	29.49	27.82	27.58	74.96	59.35	55.67	50.29	52.48	69.51	155.84	166.65	187.26	81.47	78.17	62.16	169.61	135.74	147	143.59	136.7	108.13	373.45	335.8	346.48	378.57	410.79	110.71	118.68	174.8	368.97	419.22	387.69	445.24	485.24
YDR197W	108	111.23	107.41	207.85	222.36	180.21	266.67	251.54	249.43	472.41	373.98	350.8	282.77	295.06	390.79	473.47	506.3	568.93	613.71	588.85	468.2	545.47	436.53	472.75	541.59	515.6	407.81	855.14	768.93	793.38	775.03	840.99	491.2	526.52	775.51	737.95	838.45	763.8	877.19	956
YDR198C	91.59	94.32	91.08	190.97	204.3	165.57	280.57	264.66	262.43	325.06	257.33	241.39	206.82	215.81	285.83	444.92	475.77	534.62	470.24	451.2	358.75	377.22	301.88	326.93	472.62	449.94	355.88	727.95	654.56	675.38	778.01	844.23	519.27	556.61	819.82	647.76	735.97	1012.62	1162.95	1267.43
YDR200C	95.24	98.08	94.71	186.46	199.48	161.67	243.08	229.29	227.36	303.74	240.45	225.55	427.49	446.07	590.8	442.54	473.22	531.76	716.43	687.41	546.57	614.68	491.91	532.73	708.93	674.9	533.82	990.45	890.59	918.91	983.69	1067.41	756.29	810.68	1194.03	1024.93	1164.51	590.21	677.83	738.73
YDR201W	16.41	16.9	16.32	54.78	58.6	47.49	68.25	64.38	63.84	124.73	98.74	92.62	70.31	73.36	97.17	192.72	206.08	231.57	165.6	158.9	126.34	202.18	161.8	175.22	188.82	179.76	142.18	378.86	340.66	351.5	441.17	478.72	222.99	239.02	352.06	483.77	549.65	538.13	618.02	673.55
YDR202C	54.51	56.14	54.21	123.81	132.45	107.35	176.09	166.11	164.71	261.73	207.2	194.36	218.62	228.12	302.14	400.9	428.7	481.73	496.81	476.69	379.02	515.62	412.64	446.88	558.55	531.74	420.58	1041.86	936.83	966.62	983.69	1067.41	753.17	807.34	1189.11	975.73	1108.62	1157.28	1329.08	1448.49
YDR204W	49.04	50.5	48.77	103.93	111.18	90.1	161.35	152.2	150.92	246.87	195.43	183.32	147.8	154.22	204.26	468.71	501.21	563.21	423.31	406.16	322.94	606.53	485.39	525.67	557.42	530.67	419.73	1301.65	1170.43	1207.64	1863.05	2021.61	1172.64	1256.97	1851.37	2299.94	2613.16	1834.28	2106.6	2295.85
YDR205W	242.55	249.79	241.21	650.56	695.98	564.05	790.74	745.89	739.62	1424.98	1128.07	1058.17	1371.77	1431.38	1895.81	1786.81	1910.71	2147.06	2168.78	2080.94	1654.57	2074.7	1660.33	1798.1	2288.47	2178.64	1723.2	2990.28	2688.82	2774.31	2503.94	2717.05	2727.33	2923.46	4305.91	2570.52	2920.6	2349.27	2698.04	2940.43
YDR206W	598.18	616.03	594.87	934.95	1000.22	810.62	1555.36	1467.15	1454.81	1729.36	1369.03	1284.2	1900.36	1982.94	2626.33	2319.76	2480.61	2787.46	2996.8	2875.42	2286.27	2392.21	1914.43	2073.28	3620.4	3446.64	2726.13	4963.05	4462.7	4604.6	4429.6	4806.59	3945.19	4228.9	6228.67	4907.36	5575.68	4843.2	5562.21	6061.92
YDR207C	66.46	68.45	66.1	216.85	231.99	188.02	262.46	247.57	245.49	569.99	451.23	423.27	725.66	757.19	1002.87	709.01	758.18	851.96	833.33	799.58	635.75	910.48	728.63	789.09	724.76	689.97	545.74	868.67	781.09	805.93	1037.35	1125.63	768.77	824.05	1213.73	1434.9	1630.32	497.63	571.51	622.85
YDR208W	339.62	349.75	337.74	843.78	902.68	731.57	1472.37	1388.86	1377.19	1564.57	1238.58	1161.82	2377.12	2480.42	3285.22	2276.93	2434.81	2736	3268.67	3136.28	2493.68	2683.95	2147.9	2326.12	3439.49	3274.41	2589.91	4627.49	4160.97	4293.28	4101.7	4450.78	3425.92	3672.29	5408.85	4120.22	4681.34	4009.96	4605.27	5019.01
YDR210W	46.4	47.79	46.15	96.05	102.75	83.27	135.65	127.96	126.88	133.77	105.9	99.34	86.73	90.5	119.86	298.59	319.3	358.8	209	200.53	159.44	257.81	206.32	223.44	228.4	217.43	171.98	703.6	632.66	652.78	837.63	908.92	495.88	531.54	782.89	983.93	1117.93	1585.47	1820.84	1984.43
YDR210W-B	6.28	6.47	6.25	10.51	11.24	9.11	16.01	15.1	14.97	36.19	28.65	26.87	23.09	24.1	31.92	27.36	29.26	32.88	51.36	49.28	39.19	24.42	19.55	21.17	29.4	27.99	22.14	24.36	21.9	22.6	44.71	48.52	15.59	16.72	24.62	45.1	51.24	23.15	26.58	28.97
YDR211W	368.39	379.39	366.35	691.08	739.32	599.18	1197.69	1129.77	1120.27	1568.45	1241.65	1164.7	1298.9	1355.34	1795.1	2464.89	2635.81	2961.85	3312.07	3177.91	2526.78	2877.98	2303.18	2494.29	3905.33	3717.89	2940.68	5490.75	4937.2	5094.19	5401.37	5861.06	5128.75	5497.57	8097.27	5210.74	5920.38	5410.27	6213.46	6771.68
YDR212W	490.38	505.01	487.67	868.92	929.57	753.37	1616.44	1524.77	1511.95	1759.09	1392.57	1306.27	1232.18	1285.73	1702.9	3599.79	3849.4	4325.57	4537.71	4353.91	3461.83	4012.35	3210.98	3477.42	5981.24	5694.16	4503.82	10995.03	9886.57	10200.93	13533.22	14685	10820.42	11598.55	17083.29	14886.08	16913.37	14448.59	16593.6	18084.37
YDR213W	194.93	200.75	193.86	372.55	398.56	323.01	510.59	481.63	477.58	841.42	666.1	624.82	1049.49	1095.09	1450.41	1451.34	1551.97	1743.95	1255.75	1204.89	958.02	1464.09	1171.68	1268.9	1481.18	1410.09	1115.31	2305.63	2073.19	2139.11	2316.15	2513.27	787.48	844.11	1243.27	2668.92	3032.39	1741.7	2000.27	2179.97
YDR214W	290.38	299.04	288.77	393.94	421.44	341.55	928.08	875.44	868.08	1010.73	800.14	750.55	1160.85	1211.29	1604.31	1608.37	1719.89	1932.64	2696.59	2587.37	2057.24	2617.46	2094.69	2268.5	3747.04	3567.19	2821.49	6838.4	6148.99	6344.51	8683.32	9422.34	7198.02	7715.65	11364.24	10470.68	11896.65	4218.27	4844.51	5279.74
YDR216W	276.8	285.06	275.27	528.25	565.13	458.01	697.64	658.07	652.54	1249.84	989.43	928.11	889.88	928.55	1229.83	1435.87	1535.43	1725.37	1849.09	1774.19	1410.68	2019.07	1615.81	1749.88	2177.67	2073.15	1639.77	4465.12	4014.97	4142.64	3571.1	3875.03	3834.47	4110.22	6053.87	3939.83	4476.38	1649.12	1893.94	2064.1
YDR217C	75.58	77.84	75.16	266	284.57	230.63	254.45	240.02	238	699.24	553.55	519.25	501.39	523.18	692.93	1087.31	1162.71	1306.53	704.92	676.37	537.79	1051.6	841.57	911.4	858.18	816.99	646.2	1409.9	1267.76	1308.07	1162.55	1261.49	525.51	563.3	829.67	1471.8	1672.24	711.72	817.39	890.82
YDR219C	138.8	142.95	138.04	249.12	266.51	215.99	322.7	304.4	301.84	394.21	312.07	292.74	303.3	316.48	419.16	537.71	574.99	646.12	648.24	621.99	494.55	579.4	463.68	502.15	675.01	642.61	508.28	1060.81	953.86	984.19	736.28	798.94	461.57	494.76	728.73	594.46	675.42	1058.91	1216.11	1325.37
YDR221W	214.18	220.58	213	393.19	420.64	340.9	529.13	499.12	494.92	948.69	751.02	704.48	990.47	1033.51	1368.84	1139.66	1218.68	1369.43	1608.21	1543.07	1226.91	1474.95	1180.37	1278.31	2299.78	2189.4	1731.72	3017.34	2713.15	2799.42	3332.63	3616.26	2402.98	2575.78	3793.83	3624.15	4117.71	2135.17	2452.16	2672.46
YDR222W	236.27	243.32	234.97	396.57	424.25	343.83	673.2	635.02	629.68	935.12	740.28	694.41	606.08	632.42	837.62	1025.45	1096.56	1232.2	1458.55	1399.47	1112.73	1081.45	865.46	937.27	1656.43	1576.93	1247.28	2327.28	2092.65	2159.19	1621.6	1759.61	1598.35	1713.29	2523.47	1976.06	2245.18	2198.82	2525.26	2752.13
YDR223W	18.44	18.99	18.34	25.89	27.69	22.44	41.29	38.94	38.62	80.13	63.44	59.51	36.95	38.56	51.07	93.98	100.5	112.93	109.81	105.36	83.78	103.12	82.53	89.38	106.28	101.18	80.03	213.78	192.23	198.34	208.66	226.42	112.27	120.35	177.26	315.68	358.67	214.1	245.88	267.97
YDR224C	265.25	273.17	263.78	943.58	1009.45	818.1	901.53	850.4	843.26	1615.62	1278.99	1199.73	851.91	888.92	1177.35	2293.59	2452.62	2756.01	2708.99	2599.26	2066.69	3152.08	2522.53	2731.84	2256.81	2148.5	1699.36	4673.5	4202.34	4335.96	4113.62	4463.72	2147.24	2301.66	3390.07	4702.38	5342.78	5022.58	5768.22	6286.44
YDR225W	239.31	246.45	237.99	646.06	691.16	560.15	828.65	781.66	775.09	1160.66	918.83	861.89	608.65	635.1	841.16	2510.1	2684.15	3016.17	1757.87	1686.67	1341.09	2154.76	1724.4	1867.48	1910.83	1819.12	1438.84	5488.04	4934.77	5091.68	5937.92	6443.29	3160.83	3388.13	4990.32	7920.65	8999.35	10195.6	11709.22	12761.18
YDR226W	385.61	397.12	383.48	675.7	722.87	585.84	1036.77	977.96	969.74	1439.2	1139.33	1068.72	1085.41	1132.58	1500.05	2770.63	2962.74	3329.23	2265.31	2173.56	1728.21	3560.5	2849.38	3085.82	3020.02	2875.07	2274.05	8949.19	8046.98	8302.85	13721.02	14888.78	8590.53	9208.3	13562.74	19547.45	22209.57	17752.62	20388.14	22219.8
YDR227W	295.44	304.26	293.81	529	565.93	458.66	914.17	862.33	855.08	957.09	757.67	710.72	1507.26	1572.75	2083.05	1301.44	1391.69	1563.84	2210.41	2120.87	1686.32	1797.89	1438.81	1558.2	2129.05	2026.86	1603.16	2900.98	2608.52	2691.46	2837.8	3079.32	2435.73	2610.89	3845.53	2734.51	3106.92	2389.78	2744.56	2991.13
YDR228C	209.93	216.2	208.77	380.43	406.99	329.84	564.51	532.5	528.02	781.96	619.03	580.67	739	771.12	1021.31	831.54	889.2	999.2	1378.85	1323	1051.93	1166.93	933.87	1011.36	1348.89	1284.15	1015.7	1999.83	1798.22	1855.4	1520.25	1649.64	1096.23	1175.07	1730.73	1385.7	1574.42	1053.12	1209.47	1318.12
YDR229W	123	126.67	122.32	236.74	253.26	205.26	345.87	326.25	323.51	573.87	454.3	426.15	491.13	512.47	678.75	756.6	809.06	909.14	847.5	813.17	646.56	900.98	721.03	780.86	879.66	837.44	662.38	1450.49	1304.26	1345.73	1573.91	1707.86	932.5	999.56	1472.23	1816.17	2063.52	1261.43	1448.7	1578.85
YDR231C	33.23	34.22	33.05	61.15	65.42	53.02	83.83	79.08	78.41	99.52	78.79	73.9	74.93	78.18	103.55	220.08	235.34	264.45	197.48	189.49	150.66	210.32	168.31	182.28	235.18	223.89	177.09	489.81	440.43	454.43	721.37	782.77	396.08	424.56	625.33	713.35	810.5	596	684.48	745.97
YDR232W	383.79	395.25	381.67	1159.68	1240.64	1005.47	1696.07	1599.87	1586.43	2192.72	1735.85	1628.28	2275	2373.86	3144.08	5092.76	5445.89	6119.55	4694.45	4504.31	3581.41	5300.05	4241.5	4593.44	5886.26	5603.75	4432.31	9587.84	8621.24	8895.37	12561.45	13630.53	7296.26	7820.95	11519.34	13278.99	15087.42	7950.49	9130.8	9951.11
YDR233C	315.1	324.5	313.36	1131.54	1210.53	981.07	1054.88	995.05	986.69	2603.09	2060.71	1933.01	1730.5	1805.69	2391.57	4208.88	4500.72	5057.45	3718.55	3567.93	2836.89	5556.5	4446.73	4815.71	3758.34	3577.96	2830	6865.47	6173.33	6369.62	7407.5	8037.94	4526.83	4852.37	7146.97	9326.86	10597.06	6312.94	7250.15	7901.5
YDR234W	414.79	427.17	412.5	537.26	574.76	465.81	1287.43	1214.41	1204.2	1276.34	1010.4	947.79	1415.91	1477.44	1956.81	2294.78	2453.9	2757.44	2956.95	2837.18	2255.86	2517.05	2014.33	2181.47	3615.88	3442.33	2722.73	5312.14	4776.6	4928.48	6915.66	7504.23	5847.61	6268.13	9232.22	7838.66	8906.19	5861.6	6731.81	7336.59
YDR235W	144.88	149.21	144.08	266.75	285.37	231.28	325.23	306.78	304.2	528.63	418.49	392.55	215.54	224.91	297.88	551.98	590.26	663.27	660.64	633.88	504.01	683.88	547.29	592.7	621.87	592.02	468.26	1022.92	919.79	949.04	372.61	404.32	455.33	488.08	718.88	147.59	167.69	1521.82	1747.74	1904.76
YDR236C	80.45	82.85	80	157.2	168.17	136.3	250.66	236.44	234.46	395.5	313.1	293.7	152.93	159.58	211.35	556.74	595.35	668.99	410.02	393.42	312.81	632.31	506.03	548.01	529.15	503.76	398.45	1269.18	1141.23	1177.51	1448.71	1572.01	771.88	827.39	1218.65	1709.58	1942.41	2100.46	2412.29	2629.01
YDR237W	80.45	82.85	80	184.59	197.47	160.04	254.45	240.02	238	354.79	280.87	263.46	336.66	351.29	465.26	617.41	660.22	741.89	619.02	593.95	472.25	667.59	534.26	578.59	621.87	592.02	468.26	1171.76	1053.63	1087.13	1332.46	1445.86	837.38	897.6	1322.05	1598.89	1816.64	1348.23	1548.38	1687.49
YDR238C	1230.8	1267.54	1224	1767.1	1890.46	1532.11	3433.84	3239.09	3211.86	4092.69	3239.94	3039.17	3654.98	3813.81	5051.24	6589.31	7046.2	7917.82	9914.94	9513.35	7564.14	8650.23	6922.57	7496.98	12441.88	11844.72	9368.63	22731.54	20439.87	21089.79	23864.97	25896.06	20394.91	21861.57	32199.51	25893.82	29420.23	21681.57	24900.37	27137.42
YDR239C	162.92	167.78	162.02	296.39	317.08	256.98	522.38	492.76	488.62	599.07	474.25	444.86	742.08	774.33	1025.57	1001.66	1071.11	1203.61	1260.18	1209.14	961.39	1203.57	963.19	1043.11	1311.58	1248.63	987.61	1975.48	1776.32	1832.8	1982.29	2151	1574.96	1688.22	2486.54	2140.05	2431.5	1625.97	1867.36	2035.13
YDR240C	75.18	77.42	74.76	174.83	187.04	151.58	221.17	208.63	206.87	316.66	250.68	235.15	168.33	175.64	232.63	390.2	417.25	468.87	402.94	386.62	307.4	367.72	294.28	318.7	419.48	399.34	315.86	654.88	588.86	607.59	563.39	611.34	372.69	399.49	588.4	594.46	675.42	729.08	837.32	912.55
YDR242W	65.05	66.99	64.69	105.43	112.79	91.41	166.4	156.97	155.65	199.04	157.57	147.81	137.54	143.51	190.08	279.56	298.95	335.92	275.42	264.26	210.11	278.16	222.61	241.08	293.97	279.86	221.36	562.88	506.13	522.22	518.67	562.82	343.06	367.73	541.62	545.26	619.52	503.42	578.15	630.09
YDR243C	93.41	96.2	92.9	170.33	182.22	147.68	283.1	267.04	264.8	323.77	256.31	240.43	324.34	338.43	448.24	423.5	452.87	508.89	592.45	568.46	451.98	523.76	419.15	453.93	627.52	597.4	472.52	903.85	812.73	838.57	1007.54	1093.29	600.35	643.53	947.84	983.93	1117.93	543.92	624.67	680.79
YDR244W	129.89	133.77	129.17	231.86	248.05	201.03	361.46	340.96	338.09	502.14	397.51	372.88	501.39	523.18	692.93	665	711.11	799.07	872.3	836.96	665.48	862.99	690.63	747.93	958.81	912.79	721.97	1496.49	1345.62	1388.41	1666.32	1808.13	1019.82	1093.16	1610.1	1771.08	2012.28	1070.48	1229.4	1339.85
YDR245W	203.65	209.73	202.52	472.35	505.33	409.54	654.67	617.54	612.35	900.22	712.65	668.49	638.42	666.16	882.3	1749.93	1871.27	2102.75	1623.27	1557.52	1238.39	1617.42	1294.38	1401.79	1936.84	1843.88	1458.42	3241.95	2915.11	3007.81	3115.03	3380.14	1941.41	2081.02	3065.1	2968.2	3372.43	3437.11	3947.38	4302.01
YDR246W	35.26	36.31	35.06	70.91	75.86	61.48	122.17	115.24	114.27	190	150.41	141.09	200.15	208.84	276.61	256.96	274.78	308.76	348.03	333.94	265.52	333.8	267.13	289.3	348.25	331.53	262.23	546.64	491.53	507.16	667.72	724.55	472.49	506.46	745.96	815.84	926.95	555.49	637.96	695.27
YDR246W-A	4.46	4.59	4.43	12.38	13.25	10.73	14.74	13.91	13.79	20.03	15.86	14.88	46.19	48.19	63.83	21.41	22.9	25.73	38.97	37.39	29.73	39.35	31.49	34.1	36.18	34.44	27.24	51.42	46.23	47.7	80.48	87.33	62.37	66.86	98.48	106.59	121.11	69.44	79.74	86.91
YDR247W	78.22	80.55	77.78	228.48	244.43	198.1	295.32	278.57	276.23	341.87	270.63	253.86	304.84	318.08	421.29	622.17	665.31	747.61	529.58	508.13	404.02	626.89	501.68	543.31	520.11	495.14	391.64	787.49	708.1	730.61	682.62	740.72	475.61	509.81	750.89	811.74	922.29	503.42	578.15	630.09
YDR248C	16.01	16.49	15.92	34.52	36.93	29.93	45.92	43.31	42.95	58.16	46.04	43.19	59.02	61.58	81.56	114.2	122.12	137.23	91.21	87.52	69.59	153.33	122.71	132.89	104.02	99.03	78.33	243.55	219	225.96	265.3	287.88	162.17	173.84	256.04	348.48	395.93	370.33	425.31	463.52
YDR249C	73.96	76.17	73.55	183.09	195.87	158.74	202.21	190.74	189.14	244.28	193.38	181.4	118.55	123.7	163.84	283.13	302.76	340.21	352.46	338.18	268.89	248.31	198.72	215.21	361.81	344.45	272.44	554.76	498.83	514.69	408.38	443.14	313.43	335.97	494.85	373.07	423.88	682.79	784.16	854.61
YDR251W	542.25	558.44	539.25	920.69	984.96	798.26	1599.17	1508.47	1495.79	1964.6	1555.25	1458.88	2222.14	2318.7	3071.03	2586.23	2765.56	3107.66	4965.44	4764.32	3788.15	3557.79	2847.21	3083.46	5453.22	5191.48	4106.23	8137.35	7316.99	7549.64	6760.65	7336.03	6044.09	6478.74	9542.42	6735.84	7653.17	4698.54	5396.08	5880.86
YDR252W	26.55	27.34	26.4	55.15	59	47.82	74.99	70.73	70.14	87.89	69.58	65.27	46.7	48.73	64.54	113.01	120.85	135.8	151.43	145.3	115.53	118.05	94.47	102.31	133.42	127.02	100.46	262.5	236.03	243.54	172.89	187.61	112.27	120.35	177.26	204.99	232.9	370.33	425.31	463.52
YDR253C	1.62	1.67	1.61	6	6.42	5.2	6.74	6.36	6.3	10.99	8.7	8.16	3.59	3.75	4.96	14.28	15.27	17.15	17.71	16.99	13.51	19	15.2	16.46	23.74	22.6	17.88	18.94	17.03	17.57	23.85	25.88	18.71	20.06	29.54	36.9	41.92	23.15	26.58	28.97
YDR254W	55.12	56.76	54.81	120.06	128.44	104.09	178.2	168.09	166.68	281.76	223.06	209.23	162.17	169.22	224.12	289.08	309.12	347.36	392.31	376.42	299.3	393.5	314.91	341.04	434.18	413.34	326.93	611.59	549.93	567.42	584.25	633.98	355.53	381.1	561.32	516.56	586.91	734.87	843.97	919.79
YDR255C	79.43	81.8	78.99	145.57	155.73	126.21	261.61	246.78	244.7	440.1	348.4	326.81	380.79	397.34	526.26	397.33	424.88	477.44	793.48	761.34	605.35	725.94	580.95	629.16	795.99	757.79	599.37	1328.71	1194.76	1232.75	1138.7	1235.61	884.16	947.74	1395.91	1074.13	1220.41	977.9	1123.08	1223.97
YDR256C	21.88	22.54	21.76	30.39	32.51	26.35	60.24	56.83	56.35	76.26	60.37	56.63	55.94	58.37	77.31	123.72	132.3	148.66	107.16	102.81	81.75	105.84	84.7	91.73	110.81	105.49	83.44	243.55	219	225.96	244.43	265.24	208.95	223.98	329.9	282.88	321.41	231.46	265.82	289.7
YDR257C	64.64	66.57	64.28	171.83	183.83	148.98	187.89	177.23	175.74	303.09	239.94	225.07	185.26	193.31	256.04	523.43	559.73	628.97	449.87	431.65	343.21	529.19	423.5	458.64	530.28	504.83	399.3	852.43	766.5	790.87	611.08	663.09	430.38	461.33	679.49	471.47	535.68	526.56	604.73	659.06
YDR258C	373.46	384.6	371.39	640.81	685.54	555.59	1124.81	1061.02	1052.1	1658.92	1313.27	1231.89	1299.93	1356.41	1796.52	2821.78	3017.44	3390.69	4836.15	4640.26	3689.51	3926.87	3142.57	3403.34	6225.46	5926.67	4687.72	11584.97	10417.03	10748.26	11065.05	12006.77	9562.02	10249.65	15096.52	10827.35	12301.9	5745.88	6598.9	7191.74
YDR259C	8.11	8.35	8.06	16.88	18.06	14.64	32.44	30.6	30.34	54.28	42.97	40.31	87.76	91.57	121.28	60.67	64.88	72.9	94.76	90.92	72.29	88.2	70.58	76.44	117.59	111.95	88.54	140.72	126.53	130.56	152.03	164.96	135.66	145.42	214.19	168.09	190.98	86.8	99.68	108.64
YDR260C	32.42	33.39	32.24	72.41	77.46	62.78	93.1	87.82	87.08	180.95	143.25	134.37	142.16	148.33	196.46	242.68	259.51	291.61	229.36	220.07	174.98	299.87	239.98	259.9	261.18	248.65	196.67	430.28	386.9	399.2	545.5	591.93	286.92	307.56	452.99	647.76	735.97	312.46	358.85	391.09
YDR261C	174.27	179.47	173.3	346.67	370.87	300.57	599.06	565.08	560.33	776.79	614.94	576.83	686.66	716.49	948.97	1303.82	1394.23	1566.7	1579.87	1515.88	1205.29	1656.77	1325.87	1435.89	2120	2018.25	1596.35	4402.88	3959.01	4084.89	4840.96	5252.96	3361.99	3603.76	5307.91	5255.84	5971.62	3558.62	4086.93	4454.1
YDR261C-D	5.07	5.22	5.04	34.14	36.52	29.6	20.22	19.07	18.91	14.86	11.77	11.04	21.55	22.49	29.79	24.98	26.71	30.02	32.77	31.44	25	28.49	22.8	24.7	55.4	52.74	41.72	73.07	65.7	67.79	26.83	29.11	56.14	60.17	88.63	20.5	23.29	277.75	318.98	347.64
YDR261W-B	6.48	6.68	6.45	24.39	26.09	21.14	18.54	17.48	17.34	38.13	30.18	28.31	18.99	19.81	26.24	33.31	35.62	40.03	60.22	57.78	45.94	47.49	38.01	41.16	41.83	39.83	31.5	67.65	60.83	62.77	59.62	64.69	56.14	60.17	88.63	61.5	69.87	109.94	126.26	137.61
YDR262W	97.87	100.79	97.33	273.13	292.2	236.81	378.73	357.25	354.25	599.72	474.76	445.34	368.47	384.49	509.24	789.91	844.68	949.17	684.55	656.83	522.25	1086.88	869.8	941.97	790.34	752.4	595.12	1363.89	1226.39	1265.39	1359.28	1474.97	742.26	795.63	1171.88	1689.08	1919.12	2036.81	2339.19	2549.34
YDR263C	38.5	39.65	38.29	68.66	73.45	59.53	93.52	88.22	87.48	182.89	144.78	135.81	86.73	90.5	119.86	215.32	230.25	258.73	251.5	241.32	191.87	226.6	181.34	196.39	331.29	315.39	249.46	516.87	464.76	479.54	485.88	527.24	311.87	334.3	492.38	356.68	405.25	381.9	438.6	478
YDR264C	868.49	894.41	863.69	1567.5	1676.93	1359.06	2598.86	2451.47	2430.86	3206.04	2538.03	2380.75	2250.88	2348.69	3110.75	5744.68	6143.01	6902.89	5869.62	5631.87	4477.95	5567.36	4455.42	4825.12	7652.37	7285.08	5762.17	13371.02	12023.02	12405.32	13637.55	14798.21	10202.91	10936.63	16108.37	14127.63	16051.63	13557.49	15570.21	16969.03
YDR265W	63.02	64.9	62.67	126.06	134.86	109.3	154.61	145.84	144.61	341.87	270.63	253.86	160.12	167.07	221.28	449.68	480.86	540.34	300.21	288.05	229.03	431.49	345.31	373.97	290.58	276.64	218.81	644.06	579.13	597.54	766.09	831.29	392.96	421.22	620.4	979.83	1113.27	491.84	564.86	615.61
YDR266C	358.66	369.37	356.68	593.91	635.37	514.93	1039.29	980.35	972.11	1212.36	959.76	900.28	1621.7	1692.17	2241.21	1788	1911.98	2148.49	2724.93	2614.56	2078.85	2142.54	1714.62	1856.9	2557.57	2434.82	1925.83	3263.6	2934.58	3027.89	3332.63	3616.26	2705.5	2900.05	4271.44	3456.06	3926.73	2314.55	2658.17	2896.98
YDR267C	26.34	27.13	26.2	64.16	68.63	55.62	76.67	72.32	71.72	151.87	120.23	112.78	102.13	106.56	141.14	235.54	251.88	283.03	184.2	176.74	140.53	244.24	195.46	211.68	279.28	265.87	210.29	576.41	518.3	534.78	584.25	633.98	238.58	255.74	376.67	754.35	857.08	480.27	551.57	601.12
YDR268W	68.9	70.95	68.51	121.56	130.04	105.39	183.68	173.26	171.8	256.56	203.1	190.52	146.26	152.62	202.13	415.18	443.97	498.88	342.72	328.84	261.46	407.07	325.77	352.8	427.39	406.88	321.82	771.25	693.5	715.55	786.95	853.93	531.74	569.98	839.52	844.54	959.56	1053.12	1209.47	1318.12
YDR270W	453.7	467.24	451.19	734.23	785.48	636.59	1185.48	1118.24	1108.84	1886.4	1493.35	1400.81	1174.19	1225.22	1622.75	1985.48	2123.15	2385.78	2174.1	2086.04	1658.62	2095.05	1676.62	1815.74	2381.19	2266.9	1793.01	3777.77	3396.91	3504.92	3633.7	3942.96	2473.15	2651	3904.61	3816.84	4336.64	2962.63	3402.45	3708.13
YDR271C	4.26	4.38	4.23	7.13	7.63	6.18	5.48	5.17	5.12	20.68	16.37	15.36	7.7	8.03	10.64	14.28	15.27	17.15	15.94	15.29	12.16	36.64	29.32	31.75	24.87	23.68	18.73	13.53	12.17	12.55	32.79	35.58	12.47	13.37	19.7	20.5	23.29	34.72	39.87	43.45
YDR272W	110.03	113.31	109.42	192.09	205.5	166.55	289.42	273	270.71	428.46	339.19	318.17	268.4	280.06	370.94	764.93	817.97	919.15	751.86	721.4	573.59	868.42	694.97	752.64	975.77	928.93	734.74	2124.32	1910.15	1970.89	2521.83	2736.46	1490.75	1597.96	2353.6	2574.62	2925.25	2777.46	3189.8	3476.37
YDR273W	14.99	15.44	14.91	30.39	32.51	26.35	37.07	34.97	34.68	60.1	47.58	44.63	57.48	59.98	79.44	105.88	113.22	127.22	120.44	115.56	91.88	124.83	99.9	108.19	140.2	133.47	105.57	248.96	223.87	230.98	268.28	291.11	113.83	122.02	179.72	327.98	372.64	138.87	159.49	173.82
YDR275W	108	111.23	107.41	186.09	199.08	161.34	310.48	292.87	290.41	345.74	273.7	256.74	212.98	222.23	294.34	516.3	552.09	620.39	539.32	517.47	411.45	459.99	368.12	398.66	538.2	512.37	405.26	998.56	897.89	926.44	1058.21	1148.28	659.61	707.05	1041.39	1123.32	1276.31	1244.07	1428.76	1557.12
YDR276C	57.55	59.27	57.23	180.09	192.66	156.14	214.01	201.87	200.17	500.84	396.49	371.92	218.62	228.12	302.14	860.1	919.73	1033.5	643.82	617.74	491.17	1204.93	964.27	1044.29	638.83	608.17	481.03	1740.05	1564.62	1614.37	1869.02	2028.08	923.14	989.53	1457.46	2291.74	2603.85	2638.59	3030.31	3302.55
YDR277C	42.35	43.61	42.12	101.3	108.37	87.83	150.4	141.87	140.67	224.89	178.04	167	204.25	213.13	282.28	369.97	395.63	444.56	410.91	394.27	313.48	495.27	396.35	429.24	367.47	349.83	276.7	633.24	569.4	587.5	634.93	688.97	452.22	484.74	713.96	733.85	833.79	480.27	551.57	601.12
YDR279W	99.29	102.25	98.74	181.21	193.86	157.11	256.56	242.01	239.97	636.55	503.92	472.7	440.32	459.46	608.53	480.61	513.93	577.5	658.87	632.18	502.65	759.86	608.1	658.56	675.01	642.61	508.28	1231.29	1107.16	1142.36	974.75	1057.71	759.41	814.02	1198.96	701.05	796.53	1307.72	1501.86	1636.79
YDR280W	173.66	178.84	172.7	345.92	370.06	299.92	514.8	485.6	481.52	1077.3	852.83	799.98	516.28	538.71	713.5	992.14	1060.94	1192.18	1054.72	1012	804.65	891.48	713.43	772.63	1034.56	984.91	779.02	1648.04	1481.89	1529.01	1544.1	1675.51	904.43	969.47	1427.92	1611.19	1830.61	1915.29	2199.63	2397.25
YDR281C	14.39	14.82	14.31	43.52	46.56	37.73	48.45	45.7	45.32	165.44	130.97	122.85	73.39	76.58	101.42	99.93	106.86	120.08	85.9	82.42	65.53	99.05	79.27	85.85	59.93	57.05	45.12	151.54	136.27	140.6	155.01	168.2	29.63	31.76	46.78	200.89	228.24	104.15	119.62	130.36
YDR282C	41.74	42.99	41.51	81.41	87.1	70.59	109.53	103.32	102.45	179.66	142.22	133.41	108.8	113.53	150.36	245.06	262.05	294.47	216.08	207.33	164.85	275.45	220.44	238.73	245.36	233.58	184.75	476.28	428.26	441.88	488.87	530.47	294.72	315.91	465.3	528.86	600.89	439.76	505.05	550.43
YDR283C	748.74	771.08	744.6	1077.89	1153.14	934.55	1878.06	1771.54	1756.65	2402.11	1901.61	1783.77	2003.52	2090.58	2768.89	3178.67	3399.07	3819.53	4992.89	4790.66	3809.09	3708.4	2967.74	3214	5339.02	5082.77	4020.24	8202.3	7375.39	7609.9	6549.01	7106.38	6316.98	6771.25	9973.25	6116.78	6949.81	7053.6	8100.76	8828.53
YDR284C	103.34	106.43	102.77	245.37	262.5	212.74	299.95	282.94	280.56	406.49	321.79	301.85	231.96	242.04	320.58	873.18	933.73	1049.23	810.3	777.48	618.18	831.78	665.65	720.89	962.2	916.02	724.53	2335.39	2099.95	2166.73	2050.85	2225.39	1456.45	1561.18	2299.44	1963.76	2231.2	3784.29	4346.1	4736.55
YDR285W	39.51	40.69	39.3	68.28	73.05	59.2	69.93	65.97	65.41	93.71	74.18	69.58	87.76	91.57	121.28	105.88	113.22	127.22	136.38	130.86	104.04	113.98	91.21	98.78	132.29	125.94	99.61	235.43	211.7	218.43	190.78	207.01	179.33	192.22	283.12	172.19	195.64	283.53	325.63	354.88
YDR286C	6.48	6.68	6.45	24.39	26.09	21.14	17.69	16.69	16.55	32.96	26.09	24.47	19.5	20.35	26.95	80.89	86.5	97.2	40.74	39.09	31.08	70.56	56.47	61.15	55.4	52.74	41.72	116.36	104.63	107.96	113.27	122.91	57.7	61.85	91.09	102.49	116.45	387.69	445.24	485.24
YDR287W	35.06	36.1	34.86	68.28	73.05	59.2	97.74	92.19	91.42	235.23	186.22	174.68	125.73	131.2	173.76	259.34	277.32	311.62	269.22	258.31	205.39	439.64	351.83	381.02	314.33	299.24	236.68	765.84	688.63	710.53	912.15	989.78	506.79	543.24	800.13	910.14	1034.09	943.18	1083.2	1180.52
YDR288W	85.11	87.65	84.64	176.33	188.64	152.89	230.02	216.97	215.15	495.67	392.39	368.08	241.72	252.22	334.05	556.74	595.35	668.99	557.03	534.47	424.96	578.04	462.59	500.97	607.17	578.03	457.19	968.8	871.13	898.83	807.82	876.57	583.2	625.14	920.76	795.35	903.66	1099.41	1262.63	1376.06
YDR289C	72.14	74.29	71.74	141.07	150.92	122.31	222.01	209.42	207.66	279.83	221.52	207.79	307.92	321.3	425.55	365.21	390.54	438.85	535.78	514.07	408.74	496.63	397.44	430.41	518.98	494.07	390.79	787.49	708.1	730.61	816.76	886.28	537.98	576.67	849.36	828.14	940.93	792.73	910.42	992.21
YDR291W	210.74	217.03	209.58	361.3	386.52	313.25	478.57	451.43	447.64	781.96	619.03	580.67	638.93	666.69	883.01	1139.66	1218.68	1369.43	1350.51	1295.81	1030.31	1261.92	1009.88	1093.68	1450.65	1381.02	1092.33	2459.88	2211.89	2282.22	2602.31	2823.79	1206.95	1293.74	1905.53	2562.32	2911.28	1597.04	1834.13	1998.91
YDR292C	270.31	278.38	268.82	499.74	534.63	433.28	824.44	777.68	771.15	1709.33	1353.17	1269.32	1052.56	1098.3	1454.66	1623.83	1736.43	1951.22	2454.82	2355.39	1872.79	2114.05	1691.82	1832.2	3040.37	2894.44	2289.37	4735.74	4258.31	4393.71	4164.3	4518.71	3363.55	3605.43	5310.37	4165.31	4732.58	4264.56	4897.67	5337.68
YDR293C	1227.16	1263.78	1220.37	2475.82	2648.64	2146.58	4215.31	3976.24	3942.81	5440.12	4306.62	4039.75	8404.1	8769.29	11614.59	8704.45	9308.01	10459.41	14480.99	13894.45	11047.59	12332.85	9869.68	10688.64	17533.28	16691.76	13202.41	25562.16	22985.12	23715.97	25084.16	27219.01	23658.66	25360.02	37352.31	29415.48	33421.49	12139.83	13942.08	15194.64
YDR294C	251.67	259.18	250.28	440.84	471.61	382.21	800.01	754.63	748.29	1000.39	791.95	742.88	946.33	987.46	1307.85	1824.88	1951.41	2192.8	2414.09	2316.31	1841.72	2316.23	1853.62	2007.43	3052.81	2906.28	2298.74	5720.77	5144.03	5307.6	6617.57	7180.77	4177.53	4477.95	6595.49	6936.72	7881.42	4235.63	4864.44	5301.47
YDR295C	165.15	170.08	164.23	266.38	284.97	230.95	424.23	400.17	396.8	452.37	358.12	335.93	480.86	501.76	664.56	631.69	675.49	759.05	811.19	778.33	618.86	755.79	604.84	655.03	912.45	868.66	687.07	1390.95	1250.73	1290.49	1216.2	1319.71	913.79	979.5	1442.69	852.74	968.87	1290.36	1481.93	1615.06
YDR296W	32.02	32.97	31.84	73.16	78.27	63.43	99	93.39	92.6	151.22	119.71	112.3	113.42	118.34	156.74	265.29	283.68	318.77	271.87	260.86	207.41	278.16	222.61	241.08	270.23	257.26	203.48	619.71	557.23	574.95	792.92	860.4	408.55	437.93	645.02	938.84	1066.69	839.03	963.59	1050.15
YDR297W	133.94	137.94	133.2	407.45	435.89	353.26	468.88	442.29	438.57	660.47	522.85	490.45	407.48	425.18	563.14	1536.99	1643.56	1846.87	1160.99	1113.97	885.73	1473.59	1179.28	1277.13	1468.74	1398.25	1105.95	3125.59	2810.48	2899.85	3043.48	3302.51	1860.32	1994.1	2937.08	2845.2	3232.69	3674.35	4219.84	4598.95
YDR298C	99.49	102.46	98.94	289.64	309.86	251.12	392.63	370.36	367.25	555.13	439.46	412.23	258.65	269.89	357.46	1029.02	1100.37	1236.49	798.79	766.44	609.4	1095.02	876.32	949.03	1155.54	1100.08	870.11	3084.99	2773.98	2862.19	3192.53	3464.24	1936.73	2076	3057.71	3492.96	3968.66	6411.31	7363.12	8024.62
YDR299W	246.61	253.97	245.24	525.25	561.92	455.4	787.79	743.11	736.86	923.49	731.07	685.77	977.64	1020.12	1351.11	1331.19	1423.49	1599.57	1737.51	1667.13	1325.55	1351.47	1081.55	1171.29	1726.53	1643.66	1300.06	2056.66	1849.32	1908.12	1955.46	2121.89	1539.09	1649.77	2429.92	2131.85	2422.18	1591.25	1827.49	1991.67
YDR300C	152.18	156.72	151.34	273.13	292.2	236.81	468.46	441.89	438.18	634.62	502.39	471.26	396.7	413.94	548.25	1009.99	1080.02	1213.62	1173.39	1125.86	895.18	970.18	776.41	840.84	1171.37	1115.15	882.03	1702.16	1530.56	1579.22	1800.46	1953.69	1431.5	1534.44	2260.05	1697.28	1928.43	2349.27	2698.04	2940.43
YDR301W	683.08	703.47	679.31	961.21	1028.31	833.39	1817.39	1714.32	1699.91	2650.91	2098.57	1968.52	2241.64	2339.05	3097.98	2849.14	3046.7	3423.57	4560.73	4376	3479.4	3426.17	2741.88	2969.39	4954.59	4716.79	3730.76	6589.44	5925.13	6113.53	5887.25	6388.3	5269.09	5648	8318.84	6174.18	7015.02	4640.68	5329.62	5808.44
YDR302W	44.58	45.91	44.33	145.95	156.13	126.54	170.62	160.94	159.59	224.25	177.52	166.52	90.84	94.78	125.54	386.63	413.43	464.58	265.67	254.91	202.68	450.49	360.52	390.43	339.2	322.92	255.42	830.78	747.03	770.78	599.16	650.15	380.48	407.85	600.71	569.86	647.47	1458.17	1674.64	1825.09
YDR303C	368.8	379.8	366.76	750.74	803.14	650.9	1138.29	1073.73	1064.71	1125.77	891.2	835.98	1490.32	1555.08	2059.65	1571.49	1680.45	1888.33	2999.46	2877.97	2288.29	1782.97	1426.86	1545.26	3024.54	2879.37	2277.45	3696.58	3323.91	3429.6	2799.05	3037.27	3085.98	3307.9	4872.15	2906.7	3302.56	2511.29	2884.11	3143.22
YDR304C	220.67	227.26	219.45	319.28	341.57	276.82	573.36	540.84	536.3	736.72	583.22	547.08	487.02	508.19	673.07	1209.84	1293.73	1453.77	1259.29	1208.29	960.72	1375.9	1101.1	1192.46	1481.18	1410.09	1115.31	3812.94	3428.54	3537.56	5422.23	5883.7	3714.4	3981.52	5864.3	6977.72	7928	10438.63	11988.33	13065.36
YDR305C	25.53	26.29	25.39	60.4	64.62	52.37	76.67	72.32	71.72	127.96	101.3	95.02	72.36	75.51	100	186.77	199.72	224.43	169.15	162.29	129.04	154.69	123.79	134.06	209.17	199.13	157.51	386.98	347.96	359.03	384.53	417.26	249.5	267.44	393.91	426.37	484.44	740.66	850.61	927.03
YDR306C	142.45	146.7	141.66	234.49	250.86	203.31	323.54	305.19	302.63	458.84	363.23	340.72	334.6	349.14	462.43	585.29	625.88	703.3	716.43	687.41	546.57	578.04	462.59	500.97	819.73	780.39	617.25	1372.01	1233.69	1272.92	1293.7	1403.81	831.14	890.91	1312.21	1176.62	1336.86	1446.6	1661.35	1810.61
YDR307W	195.95	201.8	194.86	403.32	431.47	349.69	510.17	481.23	477.19	908.63	719.31	674.73	571.7	596.54	790.1	1174.16	1255.57	1410.88	1543.56	1481.04	1177.59	1462.74	1170.59	1267.72	1957.19	1863.25	1473.75	3166.18	2846.98	2937.51	2292.3	2487.39	1908.66	2045.92	3013.4	2308.14	2622.48	2528.65	2904.05	3164.95
YDR308C	29.58	30.47	29.42	79.91	85.49	69.29	102.37	96.56	95.75	189.35	149.9	140.61	117.01	122.09	161.71	199.86	213.71	240.15	227.59	218.38	173.63	291.73	233.47	252.84	226.13	215.28	170.28	378.86	340.66	351.5	318.95	346.1	213.63	229	337.28	368.97	419.22	607.57	697.77	760.46
YDR309C	254.71	262.31	253.3	691.08	739.32	599.18	936.5	883.39	875.96	1233.69	976.64	916.12	1944.5	2029	2687.33	1670.23	1786.04	2006.97	2005.84	1924.59	1530.26	1966.15	1573.46	1704.02	1754.8	1670.57	1321.35	1956.54	1759.29	1815.23	1639.49	1779.02	1334.82	1430.81	2107.41	2361.44	2683.04	1290.36	1481.93	1615.06
YDR310C	429.18	441.99	426.81	769.87	823.61	667.49	1374.63	1296.67	1285.77	1496.71	1184.86	1111.43	2363.78	2466.5	3266.78	2086.59	2231.28	2507.28	3467.04	3326.61	2645.02	2863.06	2291.23	2481.35	3571.78	3400.35	2689.52	4757.39	4277.77	4413.79	5034.72	5463.21	3737.79	4006.59	5901.23	6055.28	6879.94	2193.04	2518.61	2744.88
YDR311W	211.96	218.28	210.78	309.9	331.53	268.69	526.18	496.33	492.16	566.76	448.67	420.87	535.26	558.52	739.74	766.12	819.24	920.58	1043.21	1000.96	795.87	812.78	650.45	704.42	1032.3	982.75	777.31	1466.73	1318.86	1360.79	1427.84	1549.36	1002.67	1074.78	1583.02	1393.9	1583.74	1458.17	1674.64	1825.09
YDR312W	74.97	77.21	74.56	174.83	187.04	151.58	258.24	243.6	241.55	410.37	324.86	304.73	316.13	329.87	436.89	604.33	646.23	726.17	589.8	565.91	449.96	713.73	571.18	618.57	635.44	604.94	478.48	890.32	800.56	826.02	921.09	999.49	675.2	723.76	1066.01	897.84	1020.11	1076.27	1236.05	1347.09
YDR313C	144.07	148.37	143.28	261.5	279.76	226.73	431.81	407.32	403.9	595.2	471.18	441.98	516.79	539.25	714.21	833.92	891.75	1002.06	828.9	795.33	632.37	1024.46	819.85	887.88	850.26	809.45	640.24	1439.66	1294.52	1335.69	1725.93	1872.82	1122.74	1203.48	1772.59	2107.25	2394.24	1487.1	1707.87	1861.31
YDR314C	152.38	156.93	151.54	236.36	252.86	204.93	347.13	327.45	324.69	462.07	365.79	343.12	271.48	283.28	375.19	527	563.54	633.25	655.33	628.78	499.95	659.45	527.74	571.53	785.81	748.1	591.71	1244.82	1119.33	1154.92	810.8	879.81	556.69	596.73	878.91	684.65	777.89	873.74	1003.46	1093.61
YDR315C	20.47	21.08	20.35	57.03	61.01	49.44	67.4	63.58	63.05	104.69	82.88	77.74	46.7	48.73	64.54	166.55	178.1	200.13	170.03	163.14	129.72	198.11	158.54	171.7	157.16	149.62	118.34	327.44	294.43	303.79	339.82	368.74	243.26	260.75	384.06	348.48	395.93	607.57	697.77	760.46
YDR316W	79.43	81.8	78.99	147.45	157.74	127.84	183.26	172.86	171.41	312.78	247.61	232.27	270.45	282.21	373.77	387.82	414.71	466.01	448.1	429.95	341.86	499.34	399.61	432.77	424	403.65	319.27	749.6	674.03	695.46	596.18	646.92	399.2	427.9	630.25	643.66	731.31	694.37	797.45	869.09
YDR317W	9.32	9.6	9.27	18.76	20.07	16.26	18.54	17.48	17.34	33.6	26.6	24.95	9.24	9.64	12.77	52.34	55.97	62.9	37.19	35.69	28.38	33.92	27.15	29.4	56.53	53.82	42.57	78.48	70.57	72.81	53.66	58.22	35.87	38.44	56.62	28.7	32.61	109.94	126.26	137.61
YDR318W	23.1	23.79	22.97	58.15	62.21	50.42	64.46	60.8	60.29	123.43	97.71	91.66	70.31	73.36	97.17	185.58	198.45	223	133.72	128.31	102.02	251.03	200.89	217.56	171.86	163.61	129.41	305.79	274.96	283.71	238.47	258.77	96.68	103.63	152.64	233.68	265.51	243.03	279.11	304.18
YDR319C	49.65	51.13	49.37	202.97	217.14	175.98	154.19	145.44	144.22	255.91	202.59	190.04	114.44	119.42	158.16	310.49	332.02	373.09	252.39	242.17	192.55	290.38	232.38	251.66	352.77	335.84	265.63	657.59	591.3	610.1	435.21	472.25	324.35	347.67	512.08	430.47	489.1	1186.21	1362.31	1484.7
YDR320C	86.93	89.52	86.45	258.12	276.14	223.8	390.52	368.38	365.28	608.77	481.92	452.06	698.97	729.35	965.99	813.7	870.12	977.76	1348.74	1294.11	1028.96	1331.12	1065.26	1153.65	1377.15	1311.06	1036.99	1842.88	1657.09	1709.78	1988.25	2157.47	1748.05	1873.75	2759.82	2107.25	2394.24	1307.72	1501.86	1636.79
YDR320C-A	30.19	31.09	30.03	69.03	73.85	59.85	101.53	95.77	94.96	158.33	125.34	117.57	99.05	103.35	136.88	281.94	301.49	338.78	124.87	119.81	95.26	306.66	245.41	265.78	196.74	187.29	148.14	416.74	374.73	386.65	390.5	423.73	255.74	274.13	403.76	496.07	563.62	1006.83	1156.3	1260.18
YDR320W-B	2.43	2.5	2.42	5.25	5.62	4.55	15.59	14.7	14.58	7.11	5.63	5.28	18.99	19.81	26.24	23.79	25.44	28.59	28.34	27.19	21.62	37.99	30.4	32.93	36.18	34.44	27.24	54.12	48.67	50.21	50.68	54.99	37.42	40.12	59.09	36.9	41.92	46.29	53.16	57.94
YDR321W	271.53	279.64	270.03	489.24	523.39	424.18	877.94	828.15	821.19	1266.65	1002.73	940.59	819.06	854.65	1131.95	2091.35	2236.36	2513	2075.8	1991.72	1583.63	2468.2	1975.24	2139.14	2900.17	2760.97	2183.8	6416.25	5769.4	5952.85	9151.32	9930.17	5888.16	6311.59	9296.23	10819.16	12292.59	12782.12	14679.72	15998.55
YDR322C-A	46	47.37	45.74	143.32	153.32	124.26	165.98	156.57	155.25	321.19	254.26	238.51	129.84	135.48	179.44	559.12	597.89	671.85	383.46	367.92	292.54	777.5	622.22	673.85	424	403.65	319.27	1458.61	1311.56	1353.26	1475.54	1601.12	736.02	788.95	1162.03	1861.27	2114.75	2274.05	2611.65	2846.28
YDR322W	65.65	67.61	65.29	175.96	188.24	152.56	241.39	227.7	225.79	301.8	238.92	224.11	161.66	168.68	223.41	525.81	562.27	631.82	503.89	483.48	384.42	451.85	361.6	391.61	574.38	546.81	432.5	993.15	893.03	921.42	715.41	776.3	550.46	590.04	869.06	602.66	684.73	1168.85	1342.37	1462.97
YDR323C	88.75	91.4	88.26	141.82	151.72	122.96	197.16	185.98	184.41	390.33	309	289.86	215.54	224.91	297.88	396.14	423.61	476.01	390.54	374.72	297.94	481.7	385.49	417.48	392.34	373.51	295.43	587.23	528.03	544.82	596.18	646.92	450.66	483.06	711.5	701.05	796.53	717.51	824.03	898.06
YDR324C	439.31	452.42	436.88	797.63	853.31	691.56	1368.73	1291.1	1280.25	1976.23	1564.46	1467.52	1368.18	1427.63	1890.85	2331.66	2493.33	2801.75	3173.03	3044.51	2420.71	2461.41	1969.81	2133.26	3105.95	2956.87	2338.75	3956.37	3557.51	3670.63	3067.33	3328.38	2847.4	3052.16	4495.47	2972.3	3377.08	3790.08	4352.75	4743.8
YDR325W	292.6	301.34	290.99	472.73	505.73	409.86	823.6	776.89	770.36	1073.42	849.76	797.1	973.02	1015.3	1344.73	1418.03	1516.35	1703.92	1887.17	1810.73	1439.73	1724.62	1380.17	1494.69	2036.33	1938.6	1533.34	3179.71	2859.15	2950.06	2951.08	3202.24	2055.24	2203.04	3244.82	2947.7	3349.14	2256.69	2591.71	2824.55
YDR326C	588.45	606.02	585.2	1554	1662.48	1347.35	2079.43	1961.49	1945.01	3087.13	2443.9	2292.45	3351.68	3497.33	4632.08	4384.94	4688.99	5269.01	6374.4	6116.21	4863.05	5219.99	4177.43	4524.06	6802.1	6475.63	5121.93	9609.49	8640.71	8915.46	6498.33	7051.39	5568.49	5968.93	8791.53	6977.72	7928	8043.07	9237.13	10066.99
YDR328C	97.67	100.59	97.13	172.58	184.63	149.63	211.9	199.88	198.2	372.89	295.19	276.9	253.52	264.54	350.37	638.83	683.12	767.62	552.6	530.22	421.58	853.49	683.03	739.7	676.14	643.69	509.13	1734.63	1559.76	1609.35	2590.39	2810.85	1369.12	1467.58	2161.57	3070.69	3488.88	2997.35	3442.33	3751.58
YDR329C	119.96	123.54	119.3	220.61	236.01	191.27	381.68	360.03	357	411.01	325.38	305.21	403.37	420.9	557.47	729.24	779.8	876.26	913.92	876.9	697.23	803.28	642.85	696.19	992.73	945.08	747.52	1721.1	1547.59	1596.8	1904.79	2066.9	1344.17	1440.83	2122.18	2012.96	2287.1	1365.59	1568.32	1709.22
YDR330W	138.4	142.53	137.63	219.86	235.2	190.62	399.37	376.72	373.55	616.52	488.06	457.82	637.9	665.62	881.59	837.49	895.56	1006.34	1095.46	1051.09	835.73	1185.93	949.07	1027.82	1291.22	1229.25	972.28	2067.49	1859.05	1918.17	2241.63	2432.41	1877.47	2012.49	2964.16	3062.49	3479.56	1504.46	1727.81	1883.03
YDR331W	264.44	272.33	262.98	551.14	589.61	477.85	855.19	806.69	799.91	1333.21	1055.42	990.02	665.62	694.54	919.89	1510.82	1615.58	1815.42	1842	1767.4	1405.27	1693.41	1355.19	1467.64	1970.76	1876.17	1483.96	3071.46	2761.82	2849.63	2599.33	2820.56	1953.88	2094.39	3084.79	2755.01	3130.21	3541.27	4066.99	4432.37
YDR332W	87.74	90.36	87.26	169.21	181.02	146.71	215.69	203.46	201.75	315.37	249.66	234.19	221.19	230.8	305.68	331.9	354.92	398.82	488.84	469.04	372.94	420.64	336.63	364.56	533.68	508.06	401.85	771.25	693.5	715.55	640.89	695.44	480.28	514.82	758.27	783.05	889.69	896.89	1030.04	1122.58
YDR333C	403.04	415.07	400.81	624.68	668.28	541.61	1085.21	1023.66	1015.06	1181.99	935.71	877.73	972.51	1014.77	1344.02	1676.17	1792.4	2014.12	2113.88	2028.26	1612.68	1781.61	1425.78	1544.08	2383.45	2269.05	1794.72	3842.71	3455.31	3565.18	3395.23	3684.19	2705.5	2900.05	4271.44	3230.58	3670.54	3263.52	3748.01	4084.74
YDR334W	1026.55	1057.19	1020.87	1303	1393.96	1129.73	2630.88	2481.67	2460.81	3409.61	2699.18	2531.92	3812.02	3977.67	5268.27	3847.23	4114	4622.89	6186.65	5936.07	4719.82	5294.62	4237.15	4588.74	6482.12	6171.01	4880.98	8859.89	7966.68	8220	8957.56	9719.92	7286.91	7810.93	11504.57	9544.14	10843.94	4588.6	5269.82	5743.25
YDR335W	1028.98	1059.69	1023.29	1460.58	1562.54	1266.35	3084.6	2909.65	2885.2	3911.74	3096.7	2904.8	4000.36	4174.2	5528.56	4727.55	5055.35	5680.7	9084.27	8716.32	6930.42	7338.11	5872.51	6359.79	10477.91	9975.01	7889.78	14036.72	12621.62	13022.95	12740.31	13824.6	13452.63	14420.04	21239.02	13955.44	15856	10930.47	12553.19	13680.97
YDR336W	28.37	29.22	28.21	69.78	74.65	60.5	85.94	81.07	80.39	111.8	88.51	83.02	55.94	58.37	77.31	208.18	222.62	250.16	130.18	124.91	99.31	150.62	120.53	130.54	178.65	170.07	134.52	316.62	284.7	293.75	307.03	333.16	237.02	254.07	374.21	270.58	307.43	509.2	584.8	637.33
YDR337W	60.59	62.4	60.25	154.57	165.36	134.02	168.93	159.35	158.01	365.13	289.05	271.14	221.19	230.8	305.68	443.73	474.5	533.19	417.99	401.06	318.89	512.91	410.47	444.53	425.13	404.73	320.12	865.96	778.66	803.42	1001.58	1086.82	564.49	605.08	891.22	1033.13	1173.83	1220.93	1402.18	1528.15
YDR338C	255.72	263.36	254.31	412.32	441.11	357.49	702.69	662.84	657.27	659.17	521.83	489.49	504.47	526.39	697.19	1031.4	1102.92	1239.35	1091.92	1047.69	833.03	919.98	736.24	797.33	1173.63	1117.3	883.74	1683.22	1513.52	1561.65	1818.34	1973.09	1216.3	1303.77	1920.3	1471.8	1672.24	2019.45	2319.25	2527.61
YDR339C	88.15	90.78	87.66	217.98	233.2	188.99	284.78	268.63	266.37	520.23	411.84	386.31	244.28	254.9	337.6	582.91	623.33	700.44	596.88	572.7	455.36	742.22	593.98	643.27	521.24	496.22	392.49	736.07	661.86	682.91	792.92	860.4	530.18	568.31	837.05	819.94	931.61	1290.36	1481.93	1615.06
YDR341C	599.6	617.49	596.28	966.84	1034.33	838.27	1722.18	1624.51	1610.86	2334.9	1848.4	1733.86	1556.52	1624.16	2151.14	3662.84	3916.82	4401.33	4658.15	4469.47	3553.71	4688.09	3751.76	4063.07	5931.49	5646.8	4466.36	12599.77	11329.53	11689.77	13399.08	14539.45	11115.14	11914.46	17548.59	13746.35	15618.43	19395.95	22275.43	24276.65
YDR342C	126.24	130.01	125.54	246.87	264.1	214.04	453.72	427.98	424.39	844	668.15	626.74	1028.96	1073.67	1422.04	1451.34	1551.97	1743.95	2347.67	2252.58	1791.04	5377.39	4303.39	4660.48	3299.29	3140.94	2484.34	7092.78	6377.73	6580.52	10164.82	11029.92	6883.03	7378.01	10866.93	12975.61	14742.72	4218.27	4844.51	5279.74
YDR343C	11.75	12.1	11.69	17.26	18.46	14.96	23.17	21.86	21.67	40.07	31.72	29.75	54.91	57.3	75.89	42.83	45.8	51.46	77.93	74.77	59.45	146.55	117.28	127.01	109.67	104.41	82.58	129.89	116.8	120.51	119.24	129.38	132.55	142.08	209.26	196.79	223.59	133.09	152.84	166.58
YDR344C	25.53	26.29	25.39	37.14	39.74	32.2	64.03	60.4	59.89	55.58	44	41.27	63.12	65.87	87.24	84.46	90.32	101.49	122.21	117.26	93.23	78.7	62.98	68.21	128.9	122.71	97.06	186.72	167.9	173.24	169.91	184.37	157.5	168.82	248.65	217.29	246.88	144.66	166.14	181.06
YDR345C	669.3	689.28	665.6	2078.13	2223.19	1801.77	2369.69	2235.29	2216.5	4973.53	3937.25	3693.26	2870.3	2995.03	3966.81	9068.47	9697.27	10896.82	8234.11	7900.6	6281.83	9407.38	7528.49	8153.19	11914.99	11343.12	8971.88	19871.15	17867.85	18435.99	19244.6	20882.46	10215.39	10950	16128.06	22134.38	25148.8	15027.23	17258.15	18808.61
YDR346C	270.52	278.59	269.02	601.41	643.4	521.44	761.25	718.08	712.04	1246.61	986.87	925.72	1080.28	1127.22	1492.96	2152.02	2301.24	2585.9	2211.29	2121.72	1687	2495.34	1996.96	2162.66	2911.47	2771.73	2192.31	4811.51	4326.44	4464.01	5383.48	5841.65	3192.02	3421.56	5039.56	5456.72	6199.86	5034.15	5781.51	6300.92
YDR347W	169.61	174.67	168.67	357.92	382.91	310.33	511.85	482.82	478.76	694.07	549.45	515.41	493.69	515.15	682.29	1320.48	1412.04	1586.71	1066.24	1023.05	813.44	1257.85	1006.62	1090.15	1390.72	1323.97	1047.2	2679.07	2408.98	2485.58	3290.9	3570.98	1978.83	2121.14	3124.18	3800.44	4318.01	3130.43	3595.17	3918.16
YDR348C	265.45	273.37	263.98	487.73	521.78	422.88	746.5	704.17	698.25	1001.04	792.46	743.36	1058.21	1104.19	1462.46	1476.32	1578.69	1773.97	1883.63	1807.33	1437.02	1795.18	1436.64	1555.84	1942.49	1849.26	1462.68	3141.82	2825.08	2914.91	3487.64	3784.46	2257.96	2420.33	3564.87	3866.03	4392.54	2401.35	2757.85	3005.61
YDR349C	470.72	484.77	468.12	772.87	826.82	670.09	1481.63	1397.6	1385.86	1928.41	1526.6	1432	2052.78	2141.99	2836.98	2784.9	2978	3346.38	3948.8	3788.85	3012.55	3620.21	2897.16	3137.56	4448.05	4234.56	3349.34	6529.9	5871.6	6058.29	8137.82	8830.41	6288.91	6741.16	9928.94	9027.58	10257.02	5907.89	6784.97	7394.53
YDR350C	288.75	297.37	287.16	457.35	489.27	396.53	750.3	707.74	701.79	777.44	615.45	577.31	540.4	563.88	746.83	1014.75	1085.11	1219.33	1285.86	1233.78	980.99	924.05	739.49	800.85	1353.41	1288.45	1019.11	2081.02	1871.22	1930.72	1773.63	1924.58	1384.71	1484.29	2186.19	1713.68	1947.06	2488.14	2857.53	3114.25
YDR351W	576.09	593.29	572.91	819.39	876.59	710.43	1434.45	1353.1	1341.72	1812.73	1435.03	1346.1	2321.19	2422.05	3207.91	1935.51	2069.72	2325.74	2872.82	2756.46	2191.68	2343.36	1875.34	2030.95	2835.72	2699.61	2135.27	3363.73	3024.61	3120.79	3097.14	3360.73	2735.12	2931.81	4318.21	3792.24	4308.69	2615.44	3003.73	3273.58
YDR352W	180.95	186.35	179.95	347.42	371.67	301.22	534.6	504.28	500.04	915.09	724.42	679.53	509.6	531.75	704.28	1020.69	1091.47	1226.48	1082.18	1038.34	825.6	1161.51	929.52	1006.65	1146.5	1091.47	863.3	1886.18	1696.02	1749.95	1901.81	2063.66	1153.93	1236.91	1821.82	2127.75	2417.53	2187.25	2511.97	2737.64
YDR353W	453.5	467.03	450.99	735.35	786.69	637.57	1335.87	1260.11	1249.52	1706.1	1350.62	1266.92	1475.44	1539.55	2039.08	2933.6	3137.02	3525.06	3732.72	3581.53	2847.7	3970.29	3177.32	3440.97	4428.83	4216.26	3334.87	10337.44	9295.27	9590.83	14877.6	16143.8	10405.63	11153.93	16428.42	19309.67	21939.41	14246.07	16361.01	17830.88
YDR354W	220.06	226.63	218.84	384.18	411	333.1	702.69	662.84	657.27	1033.35	818.04	767.35	619.94	646.88	856.77	1605.99	1717.34	1929.78	1466.52	1407.12	1118.81	1706.98	1366.05	1479.4	1856.56	1767.45	1397.97	3185.12	2864.01	2955.08	4030.16	4373.15	2870.79	3077.23	4532.4	4599.88	5226.33	3361.89	3860.99	4207.86
YDR356W	184.6	190.11	183.58	399.57	427.46	346.43	567.88	535.68	531.17	898.93	711.63	667.53	750.29	782.9	1036.92	1001.66	1071.11	1203.61	1493.09	1432.61	1139.08	1544.15	1235.75	1338.28	1524.14	1450.99	1147.67	2389.52	2148.62	2216.94	1734.88	1882.53	1378.48	1477.61	2176.34	1656.29	1881.85	1573.9	1807.55	1969.94
YDR357C	34.25	35.27	34.06	87.79	93.92	76.12	80.04	75.5	74.87	396.15	313.61	294.17	136	141.91	187.95	278.37	297.67	334.5	323.24	310.14	246.6	483.06	386.58	418.65	376.51	358.44	283.51	673.83	605.9	625.16	491.85	533.71	343.06	367.73	541.62	635.46	722	1012.62	1162.95	1267.43
YDR358W	98.48	101.42	97.94	172.21	184.23	149.31	290.26	273.8	271.5	436.22	345.33	323.93	424.93	443.39	587.25	668.57	714.92	803.36	939.6	901.54	716.82	922.69	738.41	799.68	929.41	884.8	699.84	1951.12	1754.42	1810.21	1803.44	1956.92	1306.75	1400.72	2063.09	1779.28	2021.59	1533.39	1761.04	1919.25
YDR359C	396.76	408.6	394.57	688.83	736.92	597.23	1262.99	1191.36	1181.35	1770.72	1401.78	1314.91	2297.58	2397.42	3175.29	1814.17	1939.96	2179.94	3003.88	2882.21	2291.67	2987.89	2391.14	2589.55	2833.46	2697.46	2133.57	4126.86	3710.81	3828.8	4644.22	5039.48	3676.98	3941.4	5805.22	5485.42	6232.47	2673.31	3070.18	3346.01
YDR361C	62.41	64.27	62.07	146.7	156.94	127.19	187.89	177.23	175.74	317.95	251.71	236.11	189.37	197.6	261.71	536.52	573.72	644.69	507.44	486.88	387.13	549.54	439.79	476.28	601.52	572.65	452.94	1109.52	997.66	1029.38	1368.23	1484.67	804.63	862.49	1270.35	1410.3	1602.37	1637.55	1880.65	2049.61
YDR362C	120.16	123.75	119.5	241.24	258.08	209.16	388.84	366.79	363.7	526.05	416.44	390.63	410.04	427.86	566.69	823.22	880.3	989.19	767.8	736.7	585.75	793.79	635.25	687.96	912.45	868.66	687.07	1596.62	1435.66	1481.31	1615.64	1753.14	934.06	1001.23	1474.69	1643.99	1867.88	1220.93	1402.18	1528.15
YDR363W	82.67	85.14	82.22	186.09	199.08	161.34	275.52	259.89	257.71	361.25	285.98	268.26	287.9	300.41	397.89	485.37	519.02	583.22	611.94	587.15	466.85	535.98	428.93	464.52	544.98	518.83	410.37	871.38	783.53	808.44	718.39	779.53	435.06	466.35	686.88	676.45	768.58	648.07	744.29	811.15
YDR363W-A	111.25	114.57	110.63	198.47	212.33	172.08	310.48	292.87	290.41	608.77	481.92	452.06	512.68	534.96	708.54	673.33	720.01	809.08	833.33	799.58	635.75	1054.31	843.74	913.75	845.74	805.15	636.84	1561.44	1404.02	1448.67	2041.91	2215.69	1389.39	1489.31	2193.57	2431.13	2762.22	2366.63	2717.98	2962.16
YDR364C	147.72	152.13	146.9	224.73	240.42	194.85	369.88	348.9	345.97	595.2	471.18	441.98	332.55	347	459.59	753.03	805.24	904.85	729.72	700.16	556.7	630.96	504.94	546.84	736.07	700.74	554.25	1301.65	1170.43	1207.64	1114.85	1209.73	718.87	770.56	1134.95	971.63	1103.96	1203.57	1382.25	1506.43
YDR365C	449.24	462.65	446.76	906.81	970.11	786.22	1284.9	1212.02	1201.84	2452.51	1941.51	1821.2	2300.66	2400.63	3179.54	2669.51	2854.61	3207.72	3323.58	3188.96	2535.57	4149.4	3320.66	3596.2	4096.41	3899.8	3084.56	5509.69	4954.23	5111.76	6408.9	6954.35	4459.78	4780.49	7041.1	6436.56	7313.14	4941.57	5675.19	6185.04
YDR365W-B	0.61	0.63	0.6	5.25	5.62	4.55	6.32	5.96	5.91	9.05	7.16	6.72	5.13	5.35	7.09	10.71	11.45	12.87	14.17	13.6	10.81	9.5	7.6	8.23	7.91	7.53	5.96	5.41	4.87	5.02	11.92	12.94	9.36	10.03	14.77	41	46.58	23.15	26.58	28.97
YDR367W	44.17	45.49	43.93	140.32	150.11	121.66	118.8	112.06	111.12	195.81	155.01	145.41	57.99	60.51	80.14	406.85	435.06	488.88	370.17	355.18	282.41	322.94	258.44	279.89	426.26	405.8	320.97	1036.45	931.96	961.59	268.28	291.11	386.72	414.53	610.56	229.58	260.85	2175.68	2498.68	2723.16
YDR368W	92	94.74	91.49	123.43	132.05	107.02	291.52	274.99	272.68	493.09	390.35	366.16	290.98	303.63	402.14	581.72	622.06	699.01	719.98	690.81	549.27	967.47	774.24	838.49	895.49	852.51	674.3	2026.9	1822.55	1880.51	2960.02	3211.94	1663.84	1783.49	2626.87	4185.81	4755.87	3095.71	3555.3	3874.7
YDR369C	112.46	115.82	111.84	199.97	213.93	173.38	278.04	262.27	260.07	368.36	291.61	273.54	244.28	254.9	337.6	496.07	530.47	596.09	578.28	554.86	441.17	523.76	419.15	453.93	672.75	640.46	506.57	1022.92	919.79	949.04	822.72	892.74	683	732.12	1078.32	824.04	936.27	1220.93	1402.18	1528.15
YDR370C	143.67	147.96	142.87	281.01	300.63	243.64	375.78	354.47	351.49	503.43	398.53	373.84	278.67	290.77	385.12	648.34	693.3	779.06	755.4	724.8	576.3	537.33	430.01	465.69	733.8	698.58	552.55	1139.28	1024.43	1057	792.92	860.4	636.22	681.97	1004.47	717.45	815.16	1597.04	1834.13	1998.91
YDR371W	61.2	63.02	60.86	149.7	160.15	129.79	223.28	210.61	208.84	332.82	263.47	247.15	196.04	204.56	270.93	378.3	404.53	454.57	542.86	520.87	414.15	496.63	397.44	430.41	611.69	582.33	460.6	976.91	878.43	906.36	959.85	1041.54	781.24	837.42	1233.42	971.63	1103.96	1058.91	1216.11	1325.37
YDR372C	180.55	185.94	179.55	340.29	364.04	295.04	529.97	499.91	495.71	825.26	653.31	612.82	462.39	482.48	639.03	1172.97	1254.3	1409.45	1432.87	1374.83	1093.14	1441.03	1153.22	1248.91	1715.22	1632.9	1291.55	3366.43	3027.05	3123.3	3302.82	3583.92	2214.3	2373.53	3495.93	3263.38	3707.81	4345.57	4990.71	5439.07
YDR373W	61.8	63.65	61.46	153.45	164.16	133.04	196.32	185.18	183.62	303.09	239.94	225.07	133.94	139.76	185.11	594.81	636.05	714.73	500.35	480.09	381.72	564.47	451.73	489.21	550.64	524.21	414.62	1022.92	919.79	949.04	1257.93	1364.99	817.11	875.87	1290.05	1139.72	1294.94	2123.6	2438.87	2657.98
[truncated: 1,322,344 more chars]
