# Supplementary material for: Determination of in vivo RNA kinetics using RATE-seq
Source: RNA. 2014 Oct;20(10):1645–52. doi: 10.1261/rna.045104.114 (PMC4174445; doi:10.1261/rna.045104.114)
Supplement: Supplemental Material [file supp_045104.114_TableS6.xls]

GOterm	pval	numbr.total.set	number.GOterm	set.median	category.median
ATPase.activity	5.95e-05	5097	209	0.0747	0.0845
biological_process	0.196	4252	1054	0.0754	0.07385
carbohydrate.metabolic.process	0.65	5093	213	0.0753	0.0724
carbohydrate.transport	0.197	5289	17	0.0751	0.084
cell.budding	0.0508	5249	57	0.075	0.0767
cell.cortex	0.000257	5182	124	0.0749	0.08465
cell.morphogenesis	0.00402	5281	25	0.075	0.0911
cell.wall	2.85e-05	5238	68	0.0749	0.0824
cell.wall.organization.or.biogenesis	0.041	5153	153	0.0749	0.079
cellular.amino.acid.metabolic.process	5.57e-06	5104	202	0.0756	0.06355
cellular.bud	9.76e-17	5118	188	0.0746	0.09435
cellular.ion.homeostasis	0.214	5190	116	0.0752	0.0711
cellular.respiration	5.74e-05	5224	82	0.0754	0.05885
cellular_component	0.377	4694	612	0.0753	0.0742
chromatin.organization	7.06e-10	5084	222	0.0746	0.089
chromosome	2.99e-10	4970	336	0.0745	0.0861
chromosome.segregation	9.53e-08	5181	125	0.0748	0.0885
cofactor.metabolic.process	2.42e-08	5188	118	0.0756	0.06055
conjugation	0.000277	5210	96	0.0749	0.0853
cytokinesis	8.95e-10	5204	102	0.0748	0.0945
cytoplasm	5.3e-27	2091	3215	0.0815	0.0706
cytoplasmic.membrane.bounded.vesicle	0.105	5216	90	0.07515	0.0727
cytoplasmic.translation	2.98e-16	5228	78	0.0755	0.03235
cytoskeletal.protein.binding	0.218	5245	61	0.0752	0.0709
cytoskeleton	3.42e-06	5114	192	0.0748	0.08515
cytoskeleton.organization	2.83e-05	5097	209	0.0748	0.0831
DNA.binding	2.53e-26	4941	365	0.0739	0.0926
DNA.recombination	9.88e-05	5168	138	0.07485	0.08695
DNA.repair	5.78e-09	5075	231	0.0746	0.0871
DNA.replication	8.03e-06	5166	140	0.0748	0.08835
DNA.dependent.transcription..elongation	0.000881	5229	77	0.0749	0.084
DNA.dependent.transcription..initiation	0.566	5242	64	0.0751	0.07815
DNA.dependent.transcription..termination	0.0283	5275	31	0.075	0.0922
endocytosis	0.0218	5221	85	0.075	0.0842
endomembrane.system	0.0132	4970	336	0.0754	0.0719
endoplasmic.reticulum	5.76e-11	4944	362	0.0758	0.063
endosomal.transport	0.574	5226	80	0.0751	0.07725
enzyme.binding	0.0139	5252	54	0.075	0.0906
enzyme.regulator.activity	0.000104	5094	212	0.0749	0.0815
exocytosis	0.783	5261	45	0.0751	0.0758
extracellular.region	0.53	5287	19	0.0751	0.0715
generation.of.precursor.metabolites.and.energy	0.0305	5179	127	0.0754	0.0674
Golgi.apparatus	0.0325	5160	146	0.0753	0.0691
Golgi.vesicle.transport	0.0434	5127	179	0.0753	0.0723
GTPase.activity	0.104	5253	53	0.0751	0.0709
helicase.activity	1.01e-08	5231	75	0.0748	0.0955
histone.binding	0.00235	5266	40	0.075	0.08725
histone.modification	0.000963	5205	101	0.0749	0.0881
hydrolase.activity..acting.on.carbon.nitrogen..but.not.peptide..bonds	0.167	5251	55	0.0751	0.0723
hydrolase.activity..acting.on.glycosyl.bonds	0.41	5275	31	0.0751	0.0762
invasive.growth.in.response.to.glucose.limitation	0.0116	5254	52	0.075	0.07915
ion.binding	0.397	5147	159	0.0751	0.0764
ion.transport	0.228	5109	197	0.0753	0.0688
isomerase.activity	1.33e-05	5254	52	0.0753	0.06365
kinase.activity	2.61e-07	5118	188	0.0747	0.0859
ligase.activity	0.363	5143	163	0.075	0.0776
lipid.binding	0.0697	5217	89	0.0751	0.0792
lipid.metabolic.process	0.00274	5048	258	0.07545	0.0683
lipid.transport	0.921	5256	50	0.0751	0.0703
lyase.activity	0.153	5233	73	0.0753	0.0674
meiotic.cell.cycle	1.33e-05	5267	39	0.075	0.0999
membrane	8.61e-08	3905	1401	0.0765	0.0709
membrane.fusion	0.724	5240	66	0.0751	0.0763
membrane.invagination	0.716	5267	39	0.0751	0.0743
methyltransferase.activity	0.683	5218	88	0.0751	0.07425
microtubule.organizing.center	3.21e-05	5236	70	0.0749	0.091
mitochondrial.envelope	8.27e-17	4989	317	0.076	0.0614
mitochondrial.translation	6.69e-07	5196	110	0.0754	0.0605
mitochondrion	1.94e-14	4325	981	0.0767	0.0683
mitochondrion.organization	4.45e-13	5010	296	0.0758	0.06175
mitotic.cell.cycle	7.88e-19	5078	228	0.0744	0.0916
molecular_function	0.928	3511	1795	0.0751	0.0751
mRNA.binding	0.0368	5244	62	0.075	0.0832
mRNA.processing	5.32e-05	5130	176	0.0748	0.08635
not_yet_annotated	0.549	5304	2	0.0751	0.0838
nuclear.transport	0.00542	5165	141	0.0749	0.0853
nuclease.activity	0.201	5223	83	0.075	0.0819
nucleic.acid.binding.transcription.factor.activity	3.54e-22	5154	152	0.0746	0.0992
nucleobase.containing.compound.transport	0.231	5210	96	0.07505	0.08085
nucleobase.containing.small.molecule.metabolic.process	3.37e-09	5149	157	0.0756	0.0604
nucleolus	0.165	5033	273	0.0749	0.0801
nucleotidyltransferase.activity	0.443	5239	67	0.0752	0.0702
nucleus	1.63e-28	3411	1895	0.071	0.0822
nucleus.organization	0.00985	5257	49	0.075	0.0871
oligosaccharide.metabolic.process	0.93	5281	25	0.0751	0.0701
organelle.assembly	0.296	5213	93	0.075	0.0798
organelle.fission	2.79e-11	5146	160	0.0747	0.0904
organelle.fusion	0.147	5248	58	0.075	0.08345
organelle.inheritance	0.809	5256	50	0.0751	0.07615
other	0.000917	4676	630	0.0756	0.0718
oxidoreductase.activity	2.9e-15	5068	238	0.0759	0.0571
peptidase.activity	0.328	5226	80	0.07505	0.07895
peptidyl.amino.acid.modification	0.346	5219	87	0.075	0.0777
peroxisome	0.0122	5240	66	0.0753	0.06525
peroxisome.organization	0.746	5240	66	0.0751	0.07605
phosphatase.activity	0.322	5216	90	0.0752	0.0708
plasma.membrane	0.00111	5006	300	0.0748	0.08085
protein.acylation	0.422	5243	63	0.0751	0.0777
protein.alkylation	0.899	5264	42	0.0751	0.0777
protein.binding.transcription.factor.activity	1.81e-11	5183	123	0.0747	0.092
protein.binding..bridging	0.275	5265	41	0.0751	0.0796
protein.complex.biogenesis	0.00331	5065	241	0.0754	0.0688
protein.dephosphorylation	0.31	5268	38	0.0751	0.07565
protein.folding	0.000536	5233	73	0.0754	0.0625
protein.glycosylation	0.0653	5249	57	0.0753	0.068
protein.lipidation	0.0052	5262	44	0.0753	0.0629
protein.maturation	0.944	5264	42	0.0751	0.07655
protein.modification.by.small.protein.conjugation.or.removal	4.49e-05	5164	142	0.0749	0.08885
protein.phosphorylation	4.29e-15	5135	171	0.0746	0.0913
protein.targeting	0.132	5056	250	0.07525	0.07285
protein.transporter.activity	0.0264	5259	47	0.0752	0.0686
proteolysis.involved.in.cellular.protein.catabolic.process	0.819	5127	179	0.075	0.076
pseudohyphal.growth	1.36e-05	5244	62	0.075	0.09135
regulation.of.cell.cycle	4.47e-16	5123	183	0.0746	0.0916
regulation.of.DNA.metabolic.process	2.17e-06	5225	81	0.0749	0.0905
regulation.of.organelle.organization	1.19e-06	5133	173	0.0747	0.0876
regulation.of.protein.modification.process	2.35e-06	5235	71	0.0749	0.0907
regulation.of.translation	0.516	5235	71	0.0751	0.0757
regulation.of.transport	4.93e-08	5241	65	0.0749	0.096
response.to.chemical.stimulus	1.27e-05	4979	327	0.0747	0.0811
response.to.DNA.damage.stimulus	7.57e-09	5031	275	0.0746	0.0863
response.to.heat	7.5e-05	5261	45	0.0749	0.0889
response.to.osmotic.stress	0.00088	5230	76	0.075	0.0835
response.to.oxidative.stress	0.00457	5236	70	0.0753	0.06385
response.to.starvation	0.000648	5226	80	0.07495	0.084
ribosomal.large.subunit.biogenesis	0.129	5232	74	0.075	0.08195
ribosomal.small.subunit.biogenesis	0.0167	5210	96	0.0749	0.0878
ribosomal.subunit.export.from.nucleus	0.693	5265	41	0.0751	0.0755
ribosome	9.86e-17	5065	241	0.0757	0.0582
ribosome.assembly	0.455	5265	41	0.0751	0.0719
RNA.binding	0.439	4988	318	0.0751	0.0751
RNA.catabolic.process	0.0592	5201	105	0.075	0.0829
RNA.modification	0.00123	5186	120	0.0753	0.0638
RNA.modification.guide.activity	5.3e-10	5274	32	0.07535	0.0385
rRNA.binding	2.84e-07	5257	49	0.0753	0.0478
rRNA.processing	0.99	5084	222	0.075	0.0783
signal.transducer.activity	0.000552	5272	34	0.075	0.0901
signaling	3.83e-10	5093	213	0.0747	0.0878
site.of.polarized.growth	5.32e-18	5092	214	0.07445	0.0923
small.conjugating.protein.binding	0.254	5267	39	0.0751	0.0799
snoRNA.processing	0.0273	5267	39	0.075	0.0864
sporulation	0.792	5204	102	0.0751	0.07575
structural.constituent.of.ribosome	2.84e-27	5178	128	0.07575	0.0388
structural.molecule.activity	8.56e-10	5059	247	0.0756	0.062
telomere.organization	0.0722	5248	58	0.075	0.08475
transcription.factor.binding	1.43e-07	5240	66	0.0749	0.09435
transcription.from.RNA.polymerase.I.promoter	0.155	5246	60	0.075	0.08185
transcription.from.RNA.polymerase.II.promoter	2.45e-28	4868	438	0.0737	0.09035
transcription.from.RNA.polymerase.III.promoter	0.313	5269	37	0.0752	0.0649
transferase.activity..transferring.acyl.groups	0.0938	5192	114	0.0753	0.06895
transferase.activity..transferring.alkyl.or.aryl..other.than.methyl..groups	0.00784	5271	35	0.0753	0.0583
transferase.activity..transferring.glycosyl.groups	0.00178	5217	89	0.0754	0.0658
translation.factor.activity..nucleic.acid.binding	0.0151	5270	36	0.0752	0.069
translational.elongation	0.479	5257	49	0.0751	0.07
translational.initiation	0.69	5261	45	0.0751	0.0765
transmembrane.transport	0.00297	5119	187	0.0754	0.0678
transmembrane.transporter.activity	0.000225	5048	258	0.0755	0.0679
transposition	0.0612	5287	19	0.075	0.0838
triplet.codon.amino.acid.adaptor.activity	0.124	5275	31	0.0751	0.0905
tRNA.processing	0.64	5206	100	0.07505	0.07735
unfolded.protein.binding	0.00196	5253	53	0.0753	0.0608
vacuole	0.406	5090	216	0.0753	0.0733
vacuole.organization	0.567	5245	61	0.0751	0.0766
vesicle.organization	0.222	5240	66	0.0751	0.0695
vitamin.metabolic.process	0.0202	5270	36	0.0752	0.06165
