# Supplementary material for: Determination of in vivo RNA kinetics using RATE-seq
Source: RNA. 2014 Oct;20(10):1645–52. doi: 10.1261/rna.045104.114 (PMC4174445; doi:10.1261/rna.045104.114)
Supplement: Supplemental Material [file supp_045104.114_TableS2.xls]

Syst	counts3	counts5	counts7	counts11	counts13	counts25
15S_rRNA	734	402	182	264	430	286
21S_rRNA	7281	5174	2215	2183	2389	3568
BAC-1	542918	285108	211575	133337	105256	67782
BAC-2	245747	125675	69823	73299	58166	20115
BAC-3	248632	119592	98172	56891	44559	32309
ICR1	1404	1609	1381	1346	1206	891
LSR1	6273	8924	6000	4496	4981	7979
NME1	138	220	155	186	163	239
Q0045_mRNA	135	64	34	57	41	91
Q0050_mRNA	671	619	389	516	455	477
Q0055_mRNA	746	688	295	383	388	603
Q0060_mRNA	61	47	14	46	53	60
Q0065_mRNA	32	16	24	23	25	19
Q0070_mRNA	12	4	1	11	2	7
Q0075_mRNA	85	56	26	47	52	100
Q0085_mRNA	21	20	4	7	22	18
Q0105_mRNA	16	16	19	12	19	28
Q0110_mRNA	15	13	10	6	4	10
Q0115_mRNA	10	5	4	1	9	5
Q0120_mRNA	8	10	11	7	10	5
Q0130_mRNA	33	6	6	16	33	3
Q0160_mRNA	36	36	29	33	60	27
Q0182_mRNA	17	14	4	6	1	6
Q0250_mRNA	12	15	7	17	17	9
Q0275_mRNA	165	123	43	48	71	91
RNA170	2	4	1	6	2	9
RPR1	420	1223	510	582	526	864
RUF20	60	44	22	45	40	21
SCR1	3277	8930	3653	4285	4247	9590
snR10	1	3	6	3	4	2
snR11	64	38	84	115	115	35
snR128	2627	2787	2496	2605	1841	4282
snR13	494	77	48	323	561	123
snR14	18	26	13	44	27	14
snR161	40	54	15	32	27	67
snR17a	813	1424	598	1233	1043	1839
snR17b	142	296	109	197	170	303
snR18	212	288	56	153	127	155
snR189	45	30	8	29	24	60
snR19	997	2267	1063	1615	1347	2219
snR190	904	664	26	1618	1689	212
snR191	132	145	150	122	93	87
snR24	51	68	40	28	30	33
snR3	124	148	147	196	187	105
snR30	388	792	485	417	439	728
snR31	83	113	88	78	87	110
snR32	801	672	77	336	271	1322
snR33	167	133	12	121	112	106
snR34	386	309	120	300	341	457
snR35	100	130	37	79	117	204
snR36	18	41	21	31	21	14
snR37	87	146	116	171	142	136
snR38	55	79	32	56	42	55
snR39	55	82	11	45	19	17
snR39B	336	258	359	503	385	562
snR4	293	365	186	313	273	346
snR40	1079	847	390	431	537	1588
snR41	376	738	135	611	602	1120
snR42	18	38	18	34	39	40
snR43	77	76	76	57	60	55
snR44	360	385	228	261	231	134
snR45	74	80	37	62	47	189
snR46	90	146	63	124	130	66
snR47	219	140	159	111	121	274
snR48	133	132	95	90	85	144
snR5	339	246	49	338	332	254
snR50	245	117	55	126	119	183
snR51	34	70	16	65	37	18
snR52	49	85	31	47	38	71
snR53	3	5	14	3	5	10
snR54	24	29	5	14	11	11
snR55	67	58	41	46	55	85
snR56	25	24	80	58	30	27
snR57	47	37	17	48	52	6
snR58	34	18	9	22	19	34
snR59	24	29	14	11	7	11
snR6	57	55	8	50	49	41
snR60	2	12	3	10	6	3
snR61	55	38	26	15	18	28
snR62	32	91	45	75	54	26
snR63	1249	1248	318	1541	1271	3155
snR64	931	708	223	519	568	1117
snR65	8	4	18	3	1	13
snR66	53	47	58	29	30	20
snR67	27	24	1	5	10	8
snR68	73	107	51	74	55	46
snR69	136	110	45	91	71	147
snR70	425	656	260	452	344	747
snR71	33	50	33	45	29	32
snR72	69	51	30	41	29	56
snR74	58	57	28	46	17	15
snR75	57	93	32	27	34	31
snR76	371	543	294	355	246	246
snR77	49	52	78	21	30	46
snR78	32	29	4	19	13	31
snR79	11	36	13	18	11	13
snR8	393	283	269	133	233	434
snR80	87	33	46	58	25	28
snR81	111	97	89	71	106	176
snR82	420	590	609	422	370	962
snR83	540	708	479	616	500	865
snR84	46	132	78	86	91	92
snR85	115	122	172	99	117	281
snR86	616	691	458	692	484	364
snR87	16	15	6	11	14	6
snR9	264	379	165	342	297	824
SRG1	270	370	222	260	215	149
tA(AGC)L	4	4	1	3	2	1
tC(GCA)G	8	7	1	2	3	5
tD(GUC)D	4	6	13	8	3	3
tD(GUC)L2	4	1	4	5	2	3
tD(GUC)N	4	1	1	1	3	2
tE(CUC)I	2	3	4	2	1	3
tE(UUC)G1	4	4	3	2	7	2
tE(UUC)K	4	5	9	1	2	1
tF(GAA)B	1	6	6	6	2	7
tG(GCC)F2	5	15	11	9	8	4
tG(GCC)G2	4	2	3	1	3	4
tG(GCC)P1	39	36	11	24	28	44
tH(GUG)G2	43	43	34	38	37	40
tI(AAU)E2	1	2	3	1	4	1
tI(AAU)G	16	21	38	14	10	9
tI(AAU)P1	14	16	8	23	13	31
tI(UAU)D	24	17	9	26	20	13
tI(UAU)L	2	2	2	4	2	3
tK(CUU)E1	50	18	16	16	11	26
tK(CUU)K	16	4	7	6	4	8
tK(UUU)G1	13	10	15	6	11	35
tK(UUU)L	7	3	3	4	1	3
tK(UUU)O	57	61	68	76	36	102
TLC1	554	780	433	793	789	787
tL(CAA)D	2	1	2	4	1	8
tL(CAA)L	11	21	15	22	16	9
tL(CAA)N	3	6	8	16	5	2
tL(UAA)D	10	18	13	16	14	16
tL(UAA)L	12	3	10	9	10	9
tL(UAG)L1	8	5	4	11	20	14
tM(CAU)E	4	6	3	3	1	3
tN(GUU)K	20	4	17	5	6	4
tN(GUU)N1	10	4	3	2	1	2
tN(GUU)P	8	16	2	4	5	5
tP(AGG)N	5	1	4	1	3	9
tP(UGG)A	1	2	4	1	1	2
tP(UGG)H	5	7	11	7	8	4
tP(UGG)N2	4	2	4	3	5	3
tP(UGG)O3	7	11	6	13	5	7
tR(ACG)J	14	27	67	20	11	16
tS(AGA)D2	1	10	11	15	5	10
tS(AGA)D3	3	7	2	6	6	5
tS(AGA)G	9	10	17	6	9	24
tS(AGA)L	1	1	3	3	1	2
tS(CGA)C	2	1	1	1	2	12
tS(GCU)O	2	8	3	5	3	3
tT(AGU)I1	4	2	3	3	2	6
tT(UGU)G2	8	6	1	5	4	5
tV(AAC)G1	3	7	7	3	3	2
tV(AAC)G3	6	6	6	6	8	4
tV(AAC)L	5	5	3	1	1	4
tV(CAC)D	15	10	12	6	7	14
tV(CAC)H	1	8	4	4	3	6
tW(CCA)G1	7	9	5	11	5	6
tW(CCA)K	6	18	4	6	5	7
tW(CCA)P	13	25	36	13	7	9
tX(XXX)D	23	15	7	5	11	13
tX(XXX)L	14	17	22	17	6	25
tY(GUA)D	6	2	3	3	4	4
tY(GUA)F1	3	5	2	1	3	5
YAL001C_mRNA	1010	1240	1454	1755	1618	958
YAL002W_mRNA	2752	3461	2877	3600	3498	2365
YAL003W_mRNA	4903	6759	5401	6524	5581	8995
YAL005C_mRNA	4166	6281	4495	10624	12184	30297
YAL007C_mRNA	647	1003	646	1311	1199	1176
YAL008W_mRNA	133	195	161	241	221	351
YAL009W_mRNA	170	311	222	348	351	267
YAL010C_mRNA	440	647	516	678	495	332
YAL011W_mRNA	295	438	595	382	402	257
YAL012W_mRNA	2382	4265	6182	6916	6895	9844
YAL013W_mRNA	315	410	755	485	420	277
YAL014C_mRNA	333	609	423	598	513	534
YAL015C_mRNA	155	213	326	279	244	259
YAL016W_mRNA	2812	4167	3052	5009	5020	4904
YAL017W_mRNA	4144	5439	6346	7488	6680	6587
YAL019W-A_mRNA	2	7	6	13	4	10
YAL019W_mRNA	2109	3322	4225	4226	3582	3381
YAL020C_mRNA	82	128	144	167	191	133
YAL021C_mRNA	1545	2861	4619	3623	3478	3310
YAL022C_mRNA	1075	1934	1823	2078	2313	2512
YAL023C_mRNA	6191	10086	9552	14785	15502	23892
YAL024C_mRNA	1633	2230	2177	2117	1528	845
YAL025C_mRNA	697	1111	1875	1296	1000	703
YAL026C-A_mRNA	77	125	134	206	231	265
YAL026C_mRNA	3987	5327	4811	8117	7413	8678
YAL027W_mRNA	139	190	144	134	151	128
YAL028W_mRNA	218	285	559	449	405	396
YAL029C_mRNA	4962	6417	6682	8586	7203	5216
YAL030W_mRNA	72	118	133	119	118	177
YAL031C_mRNA	1607	2100	2463	1860	1562	1192
YAL032C_mRNA	429	684	663	584	471	382
YAL033W_mRNA	129	194	153	249	199	167
YAL034C_mRNA	424	731	1239	702	625	447
YAL034W-A_mRNA	167	197	177	185	162	93
YAL035W_mRNA	5088	7056	9710	10882	10698	14750
YAL036C_mRNA	355	611	530	685	742	529
YAL037W_mRNA	89	115	133	90	93	78
YAL038W_mRNA	39956	56493	42442	52074	53037	102540
YAL039C_mRNA	166	192	239	261	226	281
YAL040C_mRNA	1134	1384	2669	1504	1073	548
YAL041W_mRNA	2370	3629	4649	3722	2650	1729
YAL042C-A_mRNA	7	5	4	1	3	4
YAL042W_mRNA	1360	1923	1406	2264	2476	3828
YAL043C_mRNA	1629	3055	3511	3378	2969	2828
YAL044C_mRNA	201	309	208	219	215	475
YAL044W-A_mRNA	66	111	66	84	65	105
YAL046C_mRNA	21	57	51	55	61	120
YAL047C_mRNA	216	353	373	358	300	258
YAL048C_mRNA	1020	1389	1217	1153	1035	992
YAL049C_mRNA	567	862	637	818	773	1067
YAL051W_mRNA	1672	2166	2324	2351	1797	1414
YAL053W_mRNA	3508	6249	7867	9479	8585	7597
YAL054C_mRNA	111	128	108	145	162	149
YAL055W_mRNA	31	67	86	98	73	84
YAL056W_mRNA	2032	2498	2167	2380	2031	1599
YAL058W_mRNA	681	849	728	915	844	1029
YAL059C-A_mRNA	11	3	6	3	4	3
YAL059W_mRNA	153	356	234	336	240	197
YAL060W_mRNA	964	1411	905	1472	1481	2007
YAL061W_mRNA	161	242	226	318	393	515
YAL062W_mRNA	47	50	38	66	47	51
YAL063C-A_mRNA	13	17	8	16	20	19
YAL064W-B_mRNA	54	61	69	42	38	18
YAL067C_mRNA	31	44	32	38	20	28
YAR002C-A_mRNA	736	833	520	977	1044	1397
YAR002W_mRNA	1042	1698	2188	2185	1875	1631
YAR003W_mRNA	783	973	847	1067	960	719
YAR007C_mRNA	1343	1907	1658	2380	2182	2430
YAR008W_mRNA	135	178	244	256	230	138
YAR009C	26	36	83	55	32	18
YAR014C_mRNA	881	1264	2223	1776	1806	1071
YAR015W_mRNA	411	624	402	656	610	771
YAR018C_mRNA	250	389	446	450	502	361
YAR019C_mRNA	1237	1926	2781	2074	1525	1239
YAR020C_mRNA	36	44	45	32	37	33
YAR023C_mRNA	160	215	116	143	132	130
YAR027W_mRNA	364	630	440	666	716	604
YAR028W_mRNA	298	329	196	281	267	193
YAR029W_mRNA	75	125	76	81	72	45
YAR030C_mRNA	20	17	19	17	24	17
YAR031W_mRNA	28	38	8	31	32	32
YAR033W_mRNA	57	87	26	67	45	50
YAR035W_mRNA	26	40	38	64	32	61
YAR042W_mRNA	2136	3538	5485	4508	3554	3554
YAR047C_mRNA	7	6	21	6	15	17
YAR050W_mRNA	78	105	171	113	96	87
YAR053W_mRNA	3	4	1	2	2	2
YAR071W_mRNA	26	37	34	60	45	73
YBL001C_mRNA	116	145	65	125	134	223
YBL002W_mRNA	1486	2423	3452	3465	2466	1923
YBL003C_mRNA	588	897	378	777	668	1090
YBL004W_mRNA	11125	14659	11745	17852	15569	11954
YBL005W-B	172	215	230	256	235	197
YBL005W_mRNA	1316	1883	1629	2202	1827	1056
YBL006C_mRNA	174	285	302	234	242	222
YBL007C_mRNA	3690	6461	8659	11044	11143	15338
YBL008W_mRNA	713	1097	923	1161	976	807
YBL009W_mRNA	1230	1951	1433	2046	1647	1074
YBL010C_mRNA	127	238	240	251	208	160
YBL011W_mRNA	2573	3739	3749	4429	4198	4301
YBL013W_mRNA	439	512	608	501	395	342
YBL014C_mRNA	2245	2916	2846	2330	1861	1527
YBL015W_mRNA	676	873	733	1040	1177	1726
YBL016W_mRNA	852	1215	1780	1462	1262	1068
YBL017C_mRNA	7958	9498	8464	11593	11175	12330
YBL018C_mRNA	82	116	55	146	106	71
YBL019W_mRNA	227	289	232	288	215	213
YBL020W_mRNA	1460	2045	1842	2476	2631	1999
YBL021C_mRNA	133	155	157	162	113	112
YBL022C_mRNA	3728	5298	5958	7769	7190	8215
YBL023C_mRNA	1614	2193	2599	3014	2621	2405
YBL024W_mRNA	2886	4316	3973	5894	5029	4694
YBL025W_mRNA	120	193	160	126	128	100
YBL026W_mRNA	65	65	18	88	86	36
YBL027W_mRNA	2307	3269	2112	2645	2287	3549
YBL028C_mRNA	183	273	134	259	216	116
YBL029C-A_mRNA	131	150	73	179	165	155
YBL029W_mRNA	26	54	77	63	39	12
YBL030C_mRNA	2075	4061	2818	5557	5571	10650
YBL031W_mRNA	223	258	286	348	231	149
YBL032W_mRNA	1056	1687	1516	2278	2186	3136
YBL033C_mRNA	409	632	542	570	492	435
YBL034C_mRNA	2014	2614	3309	3069	2417	1553
YBL035C_mRNA	1435	2220	2114	2092	1675	1378
YBL036C_mRNA	672	887	701	1251	1108	1006
YBL037W_mRNA	1694	2575	2523	2790	2525	1807
YBL038W_mRNA	250	376	290	338	261	232
YBL039C_mRNA	2135	3133	2291	3321	3380	3136
YBL039W-B_mRNA	52	67	52	100	69	32
YBL040C_mRNA	528	876	419	882	947	652
YBL041W_mRNA	737	1270	1291	1801	1588	1879
YBL042C_mRNA	1834	2503	1807	1913	1636	1285
YBL043W_mRNA	12	15	10	10	8	8
YBL045C_mRNA	1717	3137	3158	4632	4547	5782
YBL046W_mRNA	428	558	843	659	589	385
YBL047C_mRNA	4984	8765	15717	15983	15798	19909
YBL049W_mRNA	1	9	2	11	15	18
YBL050W_mRNA	507	882	658	1144	1184	1213
YBL051C_mRNA	1305	2361	5201	3965	3064	2717
YBL052C_mRNA	1066	1266	1603	1621	1483	934
YBL054W_mRNA	626	1110	1493	848	562	426
YBL055C_mRNA	555	621	535	731	639	420
YBL056W_mRNA	2049	3103	2125	3929	3987	4120
YBL057C_mRNA	238	402	288	391	396	413
YBL058W_mRNA	1269	1920	1921	2562	2468	3033
YBL059C-A_mRNA	88	116	111	130	105	107
YBL059W_mRNA	46	69	60	57	67	49
YBL060W_mRNA	751	848	741	892	694	445
YBL061C_mRNA	1596	2281	2588	2427	2096	1471
YBL062W_mRNA	83	108	184	117	120	132
YBL063W_mRNA	1069	1447	1533	1427	1197	1051
YBL064C_mRNA	316	373	322	469	437	898
YBL066C_mRNA	1728	2698	3776	2454	1883	1344
YBL067C_mRNA	1341	1963	1849	2460	2276	1768
YBL068W_mRNA	631	909	682	939	850	835
YBL069W_mRNA	405	608	454	605	528	461
YBL070C_mRNA	1	4	7	5	2	4
YBL071W-A_mRNA	43	93	89	99	69	67
YBL072C_mRNA	1763	2030	930	1258	1292	2142
YBL074C_mRNA	473	641	443	512	478	370
YBL075C_mRNA	1266	1438	1358	1353	1035	1034
YBL076C_mRNA	12197	17219	12668	20667	20982	31826
YBL078C_mRNA	67	143	196	189	164	194
YBL079W_mRNA	7181	9989	11743	12255	10181	7503
YBL080C_mRNA	486	625	572	548	510	465
YBL081W_mRNA	405	589	1558	678	516	258
YBL082C_mRNA	393	561	500	554	529	756
YBL083C_mRNA	23	44	18	47	32	51
YBL084C_mRNA	1193	1564	2105	1473	1211	875
YBL085W_mRNA	1963	3255	4725	3996	3026	2439
YBL086C_mRNA	335	461	604	591	439	380
YBL087C_mRNA	1383	1647	877	1001	1020	1818
YBL088C_mRNA	5339	5646	4260	5257	4080	3357
YBL089W_mRNA	647	867	691	904	820	400
YBL090W_mRNA	65	95	79	86	102	60
YBL091C-A_mRNA	57	71	54	73	87	79
YBL091C_mRNA	792	1017	1114	1293	1338	1990
YBL092W_mRNA	4351	5743	3060	3905	3150	5260
YBL093C_mRNA	279	430	374	466	361	343
YBL094C_mRNA	2	11	6	11	6	5
YBL095W_mRNA	481	709	539	601	528	427
YBL096C_mRNA	10	12	22	20	7	15
YBL097W_mRNA	1074	1323	1814	1505	1231	836
YBL098W_mRNA	180	260	198	254	337	498
YBL099W_mRNA	4195	6710	6274	9481	8815	13584
YBL100W-B	143	165	280	165	134	78
YBL101C_mRNA	1025	1545	2193	1924	1607	1264
YBL102W_mRNA	252	512	403	563	611	748
YBL103C_mRNA	969	1278	1628	1235	963	716
YBL104C_mRNA	1283	1956	2039	2042	1691	1322
YBL105C_mRNA	2064	3244	4708	4459	3954	2374
YBL106C_mRNA	2779	3815	4117	4414	3725	3132
YBL107C_mRNA	209	266	220	318	274	228
YBL109W_mRNA	2	7	26	2	8	7
YBL113C_mRNA	204	192	469	206	222	177
YBR001C_mRNA	841	1168	1326	1616	1586	1040
YBR002C_mRNA	70	120	152	97	97	50
YBR003W_mRNA	982	1481	1447	1786	1600	1636
YBR004C_mRNA	323	412	360	534	490	211
YBR005W_mRNA	187	285	238	295	216	252
YBR006W_mRNA	243	378	234	388	452	669
YBR007C_mRNA	534	879	1140	868	662	416
YBR008C_mRNA	1076	1332	766	1012	859	689
YBR009C_mRNA	554	852	530	868	698	806
YBR010W_mRNA	1706	2154	1340	1658	1677	2000
YBR011C_mRNA	2172	3368	2942	3652	3101	4932
YBR012C_mRNA	27	32	23	43	26	35
YBR012W-B	25	65	109	83	53	51
YBR013C_mRNA	48	76	38	113	98	83
YBR014C_mRNA	151	203	184	296	252	309
YBR015C_mRNA	2123	3392	3180	4324	4309	4727
YBR016W_mRNA	159	350	585	606	422	489
YBR017C_mRNA	2885	4322	4985	5733	5879	5380
YBR018C_mRNA	31	55	48	32	41	29
YBR019C_mRNA	21	20	5	17	13	16
YBR020W_mRNA	461	574	412	430	366	406
YBR021W_mRNA	1287	1596	1012	1436	1143	622
YBR022W_mRNA	145	222	198	249	220	196
YBR023C_mRNA	5717	8638	7399	11756	11045	9550
YBR024W_mRNA	121	175	113	215	184	208
YBR025C_mRNA	2632	4097	2660	4517	4512	7041
YBR026C_mRNA	453	540	395	726	768	1042
YBR027C_mRNA	18	32	10	20	18	9
YBR028C_mRNA	1152	1523	1294	1634	1457	1141
YBR029C_mRNA	2500	4230	3039	5068	4357	3382
YBR030W_mRNA	1131	1506	1272	1218	1008	816
YBR031W_mRNA	2768	4391	4325	4763	4154	5259
YBR033W_mRNA	33	37	35	48	25	29
YBR034C_mRNA	1222	2053	1897	1851	1560	1351
YBR035C_mRNA	308	424	212	432	436	610
YBR036C_mRNA	2415	4204	3590	4693	4853	4649
YBR037C_mRNA	381	540	495	552	479	519
YBR038W_mRNA	2265	4525	6143	7130	6884	5246
YBR039W_mRNA	926	1382	1162	1854	1654	2533
YBR040W_mRNA	31	37	24	41	34	17
YBR041W_mRNA	1903	2636	2231	4065	3947	3921
YBR042C_mRNA	440	670	454	743	746	499
YBR043C_mRNA	1379	1779	1596	1602	1363	988
YBR044C_mRNA	806	985	1012	1102	773	726
YBR045C_mRNA	171	161	150	206	187	202
YBR046C_mRNA	248	321	388	502	458	573
YBR047W_mRNA	16	30	5	14	15	6
YBR048W_mRNA	1390	2067	1960	2014	1899	2544
YBR049C_mRNA	1987	2730	3799	3637	3117	1993
YBR050C_mRNA	15	35	20	30	24	24
YBR051W_mRNA	4	3	8	2	3	2
YBR052C_mRNA	366	529	246	478	493	1090
YBR053C_mRNA	353	556	451	768	725	1156
YBR054W_mRNA	1219	1758	1552	2757	2776	3867
YBR055C_mRNA	1539	1909	1757	2177	1748	1473
YBR056W-A_mRNA	12	15	21	5	24	19
YBR056W_mRNA	616	903	883	1300	1370	2198
YBR057C_mRNA	606	745	673	705	589	408
YBR058C-A_mRNA	258	346	182	266	278	419
YBR058C_mRNA	1369	1769	1833	2460	2300	2202
YBR059C_mRNA	1868	2682	4057	3798	3557	3069
YBR060C_mRNA	704	1014	1107	1168	879	660
YBR061C_mRNA	207	344	283	381	322	240
YBR062C_mRNA	132	166	137	174	165	231
YBR063C_mRNA	581	846	693	971	824	538
YBR065C_mRNA	1001	1212	1431	1387	1109	846
YBR066C_mRNA	969	1161	1103	1628	1246	607
YBR067C_mRNA	753	1238	3726	2369	2195	2191
YBR068C_mRNA	5637	8574	8655	8060	7299	4691
YBR069C_mRNA	4812	7419	6346	7009	6525	5392
YBR070C_mRNA	245	399	221	368	406	460
YBR071W_mRNA	573	892	928	846	661	488
YBR072W_mRNA	138	176	88	180	180	646
YBR073W_mRNA	2467	3457	4046	4877	3917	3962
YBR074W_mRNA	3317	4640	4195	5433	5331	6115
YBR076C-A_mRNA	398	537	495	557	490	471
YBR077C_mRNA	242	344	268	238	287	242
YBR078W_mRNA	6646	11507	14405	20789	16221	17609
YBR079C_mRNA	5108	8659	9949	14202	12215	12038
YBR080C_mRNA	1970	2496	2914	3687	4051	3548
YBR081C_mRNA	2294	3400	4556	4120	3430	2923
YBR082C_mRNA	757	1279	1577	1860	1465	2153
YBR083W_mRNA	556	815	1146	935	625	279
YBR084C-A_mRNA	2354	3213	2160	2764	2366	2689
YBR084W_mRNA	3806	4801	3960	5019	4595	6640
YBR085C-A_mRNA	334	431	507	715	709	1059
YBR085W_mRNA	130	149	90	158	149	149
YBR086C_mRNA	5018	8452	10388	13341	12056	11758
YBR087W_mRNA	446	581	447	641	600	498
YBR088C_mRNA	765	1319	890	1540	1212	1131
YBR089C-A_mRNA	126	227	187	231	222	318
YBR091C_mRNA	41	176	91	87	80	88
YBR092C_mRNA	2306	3961	3805	5018	4867	5320
YBR093C_mRNA	534	906	714	837	779	788
YBR094W_mRNA	1037	1419	1354	1828	1639	1434
YBR095C_mRNA	607	684	695	681	560	345
YBR096W_mRNA	450	620	527	1084	990	917
YBR097W_mRNA	1520	1839	1285	2113	1791	1195
YBR098W_mRNA	345	441	434	426	316	283
YBR099C_mRNA	60	84	24	129	135	89
YBR101C_mRNA	1141	1664	1129	1969	1875	1451
YBR102C_mRNA	851	1432	1473	1837	1481	1046
YBR103W_mRNA	599	974	833	851	784	627
YBR104W_mRNA	173	279	264	303	277	172
YBR105C_mRNA	274	387	538	473	351	281
YBR106W_mRNA	1489	2223	1857	2520	2761	4492
YBR107C_mRNA	123	181	154	185	143	124
YBR108W_mRNA	300	747	1310	1257	1041	942
YBR109C_mRNA	395	640	345	773	548	627
YBR109W-A_mRNA	44	41	2	29	49	37
YBR110W_mRNA	1002	1413	918	1704	1688	1471
YBR111C_mRNA	446	501	396	749	620	795
YBR111W-A_mRNA	44	64	73	102	63	60
YBR112C_mRNA	1573	3285	6189	4221	3441	2093
YBR114W_mRNA	630	950	881	1071	966	911
YBR115C_mRNA	6509	8760	8827	11373	10878	11082
YBR116C_mRNA	1	2	2	5	6	32
YBR117C_mRNA	27	45	20	52	71	261
YBR118W_mRNA	1898	2433	941	1517	1782	4510
YBR119W_mRNA	179	310	185	244	177	135
YBR120C_mRNA	179	214	211	277	213	113
YBR121C_mRNA	4336	5834	5686	7695	7464	11203
YBR122C_mRNA	350	515	382	488	415	382
YBR123C_mRNA	802	1155	1082	1210	977	830
YBR125C_mRNA	842	1255	1213	1248	1036	902
YBR126C_mRNA	2089	3252	3501	5214	5739	10321
YBR126W-A_mRNA	32	27	22	22	20	29
YBR126W-B_mRNA	28	70	54	44	37	70
YBR127C_mRNA	2407	3588	2937	4000	4339	6860
YBR128C_mRNA	94	130	164	146	142	102
YBR129C_mRNA	558	689	518	808	658	491
YBR130C_mRNA	506	871	1387	1397	1018	782
YBR131W_mRNA	738	1015	793	846	617	423
YBR132C_mRNA	1264	2721	2618	3022	2813	3045
YBR133C_mRNA	4420	5716	5831	5783	5096	4564
YBR135W_mRNA	229	293	305	361	275	323
YBR136W_mRNA	2557	3072	2888	3270	3133	2131
YBR137W_mRNA	91	119	63	149	122	180
YBR138C_mRNA	317	386	476	472	363	220
YBR139W_mRNA	1369	2346	2479	4506	4546	6703
YBR140C_mRNA	13229	16329	18711	23846	19950	17564
YBR141C_mRNA	303	407	408	332	234	238
YBR141W-A_mRNA	12	11	10	12	8	8
YBR142W_mRNA	1548	2232	2575	3134	2486	1842
YBR143C_mRNA	2685	3675	2129	5497	5079	4414
YBR145W_mRNA	309	387	176	325	343	234
YBR146W_mRNA	467	649	751	805	633	473
YBR147W_mRNA	42	69	59	75	63	82
YBR148W_mRNA	22	37	25	48	39	42
YBR149W_mRNA	849	1294	1085	1760	1735	3660
YBR150C_mRNA	1769	1937	1624	1753	1409	1046
YBR151W_mRNA	752	1187	1112	1328	1379	1793
YBR152W_mRNA	278	378	424	355	248	223
YBR153W_mRNA	365	507	510	428	328	302
YBR154C_mRNA	526	910	530	1053	929	642
YBR155W_mRNA	266	442	469	497	424	404
YBR156C_mRNA	448	660	719	715	507	305
YBR157C_mRNA	677	1047	735	944	604	551
YBR158W_mRNA	8792	11301	10979	10022	8593	4416
YBR159W_mRNA	1012	1447	1010	1627	1645	2107
YBR160W_mRNA	445	710	543	719	630	491
YBR161W_mRNA	568	892	624	857	773	594
YBR162C_mRNA	3093	5475	5148	7452	6704	7591
YBR162W-A_mRNA	424	520	621	505	453	537
YBR163W_mRNA	1109	1212	1028	1199	1012	696
YBR164C_mRNA	295	394	259	523	459	395
YBR165W_mRNA	439	500	497	419	362	175
YBR166C_mRNA	666	1023	640	1089	971	819
YBR167C_mRNA	112	150	71	142	108	62
YBR168W_mRNA	440	667	489	656	593	448
YBR169C_mRNA	719	1148	1074	1812	1858	3295
YBR170C_mRNA	680	993	1070	1238	1210	1059
YBR171W_mRNA	412	724	796	1056	843	819
YBR172C_mRNA	2703	3603	4623	2924	2337	1725
YBR173C_mRNA	279	359	598	555	385	368
YBR175W_mRNA	604	816	730	599	613	555
YBR176W_mRNA	193	231	178	225	189	219
YBR177C_mRNA	2465	4004	3411	5996	5626	6811
YBR179C_mRNA	1118	1816	1946	2021	1500	1279
YBR180W_mRNA	5	29	18	17	14	21
YBR181C_mRNA	1372	1547	992	1294	1193	1922
YBR182C_mRNA	190	238	227	202	175	157
YBR183W_mRNA	311	418	357	517	522	537
YBR184W_mRNA	108	134	106	154	116	69
YBR185C_mRNA	316	458	213	467	409	278
YBR186W_mRNA	6	12	17	24	15	19
YBR187W_mRNA	1015	1669	968	1774	1765	1962
YBR188C_mRNA	98	133	109	128	96	81
YBR189W_mRNA	4071	5261	3819	4094	3733	4618
YBR191W-A_mRNA	92	117	52	91	96	169
YBR191W_mRNA	3039	3971	1992	3900	2904	4268
YBR192W_mRNA	591	775	534	763	616	427
YBR193C_mRNA	263	398	383	379	322	336
YBR194W_mRNA	54	82	78	91	89	49
YBR195C_mRNA	648	916	741	730	549	438
YBR196C-A_mRNA	23	42	27	33	30	24
YBR196C-B_mRNA	21	25	23	20	16	15
YBR196C_mRNA	13793	22088	23425	28613	29626	57017
YBR197C_mRNA	280	468	579	399	352	327
YBR198C_mRNA	1711	2522	3784	3394	2951	2546
YBR199W_mRNA	1338	2071	1470	2763	2671	2532
YBR200W_mRNA	900	1206	1325	1515	1365	1159
YBR201C-A_mRNA	31	67	59	49	48	29
YBR201W_mRNA	208	290	254	354	300	260
YBR202W_mRNA	3103	4340	4491	4243	3561	2879
YBR203W_mRNA	696	972	1075	1326	1296	908
YBR204C_mRNA	220	425	254	471	454	501
YBR205W_mRNA	488	704	559	1011	962	1228
YBR206W_mRNA	64	123	66	122	118	154
YBR207W_mRNA	1702	2326	2238	2368	2087	1777
YBR208C_mRNA	2660	2641	2354	2413	2356	2549
YBR209W_mRNA	9	7	11	11	5	2
YBR210W_mRNA	153	278	212	442	355	309
YBR211C_mRNA	521	659	433	571	452	307
YBR212W_mRNA	915	1696	3020	2864	1942	1574
YBR213W_mRNA	108	134	133	114	92	79
YBR214W_mRNA	437	850	1765	1646	1451	1196
YBR215W_mRNA	398	637	834	750	515	342
YBR216C_mRNA	1127	1421	953	1437	1384	909
YBR217W_mRNA	123	140	155	156	120	106
YBR218C_mRNA	3142	4468	4086	5833	6111	10496
YBR219C_mRNA	7	2	1	10	5	11
YBR220C_mRNA	934	1364	1118	1414	1572	1276
YBR221C_mRNA	1488	2550	1752	3482	3481	5904
YBR222C_mRNA	1074	1729	1714	2441	2388	3095
YBR223C_mRNA	188	233	338	244	217	114
YBR225W_mRNA	1564	2096	2509	2202	1615	1326
YBR226C_mRNA	4	12	3	9	14	4
YBR227C_mRNA	355	513	503	621	545	435
YBR228W_mRNA	131	167	146	200	164	115
YBR229C_mRNA	3244	4442	4175	6018	5907	8015
YBR230C_mRNA	222	326	813	592	544	920
YBR230W-A_mRNA	10	12	15	14	11	27
YBR231C_mRNA	231	281	369	294	277	232
YBR233W-A_mRNA	63	127	76	125	157	78
YBR233W_mRNA	197	263	266	317	225	163
YBR234C_mRNA	1286	1952	1178	2547	2573	2923
YBR235W_mRNA	2087	2827	2277	3454	3187	3202
YBR236C_mRNA	637	802	773	850	766	788
YBR237W_mRNA	691	975	1279	1141	978	666
YBR238C_mRNA	1358	1966	4067	2832	2165	1667
YBR239C_mRNA	243	507	652	479	436	286
YBR240C_mRNA	70	116	96	92	86	82
YBR241C_mRNA	323	483	577	655	661	1070
YBR242W_mRNA	241	411	331	412	382	247
YBR243C_mRNA	887	1618	1376	1942	2035	2090
YBR244W_mRNA	312	402	256	593	521	368
YBR245C_mRNA	1625	2497	3042	3691	3423	2831
YBR246W_mRNA	790	1066	931	1246	1194	1154
YBR247C_mRNA	948	1449	1863	1671	1354	1126
YBR248C_mRNA	1014	1470	1229	1603	1588	1578
YBR249C_mRNA	1330	1711	1117	1490	1534	2326
YBR250W_mRNA	68	65	58	79	59	52
YBR251W_mRNA	318	411	233	356	286	257
YBR252W_mRNA	193	266	198	264	213	257
YBR253W_mRNA	125	205	147	165	126	120
YBR254C_mRNA	92	148	147	196	202	163
YBR255C-A_mRNA	26	49	56	62	45	31
YBR255W_mRNA	248	381	764	556	500	300
YBR256C_mRNA	286	398	256	409	525	451
YBR257W_mRNA	174	220	161	250	178	97
YBR258C_mRNA	75	116	97	103	82	39
YBR259W_mRNA	712	840	578	877	676	453
YBR260C_mRNA	853	1429	1953	2095	1668	1533
YBR261C_mRNA	162	228	228	280	227	347
YBR262C_mRNA	138	159	126	180	104	110
YBR263W_mRNA	997	1504	961	1541	1494	2402
YBR264C_mRNA	160	192	221	245	217	151
YBR265W_mRNA	773	1173	905	1219	1250	1265
YBR267W_mRNA	849	1273	998	946	722	515
YBR268W_mRNA	77	155	132	140	149	146
YBR269C_mRNA	279	381	313	518	408	536
YBR270C_mRNA	411	496	498	401	363	312
YBR271W_mRNA	360	591	466	543	522	446
YBR272C_mRNA	412	511	295	640	561	417
YBR273C_mRNA	303	545	415	608	596	658
YBR274W_mRNA	732	1047	781	1236	1127	983
YBR275C_mRNA	2126	2514	3114	3310	2745	1855
YBR276C_mRNA	1342	1788	1500	2251	2229	1801
YBR277C_mRNA	9	16	10	10	10	5
YBR278W_mRNA	112	158	157	151	178	120
YBR279W_mRNA	1113	1589	2432	1924	1546	1236
YBR280C_mRNA	487	725	702	814	830	856
YBR281C_mRNA	1609	2235	2043	2766	2540	2268
YBR282W_mRNA	192	226	237	262	229	214
YBR283C_mRNA	4271	6581	5722	11863	12508	11692
YBR284W_mRNA	281	328	285	356	283	347
YBR285W_mRNA	22	10	16	11	8	11
YBR286W_mRNA	6439	9763	13224	14765	13996	23798
YBR287W_mRNA	1259	2355	1682	3520	3380	2969
YBR288C_mRNA	648	1006	738	1185	1100	955
YBR289W_mRNA	624	1178	2746	1466	1080	825
YBR290W_mRNA	592	799	976	902	760	499
YBR291C_mRNA	316	435	290	336	300	231
YBR292C_mRNA	39	55	47	98	81	29
YBR293W_mRNA	850	1176	837	1034	813	735
YBR294W_mRNA	7	4	8	11	3	4
YBR295W_mRNA	2449	2927	2058	2393	1906	1988
YBR296C_mRNA	318	506	298	519	508	381
YBR297W_mRNA	73	125	90	115	132	106
YBR298C_mRNA	258	267	231	288	311	129
YCL001W-B_mRNA	8	5	7	7	5	9
YCL001W_mRNA	263	503	333	586	569	545
YCL002C_mRNA	198	164	49	253	273	50
YCL004W_mRNA	431	643	677	619	519	353
YCL005W-A_mRNA	112	165	149	161	138	227
YCL005W_mRNA	544	789	1055	752	634	573
YCL007C_mRNA	9	19	11	15	5	15
YCL008C_mRNA	85	190	349	358	286	224
YCL009C_mRNA	714	1140	1131	1181	1279	2151
YCL010C_mRNA	373	476	516	460	533	305
YCL011C_mRNA	1458	2009	3383	2775	2972	2047
YCL012C_mRNA	35	68	27	101	89	66
YCL014W_mRNA	2553	4044	5644	6591	6015	5452
YCL016C_mRNA	193	299	168	217	193	168
YCL017C_mRNA	1264	1881	1419	2234	2107	3161
YCL018W_mRNA	263	381	317	494	440	703
YCL019W	34	67	176	96	58	71
YCL021W-A_mRNA	38	106	119	102	99	134
YCL024W_mRNA	1302	1841	2257	1971	1640	1528
YCL025C_mRNA	1732	2710	2373	2245	1982	1778
YCL026C-A_mRNA	10	14	4	21	19	6
YCL026C-B_mRNA	6	14	13	17	22	34
YCL027W_mRNA	937	1305	1458	1161	802	549
YCL028W_mRNA	818	1242	1813	1831	1586	2604
YCL029C_mRNA	343	490	557	505	456	320
YCL030C_mRNA	3583	4935	3568	4886	4608	4567
YCL031C_mRNA	1132	1476	1627	1757	1248	1051
YCL032W_mRNA	198	397	306	354	281	301
YCL033C_mRNA	15	41	32	47	55	60
YCL034W_mRNA	479	641	687	781	752	940
YCL035C_mRNA	266	395	340	451	384	590
YCL036W_mRNA	475	651	574	386	343	290
YCL037C_mRNA	1737	2813	7586	4482	3542	2640
YCL038C_mRNA	443	761	435	945	997	1105
YCL039W_mRNA	472	784	1546	1252	1088	1028
YCL040W_mRNA	2281	3838	3006	6981	8647	20099
YCL041C_mRNA	4	7	5	5	4	3
YCL042W_mRNA	29	47	70	66	63	97
YCL043C_mRNA	6562	11698	12944	17404	16607	25385
YCL044C_mRNA	258	545	1378	826	716	486
YCL045C_mRNA	3049	5611	5931	8356	7705	9228
YCL047C_mRNA	313	404	274	414	423	331
YCL049C_mRNA	164	250	226	335	308	470
YCL050C_mRNA	798	1103	1106	1745	1179	1184
YCL051W_mRNA	285	391	548	514	413	257
YCL052C_mRNA	629	912	831	1127	1206	1058
YCL054W_mRNA	2112	3195	4762	3795	3192	2061
YCL055W_mRNA	623	797	614	674	560	382
YCL056C_mRNA	170	242	129	250	168	94
YCL057C-A_mRNA	156	274	290	291	234	346
YCL057W_mRNA	2295	3716	3501	5502	5669	7558
YCL058C_mRNA	207	355	274	466	318	442
YCL058W-A_mRNA	69	108	77	74	74	45
YCL059C_mRNA	480	631	515	772	664	711
YCL061C_mRNA	1443	1934	3148	2263	1876	1364
YCL063W_mRNA	530	933	1147	1032	800	589
YCL064C_mRNA	227	340	402	552	520	419
YCR002C_mRNA	763	1336	705	1691	1580	1217
YCR003W_mRNA	260	295	235	277	238	171
YCR004C_mRNA	565	749	479	918	1023	1907
YCR005C_mRNA	6986	8865	6255	5405	4251	3924
YCR006C_mRNA	288	297	226	217	175	155
YCR007C_mRNA	90	106	37	72	54	47
YCR008W_mRNA	2892	4618	7477	6682	5656	4920
YCR009C_mRNA	832	1096	1206	1722	1523	1802
YCR010C_mRNA	1	10	3	13	15	16
YCR011C_mRNA	3376	4438	4040	6407	6522	6366
YCR012W_mRNA	20955	29335	11836	29552	30402	77043
YCR014C_mRNA	658	798	993	820	665	396
YCR015C_mRNA	300	373	304	308	253	203
YCR016W_mRNA	421	569	565	653	505	349
YCR017C_mRNA	3896	5438	4587	7036	7347	9538
YCR018C_mRNA	182	307	242	212	164	173
YCR019W_mRNA	335	453	355	479	376	323
YCR020C-A_mRNA	80	112	87	109	87	93
YCR020C_mRNA	73	107	79	113	88	81
YCR020W-B_mRNA	18	33	4	49	43	6
YCR021C_mRNA	76	134	114	203	155	162
YCR022C_mRNA	7	19	25	15	20	18
YCR023C_mRNA	1747	2557	1734	2608	2448	2270
YCR024C-A_mRNA	1878	3191	5243	5731	4606	4849
YCR024C-B_mRNA	5026	8171	10035	15870	10709	10361
YCR024C_mRNA	441	511	295	489	477	259
YCR025C_mRNA	35	83	111	98	74	94
YCR026C_mRNA	1825	2363	2522	2623	2177	1946
YCR027C_mRNA	447	678	430	429	409	305
YCR028C-A_mRNA	379	539	237	581	462	774
YCR028C_mRNA	1803	2533	2314	2405	2204	1923
YCR030C_mRNA	1074	2290	5068	4010	3398	2847
YCR031C_mRNA	2240	2623	1243	2111	1433	2152
YCR032W_mRNA	2882	2994	2976	3738	3053	1863
YCR033W_mRNA	2578	3949	5267	4532	3277	2009
YCR034W_mRNA	1028	1875	1734	2571	2534	2171
YCR035C_mRNA	545	929	692	881	770	540
YCR036W_mRNA	563	932	849	1092	1022	1085
YCR037C_mRNA	2639	3403	2826	3569	3042	2770
YCR038C_mRNA	163	297	326	300	228	153
YCR042C_mRNA	2260	3035	3514	4008	3393	2618
YCR043C_mRNA	172	317	138	324	268	295
YCR044C_mRNA	534	1055	532	880	930	1097
YCR045W-A_mRNA	327	477	503	363	308	337
YCR046C_mRNA	70	148	120	157	174	232
YCR047C_mRNA	106	218	323	199	211	117
YCR048W_mRNA	878	1270	1287	1474	1631	1525
YCR051W_mRNA	143	225	206	281	306	314
YCR052W_mRNA	361	668	922	1038	878	909
YCR053W_mRNA	3012	4990	4752	7339	6478	9685
YCR054C_mRNA	980	1155	727	959	747	505
YCR057C_mRNA	4873	7050	5632	6292	5416	4784
YCR059C_mRNA	356	415	300	342	347	642
YCR060W_mRNA	45	72	51	96	87	64
YCR061W_mRNA	320	553	928	980	887	1042
YCR063W_mRNA	366	632	568	562	364	286
YCR064C_mRNA	2	9	18	5	4	4
YCR065W_mRNA	3049	5402	6927	4599	3638	3004
YCR066W_mRNA	359	476	475	391	280	215
YCR067C_mRNA	4277	6869	9579	8728	7724	6934
YCR068W_mRNA	865	1385	1419	1484	1456	1517
YCR069W_mRNA	1014	1914	2085	2721	2474	3011
YCR071C_mRNA	128	220	211	221	162	140
YCR072C_mRNA	1208	1754	1270	1360	1195	832
YCR073C_mRNA	750	958	1088	1052	871	664
YCR073W-A_mRNA	230	381	305	443	475	637
YCR075C_mRNA	255	417	265	408	386	460
YCR075W-A_mRNA	30	57	41	46	41	54
YCR076C_mRNA	102	155	144	146	140	176
YCR077C_mRNA	1407	2429	3154	3817	3439	2644
YCR079W_mRNA	651	845	546	701	626	689
YCR081W_mRNA	1848	2437	2230	2623	2218	1506
YCR082W_mRNA	688	870	779	1092	841	1008
YCR083W_mRNA	94	173	152	299	261	394
YCR084C_mRNA	2182	4350	9315	8671	7842	7482
YCR086W_mRNA	98	138	155	130	99	113
YCR087C-A_mRNA	118	186	188	202	156	181
YCR087W_mRNA	18	13	27	16	9	9
YCR088W_mRNA	751	1279	1617	1819	1541	2646
YCR089W_mRNA	738	731	1777	1032	949	492
YCR090C_mRNA	240	271	138	425	319	216
YCR091W_mRNA	253	537	735	658	465	408
YCR092C_mRNA	1371	1495	1450	1818	1498	1059
YCR093W_mRNA	16933	24164	31090	33054	27157	20958
YCR094W_mRNA	356	643	667	1020	883	894
YCR095C_mRNA	258	385	289	328	318	169
YCR095W-A_mRNA	8	9	22	16	22	5
YCR098C_mRNA	61	103	56	80	64	63
YCR099C_mRNA	150	218	165	143	129	101
YCR100C_mRNA	383	375	205	291	268	161
YCR101C_mRNA	328	405	328	308	212	222
YCR102C_mRNA	42	48	29	33	24	50
YCR104W_mRNA	18	21	30	15	12	9
YCR105W_mRNA	3	11	8	10	4	8
YCR106W_mRNA	1092	1128	653	1043	858	535
YCR107W_mRNA	466	534	541	427	362	298
YDL001W_mRNA	370	520	391	492	422	210
YDL002C_mRNA	258	399	393	421	326	251
YDL003W_mRNA	1925	2381	2767	2330	1854	1464
YDL004W_mRNA	391	714	390	710	625	960
YDL005C_mRNA	656	927	1906	1222	945	831
YDL006W_mRNA	487	724	522	769	586	489
YDL007W_mRNA	1267	1981	2053	3230	2976	3080
YDL008W_mRNA	112	198	99	156	156	113
YDL009C_mRNA	8	13	16	10	14	10
YDL010W_mRNA	80	125	158	185	171	95
YDL012C_mRNA	103	137	304	240	174	198
YDL013W_mRNA	244	328	626	348	355	157
YDL014W_mRNA	486	930	770	1268	1152	859
YDL015C_mRNA	1442	1952	1463	3356	3406	2843
YDL016C_mRNA	226	338	262	436	414	684
YDL017W_mRNA	290	331	242	279	245	184
YDL018C_mRNA	257	351	244	383	367	319
YDL019C_mRNA	2650	4342	5786	7146	7140	8447
YDL020C_mRNA	3153	3454	2997	3971	3113	2371
YDL021W_mRNA	58	81	67	81	91	143
YDL022W_mRNA	5030	6915	5353	8687	8027	10850
YDL024C_mRNA	84	86	63	98	82	111
YDL025C_mRNA	1206	1668	2517	2076	1765	1752
YDL025W-A_mRNA	9	5	2	5	3	1
YDL027C_mRNA	553	762	788	1028	934	646
YDL028C_mRNA	999	1367	1250	1360	1065	543
YDL029W_mRNA	1054	1678	1259	1837	1848	2883
YDL030W_mRNA	315	498	553	546	456	262
YDL031W_mRNA	882	1233	1527	1368	1310	988
YDL032W_mRNA	6	4	10	6	3	3
YDL033C_mRNA	659	820	889	678	535	554
YDL035C_mRNA	2809	3832	4816	4042	3183	2638
YDL036C_mRNA	524	717	697	831	693	622
YDL037C_mRNA	34	60	116	49	33	15
YDL039C_mRNA	112	181	332	171	102	68
YDL040C_mRNA	781	1217	944	1644	1566	1669
YDL042C_mRNA	771	1057	1336	1186	981	732
YDL043C_mRNA	207	315	208	274	223	192
YDL044C_mRNA	327	367	301	330	259	179
YDL045C_mRNA	335	565	428	549	502	420
YDL045W-A_mRNA	145	226	279	268	212	158
YDL046W_mRNA	400	876	805	1301	1194	1375
YDL047W_mRNA	1167	1620	1636	1741	1466	1221
YDL048C_mRNA	101	185	405	243	190	92
YDL049C_mRNA	104	135	122	147	96	83
YDL051W_mRNA	725	1097	813	1245	1097	1108
YDL052C_mRNA	968	1925	1478	2166	1910	1949
YDL053C_mRNA	415	542	658	756	555	677
YDL054C_mRNA	520	942	851	1275	1047	935
YDL055C_mRNA	9727	13809	8838	15778	15500	23189
YDL056W_mRNA	1955	2193	3193	2376	1764	1302
YDL057W_mRNA	173	152	150	189	204	135
YDL058W_mRNA	3469	3999	4953	6218	5789	4400
YDL059C_mRNA	86	97	110	117	108	75
YDL060W_mRNA	1917	2817	3462	3343	2954	2022
YDL061C_mRNA	1222	1650	1050	1385	1003	853
YDL063C_mRNA	1355	1827	1423	1828	1444	882
YDL064W_mRNA	193	284	215	370	383	514
YDL065C_mRNA	116	228	413	406	401	284
YDL066W_mRNA	1496	2225	2140	2502	2511	4761
YDL067C_mRNA	126	228	299	249	214	407
YDL069C_mRNA	100	144	81	134	86	54
YDL070W_mRNA	1767	2291	2566	2683	2347	1548
YDL071C_mRNA	14	19	23	26	22	38
YDL072C_mRNA	828	1352	972	1941	1731	1718
YDL073W_mRNA	1370	1491	1359	1892	1815	739
YDL074C_mRNA	2040	2710	2106	2604	2194	1382
YDL075W_mRNA	2044	2504	1246	1724	1337	2048
YDL076C_mRNA	499	698	591	923	659	528
YDL077C_mRNA	951	1277	1166	1724	1342	893
YDL078C_mRNA	722	985	818	1191	1278	2309
YDL079C_mRNA	71	80	103	126	140	184
YDL080C_mRNA	766	953	857	811	735	533
YDL081C_mRNA	3033	3667	1949	4114	3525	4809
YDL082W_mRNA	2139	3084	2324	2795	2400	3929
YDL083C_mRNA	1983	2608	1688	2376	1992	3339
YDL084W_mRNA	3192	4372	2326	4971	5086	7211
YDL085C-A_mRNA	95	149	222	185	151	246
YDL085W_mRNA	61	72	49	69	82	116
YDL086C-A_mRNA	32	58	28	38	26	33
YDL086W_mRNA	310	504	359	541	476	998
YDL087C_mRNA	358	475	468	369	278	294
YDL088C_mRNA	1605	2060	2662	2318	1742	1187
YDL089W_mRNA	333	578	315	741	674	586
YDL090C_mRNA	376	553	464	534	511	510
YDL091C_mRNA	579	721	890	877	774	648
YDL092W_mRNA	207	293	325	348	326	274
YDL093W_mRNA	1143	1676	1531	2108	2157	2092
YDL094C_mRNA	25	31	13	21	9	13
YDL095W_mRNA	5520	8344	7839	12186	13492	18117
YDL097C_mRNA	1961	3267	2817	4502	4042	4338
YDL098C_mRNA	29	69	96	78	87	47
YDL099W_mRNA	445	594	1028	918	789	759
YDL100C_mRNA	1396	1848	1362	2322	2241	4045
YDL101C_mRNA	553	680	591	810	686	563
YDL102W_mRNA	832	1073	1110	1221	1368	890
YDL103C_mRNA	594	855	580	1091	1048	1484
YDL104C_mRNA	148	182	127	127	120	76
YDL105W_mRNA	246	395	338	319	271	237
YDL106C_mRNA	786	1095	1013	1342	878	593
YDL107W_mRNA	185	252	205	238	208	110
YDL108W_mRNA	221	407	343	395	348	282
YDL109C_mRNA	534	668	704	608	461	379
YDL110C_mRNA	248	298	529	388	367	378
YDL111C_mRNA	537	1028	760	1114	1013	895
YDL112W_mRNA	5889	7744	7609	10696	9675	7583
YDL113C_mRNA	695	919	825	1185	941	811
YDL114W_mRNA	2	3	1	3	6	6
YDL115C_mRNA	146	309	329	420	420	244
YDL116W_mRNA	2769	3480	2367	3936	3366	2040
YDL117W_mRNA	3181	4037	3700	3635	2796	2277
YDL119C_mRNA	169	240	239	227	204	197
YDL120W_mRNA	185	317	437	452	391	472
YDL121C_mRNA	297	418	335	439	371	429
YDL122W_mRNA	2844	3858	5390	5002	4121	2751
YDL123W_mRNA	116	226	308	261	252	235
YDL124W_mRNA	1879	2938	3307	4759	4496	8210
YDL125C_mRNA	714	1071	832	1047	1023	1207
YDL126C_mRNA	2548	4233	4409	6092	6871	8617
YDL127W_mRNA	468	642	779	662	383	240
YDL128W_mRNA	1702	3001	3711	4655	4680	5352
YDL129W_mRNA	233	319	287	212	169	139
YDL130W-A_mRNA	29	59	38	74	51	77
YDL130W_mRNA	1357	2169	691	1245	853	1420
YDL131W_mRNA	1037	1498	1548	1893	1731	1765
YDL132W_mRNA	2469	3374	3850	5253	4950	4447
YDL133C-A_mRNA	127	91	62	75	64	99
YDL133W_mRNA	792	1120	770	975	806	679
YDL134C_mRNA	915	1173	1000	1401	1328	1077
YDL135C_mRNA	316	449	351	619	564	538
YDL136W_mRNA	109	100	42	75	61	77
YDL137W_mRNA	702	940	441	1148	1142	1220
YDL138W_mRNA	1670	2426	2302	1891	1656	1212
YDL139C_mRNA	93	112	128	99	77	71
YDL140C_mRNA	13159	20636	39994	35965	32498	36890
YDL141W_mRNA	979	1650	1637	1993	1969	1601
YDL142C_mRNA	323	448	263	405	343	303
YDL143W_mRNA	1405	2258	2170	2914	3154	3490
YDL144C_mRNA	376	552	610	777	875	944
YDL145C_mRNA	10456	14609	13051	20224	20107	30416
YDL146W_mRNA	727	949	1087	1211	1164	928
YDL147W_mRNA	1734	2198	2655	3813	3605	2163
YDL148C_mRNA	1827	2572	3643	3533	3238	2532
YDL149W_mRNA	794	1094	1062	1235	1070	1063
YDL150W_mRNA	361	484	1039	747	649	368
YDL153C_mRNA	1056	1538	2067	2030	1764	1478
YDL154W_mRNA	533	658	492	620	530	413
YDL155W_mRNA	1571	1959	1784	1628	1377	1055
YDL156W_mRNA	830	1039	980	926	720	585
YDL157C_mRNA	192	171	154	247	223	296
YDL158C_mRNA	53	51	30	84	59	81
YDL159W_mRNA	585	773	547	632	557	367
YDL160C-A_mRNA	19	57	24	51	36	33
YDL160C_mRNA	2186	3699	5900	5972	5521	5818
YDL161W_mRNA	773	1159	2276	1755	1365	1026
YDL162C_mRNA	2	15	22	18	15	15
YDL164C_mRNA	1658	2199	1746	2433	2219	2025
YDL165W_mRNA	216	323	224	355	260	421
YDL166C_mRNA	140	210	174	207	190	153
YDL167C_mRNA	2873	3927	4713	4197	3264	2458
YDL168W_mRNA	692	1067	651	1055	1142	1870
YDL169C_mRNA	13	23	24	37	34	31
YDL170W_mRNA	738	904	651	812	679	482
YDL171C_mRNA	12019	15593	12092	17339	16680	24815
YDL172C_mRNA	13	14	24	10	5	8
YDL173W_mRNA	587	861	1149	1075	959	987
YDL174C_mRNA	1069	1501	1350	1688	1744	2447
YDL175C_mRNA	269	305	358	298	251	191
YDL176W_mRNA	804	1162	856	917	810	528
YDL177C_mRNA	113	134	147	128	113	79
YDL178W_mRNA	817	917	1018	1241	1156	856
YDL179W_mRNA	579	827	752	827	575	308
YDL180W_mRNA	649	840	791	773	809	421
YDL181W_mRNA	210	334	298	632	466	906
YDL182W_mRNA	475	840	612	878	749	590
YDL183C_mRNA	114	145	129	129	94	61
YDL184C_mRNA	96	51	17	49	64	51
YDL185W_mRNA	10620	14363	11586	19318	21464	31007
YDL187C_mRNA	33	29	26	22	25	11
YDL188C_mRNA	987	1706	1810	2464	2441	2974
YDL189W_mRNA	107	166	295	298	338	163
YDL190C_mRNA	2777	3850	3232	5480	5224	4957
YDL191W_mRNA	147	184	54	127	89	106
YDL192W_mRNA	612	896	423	861	703	1151
YDL193W_mRNA	392	615	426	800	708	704
YDL194W_mRNA	835	1206	1157	1317	1077	1002
YDL195W_mRNA	3076	5396	9274	8262	8772	10023
YDL196W_mRNA	12	11	15	3	6	9
YDL197C_mRNA	585	683	1058	703	597	581
YDL198C_mRNA	720	1402	826	1337	1240	1274
YDL199C_mRNA	460	725	656	677	744	703
YDL200C_mRNA	134	136	118	135	151	108
YDL201W_mRNA	45	72	105	128	150	72
YDL202W_mRNA	300	390	383	409	306	287
YDL203C_mRNA	1332	1705	2253	1836	1449	1214
YDL204W_mRNA	538	710	877	878	730	1172
YDL205C_mRNA	1804	2502	2539	3028	2555	2384
YDL206W_mRNA	846	992	759	1173	1057	732
YDL207W_mRNA	614	849	1321	1083	901	579
YDL208W_mRNA	700	930	1151	1081	890	958
YDL209C_mRNA	110	201	221	173	192	106
YDL210W_mRNA	31	61	44	69	50	54
YDL211C_mRNA	353	422	527	433	277	203
YDL212W_mRNA	617	987	470	1157	1174	1292
YDL213C_mRNA	326	433	604	544	436	474
YDL214C_mRNA	133	216	177	242	206	282
YDL215C_mRNA	1872	1845	1213	1517	1479	1249
YDL216C_mRNA	125	200	243	198	165	93
YDL217C_mRNA	219	364	361	347	321	186
YDL218W_mRNA	86	126	157	105	90	99
YDL219W_mRNA	96	106	96	152	153	181
YDL220C_mRNA	863	1633	1990	1746	1360	1248
YDL221W_mRNA	35	42	51	36	44	25
YDL222C_mRNA	114	149	228	278	241	543
YDL223C_mRNA	239	457	626	541	430	794
YDL224C_mRNA	2481	3978	5487	4764	3723	2639
YDL225W_mRNA	696	1030	1263	1486	1264	1049
YDL226C_mRNA	753	937	963	1358	1220	1224
YDL227C_mRNA	763	1098	1270	1117	1210	639
YDL229W_mRNA	14020	20499	14057	20097	21026	36215
YDL230W_mRNA	284	453	401	459	386	461
YDL231C_mRNA	4909	5465	4379	4305	3896	3395
YDL232W_mRNA	47	44	21	41	38	19
YDL233W_mRNA	276	507	705	572	505	454
YDL234C_mRNA	840	1151	1166	1420	1143	1065
YDL235C_mRNA	279	541	377	761	588	461
YDL236W_mRNA	516	870	419	818	840	1227
YDL237W_mRNA	764	1141	614	1425	1355	1925
YDL238C_mRNA	585	731	684	624	594	613
YDL239C_mRNA	849	838	802	928	864	627
YDL240W_mRNA	3207	3378	2774	3147	2398	1610
YDL241W_mRNA	29	51	74	63	60	35
YDL242W_mRNA	3	2	3	5	4	4
YDL243C_mRNA	252	224	188	157	179	175
YDL248W_mRNA	56	82	39	91	90	76
YDR001C_mRNA	1617	2695	2403	4498	4749	7458
YDR002W_mRNA	687	902	627	925	835	1400
YDR003W-A_mRNA	14	37	33	44	39	16
YDR003W_mRNA	224	242	328	352	359	203
YDR004W_mRNA	553	752	604	663	575	486
YDR005C_mRNA	750	1059	790	1121	863	606
YDR006C_mRNA	1390	2171	3106	2409	1811	1093
YDR007W_mRNA	138	181	130	181	170	226
YDR008C_mRNA	28	13	31	9	18	23
YDR009W_mRNA	99	163	127	130	122	129
YDR011W_mRNA	8239	12069	12493	17141	16419	14456
YDR012W_mRNA	1410	2568	2341	2558	2043	2057
YDR013W_mRNA	78	144	61	117	93	87
YDR014W-A_mRNA	1	5	4	3	1	8
YDR014W_mRNA	368	416	330	452	334	194
YDR016C_mRNA	19	39	31	25	34	31
YDR017C_mRNA	1144	1693	1818	1508	1404	756
YDR018C_mRNA	52	70	29	59	78	83
YDR019C_mRNA	556	715	449	780	602	827
YDR020C_mRNA	265	348	261	319	257	146
YDR021W_mRNA	189	297	195	261	225	86
YDR022C_mRNA	91	111	99	116	98	79
YDR023W_mRNA	2480	3668	2671	4475	3911	5791
YDR024W_mRNA	169	240	152	294	246	370
YDR025W_mRNA	1475	2048	1287	1672	1282	1947
YDR026C_mRNA	602	963	1193	1118	897	764
YDR027C_mRNA	1970	2610	2770	2827	2234	1844
YDR028C_mRNA	3338	4652	6405	6660	5686	5369
YDR030C_mRNA	42	72	96	105	100	56
YDR031W_mRNA	32	62	29	58	53	62
YDR032C_mRNA	510	714	507	622	604	1394
YDR033W_mRNA	9735	15875	11575	21898	18740	20138
YDR034C-D	31	53	46	41	43	21
YDR034C_mRNA	2614	2940	2540	2555	2203	1234
YDR035W_mRNA	821	1224	1131	1727	1488	1714
YDR036C_mRNA	672	1246	1491	1882	1502	1610
YDR037W_mRNA	5475	7706	7221	9310	8542	13151
YDR038C_mRNA	214	386	572	459	472	490
YDR040C_mRNA	162	303	154	273	263	272
YDR041W_mRNA	267	362	222	258	274	236
YDR042C_mRNA	13	18	14	34	20	21
YDR043C_mRNA	309	366	441	463	278	230
YDR044W_mRNA	883	1522	1321	1940	1852	2168
YDR045C_mRNA	92	101	53	122	114	52
YDR046C_mRNA	4218	6325	4987	5920	5511	4138
YDR047W_mRNA	143	172	137	164	181	119
YDR049W_mRNA	671	906	1088	986	907	486
YDR050C_mRNA	7426	9218	3948	8221	7820	17785
YDR051C_mRNA	322	461	599	634	654	385
YDR052C_mRNA	1320	1728	2657	1746	1384	911
YDR054C_mRNA	744	1116	1371	1544	1263	908
YDR055W_mRNA	2644	4525	5313	6891	5559	4561
YDR056C_mRNA	344	571	371	744	624	708
YDR057W_mRNA	448	613	664	850	790	435
YDR058C_mRNA	47	85	43	88	66	49
YDR059C_mRNA	99	164	116	197	162	163
YDR060W_mRNA	3597	5059	6751	6659	6055	4533
YDR061W_mRNA	593	759	814	845	742	612
YDR062W_mRNA	3535	5278	5553	7480	7699	9008
YDR063W_mRNA	192	331	358	484	431	473
YDR064W_mRNA	5200	6374	2544	4466	3358	5083
YDR065W_mRNA	332	322	216	309	278	136
YDR066C_mRNA	44	73	38	61	84	33
YDR067C_mRNA	105	113	49	187	167	29
YDR068W_mRNA	323	383	611	611	557	422
YDR069C_mRNA	1236	1552	1801	1818	1523	879
YDR070C_mRNA	19	40	32	64	34	104
YDR071C_mRNA	665	800	526	1085	896	791
YDR072C_mRNA	2364	3450	3055	3548	3231	2383
YDR073W_mRNA	431	590	653	663	540	500
YDR074W_mRNA	3099	5711	7452	10414	10434	12612
YDR075W_mRNA	444	714	563	646	557	310
YDR076W_mRNA	241	304	303	298	261	161
YDR077W_mRNA	2949	4739	15853	10423	10005	9784
YDR078C_mRNA	41	49	21	51	39	26
YDR079C-A_mRNA	7	15	4	13	15	13
YDR079W_mRNA	65	73	73	103	92	70
YDR080W_mRNA	1126	1419	1302	1905	1587	1065
YDR081C_mRNA	1840	2432	3065	2529	1940	1383
YDR082W_mRNA	279	339	304	292	288	132
YDR083W_mRNA	569	847	904	1114	851	650
YDR084C_mRNA	296	432	333	702	592	605
YDR085C_mRNA	362	537	599	824	680	664
YDR086C_mRNA	572	634	518	862	593	733
YDR087C_mRNA	427	562	543	580	570	383
YDR088C_mRNA	244	322	383	348	262	148
YDR089W_mRNA	1583	1854	1539	2222	1961	1219
YDR090C_mRNA	496	730	529	660	523	448
YDR091C_mRNA	2560	3833	2722	5643	5475	3221
YDR092W_mRNA	210	305	355	436	386	437
YDR093W_mRNA	4847	5758	6313	8433	8285	5728
YDR094W_mRNA	8	3	2	3	2	2
YDR096W_mRNA	975	1890	3277	3234	2324	1581
YDR097C_mRNA	1448	1869	2680	2760	2781	2179
YDR098C-B	3	9	15	14	13	9
YDR098C_mRNA	513	719	415	834	796	934
YDR099W_mRNA	1493	2185	2251	3357	2842	3788
YDR100W_mRNA	272	479	271	758	581	676
YDR101C_mRNA	2496	4079	2747	4382	3635	2726
YDR102C_mRNA	24	29	11	23	51	5
YDR103W_mRNA	2089	3039	2665	2832	2226	1524
YDR104C_mRNA	938	1131	1092	1033	761	723
YDR105C_mRNA	1034	1760	1610	1879	1907	1774
YDR106W_mRNA	54	57	41	61	48	40
YDR107C_mRNA	982	1380	1038	1713	1796	2071
YDR108W_mRNA	643	855	803	808	788	460
YDR109C_mRNA	651	846	663	690	576	494
YDR110W_mRNA	785	1151	905	948	815	473
YDR111C_mRNA	1680	2346	1870	2125	2011	1697
YDR113C_mRNA	314	514	470	513	400	285
YDR115W_mRNA	126	191	112	140	144	184
YDR116C_mRNA	306	459	430	557	387	345
YDR117C_mRNA	568	986	962	1400	1359	884
YDR118W-A_mRNA	2	6	5	10	2	4
YDR118W_mRNA	410	496	334	468	455	259
YDR119W-A_mRNA	4	7	4	8	9	6
YDR119W_mRNA	2133	3306	2652	4171	4432	3953
YDR120C_mRNA	817	1200	1534	1681	1598	927
YDR121W_mRNA	208	278	335	315	265	212
YDR122W_mRNA	1597	2604	3463	4422	3587	3674
YDR123C_mRNA	731	930	1168	837	588	480
YDR124W_mRNA	195	232	209	275	210	184
YDR125C_mRNA	242	346	242	307	207	167
YDR126W_mRNA	209	307	339	309	250	203
YDR127W_mRNA	8427	12577	10132	15908	16289	22912
YDR128W_mRNA	795	1145	1386	1493	1322	862
YDR129C_mRNA	1610	1823	2203	3117	3997	4038
YDR130C_mRNA	402	452	430	357	336	279
YDR131C_mRNA	359	311	180	447	326	122
YDR132C_mRNA	395	458	387	463	432	217
YDR133C_mRNA	263	512	324	641	455	345
YDR134C	546	553	861	852	736	406
YDR135C_mRNA	4165	5347	5434	7746	8252	7239
YDR137W_mRNA	849	1127	1044	1070	931	668
YDR138W_mRNA	1651	2063	2613	2469	1941	1337
YDR139C_mRNA	74	81	45	64	71	99
YDR140W_mRNA	236	352	294	331	287	270
YDR141C_mRNA	4003	5171	4218	6638	6069	4071
YDR142C_mRNA	713	970	558	676	578	423
YDR143C_mRNA	1517	2451	3721	2747	2283	1901
YDR144C_mRNA	2487	3636	4086	4567	4782	3997
YDR145W_mRNA	1190	1737	2576	2067	1776	1538
YDR146C_mRNA	1622	2257	3687	2813	2220	1425
YDR147W_mRNA	976	1196	952	1331	1124	790
YDR148C_mRNA	988	1529	1301	1942	1998	2976
YDR150W_mRNA	5694	8612	12002	13001	11167	12038
YDR151C_mRNA	980	1398	1706	1593	1341	1026
YDR152W_mRNA	654	941	1081	1366	1106	954
YDR153C_mRNA	765	1243	1595	1365	968	629
YDR154C_mRNA	821	1114	1536	1472	1422	2173
YDR155C_mRNA	2190	2851	1627	2506	2778	7076
YDR156W_mRNA	141	217	294	238	192	148
YDR157W_mRNA	125	233	231	249	177	159
YDR158W_mRNA	2176	2520	1835	2247	2391	4900
YDR159W_mRNA	2442	3063	3404	3348	2509	1876
YDR160W_mRNA	1339	1863	1622	1740	1550	1211
YDR161W_mRNA	535	741	974	997	992	745
YDR162C_mRNA	166	254	371	364	308	211
YDR163W_mRNA	136	141	356	204	207	148
YDR164C_mRNA	904	1302	1276	1769	1491	1291
YDR165W_mRNA	840	1125	813	1454	1250	821
YDR166C_mRNA	1155	1622	1044	2138	1841	857
YDR167W_mRNA	195	289	303	272	270	264
YDR168W_mRNA	1061	1352	1478	2624	2306	2358
YDR169C-A_mRNA	34	17	15	33	14	20
YDR169C_mRNA	548	832	1423	935	643	426
YDR170C_mRNA	5887	8300	10504	13108	11696	13950
YDR170W-A	49	62	87	53	42	34
YDR171W_mRNA	562	940	1379	2468	2318	3003
YDR172W_mRNA	3230	5136	5332	7054	6718	7479
YDR173C_mRNA	207	259	234	332	254	179
YDR174W_mRNA	1199	1562	1447	1781	1400	2448
YDR175C_mRNA	571	747	697	779	600	526
YDR176W_mRNA	1558	2028	2513	2023	1523	1303
YDR177W_mRNA	397	533	457	665	546	693
YDR178W_mRNA	252	468	764	804	820	940
YDR179W-A_mRNA	258	316	212	272	265	144
YDR180W_mRNA	2629	2918	2349	3109	2679	1885
YDR181C_mRNA	460	522	477	575	390	273
YDR182W-A_mRNA	33	38	29	54	46	46
YDR182W_mRNA	1269	1885	2125	2619	2662	2255
YDR183C-A_mRNA	9	15	18	17	18	6
YDR183W_mRNA	117	154	107	189	150	86
YDR184C_mRNA	298	473	444	489	316	185
YDR185C_mRNA	48	77	65	69	51	76
YDR186C_mRNA	3580	5287	6442	4824	3793	2743
YDR188W_mRNA	2169	3220	2914	4058	4088	4911
YDR189W_mRNA	1371	2032	2660	3173	2622	2496
YDR190C_mRNA	930	1411	1778	1955	2010	1359
YDR191W_mRNA	271	392	255	255	245	215
YDR192C_mRNA	515	833	818	924	759	659
YDR194C_mRNA	2270	2999	2743	3768	3015	2474
YDR195W_mRNA	701	813	972	796	638	494
YDR196C_mRNA	61	70	98	92	127	71
YDR197W_mRNA	533	633	551	693	479	315
YDR198C_mRNA	452	666	403	531	418	333
YDR200C_mRNA	470	577	833	809	627	485
YDR201W_mRNA	81	162	137	187	167	143
YDR202C_mRNA	269	418	426	561	494	483
YDR204W_mRNA	242	383	288	478	493	752
YDR205W_mRNA	1197	1877	2673	2449	2024	1749
YDR206W_mRNA	2952	3692	3703	3384	3202	2530
YDR207C_mRNA	328	623	1414	941	641	493
YDR208W_mRNA	1676	3495	4632	3691	3042	2197
YDR210C-D	8	18	19	25	16	11
YDR210W-B	31	38	45	58	26	10
YDR210W_mRNA	229	322	169	236	202	318
YDR211W_mRNA	1818	2843	2531	3740	3454	3289
YDR212W_mRNA	2420	3837	2401	5124	5290	6939
YDR213W_mRNA	962	1212	2045	1418	1310	505
YDR214W_mRNA	1433	2203	2262	3045	3314	4616
YDR216W_mRNA	1366	1656	1734	2088	1926	2459
YDR217C_mRNA	373	604	977	796	759	337
YDR219C_mRNA	685	766	591	732	597	296
YDR221W_mRNA	1057	1256	1930	1816	2034	1541
YDR222W_mRNA	1166	1598	1181	1647	1465	1025
YDR223W_mRNA	91	98	72	124	94	72
YDR224C_mRNA	1309	2140	1660	3059	1996	1377
YDR225W_mRNA	1181	1967	1186	1985	1690	2027
YDR226W_mRNA	1903	2461	2115	2558	2671	5509
YDR227W_mRNA	1458	2170	2937	2496	1883	1562
YDR228C_mRNA	1036	1340	1440	1557	1193	703
YDR229W_mRNA	607	821	957	957	778	598
YDR231C_mRNA	164	199	146	223	208	254
YDR232W_mRNA	1894	4026	4433	5301	5206	4679
YDR233C_mRNA	1555	2504	3372	4199	3324	2903
YDR234W_mRNA	2047	3056	2759	3339	3198	3750
YDR235W_mRNA	715	772	420	746	550	292
YDR236C_mRNA	397	595	298	463	468	495
YDR237W_mRNA	397	604	656	699	550	537
YDR238C_mRNA	6074	8151	7122	11196	11004	13079
YDR239C_mRNA	804	1240	1446	1423	1160	1010
YDR240C_mRNA	371	525	328	455	371	239
YDR242W_mRNA	321	395	268	311	260	220
YDR243C_mRNA	461	672	632	669	555	385
YDR244W_mRNA	641	858	977	985	848	654
YDR245W_mRNA	1005	1554	1244	1833	1713	1245
YDR246W-A_mRNA	22	35	90	44	32	40
YDR246W_mRNA	174	290	390	393	308	303
YDR247W_mRNA	386	701	594	598	460	305
YDR248C_mRNA	79	109	115	103	92	104
YDR249C_mRNA	365	480	231	398	320	201
YDR251W_mRNA	2676	3796	4330	5607	4823	3876
YDR252W_mRNA	131	178	91	171	118	72
YDR253C_mRNA	8	16	7	20	21	12
YDR254W_mRNA	272	423	316	443	384	228
YDR255C_mRNA	392	621	742	896	704	567
YDR256C_mRNA	108	143	109	121	98	134
YDR257C_mRNA	319	446	361	508	469	276
YDR258C_mRNA	1843	2670	2533	5461	5506	6132
YDR259C_mRNA	40	77	171	107	104	87
YDR260C_mRNA	160	221	277	259	231	184
YDR261C-D	25	48	42	37	49	36
YDR261C_mRNA	860	1422	1338	1784	1875	2156
YDR261W-B	32	44	37	68	37	36
YDR262W_mRNA	483	899	718	773	699	476
YDR263C_mRNA	190	222	169	284	293	200
YDR264C_mRNA	4286	6169	4386	6628	6768	6543
YDR265W_mRNA	311	367	312	339	257	252
YDR266C_mRNA	1770	2467	3160	3077	2262	1735
YDR267C_mRNA	130	182	199	208	247	153
YDR268W_mRNA	340	436	285	387	378	341
YDR269C_mRNA	2	10	18	10	12	6
YDR270W_mRNA	2239	2814	2288	2455	2106	1586
YDR271C_mRNA	21	13	15	18	22	8
YDR272W_mRNA	543	687	523	849	863	956
YDR273W_mRNA	74	88	112	136	124	73
YDR275W_mRNA	533	737	415	609	476	423
YDR276C_mRNA	284	508	426	727	565	592
YDR277C_mRNA	209	357	398	464	325	290
YDR279W_mRNA	490	609	858	744	597	487
YDR280W_mRNA	857	1222	1006	1191	915	580
YDR281C_mRNA	71	115	143	97	53	19
YDR282C_mRNA	206	260	212	244	217	189
YDR283C_mRNA	3695	4458	3904	5638	4722	4051
YDR284C_mRNA	510	712	452	915	851	934
YDR285W_mRNA	195	166	171	154	117	115
YDR286C_mRNA	32	42	38	46	49	37
YDR287W_mRNA	173	232	245	304	278	325
YDR288W_mRNA	420	546	471	629	537	374
YDR289C_mRNA	356	527	600	605	459	345
YDR291W_mRNA	1040	1136	1245	1525	1283	774
YDR292C_mRNA	1334	1957	2051	2772	2689	2157
YDR293C_mRNA	6056	10006	16376	16352	15507	15172
YDR294C_mRNA	1242	1899	1844	2726	2700	2679
YDR295C_mRNA	815	1007	937	916	807	586
YDR296W_mRNA	158	235	221	307	239	262
YDR297W_mRNA	661	1113	794	1311	1299	1193
YDR298C_mRNA	491	932	504	902	1022	1242
YDR299W_mRNA	1217	1870	1905	1962	1527	987
YDR300C_mRNA	751	1112	773	1325	1036	918
YDR301W_mRNA	3371	4314	4368	5150	4382	3379
YDR302W_mRNA	220	405	177	300	300	244
YDR303C_mRNA	1820	2702	2904	3387	2675	1979
YDR304C_mRNA	1089	1361	949	1422	1310	2382
YDR305C_mRNA	126	182	141	191	185	160
YDR306C_mRNA	703	768	652	809	725	533
YDR307W_mRNA	967	1211	1114	1743	1731	1224
YDR308C_mRNA	146	243	228	257	200	137
YDR309C_mRNA	1257	2223	3789	2265	1552	856
YDR310C_mRNA	2118	3263	4606	3915	3159	2397
YDR311W_mRNA	1046	1249	1043	1178	913	643
YDR312W_mRNA	370	613	616	666	562	433
YDR313C_mRNA	711	1025	1007	936	752	720
YDR314C_mRNA	752	824	529	740	695	357
YDR315C_mRNA	101	160	91	192	139	156
YDR316W_mRNA	392	435	527	506	375	256
YDR317W_mRNA	46	44	18	42	50	23
YDR318W_mRNA	114	153	137	151	152	62
YDR319C_mRNA	245	366	223	285	312	208
YDR320C-A_mRNA	149	241	193	141	174	164
YDR320C_mRNA	429	927	1362	1523	1218	1121
YDR320W-B_mRNA	12	37	37	32	32	24
YDR321W_mRNA	1340	2084	1596	2344	2565	3776
YDR322C-A_mRNA	227	394	253	433	375	472
YDR322W_mRNA	324	573	315	569	508	353
YDR323C_mRNA	438	468	420	441	347	289
YDR324C_mRNA	2168	3249	2666	3583	2747	1826
YDR325W_mRNA	1444	1955	1896	2131	1801	1318
YDR326C_mRNA	2904	4936	6531	7198	6016	3571
YDR328C_mRNA	482	503	494	624	598	878
YDR329C_mRNA	592	906	786	1032	878	862
YDR330W_mRNA	683	948	1243	1237	1142	1204
YDR331W_mRNA	1305	2030	1297	2080	1743	1253
YDR332W_mRNA	433	512	431	552	472	308
YDR333C_mRNA	1989	2576	1895	2387	2108	1735
YDR334W_mRNA	5066	6245	7428	6986	5733	4673
YDR335W_mRNA	5078	7322	7795	10258	9267	8627
YDR336W_mRNA	140	204	109	147	158	152
YDR337W_mRNA	299	401	431	472	376	362
YDR338C_mRNA	1262	1668	983	1233	1038	780
YDR339C_mRNA	435	676	476	674	461	340
YDR341C_mRNA	2959	4088	3033	5260	5246	7128
YDR342C_mRNA	623	1077	2005	2651	2918	4414
YDR343C_mRNA	58	55	107	88	97	85
YDR344C_mRNA	126	152	123	138	114	101
YDR345C_mRNA	3303	5625	5593	9298	10538	6551
YDR346C_mRNA	1335	1807	2105	2497	2575	2047
YDR347W_mRNA	837	1215	962	1204	1230	1269
YDR348C_mRNA	1310	1772	2062	2127	1718	1448
YDR349C_mRNA	2323	3517	4000	4459	3934	4033
YDR350C_mRNA	1425	1781	1053	1452	1197	888
YDR351W_mRNA	2843	3405	4523	3244	2508	1754
YDR352W_mRNA	893	1269	993	1222	1014	740
YDR353W_mRNA	2238	3171	2875	4215	3917	6673
YDR354W_mRNA	1086	1668	1208	1656	1642	1841
YDR356W_mRNA	911	1348	1462	1686	1348	884
YDR357C_mRNA	169	190	265	365	333	220
YDR358W_mRNA	486	689	828	1061	822	838
YDR359C_mRNA	1958	2998	4477	3392	2506	2358
YDR361C_mRNA	308	446	369	573	532	516
YDR362C_mRNA	593	923	799	867	807	599
YDR363W-A_mRNA	549	737	999	941	748	891
YDR363W_mRNA	408	654	561	691	482	279
YDR364C_mRNA	729	878	648	824	651	461
YDR365C_mRNA	2217	3050	4483	3753	3623	2860
YDR365W-B	3	15	10	16	7	6
YDR367W_mRNA	218	282	113	418	377	248
YDR368W_mRNA	454	692	567	813	792	1067
YDR369C_mRNA	555	660	476	653	595	438
YDR370C_mRNA	709	892	543	853	649	408
YDR371W_mRNA	302	530	382	613	541	501
YDR372C_mRNA	891	1258	901	1618	1517	1420
YDR373W_mRNA	305	466	261	565	487	524
YDR374W-A_mRNA	87	79	55	96	69	99
YDR375C_mRNA	501	757	654	691	605	565
YDR376W_mRNA	603	801	667	1022	1038	934
YDR377W_mRNA	168	173	93	223	238	200
YDR378C_mRNA	240	275	220	268	248	375
YDR379C-A_mRNA	46	72	75	86	95	105
YDR379W_mRNA	1422	1914	2457	2127	1635	1236
YDR380W_mRNA	266	353	309	562	461	467
YDR381C-A_mRNA	63	95	150	127	90	86
YDR381W_mRNA	2572	2790	1949	2196	1872	2588
YDR382W_mRNA	2024	3499	990	2193	2378	4388
YDR383C_mRNA	136	135	140	117	106	73
YDR384C_mRNA	1006	1866	940	1467	1201	911
YDR385W_mRNA	535	847	440	739	773	1458
YDR386W_mRNA	105	166	194	237	189	92
YDR387C_mRNA	962	1353	963	1182	1153	1241
YDR388W_mRNA	1019	1473	1718	2371	2324	3810
YDR389W_mRNA	2607	3894	4459	4347	3320	2420
YDR390C_mRNA	1311	2090	2363	2750	2202	1744
YDR391C_mRNA	238	315	220	292	254	319
YDR392W_mRNA	137	226	285	280	247	199
YDR393W_mRNA	769	873	947	888	664	568
YDR394W_mRNA	1697	2692	2769	3482	3366	3693
YDR395W_mRNA	5399	7313	6993	9599	8842	7666
YDR396W_mRNA	33	28	19	34	45	17
YDR397C_mRNA	131	153	141	141	109	135
YDR398W_mRNA	1843	2701	2343	2662	2170	1556
YDR399W_mRNA	714	1224	677	1057	920	621
YDR400W_mRNA	507	801	443	757	806	1076
YDR401W_mRNA	20	25	15	29	9	30
YDR402C_mRNA	60	52	59	34	32	30
YDR403W_mRNA	4	12	11	20	10	11
YDR404C_mRNA	819	1192	740	1349	1053	798
YDR405W_mRNA	207	297	303	266	214	199
YDR406W-A_mRNA	13	21	3	24	34	39
YDR406W_mRNA	3206	4325	3912	5253	5299	6809
YDR407C_mRNA	3699	5091	4878	6053	5012	4011
YDR408C_mRNA	245	340	212	316	324	383
YDR409W_mRNA	498	758	1129	785	643	412
YDR410C_mRNA	533	1046	821	1087	931	839
YDR411C_mRNA	782	1389	1372	1766	1766	1985
YDR412W_mRNA	309	478	570	601	532	434
YDR414C_mRNA	218	545	375	667	631	361
YDR415C_mRNA	579	717	632	818	719	691
YDR416W_mRNA	888	1331	1103	1224	985	632
YDR418W_mRNA	2640	3329	2056	2574	2170	3154
YDR419W_mRNA	527	802	707	831	739	642
YDR420W_mRNA	1642	3238	5943	3669	3056	1896
YDR421W_mRNA	756	1055	880	1192	945	842
YDR422C_mRNA	2246	3265	3568	3082	2667	2259
YDR423C_mRNA	550	773	1117	912	720	600
YDR424C_mRNA	119	142	108	160	117	192
YDR425W_mRNA	255	301	449	500	350	162
YDR427W_mRNA	1395	1286	1822	2611	2538	1852
YDR428C_mRNA	104	163	96	168	165	139
YDR429C_mRNA	1081	1718	1500	2133	2023	2246
YDR430C_mRNA	1306	1589	2301	2460	2416	1659
YDR431W_mRNA	1	1	4	2	1	1
YDR432W_mRNA	832	1532	2843	2491	1856	2406
YDR434W_mRNA	955	1215	670	1878	1872	1286
YDR435C_mRNA	255	434	266	431	446	484
YDR436W_mRNA	367	737	1124	852	775	625
YDR437W_mRNA	454	387	428	287	255	254
YDR438W_mRNA	699	780	540	568	488	334
YDR439W_mRNA	195	302	387	335	242	181
YDR440W_mRNA	535	797	793	884	787	523
YDR441C_mRNA	301	589	697	657	514	438
YDR443C_mRNA	1974	2751	3478	3424	2767	2403
YDR444W_mRNA	1024	1407	1391	1356	1124	875
YDR447C_mRNA	1377	1551	1645	1463	1310	1710
YDR448W_mRNA	1015	1256	1103	1106	839	571
YDR449C_mRNA	336	357	226	507	412	83
YDR450W_mRNA	1424	1758	1052	1271	1086	1622
YDR451C_mRNA	697	936	1096	853	636	500
YDR452W_mRNA	1422	2012	2388	3185	3118	2976
YDR453C_mRNA	129	198	313	206	186	490
YDR454C_mRNA	786	1126	659	978	873	1519
YDR456W_mRNA	1850	2888	2353	3826	4017	4930
YDR457W_mRNA	10415	12215	13066	16221	15047	14740
YDR458C_mRNA	756	920	1066	1256	1100	576
YDR459C_mRNA	804	993	675	824	777	570
YDR460W_mRNA	271	392	412	458	380	287
YDR461C-A_mRNA	34	38	64	42	46	50
YDR461W_mRNA	411	623	1264	907	691	602
YDR462W_mRNA	89	151	147	160	164	105
YDR463W_mRNA	1222	2153	2700	2375	2013	1590
YDR464W_mRNA	1719	2663	4630	3221	2536	1844
YDR465C_mRNA	160	295	310	278	341	239
YDR466W_mRNA	1320	1882	2810	2410	1724	1279
YDR467C_mRNA	48	27	17	30	19	25
YDR468C_mRNA	309	432	369	524	393	307
YDR469W_mRNA	69	100	84	100	96	53
YDR470C_mRNA	743	1109	1007	1134	1008	896
YDR471W_mRNA	1231	1537	1205	1360	1092	1551
YDR472W_mRNA	725	995	819	958	881	743
YDR473C_mRNA	247	323	564	461	385	217
YDR475C_mRNA	1182	1667	1898	1881	1396	1506
YDR476C_mRNA	231	563	739	728	716	926
YDR477W_mRNA	1561	2152	2533	3380	2906	2749
YDR478W_mRNA	124	184	122	110	118	58
YDR479C_mRNA	712	1008	958	1172	1073	1018
YDR480W_mRNA	190	240	236	268	194	171
YDR481C_mRNA	3049	4416	4728	5748	5416	5757
YDR482C_mRNA	102	145	176	187	157	152
YDR483W_mRNA	1989	3243	2752	4197	4018	5017
YDR484W_mRNA	580	650	383	677	558	347
YDR485C_mRNA	889	1128	1583	1286	1060	623
YDR486C_mRNA	278	350	416	537	401	512
YDR487C_mRNA	773	1137	1317	1479	1390	1799
YDR488C_mRNA	200	248	330	251	322	261
YDR489W_mRNA	511	646	525	579	459	381
YDR490C_mRNA	838	1444	1512	1930	1904	2100
YDR492W_mRNA	1258	2023	2111	2475	1715	1159
YDR493W_mRNA	81	113	64	93	80	72
YDR494W_mRNA	559	739	1084	944	824	646
YDR495C_mRNA	862	950	900	1056	920	433
YDR496C_mRNA	1228	1913	1457	2134	1711	858
YDR497C_mRNA	15988	28058	23798	39596	40218	40893
YDR498C_mRNA	566	745	843	824	637	563
YDR499W_mRNA	797	990	1129	961	811	552
YDR500C_mRNA	1545	2508	2262	1725	1530	2315
YDR501W_mRNA	186	347	339	308	236	185
YDR502C_mRNA	4709	6715	4565	8290	8469	12076
YDR503C_mRNA	297	542	297	478	492	497
YDR504C_mRNA	36	28	29	73	85	35
YDR505C_mRNA	3363	4105	5811	5536	4817	4752
YDR506C_mRNA	531	673	870	884	785	787
YDR507C_mRNA	1792	2432	3489	3321	2815	1527
YDR508C_mRNA	8829	14739	13876	16065	14709	13323
YDR510W_mRNA	250	340	335	402	345	468
YDR511W_mRNA	98	131	72	117	65	106
YDR512C_mRNA	132	159	228	253	193	311
YDR513W_mRNA	703	901	543	1223	930	1784
YDR514C_mRNA	183	292	402	376	353	173
YDR515W_mRNA	660	803	1085	1056	844	555
YDR516C_mRNA	907	1229	889	2001	2329	4120
YDR517W_mRNA	907	1473	1216	1457	1516	1983
YDR518W_mRNA	871	1354	1182	2018	1863	2366
YDR519W_mRNA	165	285	185	345	358	404
YDR520C_mRNA	1314	1348	947	1224	988	487
YDR523C_mRNA	62	114	114	91	69	98
YDR524C-B_mRNA	4038	5603	5419	6795	5316	6221
YDR524C_mRNA	1412	1811	1626	2167	1778	1028
YDR525W-A_mRNA	91	180	137	251	170	206
YDR525W_mRNA	2	4	8	6	5	1
YDR527W_mRNA	668	1018	1178	1131	898	707
YDR528W_mRNA	1289	1805	2321	1850	1253	708
YDR529C_mRNA	440	687	671	841	716	1084
YDR530C_mRNA	370	512	320	365	355	438
YDR531W_mRNA	720	1025	814	1296	1149	1286
YDR532C_mRNA	166	174	153	288	207	69
YDR533C_mRNA	199	270	172	235	254	373
YDR534C_mRNA	286	343	403	306	227	246
YDR535C_mRNA	101	126	86	98	65	92
YDR538W_mRNA	477	506	375	422	387	323
YDR539W_mRNA	451	593	443	630	565	644
YDR540C_mRNA	81	88	93	117	98	77
YDR541C_mRNA	342	455	324	498	463	321
YEL001C_mRNA	715	1039	625	1149	1165	1935
YEL002C_mRNA	1365	2336	1678	3354	3172	4399
YEL003W_mRNA	116	169	155	181	160	156
YEL004W_mRNA	281	296	139	413	330	163
YEL005C_mRNA	177	241	211	262	232	159
YEL006W_mRNA	820	1243	769	1045	790	706
YEL007W_mRNA	1952	3191	5126	4162	3274	1670
YEL009C_mRNA	3388	5955	5527	7419	6138	5131
YEL011W_mRNA	796	1169	855	1869	2032	3161
YEL012W_mRNA	23	24	72	67	85	56
YEL013W_mRNA	3477	5049	4408	7260	7291	7324
YEL015W_mRNA	1504	2137	2779	2812	2300	1692
YEL016C_mRNA	770	986	1107	1112	945	824
YEL017C-A_mRNA	262	385	649	751	799	633
YEL017W_mRNA	872	1490	2213	1917	1801	1418
YEL018W_mRNA	216	308	308	351	261	179
YEL019C_mRNA	212	256	388	301	194	125
YEL020C_mRNA	677	939	792	870	796	742
YEL020W-A_mRNA	341	439	236	463	315	369
YEL021W_mRNA	426	732	790	954	846	948
YEL022W_mRNA	2551	3392	3403	4902	4395	3219
YEL023C_mRNA	295	315	300	264	270	183
YEL024W_mRNA	597	846	601	1234	907	1122
YEL025C_mRNA	3351	3731	2987	4159	3614	2460
YEL026W_mRNA	405	794	348	904	625	588
YEL027W_mRNA	1108	1998	793	1965	1674	2445
YEL028W_mRNA	131	180	180	125	118	92
YEL029C_mRNA	402	527	233	467	422	346
YEL030W_mRNA	342	351	344	292	261	190
YEL031W_mRNA	9655	15363	13633	21590	22428	31494
YEL032W_mRNA	4478	6454	7207	7033	5963	6186
YEL033W_mRNA	3865	6865	7781	11517	9665	14225
YEL034C-A_mRNA	4	2	6	2	8	2
YEL034W_mRNA	3090	4835	3876	6023	5920	7372
YEL036C_mRNA	1618	2460	3185	2848	2567	2422
YEL037C_mRNA	377	512	563	663	708	821
YEL038W_mRNA	357	531	346	529	506	1031
YEL039C_mRNA	44	50	53	93	98	108
YEL040W_mRNA	8691	17182	22615	19958	17811	14520
YEL041W_mRNA	59	69	49	81	75	68
YEL042W_mRNA	2390	4274	4444	5884	5626	6522
YEL043W_mRNA	1847	3007	5389	4382	3592	2879
YEL044W_mRNA	240	291	327	272	234	247
YEL045C_mRNA	110	31	28	36	59	14
YEL046C_mRNA	9462	15213	12001	12464	10909	8691
YEL047C_mRNA	973	1491	942	1734	1816	3177
YEL048C_mRNA	96	113	19	104	89	20
YEL049W_mRNA	5	1	1	6	6	5
YEL050C_mRNA	663	922	712	969	831	858
YEL051W_mRNA	626	792	571	945	887	1197
YEL052W_mRNA	806	1338	987	1435	1346	1794
YEL053C_mRNA	945	1361	1155	1755	1378	905
YEL054C_mRNA	2731	3928	2460	3268	3002	4886
YEL055C_mRNA	2992	4205	3819	5735	4873	3920
YEL056W_mRNA	1028	1638	2017	1750	1470	1348
YEL057C_mRNA	9	9	7	8	7	7
YEL058W_mRNA	980	1559	1055	1790	2013	3137
YEL059C-A_mRNA	14	24	22	30	26	33
YEL059W_mRNA	2	8	5	8	3	13
YEL060C_mRNA	951	1639	2378	3241	3342	5204
YEL061C_mRNA	1425	1926	1893	1820	1339	993
YEL062W_mRNA	517	823	897	855	674	497
YEL063C_mRNA	4126	6161	6643	7613	6717	5691
YEL064C_mRNA	622	866	416	691	569	444
YEL065W_mRNA	1434	2223	1481	2426	2116	1774
YEL066W_mRNA	243	317	242	237	260	381
YEL067C_mRNA	70	116	169	111	66	70
YEL068C_mRNA	74	90	100	88	73	117
YEL069C_mRNA	7	3	1	6	2	3
YEL070W_mRNA	3	15	4	5	8	8
YEL071W_mRNA	4649	6813	4607	7382	7385	8289
YEL072W_mRNA	126	115	80	86	76	60
YEL073C_mRNA	259	351	212	327	310	214
YEL074W_mRNA	11	12	23	7	17	10
YEL077C_mRNA	369	457	702	360	326	295
YER001W_mRNA	2286	3468	3774	4325	3923	3307
YER002W_mRNA	350	601	933	860	619	450
YER003C_mRNA	2057	2836	2117	3240	3055	5912
YER004W_mRNA	370	697	558	716	765	1404
YER005W_mRNA	1943	2600	2198	2092	1948	1642
YER006W_mRNA	1070	1504	1321	1658	1696	1356
YER007C-A_mRNA	287	372	309	425	366	425
YER007W_mRNA	164	221	119	158	153	82
YER008C_mRNA	1140	1806	2996	3274	3055	1526
YER009W_mRNA	334	507	251	565	484	576
YER010C_mRNA	264	362	424	435	391	609
YER011W_mRNA	916	1149	2096	1905	1523	1482
YER012W_mRNA	649	1031	756	1474	1261	1230
YER013W_mRNA	580	1071	983	972	840	502
YER014W_mRNA	383	556	667	796	702	796
YER015W_mRNA	350	409	362	319	298	273
YER016W_mRNA	527	838	1101	1170	1104	910
YER017C_mRNA	2689	3855	3674	4073	3525	3629
YER018C_mRNA	92	221	152	172	153	145
YER019C-A_mRNA	501	683	580	637	563	926
YER019W_mRNA	1150	1634	1927	1659	1745	1679
YER020W_mRNA	561	829	1175	1162	934	791
YER021W_mRNA	3905	5316	4274	7518	6924	6715
YER022W_mRNA	727	850	736	1094	943	599
YER023W_mRNA	647	895	772	869	1006	1357
YER024W_mRNA	419	503	317	372	319	253
YER025W_mRNA	3974	6139	6217	8876	8496	10569
YER026C_mRNA	2352	3865	2367	4937	4854	4899
YER027C_mRNA	594	1003	1149	1343	1332	1343
YER028C_mRNA	191	237	284	290	235	115
YER029C_mRNA	224	310	500	399	305	248
YER030W_mRNA	318	342	515	460	403	544
YER031C_mRNA	529	878	638	1004	897	1295
YER032W_mRNA	407	846	1284	1136	694	345
YER033C_mRNA	636	1337	2142	2024	1615	1531
YER034W_mRNA	72	124	184	173	138	113
YER035W_mRNA	277	463	570	583	448	547
YER036C_mRNA	6375	9038	6381	12407	12633	17851
YER037W_mRNA	263	361	371	708	711	946
YER038C_mRNA	514	608	367	501	440	286
YER038W-A_mRNA	20	25	16	9	12	13
YER039C-A_mRNA	53	80	24	43	49	37
YER039C_mRNA	160	258	107	212	179	160
YER040W_mRNA	905	1494	2278	1539	1201	774
YER041W_mRNA	588	732	733	714	597	482
YER042W_mRNA	69	74	59	128	97	139
YER043C_mRNA	9840	16705	11431	21291	19961	36127
YER044C-A_mRNA	70	51	61	55	67	29
YER044C_mRNA	243	389	169	397	398	500
YER045C_mRNA	227	313	498	379	313	227
YER046W-A_mRNA	6	5	5	13	12	11
YER046W_mRNA	104	92	48	84	96	87
YER047C_mRNA	798	1129	1705	1272	946	647
YER048C_mRNA	520	698	982	1198	1256	1243
YER048W-A_mRNA	356	501	461	703	629	473
YER049W_mRNA	2360	3725	2821	4790	4258	4017
YER050C_mRNA	297	363	274	487	354	300
YER051W_mRNA	475	612	447	656	477	422
YER052C_mRNA	1955	3769	3361	4687	4463	3931
YER053C_mRNA	193	400	272	497	490	556
YER054C_mRNA	94	94	178	206	217	224
YER055C_mRNA	1433	2194	2397	2483	2379	2831
YER056C-A_mRNA	1347	2171	1360	2046	1370	1672
YER056C_mRNA	6121	10335	5845	8152	6461	5396
YER057C_mRNA	321	427	250	345	241	434
YER058W_mRNA	43	58	119	62	65	63
YER059W_mRNA	140	217	195	259	199	158
YER060W-A_mRNA	102	235	103	178	171	207
YER060W_mRNA	1075	1648	1206	1669	1796	1689
YER061C_mRNA	290	433	420	416	354	331
YER062C_mRNA	639	870	600	963	877	1805
YER063W_mRNA	266	503	411	578	545	671
YER064C_mRNA	2451	3115	4134	3079	2256	1503
YER065C_mRNA	399	523	448	426	321	380
YER066C-A_mRNA	5	3	4	4	4	3
YER066W_mRNA	147	173	77	111	99	110
YER067C-A_mRNA	1	3	2	4	4	3
YER067W_mRNA	161	211	162	322	255	269
YER068W_mRNA	1004	1451	2540	1633	1191	785
YER069W_mRNA	2408	3110	3158	3461	3265	3436
YER070W_mRNA	9515	16890	17099	17398	15279	11596
YER071C_mRNA	19	50	13	82	103	22
YER072W_mRNA	1237	2223	1588	2673	2245	3046
YER073W_mRNA	1891	2366	1944	2145	1874	1286
YER074W-A_mRNA	220	325	298	342	319	331
YER074W_mRNA	1545	1650	1046	1068	926	1598
YER075C_mRNA	1673	2358	2647	2106	1584	1113
YER076C_mRNA	261	368	199	266	249	256
YER077C_mRNA	645	714	695	754	594	308
YER078C_mRNA	433	662	468	794	714	854
YER078W-A_mRNA	12	21	9	16	12	5
YER079W_mRNA	46	69	139	115	81	85
YER080W_mRNA	912	1415	1382	1993	1729	2115
YER081W_mRNA	1028	1060	660	933	780	877
YER082C_mRNA	477	703	911	855	656	365
YER083C_mRNA	835	1484	1831	1993	1885	2395
YER085C_mRNA	5	6	15	4	11	8
YER086W_mRNA	2047	3508	3785	4771	4701	6349
YER087C-A_mRNA	4	29	16	25	21	38
YER087C-B_mRNA	299	491	347	868	613	630
YER087W_mRNA	250	324	321	374	356	301
YER088C-A_mRNA	167	286	447	470	412	414
YER088C_mRNA	631	1166	2681	1842	1503	1097
YER089C_mRNA	720	1283	1491	1674	1625	2168
YER090W_mRNA	1616	2058	1665	2766	2759	3420
YER091C_mRNA	19559	29165	23225	38628	38720	63271
YER092W_mRNA	120	205	186	188	182	147
YER093C-A_mRNA	86	79	84	78	76	100
YER093C_mRNA	1576	2157	2765	2588	2071	1540
YER094C_mRNA	575	830	575	946	937	1114
YER095W_mRNA	779	1127	934	1090	1184	1111
YER096W_mRNA	63	69	68	81	116	143
YER097W_mRNA	13	42	32	43	39	35
YER098W_mRNA	475	610	495	701	582	492
YER099C_mRNA	836	1148	878	1184	1033	1003
YER100W_mRNA	436	680	665	837	782	721
YER101C_mRNA	214	347	340	316	316	228
YER102W_mRNA	878	1160	848	857	755	1049
YER103W_mRNA	753	929	802	1326	1350	4340
YER104W_mRNA	186	202	211	155	145	115
YER105C_mRNA	5851	8305	7156	10616	9659	8360
YER106W_mRNA	1	8	2	6	2	3
YER107C_mRNA	796	1188	810	1134	1032	929
YER109C_mRNA	1392	1769	2608	1683	1416	1107
YER110C_mRNA	8785	13759	11190	17005	16035	21683
YER111C_mRNA	1292	1994	2786	2788	2173	1394
YER112W_mRNA	336	465	609	735	648	338
YER113C_mRNA	1869	2891	2068	2811	2692	2263
YER114C_mRNA	2010	3520	5176	4505	3654	3265
YER115C_mRNA	169	187	165	174	138	120
YER116C_mRNA	262	406	363	329	282	270
YER117W_mRNA	2174	2658	1268	1620	1544	2248
YER118C_mRNA	695	1071	1229	1445	1204	921
YER119C_mRNA	426	694	819	983	1072	1285
YER120W_mRNA	1084	1870	1952	2310	2139	3384
YER121W_mRNA	6	9	12	15	11	7
YER122C_mRNA	2063	3222	4571	5034	4741	4375
YER123W_mRNA	1260	1529	1474	1594	1350	1132
YER124C_mRNA	7861	9140	6835	7945	6512	3633
YER125W_mRNA	6767	9968	11289	12804	13018	16463
YER126C_mRNA	460	719	766	893	806	473
YER127W_mRNA	621	812	927	738	631	506
YER128W_mRNA	85	144	158	113	106	84
YER129W_mRNA	3368	4309	5718	4492	3531	2650
YER130C_mRNA	767	1025	702	951	704	475
YER131W_mRNA	2272	3239	2590	3150	2339	3300
YER132C_mRNA	3282	5637	6515	5359	3944	2862
YER133W_mRNA	209	326	285	573	623	304
YER134C_mRNA	135	206	233	248	256	123
YER136W_mRNA	2483	3478	3306	5140	4748	5210
YER137C_mRNA	14	42	28	31	31	14
YER139C_mRNA	247	356	226	411	353	147
YER140W_mRNA	753	1120	780	860	814	523
YER141W_mRNA	2154	3050	2534	3733	3601	4524
YER142C_mRNA	100	142	118	162	175	192
YER143W_mRNA	609	919	853	1045	870	868
YER144C_mRNA	2108	3318	4875	3743	3217	2808
YER145C-A_mRNA	3	4	3	1	1	3
YER145C_mRNA	1272	1948	2174	2862	2867	1524
YER146W_mRNA	279	428	328	307	332	450
YER147C_mRNA	56	127	127	140	100	61
YER148W-A_mRNA	9	32	10	27	39	15
YER148W_mRNA	713	1119	1189	1346	1213	1069
YER149C_mRNA	442	629	777	686	581	504
YER150W_mRNA	161	240	240	382	267	369
YER151C_mRNA	1827	2673	5050	4272	3551	3132
YER152C_mRNA	577	731	724	682	778	1021
YER153C_mRNA	82	152	121	91	96	83
YER154W_mRNA	343	689	1238	975	837	758
YER155C_mRNA	9524	13504	16462	20439	17221	14082
YER156C_mRNA	311	427	438	685	717	380
YER157W_mRNA	1723	2299	1746	2356	1922	1385
YER158C_mRNA	462	811	1397	872	621	426
YER158W-A_mRNA	7	6	4	10	4	7
YER159C_mRNA	278	433	580	660	513	372
YER161C_mRNA	322	403	692	554	498	240
YER162C_mRNA	482	636	861	710	664	503
YER163C_mRNA	172	283	171	244	218	335
YER164W_mRNA	1969	2540	3942	4033	3517	2069
YER165W_mRNA	5036	7514	7852	10445	9616	16054
YER166W_mRNA	5108	7713	9011	10727	9927	11289
YER167W_mRNA	2028	3097	3427	2998	2150	1870
YER168C_mRNA	956	1463	1063	1437	1246	902
YER169W_mRNA	1706	2487	3165	2222	1919	1751
YER170W_mRNA	254	315	329	317	251	260
YER171W_mRNA	1173	1583	1217	1643	1499	1168
YER172C_mRNA	1598	2291	2400	2573	2317	1424
YER173W_mRNA	619	843	741	688	561	479
YER174C_mRNA	362	524	434	637	599	541
YER175C_mRNA	306	376	324	352	310	262
YER175W-A_mRNA	1	1	2	2	2	1
YER176W_mRNA	1887	2534	3770	3368	2933	2144
YER177W_mRNA	2633	3526	3346	4677	4498	7993
YER178W_mRNA	1935	3107	2188	3385	3687	7042
YER179W_mRNA	22	14	8	12	12	21
YER180C-A_mRNA	127	224	220	125	146	105
YER180C_mRNA	521	616	450	618	460	283
YER181C_mRNA	5	18	25	15	10	6
YER182W_mRNA	183	226	175	252	251	252
YER183C_mRNA	110	195	127	221	164	204
YER184C_mRNA	1176	1265	807	996	805	632
YER185W_mRNA	25	67	37	61	59	38
YER186C_mRNA	314	518	266	419	372	468
YER187W_mRNA	4	7	10	8	4	7
YER188W_mRNA	32	48	30	38	35	29
YER190W_mRNA	36	38	36	38	33	36
YFL001W_mRNA	640	917	766	867	715	656
YFL002C_mRNA	973	1545	1483	1601	1357	1074
YFL003C_mRNA	72	68	59	74	54	36
YFL004W_mRNA	1847	2357	2090	3263	3417	3624
YFL005W_mRNA	700	853	803	1215	1356	1555
YFL007W_mRNA	6662	8130	8618	11853	11844	11771
YFL008W_mRNA	738	868	1712	1443	1461	653
YFL009W_mRNA	2516	3469	3844	4142	3765	2895
YFL010C_mRNA	472	767	709	858	867	1799
YFL011W_mRNA	1	5	6	1	2	3
YFL013C_mRNA	439	602	1004	873	697	368
YFL014W_mRNA	149	215	146	188	198	863
YFL016C_mRNA	1509	2268	2257	2824	2515	2828
YFL017C_mRNA	214	307	304	361	307	372
YFL017W-A_mRNA	104	124	86	144	99	129
YFL018C_mRNA	1177	1535	1374	1872	1867	3319
YFL020C_mRNA	17	22	18	14	16	13
YFL021W_mRNA	276	449	969	622	467	309
YFL022C_mRNA	573	1051	900	1405	1230	1645
YFL023W_mRNA	239	405	788	601	555	351
YFL024C_mRNA	1659	1833	2785	1613	1243	836
YFL025C_mRNA	2468	3467	2883	3590	3186	2323
YFL026W_mRNA	16220	23683	17551	28380	24252	15353
YFL027C_mRNA	862	1107	797	852	755	485
YFL028C_mRNA	175	256	185	256	248	296
YFL029C_mRNA	187	280	253	292	315	341
YFL030W_mRNA	88	162	99	135	126	245
YFL031W_mRNA	5589	9129	6577	10248	11945	16743
YFL032W_mRNA	70	41	40	27	59	26
YFL033C_mRNA	1992	3283	4728	3857	2951	2645
YFL034C-A_mRNA	553	544	338	458	288	133
YFL034C-B_mRNA	141	276	357	337	262	195
YFL034W_mRNA	1382	1882	2649	2229	1985	1802
YFL036W_mRNA	3026	4084	4144	5210	4479	3563
YFL037W_mRNA	2658	3884	3300	4667	4797	9227
YFL038C_mRNA	621	970	903	1051	958	1816
YFL039C_mRNA	6351	9069	7454	11207	10289	16900
YFL040W_mRNA	6	1	2	2	2	3
YFL041W-A_mRNA	31	36	9	20	15	18
YFL041W_mRNA	1467	2271	2066	2816	2935	3744
YFL042C_mRNA	648	859	932	1105	1033	1064
YFL044C_mRNA	791	945	739	793	693	761
YFL045C_mRNA	1662	2632	1117	2577	2764	4131
YFL046W_mRNA	93	124	171	187	126	132
YFL047W_mRNA	2034	2916	3414	3441	2988	2066
YFL048C_mRNA	913	1346	912	1686	1670	1812
YFL049W_mRNA	801	1208	1057	1290	1002	703
YFL050C_mRNA	828	906	620	637	508	402
YFL051C_mRNA	25	18	33	24	14	19
YFL052W_mRNA	71	112	58	94	90	76
YFL053W_mRNA	7	13	13	10	10	11
YFL054C_mRNA	365	467	474	569	513	598
YFL055W_mRNA	197	264	283	294	248	285
YFL056C_mRNA	237	288	146	180	167	129
YFL057C_mRNA	82	134	72	71	73	46
YFL060C_mRNA	22	19	26	17	17	21
YFR001W_mRNA	240	332	454	436	318	291
YFR002W_mRNA	2179	3161	3148	3862	3311	2286
YFR003C_mRNA	247	315	255	399	342	395
YFR004W_mRNA	1313	1940	1629	2622	2193	2444
YFR005C_mRNA	774	1060	623	1018	927	578
YFR006W_mRNA	1017	1450	1182	2034	2183	2677
YFR007W_mRNA	179	279	308	336	272	256
YFR008W_mRNA	109	154	120	135	120	94
YFR009W_mRNA	2342	3465	2758	4439	4263	5397
YFR010W_mRNA	1479	2116	1732	3266	2961	3051
YFR011C_mRNA	192	304	202	445	320	232
YFR012W_mRNA	6	20	30	32	18	12
YFR013W_mRNA	1103	1645	2123	2347	1945	1768
YFR014C_mRNA	341	502	600	802	838	1037
YFR015C_mRNA	865	1507	1466	3117	3327	3885
YFR016C_mRNA	1378	1874	3054	3327	2957	3341
YFR017C_mRNA	40	67	104	112	105	142
YFR018C_mRNA	314	511	376	629	616	751
YFR019W_mRNA	1885	3166	5244	3657	3068	2417
YFR020W_mRNA	281	365	214	233	235	197
YFR021W_mRNA	589	950	1089	1159	940	799
YFR022W_mRNA	714	1031	1057	1100	952	882
YFR023W_mRNA	7	8	4	11	6	3
YFR024C-A_mRNA	1282	1660	1439	2118	2401	2955
YFR025C_mRNA	280	425	413	444	457	686
YFR026C_mRNA	166	181	111	91	79	111
YFR027W_mRNA	130	203	163	172	128	123
YFR028C_mRNA	1794	3205	3024	3394	2859	2516
YFR029W_mRNA	171	366	651	443	310	246
YFR030W_mRNA	1731	2596	2126	2320	2221	1647
YFR031C-A_mRNA	2572	3072	1723	2338	2179	3950
YFR031C_mRNA	1534	1994	2693	2300	1875	1171
YFR032C-A_mRNA	1060	1149	745	592	436	604
YFR032C_mRNA	6	7	25	7	6	4
YFR033C_mRNA	625	982	1594	1226	1028	1179
YFR034C_mRNA	562	684	964	617	497	393
YFR034W-A_mRNA	34	55	33	34	39	40
YFR035C_mRNA	10	11	9	19	7	22
YFR036W-A_mRNA	2	3	5	6	5	4
YFR036W_mRNA	18	63	77	59	46	39
YFR037C_mRNA	974	1581	1874	1899	1883	1722
YFR038W_mRNA	893	1159	1125	1583	1544	1094
YFR039C_mRNA	1089	1557	1551	1859	1684	1444
YFR040W_mRNA	3811	5075	5475	5275	3932	2946
YFR041C_mRNA	445	533	390	879	793	457
YFR042W_mRNA	221	428	189	357	353	304
YFR043C_mRNA	109	150	97	176	126	75
YFR044C_mRNA	1127	1968	1182	2092	2132	3877
YFR045W_mRNA	148	279	219	264	224	172
YFR046C_mRNA	198	262	293	298	205	193
YFR047C_mRNA	192	324	228	318	374	621
YFR048W_mRNA	1342	1591	1281	1424	1099	826
YFR049W_mRNA	87	149	158	280	266	212
YFR050C_mRNA	1344	2282	2239	2991	2793	3356
YFR051C_mRNA	2139	3723	5177	5932	5827	7505
YFR052C-A_mRNA	379	729	654	1782	1829	3556
YFR052W_mRNA	723	1157	811	1565	1200	1168
YFR053C_mRNA	1546	2341	2407	4926	5377	11401
YFR054C_mRNA	9	35	21	38	20	23
YFR055W_mRNA	704	853	427	589	555	371
YGL001C_mRNA	866	942	465	1024	1169	1354
YGL002W_mRNA	296	486	346	547	474	443
YGL003C_mRNA	1635	2061	1890	1783	1396	1089
YGL004C_mRNA	348	478	451	605	542	409
YGL005C_mRNA	140	192	269	365	322	157
YGL006W_mRNA	2446	3602	3360	5779	5727	6361
YGL007C-A_mRNA	40	60	55	46	41	47
YGL008C_mRNA	140540	221679	151921	243331	238782	347875
YGL009C_mRNA	1989	2833	2697	3408	3343	4936
YGL010W_mRNA	85	217	38	212	198	102
YGL011C_mRNA	799	1368	1082	1789	1530	1993
YGL012W_mRNA	4915	7530	6309	9508	10104	17326
YGL013C_mRNA	2573	3154	3474	3910	3442	2568
YGL014W_mRNA	1099	2460	4941	4239	3602	2237
YGL016W_mRNA	2663	3172	2862	4926	4734	5089
YGL017W_mRNA	502	738	585	706	657	554
YGL018C_mRNA	35	100	104	116	72	79
YGL019W_mRNA	475	632	575	829	820	1088
YGL020C_mRNA	345	620	511	743	747	704
YGL021W_mRNA	2178	3462	4548	4539	3665	2436
YGL022W_mRNA	3563	5826	7091	8398	8338	12595
YGL023C_mRNA	834	1334	1920	1956	1680	1616
YGL024W_mRNA	15	23	5	2	10	4
YGL025C_mRNA	462	661	1168	792	564	536
YGL026C_mRNA	3529	4788	3758	5749	6077	11612
YGL027C_mRNA	455	631	966	1275	1432	1022
YGL028C_mRNA	4486	5846	12590	5289	4037	2344
YGL029W_mRNA	160	196	341	211	161	140
YGL030W_mRNA	1725	3361	1582	2109	2072	3475
YGL031C_mRNA	2840	3248	1836	2339	1896	2892
YGL032C_mRNA	188	311	246	564	452	209
YGL034C_mRNA	2	11	4	4	7	2
YGL035C_mRNA	688	1304	2169	1731	1260	819
YGL036W_mRNA	1584	2410	3516	3619	3392	3005
YGL037C_mRNA	946	1366	1834	2679	2647	5291
YGL038C_mRNA	2778	3665	2955	4244	3480	2181
YGL039W_mRNA	588	767	522	873	724	926
YGL040C_mRNA	1361	2134	1540	2044	2053	2797
YGL041W-A_mRNA	116	183	94	188	136	160
YGL043W_mRNA	477	792	930	1110	882	862
YGL044C_mRNA	307	399	706	561	550	357
YGL045W_mRNA	181	261	311	282	189	182
YGL047W_mRNA	80	148	137	186	219	235
YGL048C_mRNA	881	1372	1217	1933	1993	2160
YGL049C_mRNA	1249	2095	3852	3651	3422	3642
YGL050W_mRNA	137	255	363	406	419	209
YGL051W_mRNA	13	5	6	11	12	10
YGL052W_mRNA	38	41	41	31	24	28
YGL053W_mRNA	197	282	244	282	222	200
YGL054C_mRNA	136	162	26	320	335	81
YGL055W_mRNA	7426	11474	9461	12348	11889	13450
YGL056C_mRNA	1289	1945	3162	2024	1431	1010
YGL057C_mRNA	179	344	217	311	235	181
YGL058W_mRNA	477	677	724	832	674	703
YGL059W_mRNA	584	614	615	780	649	460
YGL060W_mRNA	1018	1579	1366	1794	1623	1277
YGL061C_mRNA	89	163	174	238	183	101
YGL062W_mRNA	3357	5051	6478	7761	8387	15178
YGL063W_mRNA	382	437	312	340	295	288
YGL064C_mRNA	236	338	441	312	192	147
YGL065C_mRNA	647	1022	762	1182	1012	726
YGL066W_mRNA	689	922	1826	1069	853	581
YGL067W_mRNA	691	1045	666	1344	1306	1176
YGL068W_mRNA	465	673	409	566	533	763
YGL069C_mRNA	6	24	26	12	5	9
YGL070C_mRNA	111	211	132	191	155	151
YGL071W_mRNA	817	1377	1865	1397	1003	670
YGL072C_mRNA	26	29	17	26	16	18
YGL073W_mRNA	1211	1945	2873	2454	1862	1666
YGL075C_mRNA	207	295	233	259	244	181
YGL076C_mRNA	1243	1677	985	1140	957	1438
YGL077C_mRNA	6399	10940	8336	13387	13243	12896
YGL078C_mRNA	362	759	952	1136	958	414
YGL079W_mRNA	200	310	160	338	286	211
YGL080W_mRNA	339	421	576	850	630	412
YGL081W_mRNA	12	52	37	56	42	49
YGL082W_mRNA	674	1038	1772	1483	1266	1143
YGL083W_mRNA	495	927	1320	1520	1255	877
YGL084C_mRNA	1679	2483	2424	3676	3462	3078
YGL085W_mRNA	219	310	190	260	202	156
YGL086W_mRNA	726	1024	1208	1317	1059	629
YGL087C_mRNA	165	260	227	284	246	370
YGL090W_mRNA	281	275	349	277	246	157
YGL091C_mRNA	414	557	436	538	411	398
YGL092W_mRNA	6176	8653	8983	11043	9337	8199
YGL093W_mRNA	1308	1753	1921	2006	1716	1489
YGL094C_mRNA	3097	4214	4132	4788	4161	3435
YGL095C_mRNA	721	937	722	1363	1138	777
YGL096W_mRNA	237	263	327	304	277	194
YGL097W_mRNA	822	1283	1219	1455	1460	1643
YGL098W_mRNA	269	335	402	367	379	252
YGL099W_mRNA	991	1541	1596	2161	1977	1682
YGL100W_mRNA	659	929	736	1151	1106	1371
YGL101W_mRNA	426	532	522	586	560	379
YGL103W_mRNA	3473	4509	2164	2731	2301	3735
YGL104C_mRNA	241	306	201	314	381	389
YGL105W_mRNA	2046	3129	2883	3715	3324	5240
YGL106W_mRNA	282	429	452	552	509	636
YGL107C_mRNA	1467	2012	1513	1635	1326	1140
YGL108C_mRNA	265	250	394	258	184	191
YGL110C_mRNA	679	981	888	1120	828	554
YGL111W_mRNA	787	1280	1243	1311	1272	1068
YGL112C_mRNA	1121	1652	1658	1987	1831	1789
YGL113W_mRNA	556	748	989	615	491	375
YGL114W_mRNA	2097	2801	2207	2564	2469	2391
YGL115W_mRNA	1065	1649	1156	2130	1895	1892
YGL116W_mRNA	1250	1703	1919	1724	1357	926
YGL117W_mRNA	118	180	78	143	117	75
YGL118C_mRNA	8	11	1	11	2	5
YGL119W_mRNA	361	559	601	707	610	587
YGL120C_mRNA	2609	4125	4342	5436	4683	4846
YGL121C_mRNA	36	41	17	51	45	83
YGL122C_mRNA	1378	2084	2645	2681	2118	2400
YGL123W_mRNA	10699	12959	5676	9103	8396	15456
YGL124C_mRNA	766	825	577	704	669	537
YGL125W_mRNA	1375	2833	3381	3772	3109	2648
YGL126W_mRNA	420	657	424	560	671	742
YGL127C_mRNA	88	170	208	193	115	100
YGL128C_mRNA	46	93	145	108	88	68
YGL129C_mRNA	745	1082	1245	1371	1058	987
YGL130W_mRNA	259	433	494	615	638	320
YGL131C_mRNA	1081	1157	1238	1409	1123	671
YGL132W_mRNA	10	8	24	10	25	10
YGL133W_mRNA	1444	1914	2521	2357	2006	1319
YGL134W_mRNA	430	648	493	473	413	324
YGL135W_mRNA	1133	1586	596	866	978	2161
YGL136C_mRNA	418	549	440	510	460	318
YGL137W_mRNA	4913	7105	6547	9285	9579	14632
YGL139W_mRNA	2343	3885	4365	4852	4409	3840
YGL140C_mRNA	5404	7636	7735	9576	8867	8173
YGL141W_mRNA	2035	2516	2636	3060	2582	2518
YGL142C_mRNA	1165	1849	1623	2356	2277	2205
YGL143C_mRNA	249	380	295	329	268	287
YGL144C_mRNA	586	706	474	612	443	364
YGL145W_mRNA	867	1223	1123	1345	1041	781
YGL146C_mRNA	86	96	84	98	80	73
YGL147C_mRNA	1852	2084	1195	1424	1405	1891
YGL148W_mRNA	1387	1955	1373	1680	1692	2882
YGL150C_mRNA	1658	2402	3591	3762	3584	2365
YGL151W_mRNA	2808	3325	4409	4951	4233	2558
YGL152C_mRNA	17	15	19	16	14	14
YGL153W_mRNA	189	328	387	447	390	360
YGL154C_mRNA	135	196	143	199	194	182
YGL155W_mRNA	893	1272	837	1326	1081	954
YGL156W_mRNA	561	801	520	1151	1116	2151
YGL157W_mRNA	603	824	718	1270	1096	1449
YGL158W_mRNA	52	60	60	53	40	31
YGL159W_mRNA	290	268	87	464	393	139
YGL160W_mRNA	739	1184	1130	1777	1673	1503
YGL161C_mRNA	1089	1748	1354	1846	2029	2050
YGL162W_mRNA	159	201	263	185	116	57
YGL163C_mRNA	773	1128	1342	1002	865	669
YGL164C_mRNA	248	352	530	452	398	253
YGL165C_mRNA	5	19	15	9	17	6
YGL166W_mRNA	215	369	301	328	307	247
YGL167C_mRNA	1719	2977	2753	3658	3784	3082
YGL168W_mRNA	12	13	11	28	11	9
YGL169W_mRNA	581	913	641	771	697	508
YGL170C_mRNA	2	5	4	3	6	3
YGL171W_mRNA	670	1046	980	1236	993	669
YGL172W_mRNA	1129	1757	1840	2228	1922	1569
YGL173C_mRNA	8285	10984	12744	15987	15276	17757
YGL174W_mRNA	127	150	186	180	133	74
YGL175C_mRNA	255	424	443	354	310	294
YGL176C_mRNA	760	952	860	981	820	554
YGL177W_mRNA	74	74	62	94	60	19
YGL178W_mRNA	1762	2727	3789	3150	2139	1154
YGL179C_mRNA	577	844	684	826	678	694
YGL180W_mRNA	910	1098	1398	1615	1475	1257
YGL181W_mRNA	158	236	331	383	387	257
YGL182C_mRNA	6	14	12	12	12	5
YGL183C_mRNA	15	24	25	43	20	20
YGL184C_mRNA	69	99	71	114	106	97
YGL185C_mRNA	214	318	290	431	378	282
YGL186C_mRNA	1103	1578	1423	1750	1713	1174
YGL187C_mRNA	344	548	466	608	551	759
YGL188C_mRNA	61	119	49	139	122	99
YGL189C_mRNA	5377	6629	3588	4216	2944	5047
YGL190C_mRNA	1323	2122	2739	2966	2476	1787
YGL191W_mRNA	408	570	493	670	655	928
YGL193C_mRNA	423	780	887	670	440	293
YGL194C-A_mRNA	99	106	180	132	144	131
YGL194C_mRNA	1200	1553	1098	1251	1071	728
YGL195W_mRNA	10250	12107	10530	15006	14451	15592
YGL196W_mRNA	648	1018	705	1143	1188	1170
YGL197W_mRNA	2895	5697	9497	8592	6764	6159
YGL198W_mRNA	522	862	497	847	807	1179
YGL199C_mRNA	25	30	18	18	16	21
YGL200C_mRNA	861	1362	984	1419	1411	2449
YGL201C_mRNA	2270	3357	3698	4283	3590	3383
YGL202W_mRNA	3351	4679	3834	6096	6718	10944
YGL203C_mRNA	1307	1939	2746	2877	2895	2503
YGL204C_mRNA	19	19	8	45	43	27
YGL205W_mRNA	11	12	22	25	17	23
YGL206C_mRNA	10662	14893	13768	24109	23234	31818
YGL207W_mRNA	5240	7265	6732	11309	10565	10721
YGL208W_mRNA	266	378	421	364	336	351
YGL209W_mRNA	450	601	1101	543	389	162
YGL210W_mRNA	247	450	472	460	357	341
YGL211W_mRNA	590	886	676	779	637	590
YGL212W_mRNA	281	339	568	347	337	238
YGL213C_mRNA	1118	1843	1463	2284	2144	1797
YGL215W_mRNA	778	1108	1981	2858	2157	1493
YGL216W_mRNA	1685	2415	3007	2433	2004	1594
YGL219C_mRNA	383	804	1047	930	740	530
YGL220W_mRNA	275	400	538	494	504	632
YGL221C_mRNA	616	917	821	952	933	1585
YGL222C_mRNA	197	297	648	419	355	307
YGL223C_mRNA	497	733	608	833	776	496
YGL224C_mRNA	190	376	278	491	367	354
YGL225W_mRNA	2803	4337	2838	5738	5376	7428
YGL226C-A_mRNA	37	38	5	76	140	8
YGL226W_mRNA	90	151	107	158	100	146
YGL227W_mRNA	936	1254	1591	1976	1746	1523
YGL228W_mRNA	1126	1619	2231	2591	2488	2252
YGL229C_mRNA	1157	1467	1107	1671	1479	1440
YGL230C_mRNA	3	7	3	6	6	1
YGL231C_mRNA	375	513	446	746	663	552
YGL232W_mRNA	141	211	186	322	245	269
YGL233W_mRNA	1391	1827	1718	2456	2218	1605
YGL234W_mRNA	4018	7494	6603	9439	10203	14747
YGL235W_mRNA	5	24	12	8	12	14
YGL236C_mRNA	678	870	887	802	723	637
YGL237C_mRNA	242	393	559	458	326	288
YGL238W_mRNA	4612	5859	4416	8093	7760	6973
YGL240W_mRNA	434	511	421	367	293	373
YGL241W_mRNA	1079	1629	1156	1621	1453	922
YGL242C_mRNA	232	325	417	420	436	505
YGL243W_mRNA	314	443	359	454	403	341
YGL244W_mRNA	428	805	1780	1515	1700	1021
YGL245W_mRNA	3157	3787	2565	4430	4361	7841
YGL246C_mRNA	95	157	132	216	220	81
YGL247W_mRNA	158	310	208	256	186	180
YGL248W_mRNA	506	660	741	816	741	636
YGL249W_mRNA	11	31	6	23	31	9
YGL250W_mRNA	75	87	55	117	99	78
YGL251C_mRNA	460	588	529	527	416	315
YGL252C_mRNA	359	553	682	898	1007	530
YGL253W_mRNA	9448	14034	12190	19351	19389	30535
YGL254W_mRNA	287	376	570	393	298	320
YGL255W_mRNA	15943	26265	18012	28961	27318	27319
YGL256W_mRNA	3003	3624	3004	3367	3149	4551
YGL257C_mRNA	949	1349	956	1615	1628	1380
YGL258W-A_mRNA	8	20	2	10	14	17
YGL258W_mRNA	91	110	123	136	93	165
YGL259W_mRNA	33	33	27	31	33	30
YGL263W_mRNA	9	9	10	13	13	7
YGR001C_mRNA	287	456	639	534	507	703
YGR002C_mRNA	404	612	582	651	489	389
YGR003W_mRNA	953	1290	1105	1339	1132	734
YGR004W_mRNA	601	902	630	825	828	597
YGR005C_mRNA	277	424	765	852	723	596
YGR006W_mRNA	324	422	484	441	326	274
YGR007W_mRNA	587	910	671	895	854	931
YGR008C_mRNA	176	309	180	449	376	860
YGR009C_mRNA	338	610	907	831	865	548
YGR010W_mRNA	453	553	552	642	544	533
YGR011W_mRNA	17	45	23	45	50	50
YGR012W_mRNA	450	704	737	786	716	613
YGR013W_mRNA	507	856	936	836	719	517
YGR014W_mRNA	4529	9417	20370	14547	11864	8128
YGR015C_mRNA	376	496	334	539	463	293
YGR016W_mRNA	101	118	41	102	90	44
YGR017W_mRNA	812	887	1283	1267	1065	804
YGR018C_mRNA	8	38	18	31	31	35
YGR019W_mRNA	571	851	601	909	848	1240
YGR020C_mRNA	381	568	350	495	507	669
YGR021W_mRNA	265	279	493	299	246	257
YGR023W_mRNA	154	227	489	309	208	129
YGR024C_mRNA	286	317	89	377	318	168
YGR026W_mRNA	733	1025	747	1725	1431	1421
YGR027C_mRNA	2932	3398	1861	2441	1973	2821
YGR028W_mRNA	489	622	418	576	553	563
YGR029W_mRNA	110	154	140	168	204	289
YGR030C_mRNA	41	25	5	57	59	5
YGR031C-A_mRNA	11	13	9	4	7	8
YGR031W_mRNA	473	630	453	532	490	435
YGR032W_mRNA	9641	13654	12383	17540	17125	22439
YGR033C_mRNA	479	688	533	693	598	454
YGR034W_mRNA	3004	3102	1705	2195	1939	2762
YGR035C_mRNA	20	29	26	12	14	4
YGR036C_mRNA	376	454	263	537	417	215
YGR037C_mRNA	227	425	238	446	454	581
YGR038W_mRNA	341	613	529	796	645	626
YGR039W_mRNA	25	18	4	23	42	2
YGR040W_mRNA	737	891	745	892	655	482
YGR041W_mRNA	1104	1743	1935	1714	1279	929
YGR042W_mRNA	302	375	552	466	377	345
YGR043C_mRNA	45	69	42	67	60	128
YGR044C_mRNA	690	880	902	1126	1043	1288
YGR045C_mRNA	15	6	3	7	8	10
YGR046W_mRNA	1055	1241	1253	1326	1078	829
YGR047C_mRNA	1598	2074	2551	2394	1956	1703
YGR048W_mRNA	783	1111	749	1126	992	940
YGR049W_mRNA	153	213	323	391	234	219
YGR050C_mRNA	33	31	24	34	37	29
YGR052W_mRNA	283	298	232	322	211	141
YGR053C_mRNA	61	72	51	77	80	62
YGR054W_mRNA	2481	4767	5844	6723	5534	4370
YGR055W_mRNA	11413	17851	16605	17871	16342	11080
YGR056W_mRNA	926	1237	1695	1350	877	433
YGR057C_mRNA	256	260	181	290	260	124
YGR058W_mRNA	312	415	711	468	363	277
YGR059W_mRNA	9	4	6	3	14	8
YGR060W_mRNA	9887	17412	13710	23589	19578	25112
YGR061C_mRNA	8575	12669	9673	16046	16372	23285
YGR062C_mRNA	335	487	274	346	296	364
YGR063C_mRNA	62	110	189	184	179	120
YGR064W_mRNA	14	43	31	33	25	8
YGR065C_mRNA	1746	2554	1822	1998	1863	1477
YGR066C_mRNA	14	21	10	23	13	22
YGR067C_mRNA	35	40	33	47	57	30
YGR068C_mRNA	443	664	732	762	557	517
YGR070W_mRNA	1460	1798	2199	2292	1894	1657
YGR071C_mRNA	1276	1564	1339	1775	1452	844
YGR072W_mRNA	286	397	400	467	365	199
YGR073C_mRNA	101	143	89	85	63	52
YGR074W_mRNA	271	337	288	427	285	296
YGR075C_mRNA	160	235	104	146	118	78
YGR076C_mRNA	65	97	67	103	81	42
YGR077C_mRNA	1673	2768	3394	3307	2848	2574
YGR078C_mRNA	696	1031	882	1015	861	915
YGR079W_mRNA	889	1218	1003	804	657	626
YGR080W_mRNA	515	720	840	1160	875	973
YGR081C_mRNA	376	564	466	504	365	264
YGR082W_mRNA	258	393	426	537	421	532
YGR083C_mRNA	580	904	1459	1335	1256	558
YGR084C_mRNA	568	802	924	838	680	523
YGR085C_mRNA	700	835	672	724	582	716
YGR086C_mRNA	3056	4930	5507	7558	7208	11029
YGR088W_mRNA	633	729	611	1066	1141	2395
YGR089W_mRNA	1674	2286	3999	2474	1951	1047
YGR090W_mRNA	6466	7975	8183	10440	8795	4953
YGR091W_mRNA	243	368	295	341	280	224
YGR092W_mRNA	1097	1593	1568	1860	1381	1091
YGR093W_mRNA	429	607	466	574	488	282
YGR094W_mRNA	7846	11188	9205	13235	13299	20131
YGR095C_mRNA	314	469	433	604	360	240
YGR096W_mRNA	237	320	269	275	248	247
YGR097W_mRNA	1008	1882	2988	2845	2374	1756
YGR098C_mRNA	3086	3400	3365	4696	3867	2019
YGR099W_mRNA	593	777	526	685	678	411
YGR100W_mRNA	1449	1850	1797	2236	2061	1594
YGR101W_mRNA	895	1513	1037	1248	1160	1025
YGR102C_mRNA	134	225	309	296	243	201
YGR103W_mRNA	1851	2542	2569	3531	3344	2840
YGR104C_mRNA	313	444	458	504	390	327
YGR105W_mRNA	110	135	57	161	107	123
YGR106C_mRNA	1100	1263	727	1666	1732	1837
YGR107W_mRNA	22	33	16	29	12	11
YGR108W_mRNA	1873	2634	1529	2101	1690	1011
YGR109C_mRNA	266	279	186	267	212	93
YGR109W-B	38	59	140	95	54	45
YGR110W_mRNA	128	212	151	186	187	197
YGR111W_mRNA	349	509	329	690	671	822
YGR112W_mRNA	198	303	250	198	197	225
YGR113W_mRNA	561	751	1082	827	697	514
YGR116W_mRNA	4019	5253	8068	9294	9507	9316
YGR117C_mRNA	701	984	671	1000	881	676
YGR118W_mRNA	1671	1810	1076	1494	1247	1878
YGR119C_mRNA	2004	3225	4149	3334	2935	2418
YGR120C_mRNA	215	293	231	318	292	181
YGR121C_mRNA	320	472	345	432	373	317
YGR121W-A_mRNA	12	10	8	7	8	5
YGR122W_mRNA	489	621	419	716	614	327
YGR123C_mRNA	1145	1430	1160	1748	1733	1591
YGR124W_mRNA	4480	6048	5228	7351	7841	14695
YGR125W_mRNA	2784	4087	4218	5338	4683	4017
YGR126W_mRNA	353	508	386	443	385	280
YGR127W_mRNA	377	640	568	665	600	455
YGR128C_mRNA	2247	2774	1811	3690	2931	1512
YGR129W_mRNA	307	286	434	269	222	180
YGR130C_mRNA	1522	2262	3386	4290	3583	3968
YGR131W_mRNA	132	175	124	181	175	162
YGR132C_mRNA	747	1043	861	1388	1346	1558
YGR133W_mRNA	62	80	72	86	65	75
YGR134W_mRNA	2363	2672	1988	2417	2248	1451
YGR135W_mRNA	875	1324	929	1605	1569	2079
YGR136W_mRNA	258	385	742	667	594	695
YGR137W_mRNA	36	73	72	102	109	118
YGR138C_mRNA	1550	2440	3290	2705	2359	1657
YGR140W_mRNA	1042	1613	1814	1495	1195	792
YGR141W_mRNA	549	804	1005	1059	1061	858
YGR142W_mRNA	389	619	700	1106	1249	717
YGR143W_mRNA	3193	4510	4263	4593	4112	3393
YGR144W_mRNA	44	41	19	34	37	59
YGR145W_mRNA	473	691	1096	1104	1087	453
YGR146C-A_mRNA	4	8	5	16	8	11
YGR146C_mRNA	245	370	623	665	475	157
YGR147C_mRNA	372	665	597	563	496	437
YGR148C_mRNA	2261	2767	2605	2531	1971	2461
YGR149W_mRNA	379	540	347	819	712	286
YGR150C_mRNA	766	954	825	1031	748	481
YGR152C_mRNA	159	204	269	218	216	157
YGR153W_mRNA	40	46	75	50	56	39
YGR154C_mRNA	431	414	278	388	337	263
YGR155W_mRNA	5667	8371	7031	10533	11074	14246
YGR156W_mRNA	181	293	471	338	210	151
YGR157W_mRNA	5544	7279	4314	11971	12952	13520
YGR158C_mRNA	376	616	432	565	324	275
YGR159C_mRNA	3173	5019	3934	5267	4797	4556
YGR161C_mRNA	296	465	838	626	553	398
YGR161W-C_mRNA	93	164	182	155	133	104
YGR162W_mRNA	3956	6101	7961	7842	8386	9260
YGR163W_mRNA	535	923	684	895	799	741
YGR164W_mRNA	62	139	136	157	143	100
YGR165W_mRNA	557	727	639	705	630	547
YGR166W_mRNA	707	1059	858	1191	862	562
YGR167W_mRNA	519	826	927	1335	1182	1165
YGR168C_mRNA	222	325	158	282	237	179
YGR169C-A_mRNA	217	358	891	372	376	260
YGR169C_mRNA	286	382	318	382	328	255
YGR170W_mRNA	1878	2684	3292	3861	3149	2433
YGR171C_mRNA	565	701	535	659	563	427
YGR172C_mRNA	278	532	305	902	834	826
YGR173W_mRNA	303	356	519	730	669	357
YGR174C_mRNA	97	112	151	179	147	225
YGR175C_mRNA	9056	14042	10339	17080	17088	19552
YGR176W_mRNA	2	17	8	8	10	5
YGR177C_mRNA	3098	4345	4313	5329	5100	5222
YGR178C_mRNA	2262	3456	3520	5039	4976	6434
YGR179C_mRNA	319	459	411	438	353	270
YGR180C_mRNA	2434	3808	4030	4400	4230	6135
YGR181W_mRNA	88	140	114	191	127	164
YGR182C_mRNA	213	350	130	360	279	287
YGR183C_mRNA	60	123	39	127	107	103
YGR184C_mRNA	7305	8628	9628	12979	11753	10721
YGR185C_mRNA	1416	2210	1830	2700	2300	2902
YGR186W_mRNA	1293	1882	2587	2691	2511	2396
YGR187C_mRNA	587	799	1051	1063	894	377
YGR188C_mRNA	355	436	621	398	324	221
YGR189C_mRNA	3685	7440	16789	12684	10575	10529
YGR191W_mRNA	1958	3439	2523	3827	3526	2644
YGR192C_mRNA	35840	55291	40497	56331	57155	105973
YGR193C_mRNA	709	1129	1685	1843	1624	1552
YGR194C_mRNA	663	973	966	1295	1328	1417
YGR195W_mRNA	240	405	388	390	306	242
YGR196C_mRNA	142	238	377	231	317	159
YGR197C_mRNA	578	849	628	831	841	895
YGR198W_mRNA	2259	3107	2599	3213	2655	2242
YGR199W_mRNA	2592	3372	2247	3751	3670	3218
YGR200C_mRNA	1749	2468	2413	3011	3093	2026
YGR201C_mRNA	65	102	40	64	62	109
YGR202C_mRNA	441	738	737	792	668	597
YGR203W_mRNA	51	145	99	142	142	129
YGR204W_mRNA	5885	9327	9687	12037	13057	19962
YGR205W_mRNA	372	620	553	912	851	821
YGR206W_mRNA	73	95	48	117	97	104
YGR207C_mRNA	323	471	401	660	534	519
YGR208W_mRNA	580	829	960	1042	789	664
YGR209C_mRNA	1373	1582	837	1435	1094	2872
YGR210C_mRNA	848	1175	969	1431	1365	1485
YGR211W_mRNA	1529	2365	2385	3196	3237	2680
YGR212W_mRNA	367	397	405	384	315	198
YGR213C_mRNA	21	21	6	12	15	10
YGR214W_mRNA	3937	4641	4634	4524	3905	6180
YGR215W_mRNA	169	264	267	309	239	174
YGR216C_mRNA	853	1027	908	1155	1215	628
YGR217W_mRNA	4900	6761	6169	6938	5742	4389
YGR218W_mRNA	5069	6607	5310	9596	8890	9015
YGR219W_mRNA	7	6	9	10	6	13
YGR220C_mRNA	449	602	404	679	557	460
YGR221C_mRNA	286	589	807	631	540	356
YGR222W_mRNA	483	635	760	725	632	472
YGR223C_mRNA	611	799	733	899	710	676
YGR224W_mRNA	9	2	8	4	5	2
YGR225W_mRNA	27	61	57	50	42	51
YGR227W_mRNA	622	1066	1105	1349	1145	716
YGR229C_mRNA	1759	2572	3020	3397	2916	2752
YGR230W_mRNA	52	74	84	111	74	75
YGR231C_mRNA	566	844	809	1273	1138	1467
YGR232W_mRNA	205	296	163	291	299	511
YGR233C_mRNA	4017	4845	4848	5720	4626	2676
YGR234W_mRNA	6777	9446	7413	11357	10934	11969
YGR235C_mRNA	357	526	545	665	588	598
YGR237C_mRNA	831	1278	1624	1768	1419	1276
YGR238C_mRNA	1182	1590	1433	1782	1398	1039
YGR239C_mRNA	119	194	200	146	119	108
YGR240C-A_mRNA	21	19	40	46	22	25
YGR240C_mRNA	14203	21387	19055	25985	27773	47605
YGR241C_mRNA	733	1069	1424	1344	1024	750
YGR243W_mRNA	154	182	200	171	149	122
YGR244C_mRNA	443	596	558	876	823	1442
YGR245C_mRNA	1269	2160	2915	2889	2833	2513
YGR246C_mRNA	673	1056	1275	1338	1100	1044
YGR247W_mRNA	176	267	143	271	259	257
YGR248W_mRNA	101	145	130	276	271	616
YGR249W_mRNA	54	102	216	131	122	74
YGR250C_mRNA	1009	1446	1582	1784	1681	1623
YGR251W_mRNA	45	45	69	46	52	34
YGR252W_mRNA	594	920	1067	1073	949	670
YGR253C_mRNA	843	1150	1000	1674	1462	1602
YGR254W_mRNA	2722	4182	2566	4801	5400	13287
YGR255C_mRNA	896	1429	1205	1966	1982	2659
YGR256W_mRNA	73	93	77	84	109	197
YGR257C_mRNA	493	714	566	627	533	480
YGR258C_mRNA	365	519	961	768	857	513
YGR260W_mRNA	2121	3312	2569	4008	4332	5033
YGR261C_mRNA	1049	1374	1146	1876	1924	1860
YGR262C_mRNA	359	561	520	539	553	543
YGR263C_mRNA	379	471	348	553	509	557
YGR264C_mRNA	4984	6184	3977	7120	6985	7592
YGR266W_mRNA	929	1359	1074	1612	1498	1544
YGR267C_mRNA	793	1185	1046	1431	1340	1311
YGR268C_mRNA	374	513	786	541	517	480
YGR269W_mRNA	15	38	27	33	35	35
YGR270W_mRNA	4281	5717	7476	7433	6545	5553
YGR271C-A_mRNA	166	204	187	200	130	98
YGR271W_mRNA	2128	3032	2937	3509	3365	2517
YGR274C_mRNA	1901	2402	2643	2703	2159	1634
YGR275W_mRNA	86	167	315	287	216	260
YGR276C_mRNA	495	744	802	1025	998	819
YGR277C_mRNA	87	149	173	188	187	145
YGR278W_mRNA	559	680	623	621	552	369
YGR279C_mRNA	3190	6758	9565	10905	9305	10501
YGR280C_mRNA	313	463	1057	646	580	420
YGR281W_mRNA	5840	8190	8921	10750	10369	10552
YGR282C_mRNA	4764	8395	5460	9625	8916	15601
YGR283C_mRNA	322	494	426	412	281	248
YGR284C_mRNA	672	1065	396	1368	1371	1940
YGR285C_mRNA	2545	3575	3506	4383	3631	5620
YGR286C_mRNA	462	653	496	651	592	757
YGR287C_mRNA	227	269	212	219	186	246
YGR288W_mRNA	586	630	567	550	514	495
YGR289C_mRNA	361	424	324	436	317	293
YGR292W_mRNA	8	5	2	13	7	3
YGR294W_mRNA	14	10	30	25	19	20
YGR295C_mRNA	516	809	471	1133	1213	1440
YHL001W_mRNA	359	464	241	383	306	465
YHL002W_mRNA	420	641	740	682	580	404
YHL003C_mRNA	1109	1618	1160	2212	2068	1512
YHL004W_mRNA	891	1594	2330	1786	1581	1529
YHL006C_mRNA	39	60	39	37	38	39
YHL007C_mRNA	1660	2795	6126	3623	2931	2088
YHL008C_mRNA	1231	1779	1970	1628	1440	1205
YHL009C_mRNA	366	514	509	530	510	319
YHL009W-B	63	50	27	53	40	20
YHL010C_mRNA	513	679	848	891	802	657
YHL011C_mRNA	1983	2889	2301	3012	2853	3153
YHL013C_mRNA	289	329	401	420	329	200
YHL014C_mRNA	166	234	196	246	243	146
YHL015W_mRNA	3065	3493	3829	3318	3308	4445
YHL016C_mRNA	560	583	387	437	406	433
YHL017W_mRNA	1569	2075	1799	2507	2377	2032
YHL018W_mRNA	185	179	271	165	150	133
YHL019C_mRNA	92	141	297	228	248	119
YHL019W-A_mRNA	7	26	19	20	22	30
YHL020C_mRNA	1399	1991	1920	1871	1485	1109
YHL021C_mRNA	730	1133	1259	2402	2256	3508
YHL022C_mRNA	41	51	45	64	47	47
YHL023C_mRNA	1759	2425	3290	2911	2266	1851
YHL024W_mRNA	76	90	157	159	124	135
YHL025W_mRNA	503	703	684	532	514	496
YHL026C_mRNA	261	473	416	539	451	359
YHL027W_mRNA	3338	4470	4707	3939	3308	2831
YHL028W_mRNA	1181	1654	3861	1555	1164	682
YHL029C_mRNA	2096	3009	3429	2553	1840	1123
YHL030W_mRNA	6773	9119	9208	12855	12034	18707
YHL031C_mRNA	293	346	384	364	290	276
YHL032C_mRNA	914	1133	1143	1148	1244	1141
YHL033C_mRNA	3366	4334	2825	3543	2864	2837
YHL034C_mRNA	910	1244	1520	1921	1818	2838
YHL035C_mRNA	3260	3647	2902	4022	3660	2967
YHL036W_mRNA	532	660	405	509	463	402
YHL037C_mRNA	7	7	9	13	4	6
YHL038C_mRNA	656	803	678	822	663	432
YHL039W_mRNA	1434	2228	1934	2658	2311	1765
YHL040C_mRNA	1170	1495	1122	1228	1211	1070
YHL042W_mRNA	14	30	14	15	19	7
YHL044W_mRNA	99	169	169	195	185	194
YHL045W_mRNA	4	5	2	9	1	4
YHL046C_mRNA	6	1	7	8	2	1
YHL047C_mRNA	720	979	729	865	806	821
YHL048W_mRNA	327	489	310	633	680	697
YHL050C_mRNA	58	84	129	76	81	97
YHR001W-A_mRNA	130	255	210	327	312	358
YHR001W_mRNA	568	834	605	1002	964	1128
YHR002W_mRNA	156	235	135	169	195	73
YHR003C_mRNA	550	897	578	822	706	612
YHR004C_mRNA	990	1233	935	1179	1084	914
YHR005C-A_mRNA	666	932	1717	1564	1117	1152
YHR005C_mRNA	1763	2503	2325	3022	2405	1418
YHR006W_mRNA	1372	2012	2283	1702	1360	1052
YHR007C-A_mRNA	22	67	100	113	115	81
YHR007C_mRNA	12646	19900	14835	22791	22537	23886
YHR008C_mRNA	305	565	697	865	751	1030
YHR009C_mRNA	2432	3632	4472	4330	4312	4742
YHR010W_mRNA	2004	2330	1068	1434	1230	2128
YHR011W_mRNA	208	283	280	274	221	138
YHR012W_mRNA	269	421	247	467	431	344
YHR013C_mRNA	319	524	371	724	492	568
YHR014W_mRNA	10	11	14	17	4	11
YHR015W_mRNA	31	43	24	30	43	10
YHR016C_mRNA	287	459	530	700	723	927
YHR017W_mRNA	598	797	890	909	839	722
YHR018C_mRNA	1599	2419	1932	2838	2784	1990
YHR019C_mRNA	4232	6068	5321	6652	6597	10215
YHR020W_mRNA	4126	5993	3974	6234	6453	8765
YHR021C_mRNA	1549	2616	1170	1690	1390	2027
YHR021W-A_mRNA	61	56	48	50	29	17
YHR022C_mRNA	56	81	55	60	61	35
YHR023W_mRNA	4775	5994	6518	8122	6782	4894
YHR024C_mRNA	1130	1819	1045	1516	1457	1802
YHR025W_mRNA	1120	1986	1988	2440	2272	3283
YHR026W_mRNA	734	1523	741	1538	1492	2352
YHR027C_mRNA	7273	10067	12097	15563	15465	17792
YHR028C_mRNA	1716	2652	1858	3341	3559	4656
YHR028W-A_mRNA	5	10	3	3	3	5
YHR029C_mRNA	92	150	92	154	124	190
YHR030C_mRNA	774	1287	2132	2509	2328	1335
YHR031C_mRNA	673	929	645	798	798	725
YHR032W-A_mRNA	106	172	207	187	173	157
YHR032W_mRNA	1872	2950	2720	2624	2792	2514
YHR033W_mRNA	513	813	716	734	702	808
YHR034C_mRNA	209	298	268	277	261	250
YHR035W_mRNA	340	339	303	417	283	201
YHR036W_mRNA	680	759	913	713	532	461
YHR037W_mRNA	966	1425	1173	1885	1636	1984
YHR038W_mRNA	79	82	47	69	65	33
YHR039C-A_mRNA	570	639	370	509	432	747
YHR039C_mRNA	4402	7064	7321	10284	9761	11676
YHR040W_mRNA	91	134	273	167	170	88
YHR041C_mRNA	208	363	287	361	399	746
YHR042W_mRNA	3054	6197	8896	10118	9457	11367
YHR043C_mRNA	153	199	167	256	265	350
YHR044C_mRNA	80	86	56	95	53	65
YHR045W_mRNA	1306	1844	1424	2009	1899	1656
YHR046C_mRNA	351	553	423	509	420	259
YHR047C_mRNA	1705	2234	1376	2823	2875	3716
YHR048W_mRNA	377	497	349	302	292	214
YHR049W_mRNA	451	595	600	790	844	1386
YHR050W-A_mRNA	6	17	23	15	14	21
YHR050W_mRNA	1818	2813	2433	3168	3027	3249
YHR051W_mRNA	394	532	272	680	686	727
YHR052W_mRNA	705	1114	662	1490	1029	500
YHR056C_mRNA	1823	2211	2780	2748	2229	1609
YHR057C_mRNA	303	445	456	403	452	404
YHR058C_mRNA	308	380	385	322	315	246
YHR059W_mRNA	164	167	110	199	133	95
YHR060W_mRNA	125	175	194	142	143	157
YHR061C_mRNA	603	816	835	673	453	362
YHR062C_mRNA	196	336	385	353	261	224
YHR063C_mRNA	595	767	626	1037	954	1145
YHR064C_mRNA	3194	4548	3197	4599	4649	8767
YHR065C_mRNA	714	988	1009	1195	1089	708
YHR066W_mRNA	869	1287	1285	1282	960	764
YHR067W_mRNA	352	558	388	582	467	502
YHR068W_mRNA	1664	2222	2028	2546	2391	3726
YHR069C-A_mRNA	52	43	30	40	69	87
YHR069C_mRNA	457	740	548	565	538	456
YHR070W_mRNA	1151	1580	1876	1508	1324	1134
YHR071C-A_mRNA	14	17	9	9	11	10
YHR071W_mRNA	576	981	776	1015	965	1256
YHR072W-A_mRNA	567	834	527	842	655	713
YHR072W_mRNA	3421	5507	5794	6457	6445	7542
YHR073W_mRNA	2798	4537	5444	5301	4660	4082
YHR074W_mRNA	1794	2634	2093	3340	3566	5631
YHR075C_mRNA	344	398	354	492	426	433
YHR076W_mRNA	237	363	378	402	455	442
YHR077C_mRNA	2805	3334	3723	3647	3029	2163
YHR078W_mRNA	1161	1617	1572	1934	1804	1687
YHR079C_mRNA	2966	4047	4243	4468	3739	2417
YHR080C_mRNA	2016	2703	3500	3983	3329	3304
YHR081W_mRNA	260	350	604	438	396	291
YHR082C_mRNA	4664	6538	8648	10652	8795	8152
YHR083W_mRNA	565	755	692	1032	966	1391
YHR084W_mRNA	2044	3381	5063	4269	3022	2254
YHR085W_mRNA	94	135	135	119	112	68
YHR086W_mRNA	1624	2369	1977	2488	2053	1320
YHR087W_mRNA	166	211	158	293	289	537
YHR088W_mRNA	325	543	711	599	512	311
YHR089C_mRNA	415	570	820	896	943	588
YHR090C_mRNA	328	379	290	363	256	116
YHR091C_mRNA	821	1106	1136	1014	896	777
YHR092C_mRNA	863	1172	974	2039	1996	1539
YHR094C_mRNA	10170	14675	8179	10684	8257	4038
YHR096C_mRNA	67	89	91	137	168	318
YHR097C_mRNA	314	488	734	739	649	677
YHR098C_mRNA	4778	7691	7523	10612	10347	10087
YHR099W_mRNA	15883	20494	23419	31077	26061	25259
YHR100C_mRNA	203	287	290	340	319	388
YHR101C_mRNA	203	250	202	260	307	250
YHR102W_mRNA	2634	4025	7033	4421	3437	3285
YHR103W_mRNA	2911	4366	4264	5320	4466	3575
YHR104W_mRNA	607	864	716	1426	1342	1985
YHR105W_mRNA	226	339	349	302	242	269
YHR106W_mRNA	307	428	376	418	372	425
YHR107C_mRNA	731	1240	1358	1572	1365	1433
YHR108W_mRNA	1920	3189	3145	4548	4201	5927
YHR109W_mRNA	528	669	664	662	506	368
YHR110W_mRNA	317	480	426	555	561	576
YHR111W_mRNA	638	958	653	909	838	865
YHR112C_mRNA	594	669	630	720	731	869
YHR113W_mRNA	968	1392	1168	1767	1848	2959
YHR114W_mRNA	556	957	1020	1404	1275	1205
YHR115C_mRNA	951	1780	3353	2315	2029	1871
YHR116W_mRNA	70	104	110	91	102	106
YHR117W_mRNA	1119	1785	1788	2495	2362	2988
YHR118C_mRNA	347	392	396	381	337	209
YHR119W_mRNA	2431	3471	3795	3482	2682	2267
YHR120W_mRNA	1015	1085	831	974	834	585
YHR121W_mRNA	190	386	269	377	357	294
YHR122W_mRNA	171	237	138	207	186	224
YHR123W_mRNA	1301	2234	1487	2952	2702	2019
YHR124W_mRNA	21	35	18	37	30	46
YHR127W_mRNA	288	367	406	401	280	293
YHR128W_mRNA	1050	1299	1028	1648	1640	1935
YHR129C_mRNA	332	401	319	426	377	273
YHR130C_mRNA	70	79	59	60	85	58
YHR131C_mRNA	2168	2711	2410	2152	1828	1527
YHR132C_mRNA	261	473	444	702	678	470
YHR132W-A_mRNA	136	244	225	293	250	248
YHR133C_mRNA	507	826	433	745	790	1173
YHR134W_mRNA	259	306	383	306	254	184
YHR135C_mRNA	1067	2039	3791	2805	2598	2198
YHR136C_mRNA	202	324	209	261	162	121
YHR137W_mRNA	589	1134	965	1369	1357	1384
YHR138C_mRNA	79	133	110	192	153	245
YHR139C_mRNA	43	24	37	31	29	39
YHR140W_mRNA	24	32	19	32	25	34
YHR141C_mRNA	725	1084	552	810	688	967
YHR142W_mRNA	521	909	440	824	857	721
YHR143W-A_mRNA	594	920	494	1062	709	786
YHR143W_mRNA	3676	6153	13293	8502	6416	3002
YHR144C_mRNA	231	333	199	282	225	215
YHR146W_mRNA	1204	1699	2075	2481	2086	2410
YHR147C_mRNA	261	501	345	450	444	382
YHR148W_mRNA	213	358	277	301	235	167
YHR149C_mRNA	2026	2891	3426	2671	2164	1807
YHR150W_mRNA	528	690	440	594	567	382
YHR151C_mRNA	1743	2333	1497	2155	1787	1259
YHR152W_mRNA	195	277	602	382	337	262
YHR153C_mRNA	42	67	21	62	39	44
YHR154W_mRNA	1603	2154	2505	3024	2547	2217
YHR155W_mRNA	2746	3590	3490	4412	3579	2792
YHR156C_mRNA	83	114	71	118	110	39
YHR157W_mRNA	50	66	42	54	48	31
YHR158C_mRNA	1855	2998	4942	4441	3605	3080
YHR159W_mRNA	418	658	623	605	492	468
YHR160C_mRNA	3	14	25	18	18	20
YHR161C_mRNA	1302	1727	3407	2412	2091	2164
YHR162W_mRNA	853	1284	1036	1399	1344	1301
YHR163W_mRNA	611	949	662	868	821	1396
YHR164C_mRNA	1578	2266	2751	2503	2053	1691
YHR165C_mRNA	5424	8073	11309	12026	10297	10404
YHR166C_mRNA	715	954	671	846	686	524
YHR167W_mRNA	151	231	158	189	191	131
YHR168W_mRNA	393	503	452	422	316	291
YHR169W_mRNA	753	1078	1334	930	827	643
YHR170W_mRNA	2042	2714	2596	3356	3067	2381
YHR171W_mRNA	197	255	193	247	233	141
YHR172W_mRNA	949	1316	1278	1414	1170	751
YHR174W_mRNA	33920	48643	23663	40859	43596	98691
YHR175W-A_mRNA	62	120	112	204	198	197
YHR175W_mRNA	162	312	249	402	381	598
YHR176W_mRNA	134	182	197	221	157	186
YHR177W_mRNA	174	237	540	281	228	167
YHR178W_mRNA	682	982	1035	825	724	630
YHR179W_mRNA	2859	3766	3029	4213	3887	6162
YHR180W_mRNA	26	37	28	30	16	17
YHR181W_mRNA	180	252	63	396	420	127
YHR182C-A_mRNA	5	4	5	8	5	3
YHR182W_mRNA	135	244	582	401	287	192
YHR183W_mRNA	4257	6109	3865	6707	7079	12700
YHR184W_mRNA	55	48	36	53	45	30
YHR186C_mRNA	3080	4615	5718	6241	5734	4944
YHR187W_mRNA	310	478	465	577	385	379
YHR188C_mRNA	1713	2876	3010	4117	4104	6031
YHR189W_mRNA	244	299	277	212	250	287
YHR190W_mRNA	3589	4896	3356	7133	6645	8950
YHR191C_mRNA	76	120	136	131	118	103
YHR192W_mRNA	309	464	413	510	458	388
YHR193C-A_mRNA	4	3	2	12	5	8
YHR193C_mRNA	1278	1631	1194	1563	1270	1531
YHR194W_mRNA	632	932	838	947	913	909
YHR195W_mRNA	440	610	600	620	573	469
YHR196W_mRNA	1464	1756	880	1710	1405	640
YHR197W_mRNA	1810	2274	1578	2061	1900	1030
YHR198C_mRNA	586	796	830	858	587	534
YHR199C-A_mRNA	102	175	218	162	113	163
YHR199C_mRNA	584	894	729	810	800	1008
YHR200W_mRNA	444	601	580	788	659	891
YHR201C_mRNA	635	948	1182	1269	1186	976
YHR202W_mRNA	296	429	447	607	521	522
YHR203C_mRNA	1826	2131	1065	1669	1515	2917
YHR204W_mRNA	2809	3887	3646	3592	2919	2322
YHR205W_mRNA	2391	4483	6788	5409	4172	3189
YHR206W_mRNA	1313	2487	2695	2659	2037	1424
YHR207C_mRNA	347	541	444	663	560	441
YHR208W_mRNA	986	1923	2384	2852	2658	3075
YHR209W_mRNA	100	146	92	153	141	150
YHR210C_mRNA	124	173	123	162	123	111
YHR211W_mRNA	464	687	1427	669	523	470
YHR214C-B	37	59	39	68	48	46
YHR215W_mRNA	294	401	319	431	462	565
YHR216W_mRNA	163	224	163	294	257	436
YIL001W_mRNA	432	495	460	485	412	184
YIL002C_mRNA	839	1042	1385	1563	1613	843
YIL002W-A_mRNA	112	151	151	163	120	123
YIL003W_mRNA	159	210	126	175	173	172
YIL004C_mRNA	177	246	174	235	215	202
YIL005W_mRNA	1042	1662	2000	2642	2422	2323
YIL006W_mRNA	339	571	542	437	396	348
YIL007C_mRNA	131	210	114	253	157	156
YIL008W_mRNA	189	164	232	265	235	169
YIL009C-A_mRNA	257	405	354	390	338	292
YIL009W_mRNA	2699	3344	2257	2766	2401	1792
YIL010W_mRNA	249	371	285	398	391	549
YIL011W_mRNA	271	378	1067	796	691	646
YIL012W_mRNA	13	15	20	17	11	15
YIL013C_mRNA	287	452	448	514	461	383
YIL014C-A_mRNA	27	44	20	29	29	30
YIL014W_mRNA	1217	1687	1231	1932	1919	1528
YIL015W_mRNA	7713	11740	11996	12119	9820	7071
YIL016W_mRNA	107	144	122	166	134	134
YIL017C_mRNA	1663	2152	1687	2057	1750	1574
YIL018W_mRNA	3729	5124	2499	3495	3226	5968
YIL019W_mRNA	162	307	504	282	308	163
YIL020C-A_mRNA	15	29	38	43	43	49
YIL020C_mRNA	251	323	318	425	418	310
YIL021W_mRNA	811	1169	1223	1489	1241	1013
YIL022W_mRNA	668	1068	1387	1252	1277	1037
YIL023C_mRNA	803	1290	866	1177	1054	1082
YIL024C_mRNA	125	204	181	231	201	205
YIL026C_mRNA	1795	2291	2367	3091	2652	1980
YIL027C_mRNA	349	345	241	531	395	293
YIL028W_mRNA	59	83	31	39	34	37
YIL029C_mRNA	49	84	53	85	62	42
YIL030C_mRNA	9312	12512	14112	17144	15172	14466
YIL030W-A_mRNA	111	190	255	199	169	133
YIL031W_mRNA	1284	1804	2057	1886	1503	931
YIL033C_mRNA	934	1495	1499	2296	2246	2609
YIL034C_mRNA	564	1070	1463	1756	1551	1915
YIL035C_mRNA	1009	1177	1513	2097	1867	1073
YIL036W_mRNA	792	1229	2375	2089	1649	1390
YIL037C_mRNA	101	127	73	188	160	76
YIL038C_mRNA	2711	4036	5889	5119	4330	3718
YIL039W_mRNA	1220	1466	1097	1842	1752	2359
YIL040W_mRNA	367	386	422	605	381	216
YIL041W_mRNA	1028	1412	1535	1802	1564	3054
YIL042C_mRNA	410	523	549	469	426	383
YIL043C_mRNA	1598	2012	1680	2034	2064	3719
YIL044C_mRNA	409	661	654	825	651	650
YIL045W_mRNA	348	394	481	524	442	319
YIL046W-A_mRNA	3	12	20	15	13	12
YIL046W_mRNA	1139	1315	1191	1074	940	842
YIL047C-A_mRNA	66	106	63	62	75	48
YIL047C_mRNA	7026	9414	7466	8260	7355	6056
YIL048W_mRNA	1969	2528	2395	3342	2857	1537
YIL049W_mRNA	96	127	51	193	219	37
YIL050W_mRNA	296	444	490	533	368	200
YIL051C_mRNA	961	1606	1390	2013	1901	4098
YIL052C_mRNA	1244	1614	860	1005	792	1169
YIL053W_mRNA	4342	6593	4792	7078	5151	5445
YIL055C_mRNA	174	250	495	383	323	285
YIL056W_mRNA	418	681	1097	732	487	308
YIL059C_mRNA	141	171	106	101	92	96
YIL061C_mRNA	230	289	312	303	223	159
YIL062C_mRNA	413	658	550	764	609	883
YIL063C_mRNA	322	396	618	522	495	432
YIL064W_mRNA	217	325	229	299	322	375
YIL065C_mRNA	146	175	171	175	156	240
YIL066C_mRNA	120	238	233	386	381	423
YIL067C_mRNA	1051	1368	1149	1438	1316	1132
YIL068C_mRNA	1122	1461	968	1679	1355	933
YIL069C_mRNA	1009	1456	683	1316	965	1012
YIL070C_mRNA	558	737	875	888	688	713
YIL071C_mRNA	363	396	276	441	342	267
YIL072W_mRNA	16	34	13	25	28	25
YIL073C_mRNA	98	109	109	135	113	68
YIL074C_mRNA	994	1438	1085	1599	1721	1681
YIL075C_mRNA	8999	12020	12496	16423	16146	19566
YIL076W_mRNA	861	1102	682	1349	1226	1555
YIL077C_mRNA	397	510	433	476	390	320
YIL078W_mRNA	5074	7169	6333	9051	8826	14034
YIL079C_mRNA	448	751	854	607	558	404
YIL083C_mRNA	767	1022	800	1109	1012	933
YIL084C_mRNA	558	799	759	653	511	424
YIL085C_mRNA	1470	2259	1540	2203	2000	1685
YIL086C_mRNA	37	75	28	49	40	51
YIL087C_mRNA	88	175	181	209	167	229
YIL088C_mRNA	1035	1463	1414	1975	2101	2907
YIL089W_mRNA	59	80	47	81	62	72
YIL090W_mRNA	1359	2694	2272	3044	2832	2243
YIL091C_mRNA	1759	2491	2371	2330	1849	1047
YIL092W_mRNA	596	681	727	620	542	318
YIL093C_mRNA	322	411	690	484	346	372
YIL094C_mRNA	1443	2033	1384	2327	2112	2684
YIL095W_mRNA	730	1188	1520	1208	1032	650
YIL096C_mRNA	212	321	319	345	278	197
YIL097W_mRNA	197	241	194	350	270	162
YIL098C_mRNA	104	126	99	124	106	112
YIL099W_mRNA	91	102	71	109	117	174
YIL100W_mRNA	12	19	4	10	11	11
YIL101C_mRNA	126	204	521	406	413	348
YIL102C-A_mRNA	39	78	13	80	45	29
YIL103W_mRNA	416	623	373	535	470	329
YIL104C_mRNA	487	682	549	522	454	287
YIL105C_mRNA	1470	1806	2335	1906	1548	1252
YIL106W_mRNA	642	1064	1228	1175	943	756
YIL107C_mRNA	603	799	762	1167	1070	1235
YIL108W_mRNA	2733	3853	4807	5317	5322	5916
YIL109C_mRNA	4022	7617	9681	11599	11615	14738
YIL110W_mRNA	554	885	659	844	810	589
YIL111W_mRNA	302	388	303	474	396	508
YIL112W_mRNA	1529	2085	2770	2211	1904	1589
YIL113W_mRNA	94	132	189	198	193	239
YIL114C_mRNA	402	642	459	672	651	734
YIL115C_mRNA	4839	7844	9184	10267	9031	8203
YIL116W_mRNA	700	837	699	880	814	772
YIL117C_mRNA	454	873	1147	1327	1085	759
YIL118W_mRNA	580	929	1273	1174	1002	813
YIL119C_mRNA	674	783	1366	1019	742	383
YIL120W_mRNA	176	250	164	280	214	208
YIL121W_mRNA	841	1478	1313	2047	2128	2565
YIL122W_mRNA	131	207	441	254	195	158
YIL123W_mRNA	1784	3280	11352	6482	6153	7089
YIL124W_mRNA	436	669	402	863	748	1300
YIL125W_mRNA	3890	5502	5516	7632	7448	11666
YIL126W_mRNA	1128	1962	3320	3150	3152	2083
YIL127C_mRNA	305	450	743	549	446	305
YIL128W_mRNA	2877	3577	3098	4473	3599	2175
YIL129C_mRNA	7497	9813	9837	13445	12150	11262
YIL130W_mRNA	1869	2523	3632	3117	2346	1122
YIL131C_mRNA	549	890	808	968	835	657
YIL132C_mRNA	72	89	68	57	62	43
YIL133C_mRNA	1906	2303	944	2978	2090	1905
YIL134C-A_mRNA	3	6	11	3	5	4
YIL134W_mRNA	297	395	236	317	296	254
YIL135C_mRNA	374	684	1074	887	685	446
YIL136W_mRNA	278	347	470	598	508	836
YIL137C_mRNA	3012	4569	5016	6783	6354	7163
YIL138C_mRNA	461	470	659	810	687	709
YIL139C_mRNA	68	86	140	130	135	84
YIL140W_mRNA	1104	2509	3740	3596	3212	2931
YIL141W_mRNA	4	22	25	15	15	9
YIL142W_mRNA	601	1083	1458	1662	1751	1157
YIL143C_mRNA	1460	2154	1938	2038	1941	1989
YIL144W_mRNA	943	1030	1461	1077	827	562
YIL145C_mRNA	1127	1509	1560	1471	1446	1242
YIL146C_mRNA	656	822	903	780	729	663
YIL147C_mRNA	3432	5150	5984	6309	5419	4925
YIL148W_mRNA	1608	2412	979	1439	1308	2330
YIL149C_mRNA	3257	4209	5601	5723	4516	2823
YIL150C_mRNA	424	612	668	492	408	286
YIL151C_mRNA	1526	2246	2323	2133	1939	1218
YIL152W_mRNA	85	143	154	162	109	134
YIL153W_mRNA	464	939	722	947	792	812
YIL154C_mRNA	132	179	250	171	211	202
YIL155C_mRNA	889	1435	1482	1987	1575	2040
YIL156W-B_mRNA	29	52	17	20	37	71
YIL156W_mRNA	906	1449	2308	2173	2022	1561
YIL157C_mRNA	38	87	73	82	78	97
YIL158W_mRNA	347	575	615	600	434	338
YIL159W_mRNA	804	1104	1874	1188	1008	610
YIL160C_mRNA	3	3	8	4	10	6
YIL161W_mRNA	259	352	377	365	301	228
YIL162W_mRNA	733	1202	1066	1563	1525	2415
YIL164C_mRNA	181	233	111	162	137	133
YIL165C_mRNA	140	169	81	116	100	81
YIL166C_mRNA	132	208	147	188	191	134
YIL167W	45	61	27	57	37	19
YIL168W	37	48	64	49	67	35
YIL169C_mRNA	12	25	79	46	20	18
YIL173W_mRNA	7	4	9	5	3	8
YIR001C_mRNA	242	284	498	403	295	281
YIR002C_mRNA	1100	1610	1881	2029	1751	1469
YIR003W_mRNA	561	1008	1454	1305	1278	1221
YIR004W_mRNA	285	426	673	661	637	405
YIR005W_mRNA	69	70	25	95	67	31
YIR006C_mRNA	2676	4854	7699	7697	7112	8527
YIR007W_mRNA	744	1265	1501	1776	1448	1532
YIR008C_mRNA	594	794	590	689	658	580
YIR009W_mRNA	86	135	137	82	99	66
YIR010W_mRNA	866	1081	1643	1079	853	630
YIR011C_mRNA	530	667	730	655	605	432
YIR012W_mRNA	1313	2213	1575	2396	2373	2675
YIR013C_mRNA	6	22	8	11	15	18
YIR014W_mRNA	221	238	190	220	158	192
YIR015W_mRNA	240	336	458	344	292	199
YIR016W_mRNA	333	486	394	423	381	369
YIR017C_mRNA	61	65	90	74	65	45
YIR017W-A_mRNA	4	11	8	5	6	11
YIR018C-A_mRNA	11	19	6	6	7	3
YIR018W_mRNA	361	465	399	382	275	244
YIR019C_mRNA	73	105	200	101	90	94
YIR021W_mRNA	634	825	539	696	603	536
YIR022W_mRNA	198	369	295	426	412	617
YIR023W_mRNA	1049	1954	2781	1923	1482	955
YIR024C_mRNA	84	123	135	143	123	118
YIR025W_mRNA	247	243	313	267	229	209
YIR026C_mRNA	322	506	369	496	463	482
YIR027C_mRNA	27	15	14	24	16	17
YIR028W_mRNA	7	16	5	5	15	17
YIR029W_mRNA	59	70	92	68	61	35
YIR030C_mRNA	29	49	25	61	52	34
YIR031C_mRNA	811	892	565	579	521	407
YIR032C_mRNA	25	32	17	36	28	44
YIR033W_mRNA	2716	3907	3798	4653	3818	3169
YIR034C_mRNA	516	984	1018	1336	1054	923
YIR035C_mRNA	312	421	397	364	378	414
YIR036C_mRNA	209	294	188	287	294	498
YIR036W-A_mRNA	1	4	2	3	3	2
YIR037W_mRNA	311	364	200	384	361	693
YIR038C_mRNA	255	335	257	334	381	662
YIR039C_mRNA	164	201	175	261	278	354
YIR042C_mRNA	20	26	23	18	21	16
YJL001W_mRNA	572	847	631	893	886	1242
YJL002C_mRNA	4006	5340	5923	7912	7733	9467
YJL003W_mRNA	52	82	40	118	108	55
YJL004C_mRNA	364	571	383	719	631	498
YJL005W_mRNA	5244	7956	10274	12564	12005	11080
YJL006C_mRNA	363	404	326	439	334	140
YJL008C_mRNA	2376	3709	2903	4818	4822	5619
YJL010C_mRNA	1190	1547	1278	1965	1746	1240
YJL011C_mRNA	145	225	164	174	162	111
YJL012C_mRNA	3140	4663	4207	6745	6864	6767
YJL013C_mRNA	397	451	393	450	380	292
YJL014W_mRNA	1839	2969	2951	4297	4157	5117
YJL016W_mRNA	1752	2701	2440	3753	3507	3743
YJL019W_mRNA	1295	1779	2503	1986	1635	1508
YJL020C_mRNA	1011	1700	3952	3628	3608	4261
YJL023C_mRNA	128	179	83	143	121	84
YJL024C_mRNA	130	137	75	250	237	93
YJL025W_mRNA	781	1199	1274	972	750	510
YJL026W_mRNA	1678	2742	2032	3255	3015	5333
YJL029C_mRNA	1725	2367	2445	2557	2178	1477
YJL030W_mRNA	148	253	201	323	246	275
YJL031C_mRNA	243	375	312	359	371	276
YJL033W_mRNA	1413	2035	2342	2235	1743	1128
YJL034W_mRNA	12528	19602	13703	31340	32820	54052
YJL035C_mRNA	113	188	152	253	213	282
YJL036W_mRNA	611	825	782	985	875	675
YJL039C_mRNA	10853	14282	9752	17881	15746	12161
YJL041W_mRNA	1707	2856	4468	4075	3542	4172
YJL042W_mRNA	1894	3731	6027	6386	5910	6557
YJL043W_mRNA	17	24	26	33	15	19
YJL044C_mRNA	760	1120	845	1336	1190	1110
YJL045W_mRNA	3	9	17	7	17	18
YJL046W_mRNA	366	436	308	573	509	277
YJL047C-A_mRNA	25	49	21	42	28	46
YJL047C_mRNA	946	1253	1005	1348	1004	672
YJL048C_mRNA	112	204	169	204	157	131
YJL049W_mRNA	314	400	262	449	344	218
YJL050W_mRNA	1828	2653	3057	3852	3586	2565
YJL051W_mRNA	1305	2056	2538	2296	1787	1534
YJL052W_mRNA	805	1296	1057	1496	1848	5076
YJL053W_mRNA	350	484	403	533	510	389
YJL054W_mRNA	700	969	964	1271	1111	1161
YJL055W_mRNA	740	958	1249	1302	1319	1612
YJL056C_mRNA	1623	2701	3316	2983	2378	1940
YJL057C_mRNA	698	887	672	896	815	732
YJL058C_mRNA	530	592	739	548	423	339
YJL059W_mRNA	204	305	175	343	392	206
YJL060W_mRNA	605	958	740	1324	1309	1414
YJL061W_mRNA	1843	2198	1425	2480	2161	1286
YJL062W-A_mRNA	156	333	279	313	341	484
YJL062W_mRNA	1936	2918	3320	4114	3895	4058
YJL063C_mRNA	470	612	525	655	518	604
YJL065C_mRNA	273	398	384	384	296	316
YJL066C_mRNA	217	303	323	371	348	440
YJL068C_mRNA	392	474	466	628	602	1181
YJL069C_mRNA	1439	2238	1957	2102	1697	1141
YJL070C_mRNA	821	1024	788	1468	1340	1030
YJL071W_mRNA	712	994	879	971	789	655
YJL072C_mRNA	274	410	264	373	314	293
YJL073W_mRNA	510	854	1419	1331	1082	782
YJL074C_mRNA	1020	1402	1610	2139	1919	1250
YJL076W_mRNA	2527	3705	4930	5240	4362	3884
YJL077W-A_mRNA	25	39	29	43	22	27
YJL077W-B_mRNA	5	9	11	8	18	11
YJL078C_mRNA	906	1390	3004	1784	1535	811
YJL079C_mRNA	340	620	1607	1199	1021	1067
YJL080C_mRNA	6602	10396	12872	15290	13898	22610
YJL081C_mRNA	786	1133	1021	1377	1255	1256
YJL082W_mRNA	1630	2333	2020	2608	2645	2178
YJL083W_mRNA	655	1005	1308	931	767	633
YJL084C_mRNA	1268	2059	2746	2261	1682	973
YJL085W_mRNA	685	928	884	974	843	620
YJL087C_mRNA	628	954	1015	1132	996	540
YJL088W_mRNA	124	262	148	391	288	143
YJL089W_mRNA	39	40	43	39	31	24
YJL090C_mRNA	874	1074	945	1015	808	446
YJL091C_mRNA	893	1352	776	1468	1437	1053
YJL092W_mRNA	1905	2688	2431	2785	2250	1688
YJL093C_mRNA	1151	1801	1562	1829	2085	1900
YJL094C_mRNA	3308	4969	4717	4960	4240	4135
YJL095W_mRNA	1769	3061	4184	3879	3102	2974
YJL096W_mRNA	160	284	111	246	191	171
YJL097W_mRNA	263	441	312	783	590	407
YJL098W_mRNA	2325	3053	4051	3447	2607	1630
YJL099W_mRNA	1060	1396	1316	1473	1194	1122
YJL100W_mRNA	392	530	473	444	366	308
YJL101C_mRNA	2258	3172	2971	3365	3128	2680
YJL102W_mRNA	471	708	565	862	784	884
YJL103C_mRNA	388	420	634	613	575	491
YJL104W_mRNA	362	587	768	664	580	531
YJL105W_mRNA	476	602	619	646	450	272
YJL106W_mRNA	445	494	451	403	380	255
YJL107C_mRNA	604	768	698	614	504	472
YJL108C_mRNA	434	605	411	421	407	364
YJL109C_mRNA	9703	13056	9232	18374	16125	10385
YJL110C_mRNA	1688	2219	2224	2092	1575	1276
YJL111W_mRNA	2632	4179	3382	5726	5078	5356
YJL112W_mRNA	1331	1413	1152	1409	1187	918
YJL113W	202	180	129	185	162	79
YJL114W	1	5	8	6	3	2
YJL115W_mRNA	321	458	858	736	742	553
YJL116C_mRNA	114	214	225	190	175	147
YJL117W_mRNA	1003	1883	1660	2108	2241	2112
YJL118W_mRNA	229	269	298	224	142	155
YJL119C_mRNA	28	33	29	29	32	15
YJL121C_mRNA	772	1226	1062	1313	1226	2261
YJL122W_mRNA	282	480	447	505	401	302
YJL123C_mRNA	1112	1525	2293	2230	2038	1910
YJL124C_mRNA	334	567	544	713	623	640
YJL125C_mRNA	644	996	1074	1000	727	470
YJL126W_mRNA	114	199	146	163	147	137
YJL127C-B_mRNA	113	196	223	187	164	183
YJL127C_mRNA	784	1063	1351	1082	902	689
YJL128C_mRNA	2193	3013	4587	3547	2876	2739
YJL129C_mRNA	3027	4058	5550	4537	4122	2702
YJL130C_mRNA	17898	23878	22340	30456	29481	37661
YJL131C_mRNA	187	234	255	328	284	164
YJL132W_mRNA	716	832	619	887	738	858
YJL133C-A_mRNA	100	179	189	218	120	188
YJL133W_mRNA	557	905	932	719	565	402
YJL134W_mRNA	727	1138	840	1178	1094	925
YJL135W_mRNA	7	6	3	9	4	2
YJL136C_mRNA	1371	1557	1360	1363	1007	1291
YJL137C_mRNA	193	316	409	387	393	295
YJL138C_mRNA	891	1387	1223	1777	1597	1946
YJL139C_mRNA	724	1043	651	956	911	665
YJL140W_mRNA	129	153	254	293	294	185
YJL141C_mRNA	1271	2141	3189	2746	2160	1660
YJL142C_mRNA	35	44	36	68	58	45
YJL143W_mRNA	153	325	264	418	397	357
YJL144W_mRNA	37	33	107	82	60	85
YJL145W_mRNA	460	594	535	718	678	753
YJL146W_mRNA	939	1239	1141	1203	1003	755
YJL147C_mRNA	252	296	158	258	190	115
YJL148W_mRNA	460	714	728	779	697	451
YJL149W_mRNA	720	1240	1477	1415	1026	648
YJL151C_mRNA	354	626	451	600	610	905
YJL152W_mRNA	2	11	12	6	10	14
YJL153C_mRNA	421	552	484	657	718	1299
YJL154C_mRNA	2999	3889	3956	4758	4081	3551
YJL155C_mRNA	372	520	379	632	534	485
YJL156C_mRNA	1446	1893	1549	1776	1639	927
YJL157C_mRNA	6703	9255	8758	8401	6586	4806
YJL158C_mRNA	2567	5003	7129	8031	7362	8020
YJL159W_mRNA	5135	11089	21927	19445	15906	12394
YJL160C_mRNA	27	16	16	21	17	10
YJL161W_mRNA	32	25	26	40	35	42
YJL162C_mRNA	517	551	597	587	402	221
YJL163C_mRNA	383	513	491	650	687	862
YJL164C_mRNA	407	528	904	1257	1603	1409
YJL165C_mRNA	1812	2716	2919	3050	2430	2104
YJL166W_mRNA	299	470	255	566	523	762
YJL167W_mRNA	2285	3161	2809	4342	4042	6729
YJL168C_mRNA	1669	2074	2461	2219	1865	1112
YJL170C_mRNA	96	127	85	145	100	94
YJL171C_mRNA	888	1498	1034	1839	1964	3018
YJL172W_mRNA	1640	2501	2206	3720	3603	5987
YJL173C_mRNA	230	284	192	226	183	272
YJL174W_mRNA	1119	1828	2060	2363	2114	2303
YJL176C_mRNA	1037	1528	1943	2070	1743	1358
YJL177W_mRNA	1705	2278	2020	2205	1940	3555
YJL178C_mRNA	687	995	708	1147	1045	1152
YJL179W_mRNA	185	212	212	226	245	166
YJL180C_mRNA	339	482	391	464	427	351
YJL181W_mRNA	1180	1317	1252	1117	874	740
YJL183W_mRNA	1554	2481	2286	3112	2992	2991
YJL184W_mRNA	241	249	351	237	203	256
YJL185C_mRNA	198	268	303	319	296	346
YJL186W_mRNA	2247	3794	3873	4876	4658	4729
YJL187C_mRNA	1183	1752	2401	2176	1712	1534
YJL189W_mRNA	1089	1023	555	586	448	669
YJL190C_mRNA	2541	3040	2126	2970	2367	3199
YJL191W_mRNA	955	1338	667	1262	1138	1287
YJL192C_mRNA	538	892	473	1054	889	1090
YJL193W_mRNA	879	1099	1098	1154	885	523
YJL194W_mRNA	1067	1229	892	830	594	433
YJL196C_mRNA	286	622	316	544	605	677
YJL197W_mRNA	3393	4528	4758	5772	4530	3810
YJL198W_mRNA	3765	5657	6074	6179	5507	4749
YJL199C_mRNA	51	67	67	69	61	53
YJL200C_mRNA	2707	3606	3474	4409	4122	3806
YJL201W_mRNA	940	1483	1469	1484	1095	646
YJL203W_mRNA	44	102	122	93	116	76
YJL204C_mRNA	611	744	686	1027	840	457
YJL205C_mRNA	40	63	38	55	62	51
YJL206C_mRNA	620	789	791	787	681	619
YJL207C_mRNA	6042	7109	7103	9816	8736	6868
YJL208C_mRNA	609	916	777	836	643	582
YJL209W_mRNA	1146	1252	1067	1140	858	583
YJL210W_mRNA	416	658	434	599	630	624
YJL211C_mRNA	8	15	71	31	32	12
YJL212C_mRNA	1619	2597	3100	2657	2396	1882
YJL213W_mRNA	183	205	164	168	146	147
YJL214W_mRNA	48	33	38	45	20	22
YJL215C_mRNA	86	80	87	56	30	75
YJL216C_mRNA	300	312	234	257	205	192
YJL217W_mRNA	201	221	98	232	190	303
YJL218W_mRNA	11	16	17	26	37	15
YJL222W_mRNA	9	21	12	19	12	5
YJR001W_mRNA	2388	3946	2725	4538	4822	6436
YJR002W_mRNA	1530	2398	2899	2927	2644	2331
YJR003C_mRNA	853	1087	1018	1176	917	528
YJR004C_mRNA	551	892	1257	854	728	531
YJR005W_mRNA	1915	2106	1446	2116	1702	1190
YJR006W_mRNA	701	1010	868	1224	1114	883
YJR007W_mRNA	1383	2004	1936	3429	2856	1954
YJR008W_mRNA	396	484	467	539	484	593
YJR009C_mRNA	6088	8937	8453	9982	10077	18496
YJR010C-A_mRNA	105	183	93	216	169	191
YJR010W_mRNA	528	668	672	601	663	593
YJR011C_mRNA	83	84	29	112	96	36
YJR012C_mRNA	63	90	80	116	91	75
YJR013W_mRNA	617	1057	838	1202	1026	888
YJR014W_mRNA	563	718	964	838	679	787
YJR015W_mRNA	2292	3529	3536	4963	4806	6106
YJR016C_mRNA	4166	5294	3848	5701	6050	10334
YJR017C_mRNA	197	390	412	349	310	657
YJR018W_mRNA	12	6	9	8	10	6
YJR019C_mRNA	231	379	445	420	356	281
YJR020W_mRNA	6	16	6	11	19	24
YJR021C_mRNA	128	233	239	188	181	145
YJR022W_mRNA	72	110	92	101	63	63
YJR024C_mRNA	488	677	491	664	677	927
YJR025C_mRNA	102	135	162	230	152	268
YJR027W	16	21	12	20	27	21
YJR030C_mRNA	842	954	936	928	913	431
YJR031C_mRNA	2848	3683	2901	4550	3821	2927
YJR032W_mRNA	454	549	457	646	597	408
YJR033C_mRNA	2354	3258	3364	3845	3422	3453
YJR034W_mRNA	57	88	55	84	44	99
YJR035W_mRNA	493	528	1129	768	794	360
YJR036C_mRNA	281	332	438	381	395	197
YJR039W_mRNA	1274	1297	1207	1478	1331	951
YJR040W_mRNA	1739	2589	1530	3184	3038	3050
YJR041C_mRNA	2436	2977	1792	3769	2860	1286
YJR042W_mRNA	1535	2308	2359	3560	3047	2032
YJR043C_mRNA	270	388	626	604	427	313
YJR044C_mRNA	179	303	280	584	549	287
YJR045C_mRNA	9977	18291	19119	30536	28517	43517
YJR046W_mRNA	776	1221	1481	1524	1460	1640
YJR047C_mRNA	35	33	18	38	30	77
YJR048W_mRNA	123	211	170	202	167	257
YJR049C_mRNA	431	702	674	855	767	748
YJR050W_mRNA	241	310	344	329	251	191
YJR051W_mRNA	641	886	716	1140	997	1119
YJR052W_mRNA	427	523	540	639	573	264
YJR053W_mRNA	637	738	854	696	530	406
YJR054W_mRNA	931	1092	735	984	842	465
YJR055W_mRNA	75	150	118	75	72	54
YJR056C_mRNA	330	457	400	415	359	229
YJR057W_mRNA	241	351	251	388	338	305
YJR058C_mRNA	104	178	104	172	164	141
YJR059W_mRNA	2494	3783	5301	5581	4717	4970
YJR060W_mRNA	1285	1693	2083	1757	1524	1240
YJR061W_mRNA	436	613	508	608	519	431
YJR062C_mRNA	983	1378	1113	1512	1331	1076
YJR063W_mRNA	275	415	268	425	260	236
YJR064W_mRNA	2574	3466	2623	4733	4792	5631
YJR065C_mRNA	2056	3080	2805	4406	4167	6137
YJR066W_mRNA	4685	5869	8793	7932	7099	4768
YJR067C_mRNA	169	249	458	263	245	193
YJR068W_mRNA	447	605	573	876	774	807
YJR069C_mRNA	162	247	190	356	339	310
YJR070C_mRNA	771	1191	1047	1624	1371	1327
YJR072C_mRNA	503	723	616	847	765	896
YJR073C_mRNA	1486	1904	996	1761	1716	3408
YJR074W_mRNA	173	287	199	294	257	350
YJR075W_mRNA	1017	1480	1508	2049	1979	2415
YJR076C_mRNA	905	1427	1706	2020	1744	1765
YJR077C_mRNA	1344	2561	2695	3418	3293	5210
YJR078W_mRNA	18	30	28	48	43	67
YJR079W_mRNA	7	7	4	4	9	10
YJR080C_mRNA	341	465	336	514	479	559
YJR082C_mRNA	96	152	187	170	113	82
YJR083C_mRNA	155	236	252	210	160	109
YJR084W_mRNA	364	468	367	448	397	341
YJR085C_mRNA	266	375	338	433	447	702
YJR086W_mRNA	89	91	33	136	117	37
YJR087W_mRNA	21	41	18	48	40	17
YJR088C_mRNA	499	686	664	1078	946	666
YJR089W_mRNA	1176	1640	1601	1763	1353	982
YJR090C_mRNA	3115	4133	4289	4230	3323	2459
YJR091C_mRNA	2255	5134	10016	8326	6885	5593
YJR092W_mRNA	1332	2195	3497	2920	2647	1507
YJR093C_mRNA	297	470	587	494	399	286
YJR094C_mRNA	27	40	91	73	57	24
YJR094W-A_mRNA	936	1374	725	952	937	1542
YJR095W_mRNA	2	3	1	1	3	7
YJR096W_mRNA	130	197	191	287	239	469
YJR097W_mRNA	10	38	42	36	42	10
YJR098C_mRNA	291	425	387	455	378	294
YJR099W_mRNA	119	182	126	223	194	162
YJR100C_mRNA	342	337	174	472	415	220
YJR101W_mRNA	335	586	298	512	371	373
YJR102C_mRNA	133	152	127	206	179	129
YJR103W_mRNA	895	1418	1330	1807	1841	2702
YJR104C_mRNA	1554	2150	1579	1972	1968	4370
YJR105W_mRNA	3990	5395	3739	5100	5202	9914
YJR106W_mRNA	990	1676	1939	1885	1674	1472
YJR107W_mRNA	426	740	659	924	899	657
YJR108W_mRNA	23	30	22	11	11	26
YJR109C_mRNA	2927	3931	3771	5446	5629	6643
YJR110W_mRNA	307	435	376	330	334	201
YJR111C_mRNA	301	393	357	388	255	219
YJR112W-A_mRNA	106	184	74	133	136	147
YJR112W_mRNA	148	211	230	189	167	131
YJR113C_mRNA	374	496	442	406	401	433
YJR115W_mRNA	49	51	90	62	44	22
YJR116W_mRNA	190	289	479	453	415	305
YJR117W_mRNA	1383	2285	2542	4256	3504	2920
YJR118C_mRNA	64	106	97	154	141	76
YJR119C_mRNA	459	600	389	489	378	293
YJR120W_mRNA	73	29	3	76	122	23
YJR121W_mRNA	6024	11239	10328	18739	19243	28896
YJR122W_mRNA	826	972	943	937	877	789
YJR123W_mRNA	10858	12048	5769	9558	7259	11291
YJR124C_mRNA	789	1313	870	1185	1243	1029
YJR125C_mRNA	776	1230	1432	1833	1661	1972
YJR126C_mRNA	1644	2651	3233	3436	3342	3373
YJR127C_mRNA	2145	3673	5625	4997	4079	2951
YJR129C_mRNA	71	117	109	111	86	54
YJR130C_mRNA	474	616	495	569	552	429
YJR131W_mRNA	1148	1412	1042	1273	1299	1409
YJR132W_mRNA	4743	6156	4413	6604	6168	5109
YJR133W_mRNA	300	506	330	587	479	709
YJR134C_mRNA	660	857	898	1140	838	586
YJR135C_mRNA	209	191	160	173	119	122
YJR135W-A_mRNA	105	156	84	152	140	123
YJR136C_mRNA	436	495	366	428	287	223
YJR137C_mRNA	3952	4847	3975	5169	4602	4294
YJR138W_mRNA	2748	3656	3864	4109	3288	2603
YJR139C_mRNA	1396	1968	933	2096	2234	3545
YJR140C_mRNA	1758	2395	2111	3222	2696	1872
YJR141W_mRNA	190	258	157	202	169	117
YJR142W_mRNA	417	504	293	710	633	723
YJR143C_mRNA	3988	5931	4271	7779	8095	11956
YJR144W_mRNA	402	600	406	591	510	633
YJR145C_mRNA	1535	1939	935	1423	1320	2264
YJR146W_mRNA	25	33	30	37	25	22
YJR147W_mRNA	768	1328	3181	1614	1485	1088
YJR148W_mRNA	424	602	567	683	705	921
YJR149W_mRNA	197	299	381	312	311	392
YJR150C_mRNA	130	195	150	244	251	404
YJR151C_mRNA	362	533	1296	600	505	413
YJR152W_mRNA	533	597	423	421	358	271
YJR153W_mRNA	17	15	9	14	16	10
YJR154W_mRNA	266	330	207	176	178	149
YJR155W_mRNA	243	245	191	164	136	139
YJR160C_mRNA	11	14	3	12	5	18
YJR161C_mRNA	44	79	44	78	58	80
YKL001C_mRNA	182	248	158	249	178	179
YKL002W_mRNA	188	252	281	295	371	328
YKL003C_mRNA	174	215	220	257	152	136
YKL004W_mRNA	2024	3815	3844	5655	5003	4821
YKL005C_mRNA	533	776	850	872	761	644
YKL006C-A_mRNA	129	145	126	133	130	132
YKL006W_mRNA	521	630	268	340	317	636
YKL007W_mRNA	599	921	866	1370	1242	1588
YKL008C_mRNA	1065	1522	902	1481	1690	1056
YKL009W_mRNA	593	819	932	1053	869	524
YKL010C_mRNA	2426	2960	3700	4899	4958	2880
YKL011C_mRNA	161	279	244	286	243	133
YKL012W_mRNA	721	1001	1136	1208	1097	892
YKL013C_mRNA	697	918	906	1461	1245	1604
YKL014C_mRNA	4642	5597	4793	7945	7126	4326
YKL015W_mRNA	1884	2500	2180	2595	2295	1903
YKL016C_mRNA	482	759	614	972	822	1285
YKL017C_mRNA	450	627	516	709	565	348
YKL018C-A_mRNA	112	149	159	162	129	191
YKL018W_mRNA	692	1002	946	1174	835	628
YKL019W_mRNA	597	803	555	700	699	1059
YKL020C_mRNA	2719	4681	5276	4506	3543	2490
YKL021C_mRNA	725	1092	1182	1372	1286	1064
YKL022C_mRNA	1726	2096	1901	1938	1586	1265
YKL023C-A_mRNA	186	203	298	209	205	189
YKL023W_mRNA	297	456	627	474	388	426
YKL024C_mRNA	271	350	182	289	268	313
YKL025C_mRNA	598	1000	2268	1656	1333	937
YKL026C_mRNA	24	42	30	42	40	25
YKL027W_mRNA	220	398	346	349	372	231
YKL028W_mRNA	821	1228	1517	1402	1188	1038
YKL029C_mRNA	1414	2438	3770	3140	2717	2653
YKL031W_mRNA	4	5	17	7	14	7
YKL032C_mRNA	360	718	1984	1083	729	458
YKL033W-A_mRNA	367	463	311	593	642	806
YKL033W_mRNA	1286	1477	1106	1518	1331	890
YKL034W_mRNA	1016	1424	1851	1925	1767	1091
YKL035W_mRNA	3616	5825	4533	8570	9114	16734
YKL037W_mRNA	16	20	34	35	32	36
YKL038W_mRNA	2507	3583	4579	3720	3067	2979
YKL039W_mRNA	2488	3322	3125	5198	4886	3244
YKL040C_mRNA	258	394	352	486	420	318
YKL041W_mRNA	189	283	328	362	307	272
YKL042W_mRNA	355	478	414	490	377	226
YKL043W_mRNA	254	423	1216	840	719	461
YKL044W_mRNA	9	23	31	40	26	17
YKL045W_mRNA	723	862	702	1108	886	643
YKL046C_mRNA	1658	2562	2064	3188	3323	4090
YKL047W_mRNA	586	794	400	931	760	517
YKL048C_mRNA	622	865	537	590	504	342
YKL049C_mRNA	270	327	352	353	263	167
YKL050C_mRNA	508	575	681	497	425	443
YKL051W_mRNA	447	745	1340	1009	820	624
YKL052C_mRNA	319	507	646	490	399	405
YKL053C-A_mRNA	31	42	32	59	39	35
YKL053W_mRNA	5	5	8	10	11	13
YKL054C_mRNA	1652	2620	6934	4596	4184	4664
YKL055C_mRNA	493	647	535	545	446	429
YKL056C_mRNA	2822	3992	1953	3397	3317	6526
YKL057C_mRNA	3276	3909	1760	4667	4191	1712
YKL058W_mRNA	256	373	185	349	346	415
YKL059C_mRNA	678	853	995	914	703	691
YKL060C_mRNA	32074	37861	23505	27072	28065	57449
YKL061W_mRNA	34	38	51	50	49	25
YKL062W_mRNA	1122	1987	2599	2705	2026	1399
YKL063C_mRNA	184	291	376	518	357	141
YKL064W_mRNA	724	1164	1373	1750	1673	963
YKL065C_mRNA	577	883	494	1159	1047	1258
YKL065W-A_mRNA	18	13	3	12	7	4
YKL066W_mRNA	309	421	519	627	638	662
YKL067W_mRNA	282	320	107	405	448	289
YKL068W-A_mRNA	17	51	40	38	43	14
YKL068W_mRNA	3268	4724	6405	5184	3913	3368
YKL069W_mRNA	177	227	252	268	260	245
YKL071W_mRNA	47	50	27	28	32	26
YKL072W_mRNA	911	1264	1041	1271	985	630
YKL073W_mRNA	1515	2167	1954	3082	3199	4104
YKL074C_mRNA	555	870	1084	939	736	528
YKL075C_mRNA	420	557	411	528	366	235
YKL076C_mRNA	34	67	32	43	21	25
YKL077W_mRNA	1124	1704	1262	2178	2260	2336
YKL078W_mRNA	397	758	610	569	469	257
YKL079W_mRNA	799	1136	1314	1183	1004	812
YKL080W_mRNA	2318	3109	1919	4086	3828	6238
YKL081W_mRNA	7020	11632	8462	13588	12745	19689
YKL082C_mRNA	832	1161	2662	1526	1308	867
YKL084W_mRNA	51	87	72	88	86	81
YKL085W_mRNA	719	1112	1056	1541	1532	2681
YKL086W_mRNA	1	6	6	1	5	3
YKL087C_mRNA	318	441	493	446	321	262
YKL088W_mRNA	848	1213	1931	1482	1278	832
YKL089W_mRNA	440	524	650	521	398	311
YKL090W_mRNA	241	283	174	279	283	174
YKL091C_mRNA	265	367	292	461	422	572
YKL092C_mRNA	1158	1390	1483	1759	1497	788
YKL093W_mRNA	79	125	179	158	154	278
YKL094W_mRNA	685	922	938	1156	1034	1195
YKL095W_mRNA	174	226	314	210	189	122
YKL096W-A_mRNA	4924	6349	6895	8296	7325	9748
YKL096W_mRNA	684	1235	1215	1891	1772	1963
YKL098W_mRNA	72	90	114	104	132	66
YKL099C_mRNA	357	534	592	554	500	352
YKL100C_mRNA	1997	3066	2230	4897	4509	4114
YKL101W_mRNA	3925	5829	9384	9046	7905	7415
YKL103C_mRNA	612	991	745	1369	1417	2765
YKL104C_mRNA	4333	7157	6691	10568	11437	15187
YKL105C_mRNA	833	1369	2339	1944	1697	1343
YKL106C-A_mRNA	15	13	15	4	10	4
YKL106W_mRNA	1556	2324	1821	2353	2144	1701
YKL108W_mRNA	258	462	513	433	338	273
YKL109W_mRNA	640	1058	1186	1721	1208	531
YKL110C_mRNA	470	684	650	775	625	487
YKL111C_mRNA	4	2	5	11	9	5
YKL112W_mRNA	2253	3402	4639	4407	3577	2747
YKL113C_mRNA	620	921	1023	1161	1032	967
YKL114C_mRNA	204	265	294	417	320	264
YKL115C_mRNA	11	10	16	22	11	19
YKL116C_mRNA	1235	1728	1143	1558	1402	1092
YKL117W_mRNA	1277	1475	1453	1981	1935	2763
YKL119C_mRNA	141	218	164	245	284	167
YKL120W_mRNA	250	304	259	340	226	110
YKL121W_mRNA	732	1092	1373	1362	1222	1021
YKL122C_mRNA	342	467	784	669	475	327
YKL123W_mRNA	15	17	15	25	18	15
YKL124W_mRNA	474	652	563	650	547	509
YKL125W_mRNA	1343	1644	1425	1326	1250	825
YKL126W_mRNA	2629	3257	2679	4657	4921	5076
YKL127W_mRNA	1410	1875	1279	1917	2030	3576
YKL128C_mRNA	694	972	908	981	987	1145
YKL129C_mRNA	1482	1961	3288	3753	3384	3481
YKL130C_mRNA	281	348	232	438	346	249
YKL132C_mRNA	298	492	353	369	350	349
YKL133C_mRNA	114	187	113	193	163	136
YKL134C_mRNA	774	1029	836	1156	932	701
YKL135C_mRNA	1960	2739	1806	3064	2593	1849
YKL136W_mRNA	5	18	6	12	9	13
YKL137W_mRNA	71	110	82	145	106	120
YKL138C-A_mRNA	121	198	170	186	169	162
YKL138C_mRNA	155	238	136	253	193	188
YKL139W_mRNA	770	1053	919	997	718	482
YKL140W_mRNA	1054	1252	2138	2144	1995	1794
YKL141W_mRNA	458	757	706	1065	869	1074
YKL142W_mRNA	342	503	331	715	723	889
YKL143W_mRNA	743	978	1212	1229	1046	804
YKL144C_mRNA	289	416	420	469	408	234
YKL145W_mRNA	2074	2943	3539	4333	4490	5757
YKL146W_mRNA	2365	3442	3623	3771	3442	3374
YKL147C_mRNA	7	3	8	1	3	2
YKL148C_mRNA	805	1638	1328	2412	2600	3628
YKL149C_mRNA	282	466	269	404	357	226
YKL150W_mRNA	842	1224	867	1732	1798	2428
YKL151C_mRNA	86	111	187	256	267	319
YKL152C_mRNA	15325	17724	8568	14109	14301	32018
YKL154W_mRNA	391	559	440	718	596	444
YKL155C_mRNA	744	828	993	1030	908	566
YKL156W_mRNA	1300	1689	1118	1592	1173	991
YKL157W_mRNA	2742	3573	2793	4354	4540	7415
YKL159C_mRNA	46	90	67	105	96	58
YKL160W_mRNA	215	323	286	405	374	429
YKL161C_mRNA	200	302	269	275	234	167
YKL162C-A_mRNA	3	5	9	4	6	5
YKL162C_mRNA	137	189	143	209	140	118
YKL163W_mRNA	187	252	184	181	154	194
YKL164C_mRNA	1821	3402	6076	5675	4337	2917
YKL165C-A_mRNA	7	4	8	8	3	6
YKL165C_mRNA	3526	4899	3520	7273	7278	6371
YKL166C_mRNA	604	796	1121	970	821	614
YKL167C_mRNA	94	151	77	135	68	64
YKL168C_mRNA	965	1313	1779	1654	1361	1251
YKL169C_mRNA	8	22	10	16	18	10
YKL170W_mRNA	221	302	194	268	251	208
YKL171W_mRNA	1471	2007	1906	1848	1524	1231
YKL172W_mRNA	963	1558	2346	2367	1761	1266
YKL173W_mRNA	1816	2372	2608	3079	2609	1909
YKL174C_mRNA	354	533	477	680	803	448
YKL175W_mRNA	3680	5949	5693	7671	7058	7559
YKL176C_mRNA	4878	6006	4616	6292	5724	5117
YKL177W_mRNA	3	9	7	7	2	6
YKL178C_mRNA	76	76	68	97	63	69
YKL179C_mRNA	1472	1936	1869	2499	2021	1360
YKL180W_mRNA	2214	2704	1951	2301	1470	1826
YKL181W_mRNA	863	1437	1011	1361	1282	1171
YKL182W_mRNA	73703	110680	106129	139544	133355	195203
YKL183W_mRNA	212	330	267	293	229	202
YKL184W_mRNA	1923	3019	2293	3696	3726	4178
YKL185W_mRNA	1705	2717	3817	3274	2520	1273
YKL186C_mRNA	552	728	714	888	612	526
YKL187C_mRNA	82	161	172	103	147	130
YKL188C_mRNA	386	349	359	322	293	227
YKL189W_mRNA	357	481	294	412	386	267
YKL190W_mRNA	243	409	364	521	500	550
YKL191W_mRNA	1193	1869	1797	2084	2106	2562
YKL192C_mRNA	339	363	420	527	399	592
YKL193C_mRNA	227	350	254	696	560	445
YKL194C_mRNA	537	747	539	730	715	769
YKL195W_mRNA	973	1398	1602	1870	1598	1768
YKL196C_mRNA	404	514	508	723	646	915
YKL197C_mRNA	560	694	1089	1107	974	613
YKL198C_mRNA	301	480	938	570	499	432
YKL201C_mRNA	933	1207	1948	1384	1071	752
YKL202W_mRNA	79	82	319	92	84	61
YKL203C_mRNA	4789	6273	6286	7512	6812	5391
YKL204W_mRNA	417	784	1261	1197	857	623
YKL205W_mRNA	2952	3512	3602	4543	3595	2633
YKL206C_mRNA	383	580	349	592	533	545
YKL207W_mRNA	757	1122	696	1034	1055	1474
YKL208W_mRNA	163	176	191	146	120	129
YKL209C_mRNA	16405	23180	21770	26890	23086	17483
YKL210W_mRNA	5477	8172	7502	10713	11397	18907
YKL211C_mRNA	1205	1877	1487	2166	2105	2269
YKL212W_mRNA	2659	3930	3190	5347	5203	6458
YKL213C_mRNA	1635	2308	2090	2855	2601	2553
YKL214C_mRNA	117	197	123	244	219	289
YKL215C_mRNA	1328	1885	2301	2583	2626	2928
YKL216W_mRNA	1048	1652	1040	1823	1690	1627
YKL217W_mRNA	38	68	50	74	71	71
YKL218C_mRNA	102	121	141	110	155	119
YKL219W_mRNA	328	449	248	502	605	442
YKL220C_mRNA	459	558	302	371	341	325
YKL221W_mRNA	9	18	15	13	17	13
YKL222C_mRNA	737	737	661	795	642	462
YKR001C_mRNA	2208	2969	2859	4673	4704	5880
YKR002W_mRNA	963	1469	1492	1809	1608	1340
YKR003W_mRNA	902	1218	1021	1766	1757	2040
YKR004C_mRNA	76	91	24	160	146	28
YKR005C_mRNA	131	197	158	174	161	157
YKR006C_mRNA	626	734	616	891	803	658
YKR007W_mRNA	151	259	233	255	214	233
YKR008W_mRNA	1053	1607	1425	2077	1489	851
YKR009C_mRNA	136	182	179	170	141	157
YKR010C_mRNA	806	1137	972	983	789	607
YKR011C_mRNA	545	689	825	1106	854	771
YKR012C_mRNA	3	6	13	6	7	7
YKR013W_mRNA	2572	4486	9864	6759	5905	6779
YKR014C_mRNA	70	141	231	292	278	163
YKR015C_mRNA	25	14	35	16	14	10
YKR016W_mRNA	748	963	857	1347	1137	841
YKR017C_mRNA	476	523	418	457	406	253
YKR018C_mRNA	1256	1887	1865	2827	3105	4062
YKR019C_mRNA	418	627	660	576	499	412
YKR020W_mRNA	120	146	143	178	166	178
YKR021W_mRNA	888	1360	2084	1357	1159	847
YKR022C_mRNA	256	339	287	331	287	253
YKR023W_mRNA	370	469	644	564	414	331
YKR024C_mRNA	1795	2363	2247	1987	1555	1086
YKR025W_mRNA	281	555	567	589	542	573
YKR026C_mRNA	608	843	897	1119	1030	644
YKR027W_mRNA	1481	1805	1279	1644	1502	970
YKR028W_mRNA	3460	4928	5400	5550	5056	3951
YKR029C_mRNA	946	1139	1281	1242	982	661
YKR030W_mRNA	441	703	447	836	665	644
YKR031C_mRNA	3443	4547	4746	5675	4750	3852
YKR035C_mRNA	13	20	11	18	26	25
YKR035W-A_mRNA	45	96	85	97	112	62
YKR036C_mRNA	823	1062	1183	1190	997	860
YKR037C_mRNA	236	327	243	267	238	176
YKR038C_mRNA	995	1493	1321	1485	1306	1176
YKR039W_mRNA	477	531	461	604	605	716
YKR041W_mRNA	42	36	56	41	25	25
YKR042W_mRNA	2821	4677	9804	8672	7137	6020
YKR043C_mRNA	472	811	842	1019	959	981
YKR044W_mRNA	387	616	517	567	464	343
YKR045C_mRNA	312	475	511	404	356	245
YKR046C_mRNA	123	201	185	236	213	412
YKR047W_mRNA	88	169	97	201	170	125
YKR048C_mRNA	761	1050	1151	1320	1353	2040
YKR049C_mRNA	79	94	103	105	84	168
YKR050W_mRNA	841	1507	1505	1671	1475	1651
YKR051W_mRNA	639	1139	804	1191	1078	957
YKR052C_mRNA	519	636	409	487	430	374
YKR053C_mRNA	370	682	484	633	685	558
YKR054C_mRNA	7715	8236	9788	12019	10708	7374
YKR055W_mRNA	306	506	522	549	443	466
YKR056W_mRNA	1136	1842	1932	1918	1536	1060
YKR057W_mRNA	770	839	328	604	527	978
YKR058W_mRNA	535	702	560	696	565	525
YKR059W_mRNA	1564	1983	1156	2463	2294	2648
YKR060W_mRNA	401	575	787	705	507	289
YKR061W_mRNA	441	625	397	610	574	455
YKR062W_mRNA	425	597	488	668	674	703
YKR063C_mRNA	566	709	764	786	614	426
YKR064W_mRNA	1111	1394	1295	1489	1123	689
YKR065C_mRNA	334	552	522	700	585	802
YKR066C_mRNA	1018	1504	1157	1738	1840	3244
YKR067W_mRNA	1211	2052	2058	2936	2419	2049
YKR068C_mRNA	316	617	561	719	622	556
YKR069W_mRNA	459	502	393	384	321	292
YKR070W_mRNA	309	408	311	365	462	569
YKR071C_mRNA	638	923	735	1117	897	692
YKR072C_mRNA	1013	1612	2174	1828	1468	1045
YKR073C_mRNA	17	31	17	30	20	12
YKR074W_mRNA	79	130	110	194	210	170
YKR075C_mRNA	157	157	246	269	162	58
YKR076W_mRNA	85	95	141	174	162	260
YKR077W_mRNA	194	359	586	362	231	174
YKR078W_mRNA	384	442	472	435	419	287
YKR079C_mRNA	1210	1564	1015	1684	1482	941
YKR080W_mRNA	354	489	385	544	482	556
YKR081C_mRNA	662	1125	967	1379	1076	943
YKR082W_mRNA	2715	3874	2843	5086	4441	3063
YKR083C_mRNA	87	106	146	122	108	68
YKR084C_mRNA	301	376	331	564	461	367
YKR085C_mRNA	200	284	231	290	244	266
YKR086W_mRNA	1376	1946	2164	1878	1578	1179
YKR087C_mRNA	390	547	464	484	433	322
YKR088C_mRNA	462	696	434	669	788	746
YKR089C_mRNA	2491	3570	3631	4597	3911	3235
YKR090W_mRNA	1055	1720	2190	2132	1826	1498
YKR091W_mRNA	252	463	410	425	384	313
YKR092C_mRNA	694	1246	1696	1451	1211	806
YKR093W_mRNA	2612	4207	3932	6084	5710	5366
YKR094C_mRNA	1423	1571	653	1127	969	1615
YKR095W-A_mRNA	58	80	38	83	73	66
YKR095W_mRNA	3962	5303	6919	7450	6228	4357
YKR096W_mRNA	1822	2885	4134	3675	2915	2233
YKR097W_mRNA	40	62	55	56	47	46
YKR098C_mRNA	316	348	377	656	598	439
YKR099W_mRNA	1382	1941	1977	1569	1149	827
YKR100C_mRNA	209	393	494	505	474	236
YKR101W_mRNA	340	358	356	377	356	202
YKR102W_mRNA	190	337	594	321	241	240
YKR103W_mRNA	1749	1827	1152	1386	1122	954
YKR104W_mRNA	351	394	286	284	223	208
YKR106W_mRNA	30	43	41	35	29	32
YLL001W_mRNA	1870	2490	2172	3033	2732	2586
YLL002W_mRNA	234	339	277	363	331	184
YLL003W_mRNA	446	537	482	455	432	204
YLL004W_mRNA	669	711	546	674	569	336
YLL005C_mRNA	4	6	3	6	2	2
YLL006W_mRNA	778	1058	758	1123	1097	851
YLL007C_mRNA	648	692	654	785	660	391
YLL008W_mRNA	1963	2961	3711	3766	3434	2896
YLL009C_mRNA	118	163	116	141	113	192
YLL010C_mRNA	573	1122	2069	1525	1081	776
YLL011W_mRNA	1525	2265	2008	2169	1695	1128
YLL012W_mRNA	1506	2238	1509	1812	1635	1474
YLL013C_mRNA	1188	1973	4033	2997	2525	1806
YLL014W_mRNA	131	201	79	196	168	157
YLL015W_mRNA	1279	1656	1674	2676	2447	1563
YLL016W	577	713	532	606	584	381
YLL017W	34	48	41	24	40	24
YLL018C-A_mRNA	560	650	773	696	488	464
YLL018C_mRNA	2067	2987	2797	3659	3840	6875
YLL019C_mRNA	3273	4411	6430	5005	3946	3761
YLL020C_mRNA	242	312	455	450	320	295
YLL021W_mRNA	1981	3083	5303	5500	4995	4237
YLL022C_mRNA	236	301	389	365	373	450
YLL023C_mRNA	144	270	275	451	352	386
YLL024C_mRNA	12933	20907	16581	30191	30071	53483
YLL025W_mRNA	44	65	49	51	38	38
YLL026W_mRNA	3105	4682	5078	9895	11903	20291
YLL027W_mRNA	616	919	847	884	674	569
YLL028W_mRNA	1842	3176	3072	3701	3534	3259
YLL029W_mRNA	2153	3594	3656	4124	3542	3233
YLL031C_mRNA	3372	5051	5560	6895	7032	5657
YLL032C_mRNA	767	1041	815	1252	1050	525
YLL033W_mRNA	182	204	127	188	169	105
YLL034C_mRNA	1606	2499	2212	2663	2488	1975
YLL035W_mRNA	1149	1725	1800	1734	1447	1046
YLL036C_mRNA	810	1168	1192	1393	1276	1182
YLL037W_mRNA	11	19	20	15	16	16
YLL038C_mRNA	1018	1220	1288	991	781	680
YLL039C_mRNA	1364	1933	1358	2340	2351	4653
YLL040C_mRNA	7381	8741	9359	13225	11784	16890
YLL041C_mRNA	520	711	637	894	859	1200
YLL042C_mRNA	18	31	28	33	42	48
YLL043W_mRNA	2219	3317	3930	3743	3529	3074
YLL045C_mRNA	3290	4213	3003	3991	2732	3533
YLL048C_mRNA	8815	12241	9796	17101	16687	18625
YLL049W_mRNA	93	146	72	159	130	135
YLL050C_mRNA	637	806	349	768	600	1015
YLL051C_mRNA	1631	2299	2124	1830	1747	1043
YLL052C_mRNA	97	142	66	150	101	68
YLL053C_mRNA	213	375	199	251	234	207
YLL054C_mRNA	523	663	688	558	534	389
YLL055W_mRNA	656	756	548	735	633	623
YLL056C_mRNA	125	168	94	140	136	148
YLL057C_mRNA	26	34	35	17	22	24
YLL058W_mRNA	686	916	709	942	1063	1100
YLL059C_mRNA	40	52	34	38	45	29
YLL060C_mRNA	165	199	124	144	136	111
YLL061W_mRNA	502	838	687	987	1003	969
YLL062C_mRNA	182	248	160	200	243	200
YLL063C_mRNA	381	540	302	439	337	317
YLR001C_mRNA	1506	2125	2313	2785	2446	1867
YLR002C_mRNA	1285	2014	1547	2198	1739	1224
YLR003C_mRNA	223	297	238	427	362	180
YLR004C_mRNA	55	73	30	69	51	25
YLR005W_mRNA	471	839	802	885	863	760
YLR006C_mRNA	1343	2072	2503	2192	1712	1610
YLR007W_mRNA	313	430	313	383	403	404
YLR008C_mRNA	583	843	692	876	823	690
YLR009W_mRNA	691	933	1457	1346	937	623
YLR010C_mRNA	12	23	11	20	17	10
YLR011W_mRNA	83	82	72	82	98	56
YLR014C_mRNA	858	1294	961	833	685	616
YLR015W_mRNA	362	465	741	589	552	413
YLR016C_mRNA	107	136	143	127	131	78
YLR017W_mRNA	828	1173	998	1331	1313	1825
YLR018C_mRNA	677	985	1372	973	793	679
YLR019W_mRNA	1726	2490	3380	3491	3187	2760
YLR020C_mRNA	892	1179	936	1421	1271	1226
YLR021W_mRNA	73	180	108	190	129	154
YLR022C_mRNA	348	555	443	517	470	324
YLR023C_mRNA	2854	4207	3737	4401	3945	3411
YLR024C_mRNA	3314	3980	3692	4828	3993	3117
YLR025W_mRNA	395	631	1131	966	908	796
YLR026C_mRNA	522	881	1229	927	704	660
YLR027C_mRNA	2837	4729	3511	5406	5472	10488
YLR028C_mRNA	2702	3722	3597	5239	5248	7186
YLR029C_mRNA	3778	5188	3399	4988	4337	4897
YLR030W_mRNA	22	50	22	40	24	37
YLR031W_mRNA	19	36	30	33	25	12
YLR032W_mRNA	1253	1603	1874	1918	1645	1128
YLR033W_mRNA	974	1237	1121	1382	1193	647
YLR034C_mRNA	2260	3727	3640	4404	3711	2754
YLR035C-A	1	5	9	9	3	8
YLR035C_mRNA	549	705	744	710	637	569
YLR036C_mRNA	223	233	101	362	289	131
YLR037C_mRNA	38	35	54	45	26	40
YLR038C_mRNA	99	146	71	192	163	136
YLR039C_mRNA	940	1310	1545	1667	1537	1132
YLR040C_mRNA	25	39	81	75	53	40
YLR041W_mRNA	52	33	44	37	30	24
YLR042C_mRNA	52	105	148	169	108	88
YLR043C_mRNA	591	903	379	686	682	1209
YLR044C_mRNA	41889	59581	33205	62024	69418	155166
YLR045C_mRNA	1362	1989	2535	2253	1790	1399
YLR046C_mRNA	627	892	755	847	756	616
YLR047C_mRNA	2074	2426	2413	2552	2221	1617
YLR048W_mRNA	7048	10160	7430	10137	9659	14871
YLR049C_mRNA	676	954	751	1132	839	674
YLR050C_mRNA	124	164	117	204	171	199
YLR051C_mRNA	119	203	254	300	225	119
YLR052W_mRNA	505	701	887	836	568	497
YLR054C_mRNA	14	23	15	24	22	23
YLR055C_mRNA	395	652	1171	1128	1098	736
YLR056W_mRNA	15111	27259	25709	31026	29323	30691
YLR057W_mRNA	1777	2393	2697	2426	1925	1534
YLR058C_mRNA	4112	6282	5226	8894	8021	10914
YLR059C_mRNA	133	192	178	210	167	154
YLR060W_mRNA	4493	6597	5701	8230	7881	11064
YLR061W_mRNA	3892	4595	4432	3421	3003	3935
YLR063W_mRNA	349	501	402	329	211	118
YLR064W_mRNA	750	1175	994	1537	1191	784
YLR065C_mRNA	310	400	255	485	421	418
YLR066W_mRNA	186	275	107	314	318	250
YLR067C_mRNA	1276	1498	1241	1415	1141	643
YLR068W_mRNA	114	157	212	186	181	89
YLR069C_mRNA	1591	2165	1843	2128	1917	1834
YLR070C_mRNA	33	43	38	43	43	63
YLR071C_mRNA	2874	3973	4446	4933	4014	3032
YLR072W_mRNA	437	581	825	742	644	483
YLR073C_mRNA	820	1383	2020	1129	663	433
YLR074C_mRNA	241	391	421	442	290	284
YLR075W_mRNA	6309	8090	3739	6021	6071	11218
YLR077W_mRNA	775	954	932	1047	872	700
YLR078C_mRNA	210	354	339	350	339	342
YLR079W_mRNA	582	946	1122	829	702	651
YLR080W_mRNA	99	99	110	142	131	169
YLR081W_mRNA	8	24	10	20	25	14
YLR082C_mRNA	472	450	324	425	339	216
YLR083C_mRNA	5070	7383	5492	10224	10309	9421
YLR084C_mRNA	7374	10316	8535	9548	8019	5434
YLR085C_mRNA	490	730	605	764	632	559
YLR086W_mRNA	1740	2361	3092	3067	2598	2025
YLR087C_mRNA	3865	5331	6229	8347	7335	5810
YLR088W_mRNA	1305	1839	1246	2314	2148	2274
YLR089C_mRNA	940	1785	1724	2640	2442	2055
YLR090W_mRNA	472	576	629	689	635	559
YLR091W_mRNA	181	318	335	248	242	177
YLR092W_mRNA	268	417	362	368	314	309
YLR093C_mRNA	538	778	785	999	909	703
YLR094C_mRNA	606	888	905	706	463	340
YLR095C_mRNA	1847	2514	4122	2844	2323	1947
YLR096W_mRNA	2604	4109	6687	5079	4146	3343
YLR097C_mRNA	216	318	227	323	340	272
YLR098C_mRNA	1195	1317	1564	1157	937	725
YLR099C_mRNA	491	813	814	779	788	780
YLR099W-A_mRNA	92	129	91	101	111	119
YLR100W_mRNA	1301	1797	1254	2278	2185	2894
YLR101C_mRNA	11	18	12	23	12	15
YLR102C_mRNA	175	198	225	216	217	181
YLR103C_mRNA	762	912	1197	877	855	572
YLR104W_mRNA	199	312	210	278	253	227
YLR105C_mRNA	263	413	372	477	404	304
YLR106C_mRNA	18914	24788	34421	37133	32873	26280
YLR107W_mRNA	395	496	406	571	426	340
YLR108C_mRNA	2008	2376	2027	2497	2043	1164
YLR109W_mRNA	4670	6625	5560	9118	7646	14382
YLR110C_mRNA	8532	13746	9551	15424	11248	13917
YLR111W_mRNA	2	8	8	1	4	2
YLR112W_mRNA	178	264	314	332	260	351
YLR113W_mRNA	2670	3721	4053	4912	4751	5303
YLR114C_mRNA	1460	2029	2552	2947	2709	2642
YLR115W_mRNA	1181	1475	1706	1741	1507	861
YLR116W_mRNA	388	715	1526	911	743	559
YLR117C_mRNA	222	406	585	578	556	228
YLR118C_mRNA	241	323	227	345	339	511
YLR119W_mRNA	56	95	57	138	99	59
YLR120C_mRNA	4220	6917	7543	8818	7979	7911
YLR120W-A_mRNA	22	34	27	27	23	21
YLR121C_mRNA	414	851	1241	1033	848	734
YLR122C_mRNA	20	20	36	12	18	16
YLR123C_mRNA	16	45	37	23	33	25
YLR124W_mRNA	19	18	7	13	15	10
YLR125W_mRNA	117	96	77	63	52	67
YLR126C_mRNA	125	176	173	200	180	170
YLR127C_mRNA	784	1047	905	1145	865	626
YLR128W_mRNA	97	141	128	160	158	159
YLR129W_mRNA	4076	5880	5498	6179	5106	3882
YLR130C_mRNA	5123	7383	6941	6850	7079	6794
YLR131C_mRNA	780	1238	1787	1360	1147	872
YLR132C_mRNA	720	996	954	1050	883	593
YLR133W_mRNA	1936	2939	3992	3562	3330	3098
YLR134W_mRNA	802	1097	908	1289	1247	1684
YLR135W_mRNA	379	553	561	572	398	306
YLR136C_mRNA	301	318	449	365	313	228
YLR137W_mRNA	278	396	399	477	491	518
YLR138W_mRNA	2523	3585	4595	5084	5061	4680
YLR139C_mRNA	159	184	411	266	212	116
YLR141W_mRNA	160	259	240	235	231	212
YLR142W_mRNA	47	115	133	102	108	85
YLR143W_mRNA	783	1258	1032	1329	1196	787
YLR144C_mRNA	1811	2748	2617	3128	2693	2305
YLR145W_mRNA	141	192	167	165	142	120
YLR146C_mRNA	222	318	133	314	292	290
YLR146W-A_mRNA	40	32	38	27	25	41
YLR147C_mRNA	122	173	205	173	177	142
YLR148W_mRNA	930	1069	664	1413	1165	613
YLR149C_mRNA	432	584	608	976	897	1172
YLR150W_mRNA	3886	4859	4165	4465	4347	7249
YLR151C_mRNA	74	95	82	111	139	114
YLR152C_mRNA	561	697	489	655	646	507
YLR153C_mRNA	5684	8582	6933	10471	10911	18521
YLR154C_mRNA	175	253	193	223	165	189
YLR163C_mRNA	749	1222	1039	1326	1081	966
YLR164W_mRNA	156	192	112	120	101	160
YLR165C_mRNA	138	178	141	157	131	110
YLR166C_mRNA	671	792	447	1227	1079	555
YLR167W_mRNA	4679	6467	3137	3933	3928	5905
YLR168C_mRNA	463	686	734	748	625	542
YLR170C_mRNA	172	288	311	329	257	222
YLR171W_mRNA	4	7	12	6	4	8
YLR172C_mRNA	509	864	616	949	982	1412
YLR173W_mRNA	754	1122	1043	1027	1003	855
YLR174W_mRNA	186	272	304	320	315	300
YLR175W_mRNA	2528	3649	5773	5139	4960	4723
YLR176C_mRNA	182	392	801	524	344	181
YLR177W_mRNA	1256	1757	2390	2330	2217	2375
YLR178C_mRNA	309	401	278	463	506	1216
YLR179C_mRNA	463	580	370	527	580	872
YLR180W_mRNA	3526	4609	4396	5366	5460	9432
YLR181C_mRNA	260	379	483	493	419	406
YLR182W_mRNA	1157	1762	2477	2111	1662	1017
YLR183C_mRNA	609	756	693	934	764	679
YLR185W_mRNA	1029	1589	652	949	712	1073
YLR186W_mRNA	831	1299	924	1372	1108	848
YLR187W_mRNA	727	1525	2510	2100	1631	1131
YLR188W_mRNA	1597	2497	2171	2830	2559	3268
YLR189C_mRNA	1161	1466	1780	2433	2329	1396
YLR190W_mRNA	2188	3259	3720	4331	3626	2891
YLR191W_mRNA	442	598	615	568	505	347
YLR192C_mRNA	681	1172	1097	1541	1315	2089
YLR193C_mRNA	33	76	61	54	107	116
YLR194C_mRNA	452	684	1031	810	541	537
YLR195C_mRNA	500	672	655	935	922	1080
YLR196W_mRNA	1014	1539	1953	2049	1877	1252
YLR197W_mRNA	3286	4513	5162	6323	5643	5889
YLR198C_mRNA	13	2	17	4	5	4
YLR199C_mRNA	386	620	490	812	666	570
YLR200W_mRNA	108	119	232	213	187	166
YLR201C_mRNA	262	389	456	616	523	532
YLR202C_mRNA	18	42	43	58	65	75
YLR203C_mRNA	1217	2031	2053	3003	2875	3804
YLR204W_mRNA	148	237	356	279	211	206
YLR205C_mRNA	71	126	112	91	80	94
YLR206W_mRNA	1756	2747	6794	4523	3771	4143
YLR207W_mRNA	1290	1962	2271	2747	2502	2456
YLR208W_mRNA	1455	1933	1581	2509	2353	3686
YLR209C_mRNA	356	587	341	678	623	892
YLR210W_mRNA	559	671	527	624	480	318
YLR211C_mRNA	72	76	66	114	106	63
YLR212C_mRNA	839	1265	1136	1269	1275	913
YLR213C_mRNA	72	112	92	83	68	64
YLR214W_mRNA	2691	3766	2959	3898	2980	1877
YLR215C_mRNA	453	618	473	541	477	337
YLR216C_mRNA	763	1117	1011	2091	2080	3181
YLR218C_mRNA	36	57	44	71	58	77
YLR219W_mRNA	1228	2538	4222	3440	2838	2616
YLR220W_mRNA	979	1613	1031	1718	1539	1549
YLR221C_mRNA	412	615	727	773	676	456
YLR222C-A_mRNA	50	140	108	196	102	105
YLR222C_mRNA	2091	2965	2431	2870	2513	1526
YLR223C_mRNA	2296	2916	4097	3046	2423	1542
YLR224W_mRNA	1070	1504	1145	1382	1101	901
YLR225C_mRNA	536	747	519	927	801	462
YLR226W_mRNA	474	563	360	441	390	283
YLR227C_mRNA	169	187	96	156	105	81
YLR227W-B	117	197	351	259	223	211
YLR228C_mRNA	680	1142	1736	1415	1185	939
YLR229C_mRNA	614	952	748	1141	1111	1082
YLR231C_mRNA	626	917	750	990	1123	1706
YLR233C_mRNA	450	535	384	526	458	239
YLR234W_mRNA	552	687	789	579	461	511
YLR235C_mRNA	1	9	1	8	1	9
YLR237W_mRNA	1531	2500	3491	3516	3131	3434
YLR238W_mRNA	446	646	490	589	447	371
YLR239C_mRNA	134	231	275	325	294	254
YLR240W_mRNA	1104	1442	1381	1727	1562	1373
YLR241W_mRNA	2909	4616	4756	5942	5494	6120
YLR242C_mRNA	338	430	250	459	422	335
YLR243W_mRNA	358	616	413	578	496	360
YLR244C_mRNA	1529	2319	1893	2694	2173	1850
YLR245C_mRNA	314	386	266	308	248	248
YLR246W_mRNA	281	368	318	417	368	206
YLR247C_mRNA	3349	4402	4663	5637	4771	4105
YLR248W_mRNA	1882	2945	3203	4328	4396	5009
YLR249W_mRNA	59221	86698	56402	88599	90893	170803
YLR250W_mRNA	312	568	353	608	596	745
YLR251W_mRNA	138	232	125	210	227	229
YLR252W_mRNA	52	107	56	96	97	114
YLR253W_mRNA	774	1347	936	1121	1027	885
YLR254C_mRNA	117	199	247	187	139	108
YLR255C_mRNA	6	6	12	6	10	10
YLR256W_mRNA	10512	17621	25622	23327	19123	15783
YLR257W_mRNA	378	612	757	1002	998	537
YLR258W_mRNA	2806	3921	4394	7235	8421	13745
YLR259C_mRNA	6142	9686	9245	15693	16864	31557
YLR260W_mRNA	711	1167	1173	1364	1205	1183
YLR262C-A_mRNA	343	452	156	328	254	462
YLR262C_mRNA	45	72	49	115	88	56
YLR263W_mRNA	218	244	344	305	210	132
YLR264W_mRNA	397	580	158	497	507	1042
YLR265C_mRNA	203	242	193	328	304	167
YLR266C_mRNA	1240	1340	697	1435	1243	984
YLR267W_mRNA	84	148	117	184	129	162
YLR268W_mRNA	307	509	501	682	542	563
YLR270W_mRNA	465	702	610	1166	1165	1755
YLR271W_mRNA	88	103	111	119	90	80
YLR272C_mRNA	1714	2447	2282	2868	2513	1979
YLR273C_mRNA	411	526	614	697	618	575
YLR274W_mRNA	1841	2232	1964	2804	2555	1448
YLR275W_mRNA	101	143	154	207	147	75
YLR276C_mRNA	1184	1740	1897	2149	1888	1169
YLR277C_mRNA	1361	1860	1660	1847	1464	1173
YLR278C_mRNA	1982	3872	5876	3940	2961	1967
YLR279W_mRNA	6	10	1	7	4	10
YLR283W_mRNA	229	287	217	335	338	219
YLR284C_mRNA	161	161	142	141	170	104
YLR285C-A_mRNA	250	595	480	890	687	702
YLR285W_mRNA	412	598	288	722	671	724
YLR286C_mRNA	10139	18607	29560	29637	22117	21062
YLR286W-A_mRNA	8	11	4	13	7	2
YLR287C-A_mRNA	1526	1804	959	1386	1133	1242
YLR287C_mRNA	673	972	474	1165	966	605
YLR288C_mRNA	276	353	343	321	280	192
YLR289W_mRNA	165	178	315	259	237	115
YLR290C_mRNA	179	231	181	406	327	333
YLR291C_mRNA	985	1502	1299	1713	1782	1348
YLR292C_mRNA	432	566	384	748	645	547
YLR293C_mRNA	1172	1986	1131	1964	1515	2355
YLR294C_mRNA	172	264	201	353	261	219
YLR295C_mRNA	225	283	203	308	222	201
YLR296W_mRNA	6	2	5	5	5	2
YLR297W_mRNA	308	451	447	509	426	328
YLR298C_mRNA	116	268	315	256	218	157
YLR299W_mRNA	595	816	901	1082	1102	1586
YLR300W_mRNA	13817	23373	18603	27570	25178	24200
YLR301W_mRNA	289	393	206	427	419	696
YLR303W_mRNA	1086	1658	1304	1898	2132	3677
YLR304C_mRNA	9675	15250	13168	19091	19900	33213
YLR305C_mRNA	8558	13048	13798	16547	14626	12890
YLR306W_mRNA	71	94	53	77	60	71
YLR307W_mRNA	5	7	3	11	10	13
YLR309C_mRNA	369	524	1291	994	1121	588
YLR310C_mRNA	4800	6666	8616	8960	7336	5554
YLR311C_mRNA	6	10	19	24	24	25
YLR312C_mRNA	44	67	52	103	100	123
YLR312W-A_mRNA	357	513	366	451	336	392
YLR313C_mRNA	394	464	436	411	373	292
YLR314C_mRNA	1042	1587	1457	2581	2296	2282
YLR315W_mRNA	229	289	308	241	193	174
YLR316C_mRNA	87	130	137	124	118	109
YLR317W_mRNA	209	259	347	208	196	123
YLR318W_mRNA	699	728	609	550	401	282
YLR319C_mRNA	1021	1382	1488	1463	1228	1044
YLR320W_mRNA	1930	2151	1764	1993	1541	970
YLR321C_mRNA	881	1296	1719	1482	1130	956
YLR323C_mRNA	69	93	130	113	102	64
YLR324W_mRNA	631	829	1069	1234	1300	1533
YLR325C_mRNA	1562	1975	1291	1684	1435	1944
YLR326W_mRNA	115	185	276	247	240	152
YLR327C_mRNA	144	194	184	312	292	436
YLR328W_mRNA	1123	1672	1418	1804	1509	1290
YLR329W_mRNA	24	55	23	40	20	38
YLR330W_mRNA	317	484	742	750	694	453
YLR332W_mRNA	784	1374	4636	1763	1415	762
YLR333C_mRNA	1500	1753	1018	1347	996	1420
YLR335W_mRNA	1170	2251	3130	3232	2675	2398
YLR336C_mRNA	1454	1976	2126	2257	1883	1177
YLR337C_mRNA	116	175	583	313	366	304
YLR340W_mRNA	12133	17619	9885	16262	16696	24926
YLR341W_mRNA	19	11	16	9	10	3
YLR342W-A_mRNA	372	383	244	705	776	2565
YLR342W_mRNA	49196	71606	72942	112354	110465	161013
YLR343W_mRNA	208	289	401	527	560	896
YLR344W_mRNA	990	1385	920	1258	1164	1468
YLR345W_mRNA	292	451	508	705	696	454
YLR346C_mRNA	22	15	16	18	15	15
YLR347C_mRNA	9479	13636	13798	15764	15347	16729
YLR348C_mRNA	334	440	400	501	517	809
YLR350W_mRNA	421	831	1055	901	718	579
YLR351C_mRNA	375	451	278	443	503	830
YLR352W_mRNA	1077	1467	1356	1862	1611	1375
YLR353W_mRNA	986	1332	2052	1382	1293	929
YLR354C_mRNA	2430	3065	2071	3134	3235	5928
YLR355C_mRNA	14417	23295	20587	26523	25759	28407
YLR356W_mRNA	92	208	216	345	258	267
YLR357W_mRNA	1946	2649	3646	2786	2245	1679
YLR359W_mRNA	1907	2614	1673	3038	2937	3650
YLR360W_mRNA	383	513	349	683	472	321
YLR361C-A_mRNA	23	20	40	39	29	63
YLR361C_mRNA	752	1018	777	1133	1160	1085
YLR362W_mRNA	711	970	1094	1202	1018	851
YLR363C_mRNA	299	465	173	449	341	233
YLR363W-A_mRNA	81	101	63	99	68	37
YLR364W_mRNA	11	24	21	16	21	37
YLR365W_mRNA	17	7	12	14	11	7
YLR366W_mRNA	3	5	7	3	1	7
YLR367W_mRNA	1863	2281	1358	1731	1425	1219
YLR368W_mRNA	668	885	637	999	824	511
YLR369W_mRNA	744	944	1045	1060	815	705
YLR370C_mRNA	394	709	681	1273	819	849
YLR371W_mRNA	4513	5516	6385	5792	4612	3364
YLR372W_mRNA	2876	4452	2460	6763	6708	4735
YLR373C_mRNA	1011	1290	1352	1392	1192	611
YLR374C_mRNA	20	16	49	23	10	18
YLR375W_mRNA	1276	1898	2212	2116	1895	1710
YLR376C_mRNA	91	131	138	138	121	67
YLR378C_mRNA	1710	3977	4664	6412	5920	6233
YLR380W_mRNA	462	1004	1900	1618	1270	1095
YLR381W_mRNA	843	1261	1183	1251	1016	710
YLR382C_mRNA	1048	1483	1222	1363	1267	1142
YLR383W_mRNA	239	394	618	506	527	282
YLR384C_mRNA	3681	4686	4380	5778	5535	4613
YLR385C_mRNA	372	435	625	369	330	235
YLR386W_mRNA	1565	1912	1730	2096	1777	1451
YLR387C_mRNA	656	915	1343	1123	1158	845
YLR388W_mRNA	875	970	557	580	396	458
YLR389C_mRNA	3158	4557	4559	6336	5842	7481
YLR390W-A_mRNA	1060	1942	5092	3732	3280	3705
YLR390W_mRNA	68	100	172	104	107	82
YLR392C_mRNA	381	500	464	527	436	320
YLR393W_mRNA	257	445	308	347	287	263
YLR394W_mRNA	431	776	695	741	630	468
YLR395C_mRNA	133	245	133	242	227	249
YLR396C_mRNA	806	995	878	918	858	427
YLR397C_mRNA	1830	2750	2398	2945	2554	2377
YLR398C_mRNA	2162	2987	4309	4299	4180	3005
YLR399C_mRNA	5348	6826	7425	6592	5715	4291
YLR400W_mRNA	5	13	12	14	12	5
YLR401C_mRNA	957	1465	1690	1725	1444	825
YLR402W_mRNA	236	337	395	210	196	158
YLR403W_mRNA	2145	3772	6594	3969	3353	1692
YLR404W_mRNA	259	390	223	327	262	166
YLR405W_mRNA	447	733	441	479	448	287
YLR406C-A_mRNA	1	9	5	5	8	3
YLR406C_mRNA	1170	1506	1154	1399	1161	1295
YLR407W_mRNA	452	523	423	385	302	228
YLR408C_mRNA	35	57	6	71	35	17
YLR409C_mRNA	4142	5993	5343	6163	5305	3487
YLR410W-B	38	42	32	38	20	16
YLR410W_mRNA	1572	2399	2870	3287	3121	2569
YLR411W_mRNA	19	15	11	14	21	6
YLR412W_mRNA	275	425	273	472	380	260
YLR413W_mRNA	4213	9734	15861	11017	9074	3926
YLR414C_mRNA	1163	2010	1329	1916	1725	1329
YLR415C_mRNA	12	15	5	8	17	17
YLR417W_mRNA	852	1044	904	983	807	683
YLR418C_mRNA	602	944	563	897	869	697
YLR419W_mRNA	1790	2516	3150	3149	2823	1648
YLR420W_mRNA	577	774	721	990	800	919
YLR421C_mRNA	218	420	297	483	509	500
YLR422W_mRNA	5375	6894	6329	7927	6766	6132
YLR423C_mRNA	135	212	221	253	218	157
YLR424W_mRNA	214	292	260	289	242	133
YLR425W_mRNA	1207	1826	1971	1907	1633	1197
YLR426W_mRNA	436	704	680	673	653	609
YLR427W_mRNA	1273	1678	1981	2023	1788	1565
YLR429W_mRNA	1388	2006	2296	2861	2770	3410
YLR430W_mRNA	5847	8977	10273	11200	10118	9035
YLR431C_mRNA	215	254	271	266	203	149
YLR432W_mRNA	1766	2721	1805	2951	3143	3827
YLR433C_mRNA	802	1115	934	1329	1240	856
YLR434C_mRNA	12	14	10	23	15	9
YLR435W_mRNA	178	283	275	425	335	214
YLR436C_mRNA	2772	4899	7390	6159	4636	3245
YLR437C_mRNA	171	318	455	372	368	276
YLR438C-A_mRNA	208	302	522	286	302	298
YLR438W_mRNA	235	613	728	958	1123	2017
YLR439W_mRNA	198	284	580	349	278	175
YLR440C_mRNA	859	1377	1065	1396	1283	830
YLR441C_mRNA	3042	4056	2409	3545	3294	5052
YLR442C_mRNA	743	1033	1124	1238	989	587
YLR443W_mRNA	708	1034	696	860	819	632
YLR445W_mRNA	3	2	1	2	1	4
YLR446W_mRNA	202	311	311	369	265	211
YLR447C_mRNA	868	1194	881	1478	1506	1728
YLR448W_mRNA	1751	2669	1927	2571	2324	3898
YLR449W_mRNA	510	576	994	1078	1035	946
YLR450W_mRNA	3666	4975	5101	8117	7375	7529
YLR451W_mRNA	1389	1876	1580	1596	1276	1045
YLR452C_mRNA	3653	4295	3878	5205	4547	2010
YLR453C_mRNA	143	129	87	138	103	61
YLR454W_mRNA	4099	4980	5166	8474	7936	7867
YLR455W_mRNA	604	792	831	938	708	451
YLR456W_mRNA	36	8	4	38	41	2
YLR457C_mRNA	124	197	268	196	173	134
YLR459W_mRNA	764	1287	2035	1973	1796	1218
YLR460C_mRNA	107	141	70	108	83	77
YLR461W_mRNA	9	5	5	3	5	2
YLR462W_mRNA	9	20	18	9	7	15
YLR466C-B_mRNA	12	26	93	46	34	19
YLR466W_mRNA	43	53	96	60	53	30
YML001W_mRNA	450	660	359	721	754	1103
YML002W_mRNA	871	886	662	996	817	494
YML003W_mRNA	572	472	395	471	378	259
YML004C_mRNA	867	1276	1038	1678	1622	2933
YML005W_mRNA	389	528	367	482	445	320
YML006C_mRNA	1016	1330	1327	1415	1086	722
YML007W_mRNA	2581	3773	3978	4186	3557	3184
YML008C_mRNA	2801	4030	5250	6315	6203	8697
YML009C_mRNA	72	126	118	127	115	139
YML009W-B_mRNA	6	9	3	25	11	18
YML010W_mRNA	1739	2222	3273	3327	3320	3038
YML011C_mRNA	119	197	136	202	185	127
YML012C-A_mRNA	10	13	16	7	7	9
YML012W_mRNA	679	1010	696	1008	1130	1527
YML013W_mRNA	814	1640	1984	2080	2026	1863
YML014W_mRNA	182	304	338	316	339	327
YML015C_mRNA	398	536	995	591	435	366
YML016C_mRNA	1718	2613	4560	3107	2568	2082
YML017W_mRNA	742	959	1520	1599	1605	1183
YML018C_mRNA	1591	2654	1743	2053	1752	1285
YML019W_mRNA	742	1207	937	1401	1390	1214
YML020W_mRNA	753	1069	1099	1047	830	669
YML021C_mRNA	91	107	162	148	134	75
YML022W_mRNA	989	1385	590	1279	1359	1770
YML023C_mRNA	1251	1660	903	1417	1147	707
YML024W_mRNA	2572	2852	1869	2225	1958	2896
YML025C_mRNA	361	595	598	644	412	321
YML026C_mRNA	1131	1534	1058	1238	1168	1841
YML027W_mRNA	423	435	746	440	289	184
YML028W_mRNA	4752	6990	5915	7306	6984	13745
YML029W_mRNA	1838	2571	2481	2852	2515	2285
YML030W_mRNA	200	264	343	343	326	354
YML031W_mRNA	2704	4204	4364	4843	4023	3523
YML032C_mRNA	1499	2008	2288	1941	1720	1711
YML034W_mRNA	345	538	818	774	735	255
YML035C_mRNA	2767	3741	4258	5591	5107	5022
YML036W_mRNA	83	118	88	203	96	91
YML037C_mRNA	280	271	268	188	183	147
YML038C_mRNA	730	997	844	878	963	476
YML041C_mRNA	282	365	214	283	191	165
YML042W_mRNA	128	139	144	117	120	144
YML043C_mRNA	519	550	528	452	320	213
YML046W_mRNA	807	1058	826	1053	1042	657
YML047C_mRNA	20	39	29	28	24	6
YML047W-A_mRNA	1	11	8	18	7	22
YML048W_mRNA	3490	5336	6211	8087	7747	10284
YML049C_mRNA	3519	4967	4826	5214	4598	4102
YML050W_mRNA	125	105	79	124	119	87
YML051W_mRNA	752	1491	1331	1884	1769	2116
YML052W_mRNA	2283	3916	3698	3812	3225	2492
YML053C_mRNA	313	454	613	515	374	254
YML054C_mRNA	79	106	108	128	121	108
YML055W_mRNA	239	301	114	331	305	162
YML056C_mRNA	5249	6990	4421	6356	6554	7347
YML057W_mRNA	1229	1981	2462	2758	2226	2303
YML058W_mRNA	753	1027	2827	1412	1144	920
YML059C_mRNA	4229	7374	11136	9442	8750	7881
YML060W_mRNA	251	380	384	406	327	292
YML061C_mRNA	846	1004	896	920	783	676
YML062C_mRNA	243	371	599	424	348	214
YML063W_mRNA	5010	6145	3420	4797	4541	6407
YML064C_mRNA	450	598	663	542	441	300
YML065W_mRNA	394	659	971	999	1026	541
YML067C_mRNA	661	932	712	1168	1071	1113
YML068W_mRNA	350	471	411	429	357	289
YML069W_mRNA	929	1418	1385	2054	1742	1590
YML070W_mRNA	1328	1630	1027	1697	1921	3297
YML071C_mRNA	687	906	1516	1311	1034	776
YML072C_mRNA	8606	13702	15766	21145	20852	29225
YML073C_mRNA	2910	3854	2296	4219	3184	3632
YML074C_mRNA	923	1463	2272	2091	1951	2907
YML075C_mRNA	4945	7479	8090	9708	9524	6613
YML076C_mRNA	1436	2058	2592	2128	1497	1157
YML077W_mRNA	181	285	266	311	238	203
YML078W_mRNA	320	469	200	393	380	693
YML079W_mRNA	160	166	123	196	179	326
YML080W_mRNA	283	512	467	427	377	225
YML081C-A_mRNA	191	231	130	215	151	159
YML081W_mRNA	1714	2580	3059	3030	2620	1492
YML082W_mRNA	1096	1518	1641	1317	1015	899
YML085C_mRNA	1242	2071	1608	2489	2704	4762
YML086C_mRNA	1558	2276	1710	3241	3353	4765
YML087C_mRNA	91	147	100	93	96	70
YML088W_mRNA	395	706	753	838	780	434
YML089C_mRNA	1	3	5	3	1	2
YML091C_mRNA	1602	1990	2381	2508	1963	1213
YML092C_mRNA	757	1177	964	1384	1295	1629
YML093W_mRNA	1129	1780	3448	2448	2240	1348
YML094C-A_mRNA	9	13	2	3	5	1
YML094W_mRNA	170	234	217	309	205	226
YML095C_mRNA	270	312	322	266	241	153
YML096W_mRNA	343	478	427	601	584	226
YML097C_mRNA	586	791	830	834	722	457
YML098W_mRNA	186	290	350	276	278	230
YML099C_mRNA	986	1166	1477	1276	1081	747
YML099W-A_mRNA	3	3	6	4	5	20
YML100W-A_mRNA	2	16	9	9	13	7
YML100W_mRNA	4873	9187	14627	22821	23307	40096
YML101C-A_mRNA	31	48	27	40	25	38
YML101C_mRNA	95	147	97	137	131	222
YML102W_mRNA	245	326	474	345	401	202
YML103C_mRNA	6423	8551	8095	11774	9880	7470
YML104C_mRNA	1370	1780	1405	1926	1805	1373
YML105C_mRNA	496	640	733	872	716	735
YML106W_mRNA	1504	2462	1650	2701	2834	3961
YML107C_mRNA	369	382	180	250	246	149
YML108W_mRNA	128	227	66	241	151	83
YML109W_mRNA	853	1248	1394	1220	962	746
YML110C_mRNA	704	1006	599	1211	1270	2218
YML111W_mRNA	2301	3324	3800	3333	2657	1969
YML112W_mRNA	233	322	506	370	242	195
YML113W_mRNA	437	611	1042	649	467	428
YML114C_mRNA	685	1036	1349	1041	773	600
YML115C_mRNA	1852	2806	3584	3513	3301	2772
YML116W-A_mRNA	157	317	290	356	286	336
YML116W_mRNA	954	1051	692	768	714	494
YML117W_mRNA	4477	6289	7540	8024	6844	5548
YML118W_mRNA	176	231	271	185	174	145
YML119W_mRNA	311	471	621	541	441	348
YML120C_mRNA	1417	2333	2553	2715	2037	1683
YML121W_mRNA	417	618	438	640	589	411
YML122C_mRNA	3	11	18	6	4	7
YML123C_mRNA	15726	27886	18803	29466	24261	18251
YML124C_mRNA	517	711	1005	928	1264	1324
YML125C_mRNA	698	1119	745	1123	1029	1809
YML126C_mRNA	4347	6749	5266	8760	9088	12621
YML127W_mRNA	2542	3851	2909	3796	3588	3519
YML128C_mRNA	738	921	851	1260	1366	2909
YML129C_mRNA	72	80	59	97	73	83
YML130C_mRNA	1790	2672	2162	4159	4342	4105
YML131W_mRNA	243	257	146	263	292	382
YML133C_mRNA	32	29	22	18	15	27
YMR001C_mRNA	2436	2917	3165	2847	2636	1557
YMR002W_mRNA	1330	1847	1565	2165	1798	2769
YMR003W_mRNA	131	183	115	182	105	104
YMR004W_mRNA	587	863	970	1415	1067	960
YMR005W_mRNA	757	1041	1462	1233	933	968
YMR006C_mRNA	2927	4578	5494	6100	5879	6598
YMR008C_mRNA	1605	2448	1990	3211	3133	4148
YMR009W_mRNA	87	103	112	107	81	68
YMR010W_mRNA	1423	2211	1781	2635	2290	1499
YMR011W_mRNA	4837	8677	7227	14030	13397	9598
YMR012W_mRNA	9064	11802	12403	18556	17117	19656
YMR013C_mRNA	632	812	331	896	840	348
YMR014W_mRNA	660	980	1379	1070	772	506
YMR015C_mRNA	9055	15052	9664	15815	12839	8930
YMR016C_mRNA	450	793	1923	1032	743	437
YMR017W_mRNA	21	41	29	22	42	36
YMR018W_mRNA	91	104	51	75	51	51
YMR019W_mRNA	1681	2310	2552	2158	1700	1452
YMR020W_mRNA	757	800	530	838	801	708
YMR021C_mRNA	501	753	502	570	489	392
YMR022W_mRNA	118	150	123	200	154	146
YMR023C_mRNA	212	327	254	254	189	170
YMR024W_mRNA	1121	1592	1411	1571	1191	1011
YMR025W_mRNA	83	99	75	119	99	69
YMR026C_mRNA	358	515	475	639	504	471
YMR027W_mRNA	843	1279	1034	1582	1620	2317
YMR028W_mRNA	214	306	223	362	265	169
YMR029C_mRNA	679	961	884	1386	1156	1035
YMR030W-A_mRNA	17	17	14	25	15	15
YMR030W_mRNA	120	208	149	236	166	124
YMR031C_mRNA	663	1101	1698	2108	2096	1452
YMR032W_mRNA	841	1282	1445	1396	1239	858
YMR033W_mRNA	978	1543	1008	1726	1473	1057
YMR034C_mRNA	197	319	214	293	275	188
YMR035W_mRNA	173	233	195	237	250	263
YMR036C_mRNA	706	866	1003	840	637	495
YMR037C_mRNA	1345	2671	3111	2943	2072	1284
YMR038C_mRNA	520	870	965	912	816	957
YMR039C_mRNA	365	477	727	678	592	490
YMR040W_mRNA	55	56	35	72	45	30
YMR041C_mRNA	257	345	271	375	265	259
YMR042W_mRNA	282	363	486	465	366	207
YMR043W_mRNA	425	802	1864	1098	826	636
YMR044W_mRNA	200	332	544	399	437	249
YMR045C	55	66	111	68	65	72
YMR047C_mRNA	4442	7310	8408	7907	6724	6290
YMR048W_mRNA	195	380	358	391	346	324
YMR049C_mRNA	2284	3298	3590	4485	4094	3261
YMR052C-A_mRNA	5	13	6	15	18	10
YMR052W_mRNA	53	81	61	87	69	47
YMR053C_mRNA	392	549	560	526	581	470
YMR054W_mRNA	2784	3678	4493	5792	6254	4758
YMR055C_mRNA	287	459	489	443	316	260
YMR056C_mRNA	249	333	247	242	194	197
YMR057C_mRNA	7	14	5	4	7	5
YMR058W_mRNA	6270	10935	9587	14361	14165	14038
YMR059W_mRNA	34	81	40	53	48	50
YMR060C_mRNA	304	460	344	349	408	325
YMR061W_mRNA	1319	1824	1586	1990	1700	1445
YMR062C_mRNA	635	910	545	866	997	1428
YMR063W_mRNA	583	640	534	458	349	336
YMR064W_mRNA	1102	1503	1243	1404	1164	819
YMR065W_mRNA	399	468	347	383	280	210
YMR066W_mRNA	933	984	703	970	807	458
YMR067C_mRNA	561	1041	1282	1407	1110	1002
YMR068W_mRNA	241	231	228	236	232	173
YMR069W_mRNA	106	156	107	120	96	80
YMR070W_mRNA	248	381	928	573	401	269
YMR071C_mRNA	149	231	181	299	298	171
YMR072W_mRNA	595	878	748	1027	946	896
YMR073C_mRNA	200	326	343	325	302	271
YMR074C_mRNA	173	250	107	270	210	380
YMR075C-A_mRNA	19	27	14	37	24	26
YMR075W_mRNA	406	604	609	741	537	237
YMR076C_mRNA	1694	2339	2748	3504	2760	1888
YMR077C_mRNA	143	154	115	178	155	81
YMR078C_mRNA	750	1203	1084	1466	1170	1001
YMR079W_mRNA	2295	3766	3657	5556	5157	5945
YMR080C_mRNA	4324	6412	6692	7334	6907	6832
YMR081C_mRNA	16	9	41	25	19	12
YMR083W_mRNA	2313	3466	3215	3635	4127	5810
YMR084W_mRNA	120	175	172	168	165	146
YMR085W_mRNA	218	260	246	243	229	201
YMR086C-A_mRNA	50	39	27	34	44	20
YMR086W_mRNA	1558	2980	4244	4734	4066	4337
YMR087W_mRNA	194	347	205	444	445	409
YMR088C_mRNA	1037	1879	1250	2422	2513	2460
YMR089C_mRNA	954	1396	2458	2212	2281	2149
YMR090W_mRNA	82	68	60	71	52	34
YMR091C_mRNA	617	930	1417	1294	1136	1060
YMR092C_mRNA	1736	2491	1749	2993	3188	4455
YMR093W_mRNA	2515	3625	2995	2707	2355	1904
YMR094W_mRNA	436	464	375	415	360	199
YMR095C_mRNA	10	14	15	10	13	13
YMR096W_mRNA	310	409	486	320	273	215
YMR097C_mRNA	215	348	213	327	302	244
YMR098C_mRNA	626	881	691	1016	864	695
YMR099C_mRNA	917	903	658	924	994	1580
YMR100W_mRNA	2172	2255	1722	2146	1707	1162
YMR101C_mRNA	1	10	5	1	3	6
YMR102C_mRNA	1480	1871	2221	1865	1718	1403
YMR103C_mRNA	194	205	201	274	237	233
YMR104C_mRNA	785	1135	1117	1370	1140	1154
YMR105C_mRNA	1332	1812	1353	2925	3452	8279
YMR105W-A_mRNA	5	6	2	9	1	10
YMR106C_mRNA	594	735	824	719	575	505
YMR108W_mRNA	4675	6686	6459	8502	8352	11344
YMR109W_mRNA	3005	4621	7708	7236	6718	5512
YMR110C_mRNA	886	1310	1320	1916	1794	1972
YMR111C_mRNA	289	351	513	403	298	225
YMR112C_mRNA	91	88	130	150	89	79
YMR113W_mRNA	347	527	481	579	479	468
YMR114C_mRNA	191	225	252	280	257	212
YMR115W_mRNA	505	748	710	920	725	708
YMR116C_mRNA	8823	12452	4234	7941	8237	13715
YMR117C_mRNA	501	547	554	424	367	279
YMR119W-A_mRNA	51	81	67	86	83	88
YMR119W_mRNA	648	834	715	1004	1192	598
YMR120C_mRNA	1149	1531	1357	1825	1862	1827
YMR121C_mRNA	174	239	255	232	167	200
YMR122W-A_mRNA	3542	6757	7046	8628	7199	7682
YMR123W_mRNA	166	304	341	480	381	546
YMR124W_mRNA	1096	1925	3612	2707	2359	1701
YMR125W_mRNA	3329	4113	2721	6032	5592	3396
YMR126C_mRNA	376	546	286	411	349	237
YMR127C_mRNA	257	292	234	252	157	124
YMR128W_mRNA	767	1211	1688	1712	1540	821
YMR129W_mRNA	3142	4034	4422	5336	4582	3515
YMR130W_mRNA	396	597	494	680	596	606
YMR131C_mRNA	1797	2686	2828	3327	3252	3261
YMR132C_mRNA	90	116	112	121	104	61
YMR134W_mRNA	237	372	263	448	362	229
YMR135C_mRNA	418	650	595	757	765	794
YMR136W_mRNA	299	421	985	700	517	254
YMR137C_mRNA	421	500	544	525	393	254
YMR138W_mRNA	69	117	103	109	107	74
YMR139W_mRNA	540	729	657	1011	866	846
YMR140W_mRNA	1076	1499	1357	1599	1189	1109
YMR142C_mRNA	2455	3130	1894	2204	1973	3290
YMR143W_mRNA	1141	1469	789	1102	1061	1534
YMR144W_mRNA	316	418	467	402	345	228
YMR145C_mRNA	3728	5561	4818	6974	6684	7547
YMR146C_mRNA	1503	2400	2231	3349	3038	3040
YMR147W_mRNA	201	307	284	323	235	207
YMR148W_mRNA	182	272	654	470	443	355
YMR149W_mRNA	1140	1939	1874	2655	2416	3118
YMR150C_mRNA	144	188	107	185	212	245
YMR151W_mRNA	5	11	1	8	7	3
YMR152W_mRNA	563	841	534	1253	1177	1199
YMR153C-A_mRNA	143	180	215	205	148	145
YMR153W_mRNA	853	1092	973	1342	1096	884
YMR154C_mRNA	818	1070	769	951	796	621
YMR155W_mRNA	765	938	608	1020	950	808
YMR156C_mRNA	89	121	135	141	133	117
YMR157C_mRNA	303	482	371	475	412	512
YMR158C-A_mRNA	15	12	11	25	27	11
YMR158W_mRNA	161	230	197	223	182	161
YMR159C_mRNA	84	113	108	122	84	77
YMR160W_mRNA	398	542	367	636	539	315
YMR161W_mRNA	518	969	871	1053	799	711
YMR162C_mRNA	1178	1731	1984	2044	2021	1494
YMR163C_mRNA	629	833	624	734	595	428
YMR164C_mRNA	477	712	1543	942	763	478
YMR165C_mRNA	855	1300	1533	1656	1426	1452
YMR166C_mRNA	412	613	710	652	557	454
YMR167W_mRNA	835	1142	962	1028	829	703
YMR168C_mRNA	1041	1233	1006	964	882	632
YMR169C_mRNA	281	319	281	337	325	715
YMR170C_mRNA	175	222	169	216	225	383
YMR171C_mRNA	1781	2314	2237	2314	2114	1557
YMR172W_mRNA	888	1245	2086	1394	1162	1026
YMR173W-A_mRNA	119	136	109	148	135	266
YMR173W_mRNA	170	144	135	335	301	179
YMR174C_mRNA	11	33	21	22	25	41
YMR175W_mRNA	7	12	12	5	3	14
YMR176W_mRNA	1726	2104	2127	2466	2356	1495
YMR177W_mRNA	575	854	661	725	583	424
YMR178W_mRNA	248	382	181	505	430	436
YMR179W_mRNA	963	1217	1253	1074	830	632
YMR180C_mRNA	340	452	332	406	333	255
YMR181C_mRNA	95	153	442	299	305	272
YMR182C_mRNA	24	50	161	61	36	41
YMR182W-A_mRNA	9	24	13	19	21	10
YMR183C_mRNA	383	678	1171	1334	1150	1190
YMR184W_mRNA	251	308	275	481	409	430
YMR185W_mRNA	1106	1220	714	1343	1068	547
YMR186W_mRNA	11555	15838	15725	25113	27251	43496
YMR187C_mRNA	415	524	296	495	359	239
YMR188C_mRNA	406	481	559	552	444	328
YMR189W_mRNA	3008	4742	4701	6171	5759	7887
YMR190C_mRNA	1882	2550	3711	2999	2544	2210
YMR191W_mRNA	867	1178	836	1472	1652	2039
YMR192W_mRNA	267	548	628	666	525	387
YMR193W_mRNA	231	304	300	336	263	200
YMR194C-A_mRNA	1	20	9	11	16	17
YMR194C-B_mRNA	32	53	28	82	42	60
YMR194W_mRNA	266	431	209	273	217	211
YMR195W_mRNA	118	202	252	201	146	108
YMR196W_mRNA	725	1040	1039	1690	2007	3233
YMR197C_mRNA	331	556	375	557	404	373
YMR198W_mRNA	826	891	818	783	662	457
YMR199W_mRNA	1297	1804	2137	1905	1387	854
YMR200W_mRNA	826	1337	1079	1585	1308	1302
YMR201C_mRNA	161	190	270	294	186	152
YMR202W_mRNA	2966	4275	3109	3683	3618	7213
YMR203W_mRNA	2196	4333	4168	6143	5823	7851
YMR204C_mRNA	280	348	395	346	269	159
YMR205C_mRNA	14643	23451	20889	29995	30290	44102
YMR206W_mRNA	2	7	12	9	8	8
YMR207C_mRNA	1530	1988	2504	2418	2228	1321
YMR208W_mRNA	1250	2010	2119	3046	2707	3532
YMR209C_mRNA	566	853	840	955	1081	733
YMR210W_mRNA	565	828	650	959	892	661
YMR211W_mRNA	360	532	416	444	341	207
YMR212C_mRNA	1996	2867	1608	3979	3572	2473
YMR213W_mRNA	319	426	729	451	413	274
YMR214W_mRNA	413	606	1153	1056	1144	891
YMR215W_mRNA	2032	3326	3414	4898	4499	5973
YMR216C_mRNA	4431	5548	6407	5656	4672	3738
YMR217W_mRNA	6003	8966	9111	10998	10751	16877
YMR218C_mRNA	641	1013	951	1263	1139	554
YMR219W_mRNA	1836	2374	3884	3185	2637	2227
YMR220W_mRNA	1368	2063	1672	2391	2403	2980
YMR221C_mRNA	1161	1737	1248	2423	2333	2317
YMR222C_mRNA	342	436	422	537	445	474
YMR223W_mRNA	1045	1255	825	1531	1207	651
YMR224C_mRNA	414	584	477	607	437	323
YMR225C_mRNA	88	112	79	124	88	83
YMR226C_mRNA	844	1108	899	1159	1025	2022
YMR227C_mRNA	470	564	921	669	547	389
YMR228W_mRNA	235	340	257	293	273	194
YMR229C_mRNA	6261	8057	7656	10996	10463	8774
YMR230W-A_mRNA	5	7	7	2	6	20
YMR230W_mRNA	2246	2413	1640	1970	1532	1700
YMR231W_mRNA	1754	2128	1877	2613	2155	1503
YMR232W_mRNA	186	187	202	283	258	153
YMR233W_mRNA	159	190	163	190	141	107
YMR234W_mRNA	255	306	297	440	338	266
YMR235C_mRNA	1470	1951	1370	2499	2617	3194
YMR236W_mRNA	237	401	328	415	365	471
YMR237W_mRNA	1340	1908	1952	2509	2719	2993
YMR238W_mRNA	637	939	1062	1658	1520	1500
YMR239C_mRNA	466	649	499	750	596	336
YMR240C_mRNA	416	500	690	493	365	320
YMR241W_mRNA	812	1130	594	1139	1085	1419
YMR242C_mRNA	3307	5053	4523	5167	3984	5515
YMR243C_mRNA	2972	5368	3430	5789	6047	6311
YMR244C-A_mRNA	109	133	221	209	135	168
YMR244W_mRNA	6	3	1	2	3	6
YMR245W_mRNA	13	21	10	18	7	7
YMR246W_mRNA	5115	9891	9920	11223	10792	10239
YMR247C_mRNA	3782	4008	2492	5709	5167	3356
YMR250W_mRNA	708	942	667	1349	1487	3118
YMR251W-A_mRNA	941	818	334	965	762	1643
YMR251W_mRNA	23	23	31	26	16	28
YMR252C_mRNA	182	233	290	345	272	215
YMR253C_mRNA	377	485	418	524	506	270
YMR254C_mRNA	2	2	1	2	2	1
YMR255W_mRNA	271	329	475	422	319	283
YMR256C_mRNA	11	30	25	30	31	23
YMR257C_mRNA	838	1074	696	1212	1035	521
YMR258C_mRNA	1049	1304	1003	1326	1269	931
YMR259C_mRNA	3806	4514	3439	5754	4841	2955
YMR260C_mRNA	955	1354	877	1548	1426	1807
YMR261C_mRNA	3489	5060	4900	8351	8323	10218
YMR262W_mRNA	304	367	308	434	453	498
YMR263W_mRNA	82	107	138	115	100	79
YMR264W_mRNA	273	401	292	449	457	571
YMR265C_mRNA	539	694	550	590	528	469
YMR266W_mRNA	3771	6229	6905	8824	8978	9648
YMR267W_mRNA	208	308	185	372	417	208
YMR268C_mRNA	261	338	221	348	214	140
YMR269W_mRNA	100	155	326	173	142	121
YMR270C_mRNA	557	726	594	765	630	508
YMR271C_mRNA	247	234	137	158	160	144
YMR272C_mRNA	1219	2159	1871	2673	2804	3426
YMR273C_mRNA	552	677	1399	902	734	431
YMR274C_mRNA	192	356	214	356	231	167
YMR275C_mRNA	2073	2922	3215	3845	3246	3043
YMR276W_mRNA	990	1225	1735	1684	1689	3050
YMR277W_mRNA	1600	2758	3158	3302	2698	2468
YMR278W_mRNA	1269	1929	1989	2037	1747	1979
YMR279C_mRNA	26	27	35	51	39	23
YMR280C_mRNA	411	477	470	545	473	433
YMR281W_mRNA	275	345	269	520	448	289
YMR282C_mRNA	827	1003	921	1042	931	731
YMR283C_mRNA	302	444	273	406	305	193
YMR284W_mRNA	370	484	513	660	694	415
YMR285C_mRNA	533	880	620	931	804	676
YMR286W_mRNA	77	183	91	132	112	142
YMR287C_mRNA	1164	1274	1145	1188	941	612
YMR288W_mRNA	1037	1569	1377	1604	1310	985
YMR289W_mRNA	332	520	451	675	659	638
YMR290C_mRNA	1915	2782	2800	3738	3234	3278
YMR291W_mRNA	1908	2892	3617	3667	2953	2371
YMR292W_mRNA	75	210	74	287	232	159
YMR293C_mRNA	314	385	215	393	324	195
YMR294W_mRNA	210	246	320	255	252	181
YMR295C_mRNA	687	1068	943	1391	1366	1930
YMR296C_mRNA	2414	4665	7267	7724	6844	6307
YMR297W_mRNA	3346	5111	4147	6425	7093	14278
YMR298W_mRNA	297	430	351	578	420	531
YMR299C_mRNA	241	283	157	315	248	182
YMR300C_mRNA	1163	1845	1271	2247	2085	2101
YMR301C_mRNA	926	1388	1424	1728	1707	1817
YMR302C_mRNA	1240	1542	1625	2052	1801	1850
YMR303C_mRNA	8	19	8	20	10	35
YMR304C-A_mRNA	157	395	362	543	533	509
YMR304W_mRNA	1265	1823	2285	3078	3218	2896
YMR305C_mRNA	3246	6548	16114	10697	9882	10886
YMR306C-A_mRNA	47	43	59	38	34	50
YMR306W_mRNA	424	566	603	525	475	307
YMR307W_mRNA	14166	27244	27734	38943	38991	49708
YMR308C_mRNA	11212	16378	18440	21666	20369	20892
YMR309C_mRNA	6464	8122	4542	12274	10526	5559
YMR310C_mRNA	574	888	1552	1106	691	428
YMR311C_mRNA	482	695	1386	1166	879	920
YMR312W_mRNA	192	320	423	530	401	299
YMR313C_mRNA	2049	2794	2190	2819	2449	2137
YMR314W_mRNA	223	358	249	387	377	439
YMR315W_mRNA	798	1096	839	1601	1398	2256
YMR316C-A_mRNA	11	8	7	11	9	16
YMR316C-B_mRNA	21	20	44	21	39	22
YMR316W_mRNA	210	319	271	354	245	183
YMR317W_mRNA	115	232	638	343	254	105
YMR318C_mRNA	1254	1757	1362	1959	2058	3374
YMR319C_mRNA	1630	2131	1790	2233	1876	1145
YMR320W_mRNA	115	156	104	100	113	53
YNL001W_mRNA	295	527	272	562	474	276
YNL002C_mRNA	686	950	599	1252	1123	555
YNL003C_mRNA	640	993	558	887	836	879
YNL004W_mRNA	345	496	945	749	745	368
YNL005C_mRNA	591	781	687	892	755	692
YNL006W_mRNA	604	985	796	1021	909	926
YNL007C_mRNA	2767	4457	6044	8602	8424	8906
YNL008C_mRNA	693	955	833	1429	1380	815
YNL009W_mRNA	29	54	41	79	52	34
YNL010W_mRNA	607	721	450	818	805	1070
YNL011C_mRNA	661	848	560	779	635	532
YNL012W_mRNA	30	36	21	36	38	31
YNL014W_mRNA	302	263	227	224	223	233
YNL015W_mRNA	76	93	60	109	60	110
YNL016W_mRNA	2198	3835	5246	6058	4927	7060
YNL020C_mRNA	446	739	641	564	569	385
YNL021W_mRNA	948	1103	1257	1302	1262	728
YNL022C_mRNA	573	760	708	862	813	428
YNL023C_mRNA	1229	2026	2025	1828	1467	1347
YNL024C-A_mRNA	155	257	146	303	248	242
YNL024C_mRNA	65	98	52	79	81	65
YNL025C_mRNA	646	931	786	974	761	612
YNL026W_mRNA	956	1320	1090	1410	1405	1226
YNL027W_mRNA	1022	1410	2067	1634	1265	823
YNL029C_mRNA	390	557	476	614	581	518
YNL030W_mRNA	855	1512	1139	1380	1131	1112
YNL031C_mRNA	2803	4029	2912	5465	4736	5258
YNL032W_mRNA	428	604	556	593	516	376
YNL035C_mRNA	185	246	244	301	296	215
YNL036W_mRNA	560	989	796	1820	1577	2117
YNL037C_mRNA	1211	1891	1500	2340	1973	2122
YNL038W_mRNA	97	153	77	164	160	72
YNL039W_mRNA	1256	1506	2023	1787	1388	1178
YNL040W_mRNA	511	610	342	647	577	596
YNL041C_mRNA	1132	1558	1527	2126	1763	1138
YNL042W-B_mRNA	12	4	2	8	3	4
YNL042W_mRNA	196	355	573	378	281	179
YNL043C_mRNA	15	19	8	16	12	6
YNL044W_mRNA	459	791	595	1321	1072	709
YNL045W_mRNA	1350	2186	1751	3057	3440	4866
YNL046W_mRNA	406	714	570	556	509	477
YNL047C_mRNA	502	784	1237	932	720	465
YNL048W_mRNA	368	560	455	814	832	378
YNL049C_mRNA	2463	3478	3772	4494	4224	4445
YNL050C_mRNA	203	301	332	354	280	155
YNL051W_mRNA	323	335	337	462	420	206
YNL052W_mRNA	378	820	634	1020	938	1118
YNL053W_mRNA	812	1209	1443	1139	975	714
YNL054W-B	132	133	176	194	175	109
YNL054W_mRNA	1232	2240	4483	3038	2168	1891
YNL055C_mRNA	2425	3666	4423	5572	5310	9451
YNL056W_mRNA	56	110	98	150	147	93
YNL057W_mRNA	59	36	35	36	29	54
YNL058C_mRNA	327	501	960	968	730	622
YNL059C_mRNA	967	1411	2209	2191	1895	1494
YNL061W_mRNA	1847	2663	3262	3792	3360	2901
YNL062C_mRNA	769	1098	944	1272	1174	972
YNL063W_mRNA	335	543	337	469	445	420
YNL064C_mRNA	2746	4656	3703	6657	6385	9871
YNL065W_mRNA	691	884	567	446	432	344
YNL066W_mRNA	3453	6881	8153	8469	7191	5079
YNL067W_mRNA	1266	1548	816	1216	1030	1061
YNL068C_mRNA	902	1789	2689	1906	1395	937
YNL069C_mRNA	5810	7430	4357	6511	6049	9336
YNL070W_mRNA	30	34	40	49	49	27
YNL071W_mRNA	1837	2481	2072	2952	2780	5621
YNL072W_mRNA	143	303	305	302	304	232
YNL073W_mRNA	847	1139	1042	1144	1174	1023
YNL074C_mRNA	376	667	1267	1056	830	630
YNL075W_mRNA	465	627	526	741	643	416
YNL076W_mRNA	751	1090	1307	1096	780	554
YNL077W_mRNA	806	996	752	1044	945	656
YNL078W_mRNA	502	1037	1235	1259	840	538
YNL079C_mRNA	672	879	1008	953	915	1368
YNL080C_mRNA	816	1623	1896	2027	1551	1145
YNL081C_mRNA	204	262	370	313	293	205
YNL082W_mRNA	823	946	880	1028	850	529
YNL083W_mRNA	593	776	433	544	480	411
YNL084C_mRNA	561	872	713	1308	1058	971
YNL085W_mRNA	4612	6342	6150	9301	8106	10821
YNL086W_mRNA	59	94	81	73	49	68
YNL087W_mRNA	3756	5372	5991	8146	7500	7162
YNL088W_mRNA	1135	1374	2031	1976	1985	1682
YNL090W_mRNA	478	715	485	836	775	732
YNL091W_mRNA	1879	2713	4960	3949	3353	2245
YNL092W_mRNA	97	152	175	192	149	144
YNL093W_mRNA	8	12	15	13	18	19
YNL094W_mRNA	1695	2492	2528	2751	2501	2461
YNL095C_mRNA	679	1114	1224	1111	898	732
YNL096C_mRNA	1456	2541	2118	2821	2128	2160
YNL097C_mRNA	271	427	557	462	370	305
YNL097W-A_mRNA	8	21	12	16	23	15
YNL098C_mRNA	249	462	601	814	761	601
YNL099C_mRNA	432	598	524	618	551	558
YNL100W_mRNA	279	360	300	431	365	255
YNL101W_mRNA	2377	3565	2716	4063	3502	2950
YNL102W_mRNA	1172	1704	1884	2226	1980	1274
YNL103W_mRNA	1685	2618	3679	2416	2073	1556
YNL104C_mRNA	2003	3398	3054	4327	4545	6876
YNL106C_mRNA	1395	2125	2262	2510	2216	1803
YNL107W_mRNA	203	257	215	311	217	199
YNL108C_mRNA	199	313	280	353	323	425
YNL109W_mRNA	4	5	3	2	3	2
YNL110C_mRNA	350	479	498	616	449	250
YNL111C_mRNA	662	1119	589	1292	895	989
YNL112W_mRNA	3663	4213	2886	3732	3444	4002
YNL113W_mRNA	396	544	473	613	388	364
YNL114C_mRNA	2	7	9	15	5	9
YNL115C_mRNA	713	955	985	1292	1378	1998
YNL116W_mRNA	1160	1707	2380	1767	1302	1184
YNL117W_mRNA	8	16	15	18	9	16
YNL118C_mRNA	4281	5345	6088	5982	4462	3477
YNL119W_mRNA	404	672	329	568	461	261
YNL121C_mRNA	2397	3452	4118	5169	4189	4983
YNL122C_mRNA	46	72	44	50	32	41
YNL123W_mRNA	3353	4253	4195	5568	5328	3566
YNL124W_mRNA	364	688	1397	926	706	515
YNL125C_mRNA	1253	1933	2115	2303	1887	1555
YNL126W_mRNA	1367	1607	954	1413	1226	628
YNL127W_mRNA	1494	1834	1976	2279	1954	1582
YNL128W_mRNA	54	67	66	61	60	51
YNL129W_mRNA	153	216	129	254	226	161
YNL130C_mRNA	1710	2396	1618	3431	3675	3597
YNL131W_mRNA	594	1083	755	1498	1437	1675
YNL132W_mRNA	2894	4513	4505	6337	5837	5544
YNL133C_mRNA	100	99	163	176	103	90
YNL134C_mRNA	1101	1613	1456	2418	2301	4465
YNL135C_mRNA	1049	1202	1044	1212	986	1991
YNL136W_mRNA	230	403	638	512	455	338
YNL137C_mRNA	1076	1564	1504	1756	1642	1262
YNL138W-A_mRNA	52	93	65	70	67	81
YNL138W_mRNA	1505	2119	2055	3052	3419	5749
YNL139C_mRNA	3844	4974	4617	6263	5572	4400
YNL140C_mRNA	6	20	8	9	8	14
YNL141W_mRNA	975	1494	808	1402	1334	1029
YNL142W_mRNA	569	758	520	551	599	551
YNL143C_mRNA	21	32	16	14	15	10
YNL144C_mRNA	312	413	337	392	306	240
YNL145W_mRNA	507	710	1411	979	742	649
YNL146C-A_mRNA	52	82	62	57	47	38
YNL146W_mRNA	4	3	13	10	19	7
YNL147W_mRNA	107	133	71	142	115	66
YNL148C_mRNA	136	216	356	240	233	206
YNL149C_mRNA	298	399	397	361	388	481
YNL151C_mRNA	304	537	773	722	621	548
YNL152W_mRNA	399	682	946	726	550	402
YNL153C_mRNA	244	349	358	336	294	337
YNL154C_mRNA	2238	3393	4269	4525	4173	3547
YNL155W_mRNA	538	676	881	1056	1015	961
YNL156C_mRNA	260	404	291	456	426	400
YNL157W_mRNA	570	978	829	1057	836	763
YNL158W_mRNA	314	588	532	652	442	386
YNL159C_mRNA	535	928	968	933	922	689
YNL160W_mRNA	1444	2649	3013	4973	3594	4249
YNL161W_mRNA	378	706	980	826	699	473
YNL162W_mRNA	729	956	582	663	598	944
YNL163C_mRNA	611	924	1443	1399	1513	579
YNL164C_mRNA	404	518	321	383	303	201
YNL165W_mRNA	293	466	378	462	392	336
YNL166C_mRNA	432	756	940	932	838	674
YNL167C_mRNA	622	1030	1882	1290	954	526
YNL168C_mRNA	511	705	778	753	705	853
YNL169C_mRNA	3762	5514	4007	6097	5773	5107
YNL170W_mRNA	85	121	52	142	147	70
YNL172W_mRNA	3307	4122	4470	4025	3441	2632
YNL173C_mRNA	260	392	403	540	553	631
YNL175C_mRNA	526	760	664	999	800	610
YNL176C_mRNA	690	1371	2418	1628	1266	808
YNL177C_mRNA	576	859	965	1139	1025	757
YNL178W_mRNA	2755	3571	1669	3087	2728	2983
YNL179C_mRNA	134	184	182	202	165	114
YNL180C_mRNA	854	1334	1983	1851	1363	1026
YNL181W_mRNA	383	566	450	808	699	792
YNL182C_mRNA	1091	1574	1222	1608	1351	863
YNL183C_mRNA	1212	2179	2713	2379	1898	1633
YNL185C_mRNA	155	327	302	352	295	259
YNL186W_mRNA	819	1333	1537	1111	958	494
YNL187W_mRNA	227	316	362	235	169	192
YNL188W_mRNA	443	562	603	523	352	214
YNL189W_mRNA	2992	4414	4462	6025	5310	5995
YNL190W_mRNA	1330	2523	4465	4361	3417	3276
YNL191W_mRNA	280	391	398	433	312	233
YNL192W_mRNA	4614	6161	7870	8655	7863	4443
YNL193W_mRNA	320	584	373	739	688	736
YNL194C_mRNA	12	46	86	80	76	201
YNL195C_mRNA	32	73	35	86	77	135
YNL197C_mRNA	1995	2784	5195	3148	2307	1257
YNL198C_mRNA	18	8	6	6	7	3
YNL199C_mRNA	1497	1955	2440	1964	1498	1155
YNL200C_mRNA	235	292	347	410	469	746
YNL201C_mRNA	1705	2250	2055	2435	2095	1394
YNL202W_mRNA	16	14	7	19	19	31
YNL203C_mRNA	161	218	310	232	186	231
YNL204C_mRNA	124	183	203	177	195	178
YNL205C_mRNA	4	12	13	8	17	11
YNL206C_mRNA	848	1093	946	1173	1087	939
YNL207W_mRNA	1162	1685	1948	1950	1715	1381
YNL208W_mRNA	586	643	417	500	460	929
YNL209W_mRNA	8565	12364	9651	12399	13278	23815
YNL211C_mRNA	17	22	5	41	28	6
YNL212W_mRNA	912	1326	1305	1793	1808	1307
YNL213C_mRNA	192	277	223	257	169	126
YNL214W_mRNA	79	108	109	154	138	72
YNL215W_mRNA	262	363	607	497	519	481
YNL216W_mRNA	2612	3723	4480	4641	3843	2698
YNL217W_mRNA	769	918	1247	1299	1137	865
YNL218W_mRNA	534	746	834	776	731	595
YNL219C_mRNA	1991	2811	2136	3958	4325	2908
YNL220W_mRNA	779	1056	526	1179	1117	1117
YNL221C_mRNA	1603	1896	2528	1794	1683	1017
YNL222W_mRNA	143	273	174	300	267	171
YNL223W_mRNA	230	274	248	287	293	161
YNL224C_mRNA	823	1087	1254	1244	1058	812
YNL225C_mRNA	564	620	446	568	455	290
YNL227C_mRNA	454	724	793	861	748	516
YNL228W_mRNA	4	12	23	18	14	11
YNL229C_mRNA	430	753	1065	1088	882	497
YNL230C_mRNA	215	256	418	257	190	134
YNL231C_mRNA	524	715	861	828	764	498
YNL232W_mRNA	682	1090	1129	1272	1088	868
YNL233W_mRNA	1346	2254	3351	2504	1953	1612
YNL234W_mRNA	205	316	235	326	279	222
YNL236W_mRNA	1913	2632	2667	3405	2584	1799
YNL237W_mRNA	44	74	58	97	101	105
YNL238W_mRNA	4007	6155	5425	6131	5496	4810
YNL239W_mRNA	994	1515	1019	1619	1479	2595
YNL240C_mRNA	459	605	376	590	481	487
YNL241C_mRNA	1264	2896	2986	4720	5063	8087
YNL242W_mRNA	2041	2743	2552	3765	3443	3371
YNL243W_mRNA	2965	5213	6819	7494	7128	7903
YNL244C_mRNA	812	1125	724	1182	941	984
YNL245C_mRNA	210	272	325	310	267	234
YNL246W_mRNA	233	362	325	433	446	522
YNL247W_mRNA	2106	3100	3446	4067	3932	5078
YNL248C_mRNA	1315	1915	1806	2642	2058	1630
YNL249C_mRNA	648	680	447	497	458	308
YNL250W_mRNA	802	910	808	1274	1010	719
YNL251C_mRNA	1327	2493	4232	3681	2709	2063
YNL252C_mRNA	209	354	349	413	317	299
YNL253W_mRNA	183	270	223	326	342	184
YNL254C_mRNA	1095	1407	1213	1050	889	859
YNL255C_mRNA	1328	1767	1572	2003	1763	2211
YNL256W_mRNA	1445	1888	2085	2607	2527	1667
YNL257C_mRNA	2356	3061	2449	3983	3362	2399
YNL258C_mRNA	400	533	606	660	648	268
YNL259C_mRNA	68	60	36	68	68	54
YNL260C_mRNA	137	199	187	242	173	183
YNL261W_mRNA	1205	1472	1388	1654	1574	1377
YNL262W_mRNA	2443	3538	4610	5500	4955	4013
YNL263C_mRNA	1479	2466	2120	3288	3056	3104
YNL264C_mRNA	191	367	382	476	463	488
YNL265C_mRNA	223	353	259	430	344	240
YNL266W_mRNA	10	8	2	6	12	11
YNL267W_mRNA	1770	2907	3516	3643	3051	2067
YNL268W_mRNA	3410	5567	4849	6714	6191	5495
YNL269W_mRNA	2	2	3	4	4	1
YNL270C_mRNA	65	85	70	90	87	65
YNL271C_mRNA	7249	9678	15340	13261	11309	10733
YNL272C_mRNA	412	550	529	692	535	279
YNL273W_mRNA	1678	2298	2141	2541	2230	1706
YNL274C_mRNA	49	87	85	106	173	197
YNL275W_mRNA	1331	1713	1247	1503	1350	997
YNL276C_mRNA	98	155	107	154	126	124
YNL277W_mRNA	182	206	245	180	158	142
YNL278W_mRNA	971	1472	2384	1459	1131	768
YNL279W_mRNA	1163	1367	1282	1281	1011	932
YNL280C_mRNA	1526	2728	1726	3069	3237	4638
YNL281W_mRNA	437	694	460	819	784	1171
YNL282W_mRNA	282	369	288	273	195	183
YNL283C_mRNA	824	1526	4098	2289	1877	1624
YNL284C-B	27	81	83	98	54	56
YNL284C_mRNA	532	720	885	829	768	612
YNL286W_mRNA	184	289	332	331	292	235
YNL287W_mRNA	6610	9014	8195	14355	13993	15209
YNL288W_mRNA	1356	1902	3261	2327	1640	1102
YNL289W_mRNA	967	1156	949	877	640	644
YNL290W_mRNA	353	631	628	688	695	682
YNL291C_mRNA	1415	2017	2098	2582	2391	2054
YNL292W_mRNA	141	198	281	324	309	183
YNL293W_mRNA	458	618	641	690	588	460
YNL294C_mRNA	818	1218	1140	1399	1430	955
YNL295W_mRNA	425	544	484	612	504	307
YNL297C_mRNA	5046	6233	5969	8608	7026	5090
YNL298W_mRNA	1093	1873	3171	2072	1548	1287
YNL299W_mRNA	940	1198	1212	934	762	597
YNL300W_mRNA	196	372	921	621	500	474
YNL301C_mRNA	1009	1052	652	1249	1080	965
YNL302C_mRNA	1678	1935	988	1471	1348	1928
YNL303W_mRNA	41	62	71	75	75	36
YNL304W_mRNA	166	253	246	228	183	155
YNL305C_mRNA	496	930	869	948	948	1025
YNL306W_mRNA	386	486	547	625	650	645
YNL307C_mRNA	2522	3633	3695	5805	5081	5599
YNL308C_mRNA	1020	1569	3134	2376	2190	1395
YNL309W_mRNA	203	373	602	432	277	257
YNL310C_mRNA	126	165	163	142	124	170
YNL311C_mRNA	923	1142	900	1227	952	556
YNL312W_mRNA	305	534	361	509	560	819
YNL313C_mRNA	2821	5082	4547	5160	4178	3431
YNL314W_mRNA	181	250	233	276	174	172
YNL315C_mRNA	253	401	249	430	394	399
YNL316C_mRNA	476	647	648	682	504	375
YNL317W_mRNA	450	827	615	660	596	507
YNL319W_mRNA	25	28	21	52	49	23
YNL320W_mRNA	164	296	188	277	214	193
YNL321W_mRNA	1595	3229	5091	4624	4090	3590
YNL322C_mRNA	782	1578	2626	2666	2490	2523
YNL323W_mRNA	525	927	842	1158	1179	1238
YNL325C_mRNA	458	555	630	635	607	335
YNL326C_mRNA	504	718	361	591	547	400
YNL327W_mRNA	8400	14238	27459	17241	13636	8188
YNL328C_mRNA	313	412	425	289	235	206
YNL329C_mRNA	3623	4664	4014	4118	3456	2573
YNL330C_mRNA	652	894	735	1188	1046	781
YNL331C_mRNA	285	319	223	268	178	184
YNL333W_mRNA	10	1	2	5	9	7
YNL334C_mRNA	34	39	52	32	26	19
YNL336W_mRNA	59	66	56	75	68	126
YNR001C_mRNA	2404	3681	2454	4855	4646	6827
YNR002C_mRNA	10	29	49	55	24	44
YNR003C_mRNA	304	445	437	493	490	380
YNR004W_mRNA	47	63	35	59	53	38
YNR006W_mRNA	379	743	891	957	719	472
YNR007C_mRNA	149	191	222	206	215	169
YNR008W_mRNA	425	677	1295	1193	1370	1070
YNR009W_mRNA	397	482	864	510	342	262
YNR010W_mRNA	28	69	62	91	48	41
YNR011C_mRNA	794	1269	1398	1476	1155	970
YNR012W_mRNA	676	951	755	990	917	661
YNR013C_mRNA	1375	3269	5087	4721	3697	2748
YNR014W_mRNA	36	75	253	153	148	115
YNR015W_mRNA	476	777	893	899	734	663
YNR016C_mRNA	27557	39553	43872	47856	46626	57168
YNR017W_mRNA	893	1329	1683	1567	1461	1356
YNR018W_mRNA	545	840	1043	1061	937	1198
YNR019W_mRNA	1152	1922	1698	2370	2518	3072
YNR020C_mRNA	118	225	332	231	223	168
YNR021W_mRNA	1218	1959	1013	2570	2399	3124
YNR022C_mRNA	132	217	176	227	196	208
YNR023W_mRNA	835	1091	1157	1027	832	558
YNR024W_mRNA	148	206	362	270	206	148
YNR025C_mRNA	151	147	112	247	203	180
YNR026C_mRNA	823	1147	1083	1188	1125	1012
YNR027W_mRNA	358	427	325	404	331	343
YNR028W_mRNA	344	586	566	689	638	606
YNR029C_mRNA	500	787	696	914	746	592
YNR030W_mRNA	1644	2871	2938	4502	4612	5127
YNR031C_mRNA	3346	4402	4919	4903	4059	3445
YNR032C-A_mRNA	42	60	20	35	34	66
YNR032W_mRNA	418	515	454	394	471	349
YNR033W_mRNA	1194	1847	1915	2085	1979	1742
YNR034W-A_mRNA	29	36	21	42	29	67
YNR034W_mRNA	323	491	343	438	415	346
YNR035C_mRNA	926	1416	1119	1823	1651	2059
YNR036C_mRNA	152	294	269	259	304	423
YNR037C_mRNA	51	113	73	82	52	132
YNR038W_mRNA	1086	1695	1763	2325	1924	1380
YNR039C_mRNA	1058	1633	1626	1613	1157	812
YNR040W_mRNA	219	289	200	262	221	230
YNR041C_mRNA	700	995	775	985	1029	1000
YNR042W_mRNA	6	14	17	13	8	7
YNR043W_mRNA	2311	4100	3335	5265	5147	8241
YNR044W_mRNA	811	1206	3688	2496	2057	1050
YNR045W_mRNA	449	493	660	518	436	345
YNR046W_mRNA	342	548	1157	832	686	582
YNR047W_mRNA	2600	4291	4913	5252	4702	4309
YNR048W_mRNA	504	679	488	501	427	400
YNR049C_mRNA	243	282	262	311	226	229
YNR050C_mRNA	1183	1515	1027	1349	1525	2569
YNR051C_mRNA	2653	3861	4742	4687	3760	3613
YNR052C_mRNA	1660	2510	3189	2767	2389	2204
YNR053C_mRNA	2821	3772	3636	3079	2226	1628
YNR054C_mRNA	139	209	403	380	350	167
YNR055C_mRNA	2386	3431	2610	3995	3852	3654
YNR056C_mRNA	64	82	46	100	87	88
YNR057C_mRNA	74	93	86	83	67	103
YNR058W_mRNA	214	274	208	214	221	210
YNR059W_mRNA	759	968	581	841	701	594
YNR060W_mRNA	74	71	60	88	101	46
YNR061C_mRNA	248	328	166	415	457	225
YNR063W_mRNA	404	545	506	558	385	287
YNR064C_mRNA	7	15	14	17	15	20
YNR065C_mRNA	1339	1554	1476	1440	1231	771
YNR066C_mRNA	712	929	819	749	636	484
YNR067C_mRNA	11025	19560	24543	24499	20703	14626
YNR068C_mRNA	98	128	95	150	117	92
YNR069C_mRNA	197	185	173	184	175	107
YNR070W_mRNA	45	81	72	70	59	61
YNR071C_mRNA	24	36	24	32	47	40
YNR072W_mRNA	9	8	1	15	8	6
YNR073C_mRNA	11	20	14	17	14	15
YNR074C_mRNA	163	257	156	196	229	163
YNR075W_mRNA	639	905	619	728	752	634
YOL001W_mRNA	407	610	540	588	507	345
YOL002C_mRNA	484	705	323	710	702	600
YOL003C_mRNA	354	613	495	764	656	541
YOL004W_mRNA	5015	8220	12295	12704	11829	11539
YOL005C_mRNA	137	201	138	182	180	232
YOL006C_mRNA	2347	3096	4640	3940	3247	2301
YOL007C_mRNA	1173	1801	2113	2096	1444	1207
YOL008W_mRNA	130	206	72	170	163	139
YOL009C_mRNA	174	203	142	222	155	162
YOL010W_mRNA	1161	1688	1171	1324	1082	805
YOL011W_mRNA	6557	7913	5689	6075	4996	4354
YOL012C_mRNA	90	143	93	195	159	111
YOL013C_mRNA	1051	1377	845	1726	1546	1100
YOL013W-A_mRNA	66	71	52	55	45	52
YOL014W_mRNA	112	233	153	163	149	93
YOL015W_mRNA	119	118	91	117	87	37
YOL016C_mRNA	516	785	772	977	983	814
YOL017W_mRNA	531	714	528	618	522	370
YOL018C_mRNA	102	180	328	340	332	205
YOL019W_mRNA	1354	2428	3794	2668	2242	1646
YOL020W_mRNA	4085	6230	4671	4694	4655	3797
YOL021C_mRNA	3173	5261	4926	5699	5069	4522
YOL022C_mRNA	541	716	866	1116	993	918
YOL023W_mRNA	518	646	504	617	510	376
YOL024W_mRNA	20	27	13	39	35	39
YOL025W_mRNA	639	959	937	975	784	572
YOL026C_mRNA	147	201	194	197	162	249
YOL027C_mRNA	1406	2171	1998	2495	2166	2282
YOL028C_mRNA	243	333	657	415	370	250
YOL029C_mRNA	178	318	351	289	208	169
YOL030W_mRNA	1377	2744	4161	4784	4348	5145
YOL031C_mRNA	830	1384	1191	1778	1485	1321
YOL032W_mRNA	232	345	290	364	336	314
YOL033W_mRNA	352	408	261	376	335	327
YOL034W_mRNA	988	1333	1298	1270	991	700
YOL036W_mRNA	2293	3577	4424	3580	2556	1878
YOL038C-A_mRNA	17	25	77	51	33	21
YOL038W_mRNA	613	679	1058	1137	1171	834
YOL039W_mRNA	2258	4763	1716	3211	2904	5239
YOL040C_mRNA	6890	8442	8243	8089	5225	7111
YOL041C_mRNA	912	1055	965	1354	1120	597
YOL042W_mRNA	457	762	481	579	538	370
YOL043C_mRNA	179	276	193	250	196	145
YOL044W_mRNA	138	208	69	159	150	109
YOL045W_mRNA	2124	2891	2988	3083	2652	1733
YOL047C_mRNA	14	27	26	20	21	16
YOL048C_mRNA	300	447	303	581	489	497
YOL049W_mRNA	1238	1650	1754	2652	2566	3246
YOL051W_mRNA	1140	1973	5039	3345	2428	1646
YOL052C-A_mRNA	29	71	78	160	141	343
YOL052C_mRNA	835	1352	1422	1766	1363	946
YOL053W_mRNA	284	408	352	387	390	287
YOL054W_mRNA	242	451	627	489	407	267
YOL055C_mRNA	371	456	328	459	422	485
YOL056W_mRNA	300	372	419	433	327	311
YOL057W_mRNA	2545	3665	2670	4853	4919	6056
YOL058W_mRNA	557	810	600	786	858	1247
YOL059W_mRNA	1215	2477	2995	2801	2361	1809
YOL060C_mRNA	1824	3173	5041	4242	3833	3920
YOL061W_mRNA	3570	5619	4327	6914	6626	7792
YOL062C_mRNA	1260	1877	1419	1934	1829	1706
YOL063C_mRNA	2012	2902	2046	2526	2219	1842
YOL064C_mRNA	431	628	634	758	832	866
YOL065C_mRNA	282	378	310	393	371	303
YOL066C_mRNA	745	1087	920	890	784	746
YOL067C_mRNA	874	1118	1284	937	753	720
YOL068C_mRNA	1842	2485	2109	2225	1720	1364
YOL069W_mRNA	380	581	543	805	642	525
YOL070C_mRNA	611	986	1174	1203	1100	1042
YOL071W_mRNA	130	196	188	257	208	293
YOL072W_mRNA	551	732	772	698	556	455
YOL073C_mRNA	490	1011	826	1001	1024	1126
YOL075C_mRNA	2093	2545	2010	2702	2629	2429
YOL076W_mRNA	2306	2940	2098	3732	3360	1913
YOL077C_mRNA	796	1096	1301	1771	1529	835
YOL077W-A_mRNA	141	264	282	262	305	288
YOL078W_mRNA	1562	1961	1987	1756	1342	1146
YOL080C_mRNA	214	358	262	282	256	175
YOL081W_mRNA	10885	16830	19343	22569	18965	15554
YOL082W_mRNA	586	816	757	1017	832	1090
YOL083W_mRNA	92	121	94	140	133	134
YOL084W_mRNA	379	589	569	559	562	924
YOL085W-A_mRNA	12	25	26	36	23	21
YOL086C_mRNA	19382	24709	13947	22885	24428	42401
YOL086W-A_mRNA	63	75	93	106	115	104
YOL087C_mRNA	2278	3518	3678	4159	3731	3556
YOL088C_mRNA	414	530	325	621	569	547
YOL089C_mRNA	1300	1561	1073	1603	1352	732
YOL090W_mRNA	1390	1970	1365	2433	2213	2231
YOL091W_mRNA	87	92	105	140	101	74
YOL092W_mRNA	1020	1834	1886	2416	2118	2087
YOL093W_mRNA	376	548	613	607	483	400
YOL094C_mRNA	426	547	541	615	427	343
YOL095C_mRNA	336	463	494	451	378	223
YOL096C_mRNA	52	94	89	112	116	66
YOL097C_mRNA	1756	2620	2144	3086	2881	3781
YOL097W-A_mRNA	20	26	10	21	15	9
YOL098C_mRNA	4845	6649	6662	9143	9078	9299
YOL099C_mRNA	53	93	71	177	118	125
YOL100W_mRNA	1372	2154	2264	2456	1633	1190
YOL101C_mRNA	382	470	336	439	415	373
YOL102C_mRNA	201	293	227	364	333	344
YOL103W_mRNA	1625	2183	1729	2610	2514	2395
YOL104C_mRNA	577	642	466	495	389	305
YOL105C_mRNA	845	1330	2659	1293	889	741
YOL106W_mRNA	39	84	53	91	72	55
YOL107W_mRNA	387	587	594	762	599	367
YOL108C_mRNA	122	210	320	245	205	123
YOL109W_mRNA	3250	4523	3716	4718	3913	4047
YOL110W_mRNA	180	235	193	202	246	294
YOL111C_mRNA	284	635	836	808	671	636
YOL112W_mRNA	443	673	675	752	691	536
YOL113W_mRNA	711	912	1129	1058	1004	864
YOL114C_mRNA	51	70	83	84	57	84
YOL115W_mRNA	775	1078	1029	1070	935	686
YOL116W_mRNA	580	757	794	858	725	623
YOL117W_mRNA	423	482	508	645	540	367
YOL118C_mRNA	13	21	15	13	21	11
YOL119C_mRNA	787	1124	1031	1512	1323	1099
YOL120C_mRNA	2875	3262	1753	2180	2116	3816
YOL121C_mRNA	1202	1457	880	1141	969	1452
YOL122C_mRNA	1324	2427	1728	2853	2742	3023
YOL123W_mRNA	1816	2694	3124	3765	3449	5788
YOL124C_mRNA	449	783	633	766	726	594
YOL125W_mRNA	505	660	727	717	624	544
YOL126C_mRNA	683	973	960	923	678	569
YOL127W_mRNA	4005	5555	2531	3957	3364	6149
YOL128C_mRNA	485	605	387	333	314	231
YOL129W_mRNA	605	1003	684	1289	1240	1874
YOL130W_mRNA	2723	3353	3220	3468	3000	2275
YOL132W_mRNA	8	8	7	13	8	15
YOL133W_mRNA	109	189	197	220	214	260
YOL135C_mRNA	92	186	274	250	136	123
YOL136C_mRNA	2074	2683	2328	2886	2075	1151
YOL137W_mRNA	218	375	220	342	368	137
YOL138C_mRNA	1560	2011	2647	2274	1862	1552
YOL139C_mRNA	1496	2158	1703	2712	2325	3185
YOL140W_mRNA	1038	1521	1024	1304	1003	1017
YOL141W_mRNA	923	1337	872	1007	834	536
YOL142W_mRNA	343	569	572	575	495	291
YOL143C_mRNA	190	263	240	313	243	344
YOL144W_mRNA	340	455	714	542	443	282
YOL145C_mRNA	2424	2937	3911	4816	4026	1988
YOL146W_mRNA	165	205	218	268	193	196
YOL147C_mRNA	178	232	234	275	265	232
YOL148C_mRNA	276	366	448	323	313	209
YOL149W_mRNA	219	407	291	502	398	332
YOL150C_mRNA	37	46	25	43	17	42
YOL151W_mRNA	930	1117	1174	1350	1281	2393
YOL152W_mRNA	51	76	61	78	46	45
YOL153C	389	498	511	655	639	682
YOL154W_mRNA	1801	2852	1792	2645	2504	3798
YOL155C_mRNA	314	465	1389	804	779	855
YOL156W_mRNA	2	4	5	1	1	2
YOL157C_mRNA	19	28	10	14	13	17
YOL158C_mRNA	1698	2431	1839	1977	2057	1880
YOL159C-A_mRNA	38	58	29	70	59	29
YOL159C_mRNA	44	77	15	90	75	62
YOL162W_mRNA	23	31	14	21	14	29
YOL163W_mRNA	25	42	29	19	23	36
YOL164W_mRNA	389	461	316	301	271	256
YOR001W_mRNA	1681	2264	1929	2661	2291	1711
YOR002W_mRNA	2115	3285	3170	4349	4305	4024
YOR003W_mRNA	101	131	94	124	155	112
YOR004W_mRNA	390	471	554	566	437	366
YOR005C_mRNA	347	519	513	441	425	301
YOR006C_mRNA	274	399	393	470	466	308
YOR007C_mRNA	1559	2164	1687	2756	2736	5399
YOR008C_mRNA	1957	3136	3883	3898	3523	3075
YOR008W-B_mRNA	51	42	38	31	29	21
YOR009W_mRNA	123	169	295	200	155	110
YOR010C_mRNA	119	151	249	197	165	108
YOR011W_mRNA	1795	2684	2102	3417	3378	2927
YOR012W_mRNA	10	14	9	13	10	5
YOR013W_mRNA	67	34	61	49	26	39
YOR014W_mRNA	2349	3675	5050	6276	5106	3873
YOR015W_mRNA	300	545	621	828	657	581
YOR016C_mRNA	306	495	332	648	597	644
YOR017W_mRNA	1074	1459	1375	1708	1280	993
YOR018W_mRNA	1603	2120	2668	2447	1941	1515
YOR019W_mRNA	92	121	139	133	111	99
YOR020C_mRNA	826	1191	952	1276	1121	2458
YOR020W-A_mRNA	73	77	69	109	94	78
YOR021C_mRNA	149	201	140	276	247	159
YOR022C_mRNA	364	525	567	676	572	475
YOR023C_mRNA	446	965	1857	1182	842	602
YOR025W_mRNA	2106	2513	2930	2392	1877	1468
YOR026W_mRNA	588	887	972	799	717	549
YOR027W_mRNA	3450	5664	5931	10991	10182	18579
YOR028C_mRNA	274	312	433	388	397	237
YOR030W_mRNA	1357	1737	1974	1772	1448	1015
YOR031W_mRNA	113	175	119	149	123	102
YOR032C_mRNA	80	141	149	161	124	71
YOR032W-A_mRNA	24	10	16	23	25	9
YOR033C_mRNA	1303	1835	1515	1646	1363	1318
YOR034C-A_mRNA	150	187	101	200	181	183
YOR034C_mRNA	3034	4142	3888	4296	3689	3270
YOR035C_mRNA	2496	2964	3234	3371	2945	2461
YOR036W_mRNA	324	406	698	606	520	404
YOR037W_mRNA	410	477	520	542	461	314
YOR038C_mRNA	1687	2113	2221	2069	1686	1169
YOR039W_mRNA	490	760	500	994	833	800
YOR040W_mRNA	44	56	60	72	86	57
YOR041C_mRNA	15	20	12	11	14	10
YOR042W_mRNA	476	742	1000	1181	1050	1260
YOR043W_mRNA	1493	2654	1981	2481	2162	1406
YOR044W_mRNA	127	164	117	184	141	58
YOR045W_mRNA	95	125	56	114	84	153
YOR046C_mRNA	1424	1820	1476	2666	2392	2846
YOR047C_mRNA	1065	1472	1796	1439	1031	734
YOR048C_mRNA	1803	2614	2909	3655	3210	2994
YOR049C_mRNA	61	97	42	93	70	63
YOR051C_mRNA	770	1111	1097	1556	1347	1287
YOR052C_mRNA	661	970	923	1384	1053	914
YOR053W_mRNA	4	11	5	2	7	5
YOR054C_mRNA	1372	1524	2127	1577	1410	1219
YOR056C_mRNA	745	1138	1209	1127	982	793
YOR057W_mRNA	425	611	496	803	738	606
YOR058C_mRNA	1761	2009	2210	2271	1616	1012
YOR059C_mRNA	1015	1166	933	1124	922	699
YOR060C_mRNA	602	642	580	664	428	346
YOR061W_mRNA	814	1207	950	1555	1284	1023
YOR062C_mRNA	200	342	212	262	225	180
YOR063W_mRNA	11219	14727	7752	12428	12406	18118
YOR064C_mRNA	187	209	281	255	234	153
YOR065W_mRNA	326	700	786	1173	928	1106
YOR066W_mRNA	518	985	1752	1067	818	454
YOR067C_mRNA	1301	2043	1930	3161	3290	2762
YOR069W_mRNA	1161	1479	1655	1689	1363	1147
YOR070C_mRNA	900	1352	1541	1273	1030	728
YOR071C_mRNA	1072	1560	1918	1740	1532	1731
YOR072W-A_mRNA	11	9	13	12	12	6
YOR072W_mRNA	11	9	18	10	15	9
YOR073W_mRNA	721	1144	1529	1155	912	675
YOR074C_mRNA	193	233	264	341	329	340
YOR075W_mRNA	216	282	192	328	298	109
YOR076C_mRNA	780	1036	835	1290	1049	561
YOR077W_mRNA	149	191	211	142	125	107
YOR078W_mRNA	437	582	630	540	395	248
YOR079C_mRNA	352	564	243	443	397	220
YOR080W_mRNA	719	831	602	1113	906	479
YOR081C_mRNA	1302	2749	4241	3433	2551	1694
YOR082C_mRNA	19	20	17	19	4	15
YOR083W_mRNA	240	310	318	279	211	192
YOR084W_mRNA	267	480	482	413	457	437
YOR085W_mRNA	820	1626	2222	2984	2458	2459
YOR086C_mRNA	4830	6724	7145	10597	10594	13754
YOR087W_mRNA	1176	1688	1282	2214	2054	2172
YOR089C_mRNA	865	1041	1814	1455	1215	1100
YOR090C_mRNA	1088	1436	1445	1711	1581	1541
YOR091W_mRNA	734	1009	1321	1192	1021	885
YOR092W_mRNA	962	1773	2261	2034	1869	1609
YOR093C_mRNA	2963	3538	2753	3503	2864	1948
YOR094W_mRNA	131	199	117	172	168	112
YOR095C_mRNA	470	743	416	672	569	432
YOR096W_mRNA	2268	2653	1109	1915	1707	2892
YOR097C_mRNA	194	280	298	341	314	284
YOR098C_mRNA	4498	7114	10452	8808	7334	6867
YOR099W_mRNA	1817	2918	2145	3612	4024	6202
YOR100C_mRNA	5	17	17	11	15	19
YOR101W_mRNA	410	795	515	834	762	628
YOR102W_mRNA	18	24	23	55	39	21
YOR103C_mRNA	179	353	198	411	345	289
YOR104W_mRNA	133	224	291	206	225	177
YOR106W_mRNA	274	375	457	391	280	247
YOR107W_mRNA	130	173	243	138	104	68
YOR108W_mRNA	1988	2668	2102	2866	3020	3326
YOR109W_mRNA	2055	3167	3928	3838	3889	3097
YOR110W_mRNA	491	665	734	857	696	679
YOR111W_mRNA	78	153	100	188	154	113
YOR112W_mRNA	1397	2167	2269	2323	1869	1515
YOR113W_mRNA	1132	1689	3309	2113	1766	1362
YOR114W_mRNA	158	219	204	226	149	136
YOR115C_mRNA	265	426	480	495	472	323
YOR116C_mRNA	4301	6454	5942	7474	6948	4654
YOR117W_mRNA	1653	2428	2151	3173	3281	3526
YOR118W_mRNA	837	1064	1000	1337	1290	875
YOR119C_mRNA	625	734	801	779	650	402
YOR120W_mRNA	494	619	398	446	412	481
YOR121C_mRNA	92	99	93	117	97	180
YOR122C_mRNA	747	1021	711	985	916	1856
YOR123C_mRNA	275	454	1088	582	672	417
YOR124C_mRNA	3128	4142	4001	6583	5863	6224
YOR125C_mRNA	157	301	221	319	335	334
YOR126C_mRNA	116	182	115	123	173	203
YOR127W_mRNA	1357	1778	2070	1917	1940	1137
YOR128C_mRNA	1010	1625	1327	1754	1666	1810
YOR129C_mRNA	960	1338	1341	1258	1106	719
YOR130C_mRNA	135	208	107	140	175	147
YOR131C_mRNA	305	440	803	604	536	495
YOR132W_mRNA	611	1052	1137	1694	1448	1414
YOR133W_mRNA	486	659	418	664	719	1478
YOR134W_mRNA	13	18	10	21	17	32
YOR136W_mRNA	2592	3529	4876	5999	5291	6929
YOR137C_mRNA	695	868	571	766	613	496
YOR138C_mRNA	1165	1669	1517	1547	1470	1433
YOR139C_mRNA	4	5	8	6	11	10
YOR140W_mRNA	556	953	1828	1008	729	540
YOR141C_mRNA	1726	2494	2597	3025	2631	1930
YOR142W_mRNA	516	856	762	1053	1290	1501
YOR143C_mRNA	257	369	190	351	282	172
YOR144C_mRNA	561	791	742	753	582	300
YOR145C_mRNA	1129	1737	1710	1739	1394	1096
YOR147W_mRNA	1267	1497	1027	1473	1039	714
YOR148C_mRNA	105	146	134	142	133	94
YOR149C_mRNA	783	1159	982	1543	1390	1104
YOR150W_mRNA	278	430	245	397	338	282
YOR151C_mRNA	2607	4577	4333	6488	6070	4786
YOR152C_mRNA	182	229	193	255	195	242
YOR153W_mRNA	43793	63602	55027	77784	73860	82489
YOR154W_mRNA	534	715	837	858	778	350
YOR155C_mRNA	447	815	677	936	829	1163
YOR156C_mRNA	730	984	1200	975	716	534
YOR157C_mRNA	408	602	496	856	1050	1579
YOR158W_mRNA	475	610	577	782	524	416
YOR159C_mRNA	136	190	264	240	205	150
YOR160W_mRNA	1374	1851	1537	2038	1754	1230
YOR161C-C_mRNA	21	16	23	23	22	20
YOR161C_mRNA	1707	2739	2862	3670	3885	4907
YOR162C_mRNA	787	980	892	925	792	639
YOR163W_mRNA	66	115	112	124	103	76
YOR164C_mRNA	291	380	155	416	389	324
YOR165W_mRNA	782	1124	1000	1709	1641	1114
YOR166C_mRNA	405	472	388	514	342	252
YOR167C_mRNA	1845	2178	560	1042	858	3190
YOR168W_mRNA	2921	3972	3240	5569	5371	5300
YOR169C_mRNA	2	9	2	6	8	4
YOR170W_mRNA	4	3	4	3	3	6
YOR171C_mRNA	1008	1454	1542	1796	1554	1353
YOR172W_mRNA	874	1154	840	1067	905	611
YOR173W_mRNA	152	234	239	305	341	649
YOR174W_mRNA	204	277	236	291	267	251
YOR175C_mRNA	2185	3016	2560	4032	4144	4652
YOR176W_mRNA	1285	1774	1957	2639	2516	3297
YOR177C_mRNA	30	33	49	41	32	25
YOR178C_mRNA	57	92	170	227	181	179
YOR179C_mRNA	66	113	107	91	76	64
YOR180C_mRNA	230	289	338	241	240	196
YOR181W_mRNA	137	274	693	381	410	294
YOR182C_mRNA	581	675	445	436	298	455
YOR184W_mRNA	1487	1930	1413	2345	2173	3201
YOR185C_mRNA	162	242	149	268	267	644
YOR186C-A_mRNA	8	12	8	9	11	8
YOR186W_mRNA	21	28	6	27	16	29
YOR187W_mRNA	2790	3788	3017	4705	4985	7588
YOR188W_mRNA	1198	2435	3235	2667	2183	1615
YOR189W_mRNA	83	111	112	111	112	121
YOR190W_mRNA	76	55	39	83	71	64
YOR191W_mRNA	3393	4438	5629	5068	4155	3224
YOR192C_mRNA	383	423	402	336	307	317
YOR193W_mRNA	172	192	115	182	154	100
YOR194C_mRNA	488	731	1420	1133	1026	815
YOR195W_mRNA	777	1032	1116	1255	951	589
YOR196C_mRNA	437	499	640	762	670	430
YOR197W_mRNA	448	725	809	973	1131	1687
YOR198C_mRNA	1469	2458	2511	3805	3274	4080
YOR201C_mRNA	764	964	1001	877	771	736
YOR202W_mRNA	108	192	142	150	152	222
YOR203W_mRNA	10	19	5	14	17	23
YOR204W_mRNA	12510	20061	16502	23840	23655	26358
YOR205C_mRNA	719	964	849	816	660	522
YOR206W_mRNA	2004	2706	2323	3512	3190	1728
YOR207C_mRNA	3555	4683	3885	5640	5128	4035
YOR208W_mRNA	550	907	1114	1196	814	492
YOR209C_mRNA	1116	1681	1471	2355	2290	2175
YOR210W_mRNA	97	141	113	135	94	66
YOR211C_mRNA	1513	2044	1692	1933	1563	1151
YOR212W_mRNA	1471	2206	1978	2230	2206	1550
YOR213C_mRNA	435	645	392	485	448	311
YOR215C_mRNA	207	246	327	390	369	427
YOR216C_mRNA	426	618	894	907	702	510
YOR217W_mRNA	1491	2349	2766	3392	3201	3104
YOR219C_mRNA	1933	2694	3013	3598	3018	2472
YOR220W_mRNA	448	677	655	925	822	717
YOR221C_mRNA	200	452	463	600	432	336
YOR222W_mRNA	572	750	465	726	661	711
YOR223W_mRNA	99	129	234	200	175	101
YOR224C_mRNA	932	1419	1382	1584	1327	1493
YOR226C_mRNA	194	300	338	277	232	197
YOR227W_mRNA	779	1148	1877	1969	1637	1326
YOR228C_mRNA	279	474	376	511	435	476
YOR229W_mRNA	360	538	631	688	646	613
YOR230W_mRNA	2744	4065	3290	5127	5290	10433
YOR231W_mRNA	891	1398	2061	1561	1392	1160
YOR232W_mRNA	616	920	834	1429	1292	1345
YOR233W_mRNA	1964	2605	2432	2063	1641	1257
YOR234C_mRNA	1275	1572	953	1070	869	1372
YOR236W_mRNA	77	69	163	108	109	66
YOR237W_mRNA	400	514	646	584	576	354
YOR238W_mRNA	213	287	268	381	289	289
YOR239W_mRNA	1099	1764	2951	3149	2706	3066
YOR241W_mRNA	1171	1715	1370	1902	1702	1541
YOR242C_mRNA	3	14	19	43	37	18
YOR243C_mRNA	1215	1935	1912	2652	2352	2020
YOR244W_mRNA	760	862	783	760	691	409
YOR245C_mRNA	558	836	587	997	885	736
YOR246C_mRNA	953	1336	1090	1278	1175	1385
YOR247W_mRNA	345	459	1919	1101	1000	949
YOR249C_mRNA	433	544	297	591	566	285
YOR250C_mRNA	610	878	646	784	665	668
YOR251C_mRNA	380	503	484	613	535	766
YOR252W_mRNA	201	313	267	321	220	207
YOR253W_mRNA	409	482	319	557	443	527
YOR254C_mRNA	4172	5602	5373	8478	7969	6284
YOR256C_mRNA	1377	1852	2280	2653	2416	2052
YOR257W_mRNA	191	223	254	321	280	191
YOR258W_mRNA	41	78	55	84	65	29
YOR259C_mRNA	1541	2413	2673	3485	3025	3481
YOR260W_mRNA	1330	2343	3331	5298	4138	3085
YOR261C_mRNA	1064	1474	989	2026	1706	1825
YOR262W_mRNA	329	418	392	508	491	331
YOR264W_mRNA	1002	1385	1297	1206	987	727
YOR265W_mRNA	151	228	138	219	183	228
YOR266W_mRNA	301	384	254	342	257	177
YOR267C_mRNA	527	1011	2067	1526	1491	933
YOR269W_mRNA	840	1138	917	904	748	710
YOR270C_mRNA	7929	12069	8904	15200	16029	18891
YOR271C_mRNA	689	1000	965	1211	1220	1496
YOR272W_mRNA	982	1652	1403	1820	1663	1446
YOR273C_mRNA	1552	2246	2259	3515	3269	2723
YOR274W_mRNA	299	379	456	400	370	176
YOR275C_mRNA	988	1342	1194	1706	1459	1231
YOR276W_mRNA	820	1010	754	1240	953	1287
YOR277C_mRNA	2	9	1	5	6	5
YOR278W_mRNA	141	232	169	262	207	215
YOR279C_mRNA	120	124	141	115	116	74
YOR280C_mRNA	152	213	211	249	255	281
YOR281C_mRNA	415	573	650	801	748	681
YOR283W_mRNA	385	530	434	634	607	417
YOR284W_mRNA	168	250	254	291	217	212
YOR285W_mRNA	618	734	653	853	848	1742
YOR286W_mRNA	209	325	235	378	265	307
YOR287C_mRNA	170	240	253	258	164	114
YOR288C_mRNA	396	580	463	947	860	699
YOR289W_mRNA	125	192	188	279	258	273
YOR290C_mRNA	4568	5943	11139	8058	6120	4615
YOR291W_mRNA	4318	6288	5793	8083	7287	7058
YOR292C_mRNA	400	727	439	586	574	488
YOR293W_mRNA	2262	2434	1296	1856	1393	2444
YOR294W_mRNA	291	477	671	633	458	367
YOR295W_mRNA	133	152	150	134	110	83
YOR296W_mRNA	1643	2217	1964	2411	1904	1436
YOR297C_mRNA	229	335	180	399	348	154
YOR298C-A_mRNA	1536	2614	2660	3999	4135	2955
YOR298W_mRNA	94	94	74	62	48	41
YOR299W_mRNA	2126	2968	2679	2782	2322	2208
YOR300W_mRNA	45	51	46	55	47	44
YOR301W_mRNA	1012	1601	2060	1654	1407	1142
YOR302W_mRNA	16	10	25	45	53	16
YOR303W_mRNA	1261	2045	1894	2498	1956	1555
YOR304C-A_mRNA	74	105	54	78	72	65
YOR304W_mRNA	1760	2469	2860	2947	2592	1493
YOR305W_mRNA	356	490	290	508	374	196
YOR306C_mRNA	705	851	592	840	747	454
YOR307C_mRNA	1616	2333	1571	2214	1711	1184
YOR308C_mRNA	1014	1277	1706	1226	874	791
YOR309C_mRNA	210	347	195	434	472	467
YOR310C_mRNA	2280	3576	2406	4768	4149	3939
YOR311C_mRNA	740	1318	1091	1547	1474	1188
YOR312C_mRNA	3328	3690	2757	3301	2682	3743
YOR313C_mRNA	92	120	87	99	56	27
YOR315W_mRNA	1435	2078	1849	1969	1479	559
YOR316C-A_mRNA	59	100	73	58	60	27
YOR316C_mRNA	1073	1497	1389	1737	1677	1598
YOR317W_mRNA	3372	5134	4586	7404	7775	12251
YOR318C_mRNA	29	48	17	30	28	20
YOR319W_mRNA	149	189	108	206	163	57
YOR320C_mRNA	1002	1316	940	1794	1629	1345
YOR321W_mRNA	1426	2351	1973	3053	3370	4875
YOR322C_mRNA	2133	2717	3104	2476	2103	1558
YOR323C_mRNA	814	1320	890	1567	1407	2279
YOR324C_mRNA	1447	2092	1716	1862	1612	1304
YOR326W_mRNA	6085	8408	9904	13688	13674	13728
YOR327C_mRNA	171	305	268	312	262	361
YOR328W_mRNA	1527	1957	1438	1693	1505	1724
YOR329C_mRNA	745	1118	2724	1716	1500	1150
YOR330C_mRNA	2321	3107	3577	3310	2776	1824
YOR332W_mRNA	838	1078	875	1145	1088	2070
YOR334W_mRNA	790	1080	1031	960	737	571
YOR335C_mRNA	7915	10698	7745	12932	12574	18527
YOR336W_mRNA	2438	2928	2531	4380	4401	4981
YOR337W_mRNA	1262	1983	1972	1549	1214	1089
YOR338W_mRNA	20	37	23	29	31	37
YOR339C_mRNA	28	15	17	12	7	8
YOR340C_mRNA	628	966	1049	1234	1115	773
YOR341W_mRNA	12858	16577	15659	22156	21032	18886
YOR342C_mRNA	504	743	851	840	587	250
YOR343C_mRNA	36	66	69	69	48	28
YOR343W-B	247	305	500	325	198	142
YOR344C_mRNA	647	741	900	697	463	229
YOR345C_mRNA	5	10	6	15	10	39
YOR346W_mRNA	1565	2068	1914	2602	2073	1667
YOR347C_mRNA	963	1374	1341	2017	2054	3157
YOR348C_mRNA	26	61	34	60	48	98
YOR349W_mRNA	720	1158	1376	1180	812	616
YOR350C_mRNA	1016	1156	1009	1193	1049	532
YOR352W_mRNA	271	321	379	448	384	305
YOR353C_mRNA	1361	1750	1788	1615	1364	983
YOR354C_mRNA	1515	1977	1063	2127	1796	1152
YOR355W_mRNA	4268	6812	6572	8777	6050	4012
YOR356W_mRNA	316	428	670	836	739	551
YOR357C_mRNA	283	359	285	392	328	419
YOR358W_mRNA	148	187	195	200	168	160
YOR359W_mRNA	807	1314	2248	1144	887	497
YOR360C_mRNA	2406	2575	1477	2445	2177	1051
YOR361C_mRNA	4721	7249	6159	10027	9944	9240
YOR362C_mRNA	1282	1930	1873	2314	2250	3099
YOR363C_mRNA	1284	1545	1679	1585	1237	907
YOR364W_mRNA	24	29	33	29	32	17
YOR365C_mRNA	10	10	5	4	14	5
YOR366W_mRNA	54	32	30	44	27	16
YOR367W_mRNA	184	204	113	225	192	201
YOR368W_mRNA	203	262	170	271	251	177
YOR369C_mRNA	2385	2739	877	1756	1744	3508
YOR370C_mRNA	4086	5931	5280	6411	5544	4732
YOR371C_mRNA	2672	3605	4056	3671	2876	2711
YOR372C_mRNA	1079	1687	2795	1839	1249	807
YOR373W_mRNA	972	1559	2259	1546	1174	1021
YOR374W_mRNA	821	1282	1097	2088	2359	3371
YOR375C_mRNA	798	1112	758	1000	1164	1766
YOR376W-A_mRNA	231	288	232	292	199	169
YOR377W_mRNA	1515	1765	1378	1713	1519	1141
YOR378W_mRNA	38	95	84	61	64	50
YOR379C_mRNA	28	31	37	34	22	30
YOR380W_mRNA	443	648	620	642	461	389
YOR381W_mRNA	829	963	626	612	519	444
YOR382W_mRNA	32	52	240	64	63	107
YOR383C_mRNA	338	616	872	704	482	357
YOR384W_mRNA	18	28	16	15	16	10
YOR385W_mRNA	414	508	359	459	396	227
YOR386W_mRNA	490	548	530	678	641	551
YOR387C_mRNA	34	74	52	104	72	150
YOR389W_mRNA	28	40	48	34	43	35
YOR390W_mRNA	157	245	87	342	297	163
YPL001W_mRNA	398	632	241	515	448	253
YPL002C_mRNA	238	349	216	309	318	299
YPL003W_mRNA	443	729	482	793	797	791
YPL004C_mRNA	2960	4637	4205	8432	8140	13916
YPL005W_mRNA	442	530	318	409	291	255
YPL006W_mRNA	1863	2499	1645	3704	3712	4849
YPL007C_mRNA	562	796	496	819	679	478
YPL008W_mRNA	1338	1683	1460	1687	1255	917
YPL009C_mRNA	2215	2957	4312	4516	4191	3637
YPL010W_mRNA	444	540	276	668	605	767
YPL011C_mRNA	710	902	864	945	778	541
YPL012W_mRNA	5553	7231	5806	8500	7183	4808
YPL013C_mRNA	94	170	147	168	191	194
YPL014W_mRNA	232	409	862	638	403	278
YPL015C_mRNA	757	1358	1408	1750	1813	2485
YPL016W_mRNA	852	1422	2484	2328	1749	988
YPL017C_mRNA	150	236	160	251	322	459
YPL018W_mRNA	733	783	629	637	515	390
YPL019C_mRNA	4596	6247	4855	8664	8200	8099
YPL020C_mRNA	256	378	354	475	361	221
YPL022W_mRNA	2894	3625	3159	3697	3178	2861
YPL023C_mRNA	1511	2060	1910	2443	2189	2172
YPL024W_mRNA	242	336	307	373	366	342
YPL025C_mRNA	18	41	26	29	23	28
YPL026C_mRNA	2115	2273	2169	2202	1580	1108
YPL027W_mRNA	2	2	4	3	4	4
YPL028W_mRNA	4470	6207	4463	7161	7530	14324
YPL029W_mRNA	617	793	783	841	675	385
YPL030W_mRNA	568	797	732	753	688	381
YPL031C_mRNA	526	882	745	925	882	970
YPL032C_mRNA	2845	4844	7859	6478	4907	3219
YPL034W_mRNA	131	190	123	203	162	109
YPL036W_mRNA	763	930	621	811	707	867
YPL037C_mRNA	1948	2538	1613	2479	1856	3234
YPL038W-A_mRNA	11	17	9	7	12	5
YPL038W_mRNA	104	168	154	149	111	95
YPL039W_mRNA	251	348	314	313	258	211
YPL040C_mRNA	1346	1690	1692	1718	1281	1303
YPL041C_mRNA	173	283	272	373	302	260
YPL042C_mRNA	1020	1290	1140	1010	943	691
YPL043W_mRNA	399	576	1146	957	925	420
YPL045W_mRNA	836	1124	1225	1280	1213	719
YPL046C_mRNA	86	105	83	121	98	92
YPL047W_mRNA	240	347	474	363	310	256
YPL048W_mRNA	1454	1926	1781	1967	2065	3663
YPL049C_mRNA	539	913	1333	1277	961	828
YPL050C_mRNA	2040	3136	2507	4050	3663	2742
YPL051W_mRNA	135	191	207	241	165	150
YPL052W_mRNA	108	133	117	116	105	92
YPL053C_mRNA	1022	1570	1518	2252	2120	2085
YPL054W_mRNA	5	8	35	12	21	18
YPL055C_mRNA	252	380	574	518	358	294
YPL056C_mRNA	44	81	190	102	77	54
YPL057C_mRNA	1380	2160	1673	2201	1809	1103
YPL058C_mRNA	6535	7753	5795	6909	5591	4413
YPL059W_mRNA	225	314	131	395	401	390
YPL060C-A	53	50	24	66	48	15
YPL060W_mRNA	202	299	183	275	258	164
YPL061W_mRNA	20021	30752	34305	41296	38347	41629
YPL063W_mRNA	734	1171	1235	1653	1362	1484
YPL064C_mRNA	310	473	607	506	407	348
YPL065W_mRNA	66	79	90	137	90	63
YPL066W_mRNA	587	900	1040	982	674	345
YPL067C_mRNA	189	254	234	275	275	273
YPL068C_mRNA	190	229	388	276	156	111
YPL069C_mRNA	608	645	695	677	543	395
YPL070W_mRNA	518	696	922	989	846	593
YPL071C_mRNA	139	248	162	282	236	140
YPL072W_mRNA	368	487	460	487	441	273
YPL074W_mRNA	969	1275	1472	1305	1076	652
YPL075W_mRNA	2804	3412	3822	3557	2547	1994
YPL076W_mRNA	249	385	344	399	340	196
YPL077C_mRNA	140	156	259	152	142	96
YPL078C_mRNA	848	1189	988	1671	1446	2025
YPL079W_mRNA	2320	2647	1656	2195	1708	2630
YPL081W_mRNA	1092	1556	1049	1163	839	850
YPL082C_mRNA	11743	15359	13663	13305	10280	8197
YPL083C_mRNA	444	589	509	626	511	467
YPL084W_mRNA	1184	1652	1767	2534	2182	1669
YPL085W_mRNA	2417	4467	9117	8246	7257	7709
YPL086C_mRNA	796	1222	858	1468	1255	1088
YPL087W_mRNA	219	312	167	321	395	299
YPL088W_mRNA	159	193	158	162	169	139
YPL089C_mRNA	210	407	905	560	391	268
YPL090C_mRNA	622	702	463	658	564	884
YPL091W_mRNA	912	1387	1234	1728	1637	2569
YPL092W_mRNA	486	867	535	898	824	696
YPL093W_mRNA	4117	6353	5076	6945	5706	4646
YPL094C_mRNA	906	1564	1369	2082	1739	2309
YPL095C_mRNA	227	347	229	302	268	284
YPL096C-A_mRNA	22	38	18	46	40	19
YPL096W_mRNA	166	287	227	375	306	191
YPL097W_mRNA	517	648	386	543	456	410
YPL098C_mRNA	94	219	126	237	177	375
YPL099C_mRNA	95	129	91	132	104	86
YPL100W_mRNA	435	762	482	872	658	498
YPL101W_mRNA	784	1175	1207	1329	1247	1266
YPL102C_mRNA	6	18	11	13	9	11
YPL103C_mRNA	706	902	655	743	634	591
YPL104W_mRNA	567	817	753	945	797	782
YPL105C_mRNA	1386	1822	2516	1743	1464	1019
YPL106C_mRNA	8311	11344	10426	14496	15086	28804
YPL107W_mRNA	168	270	394	343	215	229
YPL108W_mRNA	61	78	63	81	78	43
YPL109C_mRNA	665	678	359	769	619	363
YPL110C_mRNA	710	994	1329	1430	1412	1038
YPL111W_mRNA	278	468	415	504	496	552
YPL112C_mRNA	745	1150	896	1247	1098	794
YPL113C_mRNA	61	80	64	68	44	52
YPL114W_mRNA	100	122	141	110	109	109
YPL115C_mRNA	2375	3606	6410	4403	3525	2798
YPL116W_mRNA	1630	2316	1850	2501	2099	1549
YPL117C_mRNA	987	1353	1017	2033	1725	1628
YPL118W_mRNA	704	1127	884	1368	1266	1077
YPL119C-A_mRNA	13	21	29	53	48	25
YPL119C_mRNA	365	538	552	570	572	790
YPL120W_mRNA	400	548	639	652	504	419
YPL122C_mRNA	366	509	412	632	562	358
YPL123C_mRNA	210	264	159	418	398	309
YPL124W_mRNA	86	116	88	86	73	59
YPL125W_mRNA	2873	3533	2291	4178	3542	2490
YPL126W_mRNA	4628	7163	8073	8734	6703	5414
YPL127C_mRNA	258	504	662	711	577	836
YPL128C_mRNA	1413	3171	3641	3521	3056	2450
YPL129W_mRNA	422	690	661	777	641	675
YPL130W_mRNA	8	2	2	4	3	2
YPL131W_mRNA	13011	17859	15019	16526	14910	20769
YPL132W_mRNA	480	561	462	508	431	331
YPL133C_mRNA	358	494	475	427	357	224
YPL134C_mRNA	154	258	192	224	220	277
YPL135W_mRNA	852	1253	739	1019	754	874
YPL137C_mRNA	4839	7415	9969	8802	7916	7728
YPL138C_mRNA	257	419	470	331	331	270
YPL139C_mRNA	523	841	787	884	767	553
YPL140C_mRNA	533	611	640	667	668	571
YPL141C_mRNA	1376	2324	3769	2592	1971	1254
YPL143W_mRNA	2707	3691	2484	2410	1942	3323
YPL144W_mRNA	131	170	102	119	91	149
YPL145C_mRNA	3603	5208	5093	7284	6904	7243
YPL146C_mRNA	469	607	596	812	617	308
YPL147W_mRNA	193	284	209	234	263	275
YPL148C_mRNA	118	126	103	118	111	68
YPL149W_mRNA	268	423	205	272	252	268
YPL150W_mRNA	1130	1756	1619	1895	1668	1297
YPL151C_mRNA	507	702	648	619	514	402
YPL152W_mRNA	315	531	287	499	426	427
YPL153C_mRNA	1036	1402	1325	1197	1082	743
YPL154C_mRNA	3021	4921	4707	7863	8689	17403
YPL155C_mRNA	870	1317	1292	1109	923	707
YPL156C_mRNA	256	368	359	369	253	145
YPL157W_mRNA	339	431	314	434	340	211
YPL158C_mRNA	1564	2395	2684	2323	1617	1051
YPL159C_mRNA	347	597	490	508	486	353
YPL160W_mRNA	8124	10410	8926	12295	11274	16993
YPL161C_mRNA	736	982	713	1054	857	537
YPL162C_mRNA	355	580	441	499	510	323
YPL163C_mRNA	452	831	2169	1196	1077	898
YPL164C_mRNA	328	490	451	507	449	359
YPL166W_mRNA	59	62	83	87	87	34
YPL167C_mRNA	1514	1585	1219	1271	1040	811
YPL168W_mRNA	347	419	391	487	350	278
YPL169C_mRNA	1229	1971	1967	2525	2086	1687
YPL170W_mRNA	257	525	426	571	496	480
YPL171C_mRNA	10	15	18	11	17	15
YPL172C_mRNA	984	1222	1103	1060	980	759
YPL173W_mRNA	166	293	249	274	243	194
YPL174C_mRNA	977	945	722	1036	852	430
YPL175W_mRNA	529	715	423	594	469	375
YPL176C_mRNA	722	1075	1585	1518	1637	1425
YPL177C_mRNA	657	939	1111	966	574	436
YPL178W_mRNA	368	707	538	681	681	666
YPL179W_mRNA	2211	3228	8092	4916	4201	2553
YPL180W_mRNA	639	1052	1059	1178	905	691
YPL181W_mRNA	606	814	1205	913	815	671
YPL183C_mRNA	4308	5472	3522	4543	3834	2358
YPL183W-A_mRNA	146	254	219	250	238	237
YPL184C_mRNA	1911	3230	3129	4565	4323	4420
YPL185W_mRNA	2	4	6	7	9	15
YPL186C_mRNA	40	62	59	74	60	119
YPL188W_mRNA	887	1217	1010	1418	1340	979
YPL189C-A_mRNA	37	66	26	49	60	42
YPL189W_mRNA	178	268	250	293	239	203
YPL190C_mRNA	1691	2806	7611	4699	3998	3638
YPL191C_mRNA	141	207	142	170	162	128
YPL192C_mRNA	5	12	6	13	6	8
YPL193W_mRNA	373	535	701	655	608	426
YPL194W_mRNA	306	360	634	512	483	263
YPL195W_mRNA	1712	2183	1916	3110	3072	2318
YPL196W_mRNA	193	265	253	272	254	286
YPL198W_mRNA	472	497	412	441	307	207
YPL199C_mRNA	319	439	324	448	332	455
YPL201C_mRNA	55	38	62	43	47	40
YPL202C_mRNA	333	579	558	614	388	181
YPL203W_mRNA	748	1060	1387	1715	1705	2119
YPL204W_mRNA	1708	2540	3402	3051	2489	2058
YPL206C_mRNA	622	1033	716	1140	1123	1341
YPL207W_mRNA	2278	3559	4249	5016	4828	4677
YPL208W_mRNA	727	1099	685	1067	1042	1190
YPL209C_mRNA	263	285	267	269	200	156
YPL210C_mRNA	1758	2488	2242	2897	2522	1520
YPL211W_mRNA	330	469	289	496	473	426
YPL212C_mRNA	1300	1756	1489	1926	1621	1394
YPL213W_mRNA	197	310	296	262	201	148
YPL214C_mRNA	823	1127	669	1152	978	1001
YPL215W_mRNA	94	132	117	213	157	75
YPL216W_mRNA	615	741	436	652	500	376
YPL217C_mRNA	488	893	2182	1606	1757	801
YPL218W_mRNA	747	1325	634	1148	1218	1618
YPL219W_mRNA	375	497	560	543	433	344
YPL220W_mRNA	723	843	386	558	467	955
YPL221W_mRNA	8091	11197	8177	9196	8390	7286
YPL222C-A_mRNA	30	61	19	32	29	60
YPL222W_mRNA	276	335	338	388	435	648
YPL223C_mRNA	4	19	18	18	29	48
YPL224C_mRNA	822	1100	764	1067	966	980
YPL225W_mRNA	430	563	491	1039	816	690
YPL226W_mRNA	9089	12403	15623	17378	17125	14101
YPL227C_mRNA	53	108	72	130	119	99
YPL228W_mRNA	754	1185	1205	1435	1212	674
YPL229W_mRNA	169	280	513	324	206	147
YPL230W_mRNA	52	74	137	129	84	122
YPL231W_mRNA	44519	63162	53763	71788	78037	113740
YPL232W_mRNA	386	573	896	769	696	498
YPL233W_mRNA	146	186	195	142	131	85
YPL234C_mRNA	514	884	422	683	745	1013
YPL235W_mRNA	404	671	666	1036	990	709
YPL236C_mRNA	669	750	550	646	515	420
YPL237W_mRNA	1363	1941	1395	2563	2441	2145
YPL238C_mRNA	40	37	47	50	43	37
YPL239W_mRNA	516	778	870	1007	843	768
YPL240C_mRNA	6073	8616	10490	17829	19166	31564
YPL241C_mRNA	143	203	89	228	167	121
YPL242C_mRNA	2226	2652	2595	3520	3131	1498
YPL243W_mRNA	2503	3470	2666	4247	3519	2755
YPL244C_mRNA	931	1319	1410	1509	1337	1364
YPL245W_mRNA	479	748	462	722	702	1049
YPL246C_mRNA	1095	1867	1687	2374	2248	2593
YPL247C_mRNA	641	1108	1371	1368	1333	1385
YPL248C_mRNA	147	244	349	304	206	152
YPL249C-A_mRNA	2787	3302	1905	2112	1424	3039
YPL249C_mRNA	600	954	1269	1465	1235	1529
YPL250C_mRNA	215	348	261	367	210	163
YPL250W-A_mRNA	1	5	1	4	9	3
YPL252C_mRNA	297	401	761	662	508	391
YPL253C_mRNA	495	566	412	489	359	192
YPL254W_mRNA	1232	1612	1258	1398	1245	868
YPL255W_mRNA	317	436	456	401	310	179
YPL256C_mRNA	2251	3856	3792	3467	2610	1733
YPL257W_mRNA	125	176	142	161	175	153
YPL258C_mRNA	418	526	363	341	310	276
YPL259C_mRNA	677	1170	990	1245	996	641
YPL260W_mRNA	1327	1705	1653	2125	1866	1456
YPL262W_mRNA	1378	1872	1544	2254	2237	4538
YPL263C_mRNA	973	1303	1832	2142	1978	1490
YPL264C_mRNA	136	229	189	160	197	173
YPL265W_mRNA	1826	2952	2152	2842	2502	1767
YPL266W_mRNA	368	749	689	875	718	853
YPL267W_mRNA	190	215	225	179	129	114
YPL268W_mRNA	1133	1403	1364	1243	965	622
YPL269W_mRNA	400	498	544	486	353	218
YPL270W_mRNA	1708	2630	2356	3126	3097	3527
YPL271W_mRNA	336	351	395	473	341	354
YPL272C_mRNA	3365	4321	3413	5157	4365	2953
YPL273W_mRNA	657	858	623	1053	878	971
YPL274W_mRNA	2300	4018	2289	3718	3884	3941
YPL277C_mRNA	26	43	39	44	39	31
YPL278C_mRNA	1	8	7	2	10	3
YPL279C_mRNA	119	236	141	362	289	128
YPR001W_mRNA	36	73	37	32	37	39
YPR002W_mRNA	82	78	78	75	63	80
YPR003C_mRNA	945	1454	1427	1802	1573	1341
YPR004C_mRNA	1196	1772	1339	2412	2124	2675
YPR005C_mRNA	126	176	232	185	188	130
YPR006C_mRNA	73	105	112	117	130	160
YPR007C_mRNA	43	33	24	23	14	26
YPR008W_mRNA	1275	1929	2824	2436	1925	1352
YPR009W_mRNA	277	393	250	433	355	285
YPR010C-A_mRNA	46	64	60	82	65	67
YPR010C_mRNA	11942	17914	14740	21279	20484	23371
YPR011C_mRNA	287	476	303	388	366	360
YPR013C_mRNA	367	467	637	525	482	374
YPR015C_mRNA	24	20	80	53	33	50
YPR016C_mRNA	1280	2056	1264	2356	1969	1528
YPR017C_mRNA	4	4	1	6	5	2
YPR018W_mRNA	730	929	1437	1036	825	558
YPR019W_mRNA	1928	2674	3127	3482	3337	2570
YPR020W_mRNA	253	315	163	525	389	208
YPR021C_mRNA	1245	1539	1439	2101	1829	1569
YPR022C_mRNA	2439	3368	4557	3523	2727	2162
YPR023C_mRNA	411	531	679	728	771	624
YPR024W_mRNA	4233	6139	5712	6832	6695	6646
YPR025C_mRNA	470	591	644	683	572	337
YPR026W_mRNA	1710	2064	2099	2636	2546	3079
YPR027C_mRNA	4	4	3	8	4	3
YPR028W_mRNA	878	1399	1155	1703	1511	2315
YPR029C_mRNA	2520	3264	3284	4230	3768	3389
YPR030W_mRNA	267	268	278	266	231	191
YPR031W_mRNA	852	1068	837	1061	823	622
YPR032W_mRNA	847	1166	1712	1889	1705	1014
YPR033C_mRNA	2673	3573	3256	4644	4323	6007
YPR034W_mRNA	716	1045	1085	1207	1019	698
YPR035W_mRNA	1611	2387	2048	2920	2545	2348
YPR036W-A_mRNA	975	1598	2776	1857	1229	928
YPR036W_mRNA	1896	2859	2665	3303	3484	5215
YPR037C_mRNA	99	189	165	217	234	292
YPR040W_mRNA	120	213	439	269	207	167
YPR041W_mRNA	2584	3799	3329	4860	4720	5439
YPR042C_mRNA	3943	5778	7505	6135	4896	3758
YPR043W_mRNA	2159	3701	2609	2932	2121	2776
YPR045C_mRNA	815	1080	1313	1456	1275	916
YPR046W_mRNA	43	31	39	54	37	19
YPR047W_mRNA	204	291	174	295	256	222
YPR048W_mRNA	483	753	539	596	570	393
YPR049C_mRNA	1054	1444	1074	1536	1277	897
YPR050C_mRNA	3	4	10	1	6	4
YPR051W_mRNA	84	166	192	168	144	201
YPR052C_mRNA	41	75	61	68	58	90
YPR053C_mRNA	228	390	668	436	376	312
YPR054W_mRNA	34	25	25	27	43	52
YPR055W_mRNA	1366	1610	1118	1888	1507	907
YPR056W_mRNA	428	604	417	681	537	371
YPR057W_mRNA	447	628	527	504	416	384
YPR058W_mRNA	206	398	191	249	294	427
YPR059C_mRNA	38	32	20	24	24	28
YPR060C_mRNA	349	517	322	552	420	334
YPR061C_mRNA	124	136	121	138	73	70
YPR062W_mRNA	211	285	662	476	586	486
YPR063C_mRNA	379	494	603	714	490	718
YPR065W_mRNA	473	527	1704	734	522	275
YPR066W_mRNA	249	308	349	283	312	260
YPR067W_mRNA	342	526	413	593	527	439
YPR068C_mRNA	197	263	199	244	209	131
YPR069C_mRNA	705	977	434	884	839	1505
YPR070W_mRNA	839	812	553	996	807	368
YPR071W_mRNA	312	458	435	468	384	342
YPR072W_mRNA	1366	1929	2138	2716	2131	1625
YPR073C_mRNA	187	235	139	291	275	260
YPR074C_mRNA	10155	17871	14685	22662	24446	40202
YPR075C_mRNA	746	1045	1199	1416	1345	1560
YPR079W_mRNA	376	533	571	583	477	395
YPR080W_mRNA	2377	3206	1203	2567	2619	5523
YPR081C_mRNA	411	493	568	629	597	583
YPR082C_mRNA	146	233	156	252	207	175
YPR083W_mRNA	715	833	887	689	559	432
YPR084W_mRNA	631	915	1340	973	850	632
YPR085C_mRNA	114	188	167	135	146	69
YPR086W_mRNA	464	698	984	1002	987	899
YPR088C_mRNA	987	1404	1398	1800	1993	1920
YPR089W_mRNA	1802	2600	3050	3102	2689	1961
YPR091C_mRNA	1219	1814	1910	3106	2878	2923
YPR093C_mRNA	368	361	520	393	302	279
YPR094W_mRNA	60	97	72	113	84	92
YPR095C_mRNA	2705	3955	4164	4248	3404	3014
YPR096C_mRNA	67	124	224	113	82	111
YPR097W_mRNA	2715	3599	3140	4863	4192	3034
YPR098C_mRNA	112	149	133	211	224	267
YPR099C_mRNA	1	7	15	17	11	10
YPR100W_mRNA	280	458	386	458	395	403
YPR101W_mRNA	219	367	339	314	266	152
YPR102C_mRNA	1151	1324	644	939	907	1507
YPR103W_mRNA	1153	1624	1662	2222	2003	2697
YPR104C_mRNA	2480	3264	4152	2940	2283	1834
YPR105C_mRNA	1691	2240	1849	2883	2256	1751
YPR106W_mRNA	509	785	651	703	581	321
YPR107C_mRNA	168	263	252	241	185	136
YPR108W_mRNA	1923	2547	2749	3874	3746	4000
YPR109W_mRNA	444	574	314	576	470	366
YPR110C_mRNA	1395	2091	1883	2305	2287	2191
YPR111W_mRNA	859	1029	961	943	675	503
YPR112C_mRNA	1853	2329	3328	2847	2558	1597
YPR113W_mRNA	1043	1871	1077	1900	1849	2703
YPR114W_mRNA	677	1262	1386	2051	1760	1534
YPR115W_mRNA	2560	3583	4541	4846	4323	4287
YPR116W_mRNA	955	963	1094	860	643	588
YPR117W_mRNA	7193	8606	7752	9388	7730	6741
YPR118W_mRNA	736	1041	536	1014	1165	1385
YPR119W_mRNA	2207	3004	3505	3028	2558	1574
YPR120C_mRNA	644	965	976	762	685	408
YPR121W_mRNA	1121	1115	799	837	682	622
YPR122W_mRNA	4238	5199	5690	4915	3865	2734
YPR123C_mRNA	22	34	44	33	29	47
YPR124W_mRNA	1137	1519	1516	1664	1277	1002
YPR125W_mRNA	555	862	980	948	665	575
YPR127W_mRNA	289	443	332	389	411	730
YPR128C_mRNA	479	733	502	745	693	801
YPR129W_mRNA	499	929	1448	1469	1329	1398
YPR131C_mRNA	168	212	196	214	188	156
YPR132W_mRNA	2075	2083	914	1516	1389	1853
YPR133C_mRNA	544	815	984	879	945	634
YPR133W-A_mRNA	46	92	61	96	54	63
YPR134W_mRNA	153	184	140	228	169	151
YPR135W_mRNA	1241	1835	1722	2134	1760	1705
YPR137W_mRNA	600	1035	1270	949	790	480
YPR138C_mRNA	1219	1983	1444	1489	1438	1164
YPR139C_mRNA	584	781	792	1013	881	860
YPR140W_mRNA	419	542	449	623	552	538
YPR141C_mRNA	589	833	942	844	653	445
YPR143W_mRNA	319	421	636	546	451	292
YPR144C_mRNA	1332	2008	1656	1986	1656	1090
YPR145C-A_mRNA	79	121	149	184	110	76
YPR145W_mRNA	3758	5504	5563	6582	5977	6922
YPR146C_mRNA	54	79	25	81	85	45
YPR147C_mRNA	685	927	904	1198	1199	1116
YPR148C_mRNA	663	852	949	1232	1046	1202
YPR149W_mRNA	1431	1939	1963	3157	2454	2404
YPR150W_mRNA	15	18	29	37	13	24
YPR151C_mRNA	17	16	22	19	22	11
YPR152C_mRNA	174	215	323	266	229	139
YPR153W_mRNA	90	156	84	120	87	46
YPR154W_mRNA	471	883	2502	1391	1269	1331
YPR155C_mRNA	510	614	431	675	631	353
YPR156C_mRNA	1394	2509	1777	2954	2704	1892
YPR157W_mRNA	631	889	619	634	610	433
YPR158C-D	18	33	20	37	21	20
YPR158W_mRNA	514	894	800	1140	992	772
YPR159W_mRNA	7482	11881	9858	14620	14470	16320
YPR160C-A_mRNA	18	22	11	15	13	11
YPR160W_mRNA	1147	1341	1086	2511	3057	7669
YPR161C_mRNA	580	911	1384	1218	1061	635
YPR162C_mRNA	654	902	850	1084	961	549
YPR163C_mRNA	1700	2429	2242	3171	2897	3835
YPR164W_mRNA	2267	2959	2589	3463	3038	2104
YPR165W_mRNA	949	1370	992	1791	1602	2360
YPR166C_mRNA	86	125	65	138	88	88
YPR167C_mRNA	65	125	94	123	79	67
YPR168W_mRNA	178	282	170	180	135	120
YPR169W_mRNA	1689	2085	2805	2582	2165	1507
YPR170C_mRNA	5	10	11	8	6	4
YPR170W-B_mRNA	82	118	98	102	98	143
YPR171W_mRNA	382	659	924	785	506	300
YPR172W_mRNA	264	338	333	461	367	567
YPR173C_mRNA	751	1050	1322	1260	1277	950
YPR174C_mRNA	193	238	322	257	205	132
YPR175W_mRNA	1038	1371	1151	1272	1070	961
YPR176C_mRNA	390	684	375	509	569	513
YPR178W_mRNA	349	501	672	610	544	390
YPR179C_mRNA	616	822	932	1052	803	529
YPR180W_mRNA	216	345	209	425	354	427
YPR181C_mRNA	4286	10469	17147	18109	17506	19449
YPR182W_mRNA	75	124	194	172	127	144
YPR183W_mRNA	617	872	1145	1278	1110	1242
YPR184W_mRNA	1772	2579	3134	3992	4029	9264
YPR185W_mRNA	972	1435	2151	2108	1773	1687
YPR186C_mRNA	540	705	546	594	473	333
YPR187W_mRNA	355	541	568	715	689	554
YPR188C_mRNA	167	273	202	228	240	280
YPR189W_mRNA	3386	4719	4121	5995	5386	4655
YPR190C_mRNA	997	1542	1427	1838	1668	1113
YPR191W_mRNA	1107	1722	1524	2196	2538	3504
YPR192W_mRNA	13	30	20	32	13	30
YPR193C_mRNA	117	99	90	68	66	53
YPR194C_mRNA	57	46	62	52	64	46
YPR195C_mRNA	7	12	1	4	4	4
YPR196W_mRNA	467	458	283	344	343	337
YPR198W_mRNA	959	1462	1012	1969	2076	1720
YPR199C_mRNA	442	533	456	514	547	487
YPR200C_mRNA	6	6	5	7	11	7
YPR201W_mRNA	86	118	77	88	77	65
YPR202W_mRNA	55	103	54	78	73	60
YPR204W_mRNA	37	58	110	47	45	35
