# Supplementary material for: Determination of in vivo RNA kinetics using RATE-seq
Source: RNA. 2014 Oct;20(10):1645–52. doi: 10.1261/rna.045104.114 (PMC4174445; doi:10.1261/rna.045104.114)
Supplement: Supplemental Material [file supp_045104.114_TableS3.xls]

Syst	counts5	counts7	counts9	counts13	counts20	counts25	counts30	counts100
15S_rRNA	659	978	243	238	409	245	194	670
21S_rRNA	3351	4168	2029	1610	2089	1623	1374	2922
BAC-1	282277	221459	89063	104336	46561	35027	24323	17049
BAC-2	165983	112509	37771	45912	21505	7299	6081	7455
BAC-3	301441	175002	95068	83348	41792	37940	27586	19545
ICR1	1403	1269	1111	957	799	667	552	258
LSR1	16397	23688	19337	21638	18946	24682	26222	46575
NME1	562	940	734	625	798	1000	944	3351
Q0045_mRNA	41	21	18	15	36	20	23	53
Q0050_mRNA	285	376	172	182	203	116	80	142
Q0055_mRNA	256	292	207	157	238	226	194	221
Q0060_mRNA	12	17	16	7	23	6	4	12
Q0075_mRNA	17	35	10	9	23	41	30	12
Q0085_mRNA	2	18	8	11	13	11	7	7
Q0105_mRNA	12	19	6	2	14	14	11	16
Q0120_mRNA	10	15	6	2	13	7	6	1
Q0130_mRNA	139	68	34	14	38	25	25	49
Q0160_mRNA	49	72	8	14	35	15	15	24
Q0182_mRNA	7	34	10	5	5	6	9	1
Q0250_mRNA	33	24	16	6	16	8	6	6
Q0255_mRNA	2	23	4	10	9	5	10	8
Q0275_mRNA	112	113	87	37	47	15	19	58
RNA170	12	9	11	5	3	4	3	6
RPR1	3020	2231	4095	2049	2787	4048	3014	4238
RUF20	46	58	41	29	21	21	13	16
SCR1	16993	16927	27945	16591	22312	33624	32885	80619
snR10	18	26	11	8	4	5	6	5
snR11	469	681	227	138	460	66	86	2777
snR128	3909	12835	5047	6515	5160	5512	9372	5026
snR13	2677	2192	1369	497	2515	276	373	3618
snR14	342	296	316	119	162	30	29	478
snR161	133	282	138	105	155	117	106	748
snR17a	6704	6975	9411	6931	6920	7723	7009	30164
snR17b	905	735	1122	491	795	849	773	2698
snR18	520	373	497	128	368	191	138	309
snR189	223	754	433	248	542	98	57	3039
snR19	6114	11964	9466	8881	8124	9411	9018	21728
snR190	5170	3522	3663	636	4950	367	334	18620
snR191	234	510	307	207	209	79	79	1267
snR24	121	246	158	76	172	155	156	65
snR3	750	1616	429	347	1069	196	173	4481
snR30	2955	3958	4405	3655	4076	5771	5965	14792
snR31	299	1174	363	337	331	253	327	1089
snR32	1072	2708	1557	382	2523	3295	4270	11257
snR33	440	775	454	218	523	265	376	1723
snR34	702	1396	906	334	1084	543	564	3367
snR35	578	740	600	276	618	577	449	3188
snR36	68	124	53	33	27	21	14	154
snR37	1180	1658	996	667	725	526	577	4045
snR38	83	108	73	28	120	88	121	71
snR39	85	45	37	23	25	16	14	20
snR39B	778	3695	981	719	1779	1489	1922	906
snR4	838	1786	1048	808	971	589	644	1290
snR40	1534	1310	2172	677	2378	2533	2356	2036
snR41	779	4827	1629	684	2688	2960	4104	1575
snR42	288	525	412	266	341	293	234	2201
snR43	273	604	239	201	410	270	254	2220
snR44	453	522	379	227	279	52	30	770
snR45	260	500	396	182	456	193	396	2281
snR46	522	935	248	219	408	78	87	2630
snR47	216	382	297	149	296	311	338	239
snR48	202	307	213	80	270	271	257	320
snR49	210	281	66	39	152	31	37	2241
snR5	885	740	863	192	1620	637	545	5597
snR50	198	847	321	217	559	480	559	263
snR51	81	82	97	40	47	28	30	35
snR52	519	502	486	308	198	182	144	252
snR53	17	63	14	13	8	11	9	8
snR54	17	43	15	8	11	11	9	7
snR55	161	322	193	119	240	231	251	300
snR56	83	157	35	49	55	40	47	34
snR57	187	190	87	30	86	17	21	118
snR58	43	406	53	27	80	109	179	94
snR59	31	53	27	7	10	5	11	4
snR6	520	836	561	208	463	94	114	891
snR60	12	31	10	9	7	3	3	10
snR61	57	255	83	37	81	84	112	61
snR62	117	243	108	100	55	27	36	51
snR63	1643	2828	3148	2058	2855	2944	3311	7985
snR64	1119	1086	1105	509	1749	1692	1201	1245
snR65	8	40	10	14	15	11	12	8
snR66	114	160	69	79	56	46	43	38
snR67	62	17	37	7	18	11	11	16
snR68	222	529	220	119	163	145	144	341
snR69	197	280	214	67	328	328	301	200
snR70	808	1286	1282	453	1414	1403	1512	5571
snR71	112	113	105	81	38	26	14	50
snR72	57	211	73	51	83	81	111	64
snR74	70	104	37	21	22	17	20	22
snR75	125	194	112	60	73	48	41	59
snR76	643	1298	638	570	331	315	359	314
snR77	88	311	101	65	73	66	99	55
snR78	81	139	66	18	152	163	129	99
snR79	72	113	65	59	27	18	23	21
snR7-L	26	33	17	15	8	9	10	19
snR8	295	742	432	384	610	745	949	1871
snR80	76	209	47	27	44	34	46	49
snR81	280	527	511	417	452	717	871	838
snR82	705	757	1041	938	799	1084	1375	2774
snR83	1581	3491	1650	1841	1815	1616	1860	5382
snR84	550	544	598	513	433	472	403	1511
snR85	205	742	258	186	439	573	1020	1209
snR86	1043	1674	1591	1751	1693	1839	1922	3286
snR87	37	63	41	20	18	4	6	22
snR9	884	727	641	370	1483	843	486	6055
SRG1	546	485	278	191	180	104	96	154
tA(AGC)D	3	9	2	3	3	1	3	5
tA(AGC)G	14	21	14	11	12	10	9	5
tA(AGC)K2	10	7	1	5	4	6	1	2
tA(UGC)E	7	11	10	5	1	2	1	3
tA(UGC)O	24	18	4	4	5	5	5	6
tC(GCA)G	25	25	29	10	24	13	17	31
tD(GUC)D	12	27	2	11	4	6	5	1
tD(GUC)G1	12	25	11	12	1	5	6	1
tD(GUC)I2	4	7	1	2	1	2	3	2
tD(GUC)J4	9	11	6	1	1	2	2	3
tD(GUC)M	5	15	8	9	5	8	5	2
tE(CUC)I	5	8	5	2	3	1	6	1
tE(UUC)E2	12	22	12	10	3	2	8	2
tE(UUC)G1	14	17	10	13	5	4	6	3
tE(UUC)G3	15	42	17	3	5	5	6	1
tE(UUC)I	11	10	7	8	5	8	5	1
tE(UUC)K	19	24	16	11	2	3	8	1
tE(UUC)M	3	4	10	3	40	31	27	72
tF(GAA)B	13	37	17	18	19	18	15	6
tF(GAA)D	20	24	19	6	8	11	12	9
tF(GAA)F	3	7	11	1	5	3	3	3
tF(GAA)G	69	68	77	19	28	21	29	29
tF(GAA)H1	15	3	6	1	4	4	1	1
tF(GAA)M	6	14	8	1	11	9	13	8
tG(CCC)D	16	7	15	3	6	8	5	4
tG(CCC)O	25	40	27	6	7	16	11	7
tG(GCC)D1	2	10	1	1	2	1	3	1
tG(GCC)D2	10	20	9	7	11	7	9	5
tG(GCC)F2	39	49	27	16	13	15	14	6
tG(GCC)G1	30	64	28	22	9	11	10	1
tG(GCC)G2	7	5	8	3	1	5	1	1
tG(GCC)J2	6	12	4	4	6	3	3	1
tG(GCC)O2	1	2	3	1	4	3	1	1
tG(GCC)P1	133	171	117	52	70	62	78	49
tG(UCC)N	6	10	9	1	1	1	1	1
tH(GUG)G2	238	193	193	75	81	32	31	60
tH(GUG)K	7	5	5	5	5	2	1	1
tH(GUG)M	9	14	5	3	2	4	4	4
tI(AAU)E2	3	6	2	6	3	4	2	1
tI(AAU)G	34	64	18	29	11	10	17	5
tI(AAU)L1	4	4	3	1	1	3	3	1
tI(AAU)P1	83	263	86	73	29	50	55	36
tI(AAU)P2	5	3	3	1	2	1	4	1
tI(UAU)D	60	55	65	44	85	93	91	220
tI(UAU)L	89	50	90	29	166	137	162	440
tK(CUU)D1	49	48	38	5	28	16	15	19
tK(CUU)E1	59	110	53	14	28	24	26	27
tK(CUU)G3	10	13	7	2	2	4	1	5
tK(CUU)K	35	90	23	14	22	12	22	13
tK(CUU)M	7	14	6	6	6	2	6	3
tK(UUU)G1	36	92	40	31	32	50	31	21
tK(UUU)K	30	27	20	11	13	16	18	21
tK(UUU)L	14	37	8	11	4	10	11	2
tK(UUU)O	183	254	139	88	108	146	158	162
tK(UUU)P	18	36	14	13	4	11	9	5
TLC1	808	1089	771	781	904	870	718	1401
tL(CAA)A	13	21	7	2	18	7	14	10
tL(CAA)C	6	29	8	9	4	5	8	4
tL(CAA)D	13	26	8	8	12	9	15	10
tL(CAA)G1	5	15	16	4	13	11	11	23
tL(CAA)G3	7	2	1	7	1	6	1	1
tL(CAA)L	57	107	45	26	36	27	22	41
tL(CAA)N	4	14	9	9	11	3	5	1
tL(GAG)G	21	29	27	7	31	27	22	16
tL(UAA)B2	3	6	1	1	1	1	1	1
tL(UAA)D	39	41	22	10	16	22	11	11
tL(UAA)J	11	23	14	1	4	7	9	2
tL(UAA)K	5	6	2	5	4	4	2	4
tL(UAA)L	12	48	11	22	10	10	19	6
tL(UAG)L1	22	22	24	4	45	14	14	30
tM(CAU)D	11	7	10	6	7	6	5	5
tM(CAU)E	14	17	8	2	7	2	5	4
tM(CAU)J1	14	18	9	2	7	10	13	7
tN(GUU)F	15	58	9	8	10	6	13	3
tN(GUU)G	34	82	38	13	18	6	8	8
tN(GUU)K	9	12	7	9	4	3	5	2
tN(GUU)O1	18	11	13	1	6	3	2	1
tN(GUU)O2	1	3	2	3	3	1	4	1
tN(GUU)P	41	21	11	17	12	6	8	4
tP(AGG)C	7	11	8	9	11	9	19	7
tP(AGG)N	7	5	3	7	2	5	9	4
tP(UGG)A	10	18	7	4	6	3	8	2
tP(UGG)F	18	10	12	6	7	9	7	14
tP(UGG)H	23	34	11	18	11	9	20	3
tP(UGG)L	2	8	8	2	6	6	5	9
tP(UGG)N2	19	5	6	2	6	13	5	6
tP(UGG)O3	44	68	57	23	32	37	49	32
tQ(CUG)M	40	34	28	8	20	19	8	26
tQ(UUG)L	12	5	7	6	4	9	6	5
tR(ACG)D	56	49	28	9	14	10	23	6
tR(ACG)E	3	8	5	1	8	8	5	8
tR(ACG)J	41	182	29	39	31	22	27	7
tR(ACG)L	11	25	8	6	7	8	6	6
tR(ACG)O	3	9	2	2	1	1	4	3
tR(CCG)L	32	10	17	5	23	16	14	22
tR(UCU)E	7	7	6	4	1	3	2	1
tR(UCU)G2	23	13	6	3	8	5	3	2
tR(UCU)G3	9	7	9	5	2	1	2	2
tR(UCU)K	13	19	8	3	3	6	6	2
tR(UCU)M1	3	12	5	5	4	1	4	1
tR(UCU)M2	4	18	8	2	3	2	4	3
tS(AGA)A	5	3	2	3	4	2	3	4
tS(AGA)D2	146	240	116	48	41	42	53	17
tS(AGA)D3	19	25	17	7	9	11	6	3
tS(AGA)E	3	9	4	2	1	1	2	2
tS(AGA)G	112	190	63	50	37	21	33	20
tS(AGA)J	37	23	24	28	12	3	3	3
tS(AGA)M	9	11	6	1	1	5	2	1
tS(CGA)C	47	41	59	16	95	104	91	161
tS(GCU)F	7	8	2	2	2	1	2	4
tS(GCU)O	10	7	8	7	6	3	5	2
tS(UGA)E	9	26	10	8	3	2	14	5
tS(UGA)P	1	1	4	3	3	3	3	4
tS(UGA)Q2	3	10	1	1	1	1	2	1
tT(AGU)B	9	28	8	6	2	7	1	2
tT(AGU)D	15	21	11	3	6	2	9	12
tT(AGU)I1	9	32	7	4	5	4	4	1
tT(AGU)N1	18	19	11	1	5	3	5	1
tT(CGU)K	12	14	22	7	11	9	6	9
tT(UGU)G2	66	98	59	10	43	7	12	43
tV(AAC)E2	15	16	13	2	6	2	7	6
tV(AAC)G1	22	46	18	9	9	15	26	14
tV(AAC)G2	53	62	30	11	23	16	16	19
tV(AAC)G3	21	42	14	19	5	1	3	3
tV(AAC)L	6	12	5	5	2	2	1	1
tV(AAC)M1	10	20	11	4	4	5	3	1
tV(AAC)M2	11	16	14	6	8	7	8	4
tV(AAC)O	4	26	7	4	1	4	3	1
tV(CAC)D	25	79	30	26	17	21	20	7
tV(CAC)H	54	34	41	14	15	25	22	10
tV(UAC)D	8	25	12	9	6	1	3	4
tW(CCA)G1	38	62	29	10	14	7	11	7
tW(CCA)G2	7	27	9	5	4	4	7	8
tW(CCA)K	25	49	28	14	12	7	7	11
tW(CCA)P	30	36	30	26	13	9	10	4
tX(XXX)D	67	65	52	33	22	23	19	33
tX(XXX)L	89	167	72	59	45	42	48	72
tY(GUA)D	25	37	24	14	5	5	13	8
tY(GUA)J1	17	28	20	11	7	5	7	8
tY(GUA)J2	13	33	17	6	4	3	8	6
tY(GUA)M1	7	4	4	1	3	1	3	2
tY(GUA)O	27	8	31	6	18	7	9	15
YAL001C_mRNA	1124	1638	1227	1254	1168	990	731	352
YAL002W_mRNA	2522	2906	1930	1790	2052	1342	993	558
YAL003W_mRNA	3750	3124	4263	3725	4707	5595	4906	5100
YAL005C_mRNA	2032	2194	3467	4074	9611	12548	11995	6714
YAL007C_mRNA	714	1037	916	1030	1059	1013	732	732
YAL008W_mRNA	142	187	167	166	293	287	275	224
YAL009W_mRNA	269	332	275	283	258	260	186	159
YAL010C_mRNA	406	498	228	279	250	225	129	108
YAL011W_mRNA	314	412	253	311	194	249	171	56
YAL012W_mRNA	2775	3140	3764	3907	4576	6197	5945	1790
YAL013W_mRNA	270	490	261	348	284	277	283	66
YAL014C_mRNA	401	625	575	577	473	596	497	293
YAL015C_mRNA	153	237	192	222	209	200	154	80
YAL016W_mRNA	2814	3644	2966	3055	3670	3092	2370	1558
YAL017W_mRNA	3641	5096	3719	4419	4784	4422	3336	1346
YAL019W_mRNA	1988	2334	2032	2415	2067	2082	1759	725
YAL020C_mRNA	102	163	139	112	127	146	150	55
YAL021C_mRNA	1771	2687	2412	2731	2380	2456	2483	545
YAL022C_mRNA	1291	1409	1718	1736	1675	2118	1633	867
YAL023C_mRNA	6153	8468	9186	11282	14910	18848	15419	6901
YAL024C_mRNA	1530	1618	1166	1121	852	593	476	218
YAL025C_mRNA	824	1088	837	775	497	531	512	195
YAL026C-A_mRNA	42	53	52	122	109	129	75	43
YAL026C_mRNA	3057	4166	3469	4255	5389	4680	3547	1969
YAL027W_mRNA	157	150	139	149	131	149	85	82
YAL028W_mRNA	307	383	274	316	289	270	258	119
YAL029C_mRNA	3987	4677	3559	3858	4097	3409	2423	1211
YAL030W_mRNA	114	95	110	137	129	211	194	170
YAL031C_mRNA	1264	1429	1030	1097	871	783	662	306
YAL032C_mRNA	380	554	348	372	318	361	265	135
YAL033W_mRNA	143	298	185	233	159	151	178	126
YAL034C_mRNA	556	762	405	605	386	334	315	87
YAL034W-A_mRNA	162	265	150	162	99	114	73	55
YAL035W_mRNA	4003	4802	5205	6563	7745	8700	7687	2913
YAL036C_mRNA	466	785	732	774	517	588	537	212
YAL037W_mRNA	118	199	115	115	74	62	69	46
YAL038W_mRNA	27386	28602	33051	30924	46030	65998	69089	66512
YAL039C_mRNA	172	209	218	183	208	238	206	126
YAL040C_mRNA	2662	2797	2299	1831	555	408	460	198
YAL041W_mRNA	2263	2728	1646	1783	1318	1108	935	424
YAL042W_mRNA	1248	1687	1769	1883	2360	3289	2983	1652
YAL043C_mRNA	1695	2140	1764	1713	1656	1737	1531	512
YAL044C_mRNA	782	656	913	707	913	1341	1195	1025
YAL044W-A_mRNA	88	61	87	71	71	65	86	70
YAL045C_mRNA	1	6	6	3	3	2	2	4
YAL046C_mRNA	78	70	93	56	88	137	114	131
YAL047C_mRNA	282	319	214	255	212	203	135	100
YAL048C_mRNA	788	941	713	667	654	633	505	302
YAL049C_mRNA	524	696	615	541	757	855	799	499
YAL051W_mRNA	1436	1675	1152	1324	1203	943	725	480
YAL053W_mRNA	4228	6018	4713	5282	5110	5190	4130	1565
YAL054C_mRNA	109	135	136	148	115	152	138	69
YAL055W_mRNA	76	103	86	91	80	95	80	34
YAL056C-A_mRNA	4	6	8	4	2	4	2	2
YAL056W_mRNA	1691	1892	1576	1456	1418	1325	1095	630
YAL058W_mRNA	560	694	691	624	719	738	563	397
YAL059C-A_mRNA	4	11	2	3	1	1	2	1
YAL059W_mRNA	271	458	327	311	230	229	192	107
YAL060W_mRNA	1545	1815	2299	2095	2397	3036	2357	1172
YAL061W_mRNA	288	520	494	567	676	764	749	151
YAL062W_mRNA	32	29	38	36	21	49	33	25
YAL063C-A_mRNA	14	31	13	8	8	4	2	1
YAL063C_mRNA	5	8	11	8	4	5	6	3
YAL064W-B_mRNA	31	35	46	30	40	24	28	7
YAL067C_mRNA	25	26	17	7	13	7	11	21
YAR002C-A_mRNA	860	1014	974	889	1296	1387	1231	1345
YAR002W_mRNA	1110	1227	1073	1287	962	975	716	322
YAR003W_mRNA	762	771	707	625	729	743	544	281
YAR007C_mRNA	1390	1455	1469	1399	1759	1795	1261	884
YAR008W_mRNA	186	393	217	236	207	167	160	57
YAR009C	23	16	17	20	12	8	5	4
YAR014C_mRNA	1193	2071	1700	1808	1387	1488	1220	256
YAR015W_mRNA	2687	3290	3413	3312	3095	3385	2647	1978
YAR018C_mRNA	357	459	388	346	336	347	227	139
YAR019C_mRNA	1157	1396	881	1027	710	653	574	216
YAR020C_mRNA	27	16	14	15	9	15	11	3
YAR023C_mRNA	139	84	97	64	82	107	56	60
YAR027W_mRNA	485	611	558	691	539	483	375	317
YAR028W_mRNA	227	275	238	208	170	165	123	147
YAR029W_mRNA	66	60	45	37	37	35	35	33
YAR030C_mRNA	29	13	16	12	21	8	3	6
YAR031W_mRNA	22	28	24	22	26	22	37	23
YAR033W_mRNA	58	56	59	34	39	33	33	26
YAR035W_mRNA	47	47	56	38	43	53	57	38
YAR042W_mRNA	1897	2323	1945	2202	1968	2107	1717	573
YAR047C_mRNA	1	11	5	10	6	3	3	3
YAR050W_mRNA	138	142	128	103	43	50	56	24
YAR071W_mRNA	20	47	48	47	32	47	47	26
YBL001C_mRNA	205	138	199	158	234	228	198	405
YBL002W_mRNA	2406	3333	2415	3190	1931	1945	2016	828
YBL003C_mRNA	773	571	953	622	1125	1222	871	1295
YBL004W_mRNA	9509	11227	8342	8492	8594	5247	4094	3356
YBL005W-B	171	142	176	167	119	75	67	88
YBL005W_mRNA	1431	1873	1081	1020	1057	615	475	322
YBL006C_mRNA	237	332	296	344	214	296	229	118
YBL006W-A_mRNA	2	5	1	3	3	2	2	1
YBL007C_mRNA	3308	4334	5130	6963	9342	11568	9254	2603
YBL008W_mRNA	796	806	688	611	668	557	459	275
YBL009W_mRNA	1305	1591	1066	957	988	684	430	353
YBL010C_mRNA	211	215	184	143	129	134	76	68
YBL011W_mRNA	2124	2740	2730	2740	2778	2894	2383	1107
YBL013W_mRNA	320	420	293	297	254	281	250	73
YBL014C_mRNA	1876	2021	1428	1192	1104	1089	812	493
YBL015W_mRNA	562	709	793	711	1140	1368	1242	595
YBL016W_mRNA	707	1167	727	953	644	727	618	290
YBL017C_mRNA	5330	6530	5909	6609	8908	8405	6804	2970
YBL018C_mRNA	139	199	131	107	122	41	25	104
YBL019W_mRNA	230	257	226	184	202	188	105	93
YBL020W_mRNA	1808	2400	1613	1535	1595	1461	1142	814
YBL021C_mRNA	94	155	102	80	77	132	111	50
YBL022C_mRNA	2846	3957	3412	4097	4687	5155	4291	1363
YBL023C_mRNA	1522	2400	1614	1949	1736	1697	1320	601
YBL024W_mRNA	2498	3482	3100	3397	3235	3162	2484	1562
YBL025W_mRNA	131	110	96	75	68	74	54	47
YBL026W_mRNA	167	126	62	38	64	15	14	79
YBL027W_mRNA	2476	2202	2765	2741	2531	3599	2960	4239
YBL028C_mRNA	255	269	201	194	142	88	48	140
YBL029C-A_mRNA	152	190	161	167	177	101	95	113
YBL029W_mRNA	43	35	19	31	24	15	13	12
YBL030C_mRNA	2885	2693	3695	3418	6901	8432	7189	4241
YBL031W_mRNA	198	297	164	227	124	107	77	81
YBL032W_mRNA	1020	1289	1287	1431	1901	2290	2028	1095
YBL033C_mRNA	388	656	417	480	385	416	355	157
YBL034C_mRNA	1844	2068	1243	1446	1316	931	679	361
YBL035C_mRNA	1392	1452	1071	1117	949	891	733	396
YBL036C_mRNA	697	1030	676	654	867	638	472	492
YBL037W_mRNA	1574	1769	1334	1295	1378	1087	798	538
YBL038W_mRNA	360	336	309	286	197	256	191	210
YBL039C_mRNA	2219	2415	2609	2291	2444	2187	1683	1310
YBL039W-B_mRNA	64	60	64	39	58	24	4	54
YBL040C_mRNA	820	1283	903	776	941	534	366	663
YBL041W_mRNA	896	992	1106	1242	1155	1493	1206	754
YBL042C_mRNA	1982	2077	1763	1234	1014	1074	818	471
YBL043W_mRNA	15	14	10	4	6	6	8	1
YBL044W_mRNA	2	7	4	5	2	3	6	5
YBL045C_mRNA	1832	2058	2345	2561	3448	3460	2872	1498
YBL046W_mRNA	459	788	452	545	377	374	360	109
YBL047C_mRNA	5500	7796	8057	10906	9847	10682	9008	3106
YBL048W_mRNA	1	3	8	2	8	4	2	4
YBL049W_mRNA	16	9	16	17	24	27	26	24
YBL050W_mRNA	688	1329	934	1136	1009	1153	863	632
YBL051C_mRNA	1605	2512	1603	2335	1587	1296	1318	475
YBL052C_mRNA	962	1400	773	1010	1006	807	579	359
YBL054W_mRNA	850	926	541	477	296	244	227	96
YBL055C_mRNA	535	689	511	411	380	433	285	167
YBL056W_mRNA	2015	2678	2598	2763	3250	3029	2446	1535
YBL057C_mRNA	349	316	420	368	370	414	326	335
YBL058W_mRNA	1100	1389	1467	1502	1920	2179	1748	871
YBL059C-A_mRNA	104	124	114	143	84	77	38	91
YBL059W_mRNA	54	75	54	59	37	48	27	26
YBL060W_mRNA	655	861	444	517	368	327	237	191
YBL061C_mRNA	1553	1927	1374	1356	1164	1033	815	418
YBL062W_mRNA	50	123	46	68	56	74	98	15
YBL063W_mRNA	882	936	676	739	748	649	553	248
YBL064C_mRNA	268	298	354	388	470	681	591	425
YBL066C_mRNA	2198	2693	1576	1574	949	740	779	336
YBL067C_mRNA	1384	1444	1264	1228	1399	1147	861	423
YBL068W_mRNA	625	839	711	574	586	570	444	378
YBL069W_mRNA	348	467	388	332	390	395	320	210
YBL071W-A_mRNA	93	116	83	69	61	56	41	26
YBL072C_mRNA	1320	1385	1280	926	1724	1999	1918	3086
YBL074C_mRNA	380	397	320	240	303	228	179	114
YBL075C_mRNA	850	1075	799	730	716	701	560	207
YBL076C_mRNA	10009	11193	11074	11554	16571	17098	14530	11286
YBL078C_mRNA	141	306	134	243	147	147	153	64
YBL079W_mRNA	5480	6264	3859	3827	4854	3333	2608	1745
YBL080C_mRNA	374	610	402	377	370	425	336	181
YBL081W_mRNA	687	973	586	645	235	200	219	69
YBL082C_mRNA	433	501	589	595	635	674	660	266
YBL083C_mRNA	18	20	17	15	24	37	35	15
YBL084C_mRNA	1068	1248	789	693	612	532	400	210
YBL085W_mRNA	2039	2168	1804	2064	1758	1705	1216	465
YBL086C_mRNA	399	552	436	480	381	418	366	118
YBL087C_mRNA	1147	773	1289	697	1073	1606	1528	2530
YBL088C_mRNA	3304	2982	2088	1940	2298	1405	984	964
YBL089W_mRNA	736	967	620	608	594	532	337	242
YBL090W_mRNA	97	113	132	102	69	90	59	67
YBL091C-A_mRNA	66	79	74	96	84	87	84	37
YBL091C_mRNA	730	1075	949	1224	1249	1783	1651	848
YBL092W_mRNA	3516	2926	3334	2315	3148	4300	3685	6669
YBL093C_mRNA	340	335	354	344	299	325	268	180
YBL094C_mRNA	9	4	2	6	4	2	7	3
YBL095W_mRNA	448	631	452	336	386	377	319	198
YBL096C_mRNA	9	7	6	7	6	7	8	1
YBL097W_mRNA	837	1418	812	964	774	598	496	195
YBL098W_mRNA	307	409	383	445	498	602	538	477
YBL099W_mRNA	4857	5724	6445	7367	8425	9418	9010	5004
YBL100W-B	137	145	85	133	65	44	37	20
YBL101C_mRNA	1355	1667	1494	1466	1117	1015	949	373
YBL102W_mRNA	441	579	629	683	687	756	620	518
YBL103C_mRNA	850	1183	621	729	507	494	428	179
YBL104C_mRNA	1143	1564	1044	1031	929	856	673	368
YBL105C_mRNA	2141	3472	2799	2946	2552	2365	2044	668
YBL106C_mRNA	1774	2440	1654	1856	1660	1365	1129	840
YBL107C_mRNA	267	244	183	229	194	140	120	131
YBL113C_mRNA	108	178	87	150	125	128	125	19
YBR001C_mRNA	909	1888	1173	1493	1318	1380	1032	367
YBR002C_mRNA	170	305	228	200	93	114	81	39
YBR003W_mRNA	857	1138	998	1037	1049	1019	793	397
YBR004C_mRNA	584	428	273	268	256	85	38	176
YBR005W_mRNA	217	247	204	173	187	179	135	125
YBR006W_mRNA	265	262	323	316	428	430	403	274
YBR007C_mRNA	729	807	571	578	393	349	283	129
YBR008C_mRNA	806	1086	671	608	558	569	444	256
YBR009C_mRNA	807	700	741	595	863	914	713	632
YBR010W_mRNA	2397	1946	2809	1819	2280	2616	2380	1709
YBR011C_mRNA	1701	2178	2053	2134	2706	3577	3458	4164
YBR012C_mRNA	39	38	21	27	24	13	13	8
YBR012W-B	50	34	39	45	17	27	25	9
YBR013C_mRNA	86	86	58	65	59	13	7	82
YBR014C_mRNA	233	293	297	258	292	355	260	229
YBR015C_mRNA	2182	2945	3125	3018	3746	3766	3143	1466
YBR016W_mRNA	228	434	290	518	400	389	446	171
YBR017C_mRNA	2698	4062	3289	4174	4007	3958	3186	1205
YBR018C_mRNA	40	43	29	26	26	24	18	18
YBR019C_mRNA	12	14	16	12	14	9	8	11
YBR020W_mRNA	489	417	355	269	296	282	173	119
YBR021W_mRNA	1388	1305	962	794	626	411	294	237
YBR022W_mRNA	206	291	181	249	160	154	140	149
YBR023C_mRNA	5243	6956	5981	6143	6731	5739	4111	2595
YBR024W_mRNA	159	183	193	169	226	232	163	108
YBR025C_mRNA	2284	2327	2513	2766	4023	4631	3924	2569
YBR026C_mRNA	434	546	538	534	806	709	526	527
YBR027C_mRNA	11	16	7	10	17	12	7	6
YBR028C_mRNA	1170	1659	1029	1108	981	865	724	299
YBR029C_mRNA	3211	2964	3141	2580	2603	2306	1626	972
YBR030W_mRNA	1093	1136	931	817	644	619	486	293
YBR031W_mRNA	2851	2800	3471	3035	3191	4054	3754	1835
YBR033W_mRNA	42	41	31	28	34	34	31	26
YBR034C_mRNA	1400	1373	1332	889	788	719	579	396
YBR035C_mRNA	359	383	415	353	602	582	545	508
YBR036C_mRNA	2938	4940	4021	4340	4030	4166	3098	2017
YBR037C_mRNA	395	600	411	397	455	506	462	276
YBR038W_mRNA	3109	4494	3840	4426	3711	3235	2459	1085
YBR039W_mRNA	919	1091	1067	1173	1612	1847	1454	1194
YBR040W_mRNA	9	12	9	4	10	6	3	5
YBR041W_mRNA	2094	2828	2214	2522	3084	2462	1919	1342
YBR042C_mRNA	515	596	535	510	541	442	315	250
YBR043C_mRNA	1381	1564	1249	1137	961	993	710	382
YBR044C_mRNA	608	1039	595	645	532	479	339	212
YBR045C_mRNA	112	196	106	134	148	161	128	51
YBR046C_mRNA	209	402	318	401	467	470	405	243
YBR047W_mRNA	22	30	18	8	22	7	4	7
YBR048W_mRNA	1232	1119	1187	1348	1234	1640	1773	1706
YBR049C_mRNA	1811	2415	1787	2134	1979	1909	1421	521
YBR050C_mRNA	23	15	26	19	15	14	7	10
YBR052C_mRNA	419	388	591	453	682	1005	799	539
YBR053C_mRNA	407	545	558	627	818	855	759	654
YBR054W_mRNA	1452	1575	1892	1940	2327	2096	1411	1803
YBR055C_mRNA	1415	1776	1224	1395	1068	1107	795	503
YBR056W-A_mRNA	18	27	17	18	24	10	7	22
YBR056W_mRNA	551	810	853	1067	1359	1527	1232	810
YBR057C_mRNA	556	533	432	457	392	318	224	195
YBR058C-A_mRNA	338	458	520	587	431	447	406	413
YBR058C_mRNA	1121	1499	1077	1353	1524	1241	921	628
YBR059C_mRNA	1889	2687	2280	2874	2351	2132	1895	596
YBR060C_mRNA	763	848	626	695	575	537	424	229
YBR061C_mRNA	262	372	367	272	250	195	191	126
YBR062C_mRNA	161	139	142	146	163	151	125	108
YBR063C_mRNA	614	752	464	413	425	313	129	199
YBR065C_mRNA	909	1205	735	889	665	655	452	266
YBR066C_mRNA	1234	1271	877	684	799	420	288	754
YBR067C_mRNA	1428	3738	1852	3121	1380	1583	1816	656
YBR068C_mRNA	7163	8628	6739	5846	4995	4887	3977	1876
YBR069C_mRNA	5499	6304	5743	4702	4109	3926	2920	1823
YBR070C_mRNA	380	380	444	336	439	411	290	357
YBR071W_mRNA	781	792	488	603	357	309	266	148
YBR072W_mRNA	189	174	204	224	428	683	635	1117
YBR073W_mRNA	2119	3064	2121	2790	2548	2384	1859	979
YBR074W_mRNA	2850	3403	3010	3550	3783	3794	3097	1577
YBR076C-A_mRNA	393	600	468	509	357	409	331	182
YBR076W_mRNA	3	5	4	1	1	1	1	3
YBR077C_mRNA	319	398	295	287	218	224	177	166
YBR078W_mRNA	11306	10575	11552	11923	12150	11753	9663	5168
YBR079C_mRNA	5432	6916	6565	7852	7523	6948	5232	2840
YBR080C_mRNA	1791	2687	2040	2556	3026	2996	2465	861
YBR081C_mRNA	2155	2908	1948	2541	2035	1890	1382	739
YBR082C_mRNA	805	1020	965	1496	1099	1300	1165	478
YBR083W_mRNA	869	1057	804	786	365	288	249	115
YBR084C-A_mRNA	2033	2504	2230	2359	2275	2823	2659	2674
YBR084W_mRNA	2965	3548	3059	3155	3533	4450	3770	2044
YBR085C-A_mRNA	327	477	407	534	535	569	568	365
YBR085W_mRNA	94	109	113	77	93	78	51	52
YBR086C_mRNA	6600	7475	6453	8845	7727	7533	5947	2505
YBR087W_mRNA	565	511	537	499	408	357	181	320
YBR088C_mRNA	1123	974	1146	880	1036	810	585	683
YBR089C-A_mRNA	189	232	259	239	250	283	239	279
YBR089W_mRNA	4	6	6	3	3	1	1	1
YBR090C_mRNA	5	9	6	4	7	3	4	4
YBR091C_mRNA	158	103	111	112	64	88	63	59
YBR092C_mRNA	2546	3482	3488	3235	3014	3407	2888	1382
YBR093C_mRNA	443	542	482	455	432	481	422	212
YBR094W_mRNA	1007	1275	1021	1092	1066	864	625	401
YBR095C_mRNA	554	788	513	475	342	353	254	205
YBR096W_mRNA	555	944	567	768	780	595	485	551
YBR097W_mRNA	1428	1368	909	857	1058	648	497	467
YBR098W_mRNA	334	362	260	269	242	181	135	94
YBR099C_mRNA	49	56	33	17	61	15	4	27
YBR101C_mRNA	1063	1124	1014	1054	992	844	477	494
YBR102C_mRNA	922	1084	881	1052	940	780	655	296
YBR103W_mRNA	637	851	690	611	547	570	459	283
YBR104W_mRNA	288	365	269	164	204	169	140	87
YBR105C_mRNA	535	593	414	442	301	291	244	96
YBR106W_mRNA	1576	2098	2199	2245	2730	4155	3681	2906
YBR107C_mRNA	145	175	156	103	88	108	90	73
YBR108W_mRNA	491	660	626	798	594	613	571	149
YBR109C_mRNA	535	556	581	616	539	601	441	512
YBR110W_mRNA	1077	1189	1013	1088	1162	885	692	641
YBR111C_mRNA	447	559	471	451	667	685	650	593
YBR111W-A_mRNA	57	63	45	57	38	22	9	59
YBR112C_mRNA	2459	2991	2395	2781	1733	1593	1395	353
YBR114W_mRNA	671	761	639	568	656	666	495	251
YBR115C_mRNA	5201	7015	5736	6130	7209	6492	5293	2593
YBR116C_mRNA	5	4	1	3	11	18	17	9
YBR117C_mRNA	47	59	55	56	145	239	248	84
YBR118W_mRNA	1446	833	1798	895	2032	3142	2782	5624
YBR119W_mRNA	225	234	216	178	148	84	71	56
YBR120C_mRNA	249	261	152	156	160	85	52	99
YBR121C_mRNA	3719	5094	4502	5161	6472	7359	6748	4159
YBR122C_mRNA	416	487	434	319	434	410	364	311
YBR123C_mRNA	772	985	700	720	606	611	427	230
YBR125C_mRNA	725	996	677	739	588	636	474	298
YBR126C_mRNA	1929	2855	3171	4001	6154	7350	6450	2738
YBR126W-A_mRNA	19	39	37	24	57	60	89	43
YBR126W-B_mRNA	39	30	36	29	39	30	46	52
YBR127C_mRNA	2140	2884	2856	3620	4587	5709	5655	3889
YBR128C_mRNA	105	149	100	112	87	83	57	49
YBR129C_mRNA	566	957	515	615	555	437	322	221
YBR130C_mRNA	708	828	635	726	606	633	475	248
YBR131W_mRNA	650	816	443	449	394	283	226	166
YBR132C_mRNA	2635	2919	2726	2499	2469	2676	2141	888
YBR133C_mRNA	3204	4584	3217	3216	2966	2691	2280	1169
YBR135W_mRNA	205	253	214	286	275	297	264	128
YBR136W_mRNA	2371	2878	1900	1785	1878	1133	819	695
YBR137W_mRNA	118	109	150	111	183	170	147	179
YBR138C_mRNA	327	373	183	256	195	130	119	73
YBR139W_mRNA	1622	2454	2370	3212	4412	5000	3994	2140
YBR140C_mRNA	10175	11897	7670	9364	11338	6811	5333	4079
YBR141C_mRNA	251	270	225	170	145	123	96	64
YBR141W-A_mRNA	15	26	17	9	7	6	13	9
YBR142W_mRNA	1438	2095	1326	1697	1453	1064	834	496
YBR143C_mRNA	2793	3546	3063	3001	4023	2802	2086	2829
YBR145W_mRNA	452	547	435	323	405	324	283	187
YBR146W_mRNA	586	616	672	656	483	464	461	218
YBR147W_mRNA	109	107	81	121	133	94	51	42
YBR148W_mRNA	42	56	31	34	28	38	26	27
YBR149W_mRNA	758	1050	1224	1375	2034	2848	2615	1550
YBR150C_mRNA	1332	1472	931	919	901	574	446	348
YBR151W_mRNA	881	1192	1012	1313	1237	1425	1150	737
YBR152W_mRNA	223	329	169	223	171	151	139	67
YBR153W_mRNA	354	450	329	297	229	207	201	120
YBR154C_mRNA	817	1059	762	709	655	468	256	467
YBR155W_mRNA	323	425	328	415	379	363	230	122
YBR156C_mRNA	440	507	297	345	257	203	127	80
YBR157C_mRNA	1053	1059	797	586	544	485	334	391
YBR158W_mRNA	8714	10906	5875	5974	4918	3594	2857	1653
YBR159W_mRNA	1054	1044	1294	1318	1784	1768	1240	1068
YBR160W_mRNA	531	571	533	472	468	462	316	238
YBR161W_mRNA	643	686	575	408	520	429	304	236
YBR162C_mRNA	6348	5212	7205	6344	6036	6189	5723	3020
YBR162W-A_mRNA	495	574	383	460	385	441	425	369
YBR163W_mRNA	857	934	690	781	586	564	414	300
YBR164C_mRNA	313	419	327	377	390	292	210	313
YBR165W_mRNA	424	476	314	272	225	159	108	91
YBR166C_mRNA	682	901	822	734	745	635	404	382
YBR167C_mRNA	110	96	92	105	45	59	37	45
YBR168W_mRNA	546	596	429	380	365	284	201	190
YBR169C_mRNA	820	1041	1181	1398	2240	2359	2005	924
YBR170C_mRNA	705	1067	854	817	787	940	760	216
YBR171W_mRNA	552	809	643	1015	646	604	480	379
YBR172C_mRNA	2366	2366	1679	1705	1282	1328	1047	438
YBR173C_mRNA	257	418	301	458	252	228	282	101
YBR175W_mRNA	605	822	603	600	504	484	390	283
YBR176W_mRNA	240	191	218	168	183	181	153	115
YBR177C_mRNA	2334	3783	3505	3998	4298	4639	3839	1829
YBR179C_mRNA	1119	1476	925	1008	985	892	620	307
YBR180W_mRNA	32	30	18	10	22	24	22	15
YBR181C_mRNA	1059	1716	1301	1246	1495	1864	1929	2317
YBR182C_mRNA	185	176	137	101	135	99	79	51
YBR183W_mRNA	338	469	482	495	441	434	388	215
YBR184W_mRNA	119	167	92	85	105	54	41	41
YBR185C_mRNA	391	420	318	268	257	146	123	142
YBR186W_mRNA	13	22	13	13	14	16	16	6
YBR187W_mRNA	1395	1549	1667	1624	1732	1976	1485	1267
YBR188C_mRNA	129	84	94	77	67	81	48	53
YBR189W_mRNA	3420	3282	3264	3146	3026	3596	2965	5097
YBR191W-A_mRNA	54	39	38	28	57	92	89	102
YBR191W_mRNA	2508	2535	2617	2297	2496	3295	3134	5239
YBR192W_mRNA	677	703	558	534	448	430	334	222
YBR193C_mRNA	255	347	285	326	226	251	204	110
YBR194W_mRNA	64	82	77	72	39	50	55	47
YBR195C_mRNA	698	781	519	469	344	382	310	161
YBR196C-A_mRNA	21	20	16	33	23	23	24	8
YBR196C-B_mRNA	14	37	19	13	10	19	11	5
YBR196C_mRNA	12164	15556	17229	20055	25554	32851	31755	24789
YBR197C_mRNA	293	306	245	299	254	291	229	92
YBR198C_mRNA	1663	2471	1724	1888	1700	1688	1397	616
YBR199W_mRNA	1534	1997	1834	1901	2031	2073	1424	877
YBR200W_mRNA	778	1071	917	965	863	840	583	408
YBR201C-A_mRNA	80	111	48	48	44	27	20	16
YBR201W_mRNA	286	491	342	315	250	255	183	154
YBR202W_mRNA	2767	4013	2693	2707	2247	2191	1788	819
YBR203W_mRNA	643	896	684	856	726	589	472	235
YBR204C_mRNA	392	386	385	356	453	479	363	291
YBR205W_mRNA	483	638	569	567	894	945	846	491
YBR206W_mRNA	64	62	49	107	97	117	99	58
YBR207W_mRNA	1650	2466	1944	1789	1480	1600	1268	756
YBR208C_mRNA	1718	1649	1424	1487	1603	1609	1279	479
YBR210W_mRNA	231	432	260	342	308	254	184	185
YBR211C_mRNA	500	563	387	357	317	223	177	167
YBR212W_mRNA	1826	2257	2160	2193	1195	997	982	320
YBR213W_mRNA	87	191	98	97	44	55	57	30
YBR214W_mRNA	868	1125	1163	1580	971	827	851	276
YBR215W_mRNA	461	529	335	419	274	241	174	88
YBR216C_mRNA	997	1349	817	719	938	465	350	394
YBR217W_mRNA	121	171	146	132	74	99	65	39
YBR218C_mRNA	3209	4256	4549	5110	7169	8766	7545	3848
YBR220C_mRNA	893	1210	1251	1074	1245	1331	1019	394
YBR221C_mRNA	1900	2282	2257	2961	3840	4799	4492	2939
YBR222C_mRNA	1115	1344	1543	1532	1924	2230	1715	746
YBR223C_mRNA	225	251	218	222	156	148	148	40
YBR225W_mRNA	1243	1743	941	1115	1002	821	729	349
YBR227C_mRNA	406	512	388	363	389	394	230	165
YBR228W_mRNA	156	198	135	119	100	99	75	72
YBR229C_mRNA	2491	3323	2888	3605	4486	4783	3695	2117
YBR230C_mRNA	291	537	457	752	621	840	800	318
YBR230W-A_mRNA	19	30	21	37	35	25	21	14
YBR231C_mRNA	169	319	172	223	214	233	202	76
YBR233W-A_mRNA	142	197	123	106	102	83	59	79
YBR233W_mRNA	287	302	200	235	175	150	132	70
YBR234C_mRNA	1340	1945	1603	1806	2402	2280	2121	1567
YBR235W_mRNA	2038	2386	2180	2100	2366	2172	1638	989
YBR236C_mRNA	558	618	637	584	569	576	460	316
YBR237W_mRNA	686	1222	699	667	635	494	384	136
YBR238C_mRNA	1713	2364	1596	1720	860	726	783	353
YBR239C_mRNA	455	570	385	359	259	225	230	81
YBR240C_mRNA	66	98	98	69	87	99	70	48
YBR241C_mRNA	364	500	475	551	681	1000	899	290
YBR242W_mRNA	308	396	313	277	210	259	179	147
YBR243C_mRNA	1054	1487	1399	1789	1813	2040	1463	813
YBR244W_mRNA	400	492	363	222	415	333	248	284
YBR245C_mRNA	1889	2309	2111	2570	2392	2323	1865	638
YBR246W_mRNA	804	1246	958	1019	857	873	663	421
YBR247C_mRNA	999	1307	974	1003	771	786	623	380
YBR248C_mRNA	1343	1629	1645	1441	1501	1566	1227	732
YBR249C_mRNA	1330	1431	1580	1293	1763	2224	2056	1018
YBR250W_mRNA	75	79	46	54	56	15	9	25
YBR251W_mRNA	365	305	375	221	239	214	141	152
YBR252W_mRNA	239	245	307	190	263	276	304	280
YBR253W_mRNA	197	253	183	182	118	131	103	96
YBR254C_mRNA	197	202	183	154	168	110	103	118
YBR255C-A_mRNA	80	99	60	80	37	38	34	35
YBR255W_mRNA	292	464	316	517	336	338	290	98
YBR256C_mRNA	357	357	421	381	427	461	344	292
YBR257W_mRNA	202	269	146	152	114	66	48	52
YBR258C_mRNA	101	170	84	92	47	41	25	44
YBR259W_mRNA	581	760	444	389	396	277	193	184
YBR260C_mRNA	939	1267	1033	1054	1047	1019	801	409
YBR261C_mRNA	173	192	226	220	255	312	237	215
YBR262C_mRNA	184	153	165	132	126	137	108	90
YBR263W_mRNA	879	1065	1084	884	1414	1786	1935	1267
YBR264C_mRNA	143	237	186	219	210	235	191	85
YBR265W_mRNA	808	1095	1058	1160	1111	1103	970	548
YBR267W_mRNA	794	854	690	482	462	491	365	224
YBR268W_mRNA	140	164	180	163	142	186	155	130
YBR269C_mRNA	324	435	384	448	401	532	545	333
YBR270C_mRNA	361	404	269	350	210	263	156	95
YBR271W_mRNA	428	624	470	390	326	369	241	176
YBR272C_mRNA	480	498	411	411	413	327	204	298
YBR273C_mRNA	370	429	497	448	546	650	500	160
YBR274W_mRNA	736	833	735	580	691	619	414	391
YBR275C_mRNA	1896	2343	1506	1709	1575	1177	876	450
YBR276C_mRNA	1280	1773	1372	1648	1610	1510	1076	771
YBR277C_mRNA	10	14	5	6	7	4	2	5
YBR278W_mRNA	148	158	155	153	142	128	104	96
YBR279W_mRNA	1099	1780	1076	1539	944	940	766	400
YBR280C_mRNA	442	614	496	549	610	592	522	220
YBR281C_mRNA	1225	2001	1276	1537	1369	1293	993	596
YBR282W_mRNA	222	278	222	249	191	184	150	150
YBR283C_mRNA	4681	8067	6113	7121	9024	5747	4541	4460
YBR284W_mRNA	209	251	166	143	236	187	173	81
YBR285W_mRNA	15	17	16	27	22	24	25	38
YBR286W_mRNA	5475	9847	6659	10830	12764	17881	18752	6585
YBR287W_mRNA	1814	1870	2236	1892	2363	1990	1368	1060
YBR288C_mRNA	681	767	654	705	637	599	441	370
YBR289W_mRNA	763	1132	758	967	704	632	622	175
YBR290W_mRNA	733	841	540	553	529	471	333	306
YBR291C_mRNA	322	337	346	224	218	207	176	128
YBR292C_mRNA	64	92	25	38	25	17	8	22
YBR293W_mRNA	827	962	681	620	483	363	265	260
YBR294W_mRNA	6	4	4	7	7	3	1	4
YBR295W_mRNA	1649	1640	1454	1185	1138	1147	923	508
YBR296C_mRNA	823	1129	1111	865	818	660	437	530
YBR297W_mRNA	96	120	109	82	73	73	39	46
YBR298C_mRNA	243	265	293	275	210	182	167	39
YBR299W_mRNA	5	5	7	11	8	3	3	3
YCL001W_mRNA	436	749	476	614	683	474	333	468
YCL002C_mRNA	447	474	215	150	297	48	33	237
YCL004W_mRNA	480	507	321	339	257	207	169	109
YCL005W-A_mRNA	140	184	151	190	214	226	207	141
YCL005W_mRNA	596	901	650	680	437	459	489	233
YCL007C_mRNA	17	34	13	22	14	11	11	4
YCL008C_mRNA	298	436	340	386	200	257	264	91
YCL009C_mRNA	869	1120	1020	1195	1437	2021	2278	724
YCL010C_mRNA	465	525	500	421	401	455	342	167
YCL011C_mRNA	1582	3052	1984	2338	2032	2377	2221	550
YCL012C_mRNA	70	74	75	82	72	39	36	57
YCL014W_mRNA	2252	3354	2780	3889	3624	3336	2586	1087
YCL016C_mRNA	210	182	211	152	128	159	123	70
YCL017C_mRNA	1112	1295	1535	1346	1768	2001	1758	1190
YCL018W_mRNA	253	395	338	366	447	557	453	243
YCL019W	70	72	43	71	39	33	31	15
YCL021W-A_mRNA	70	144	86	97	80	99	118	69
YCL024W_mRNA	1353	1499	1075	1267	1205	1260	860	376
YCL025C_mRNA	3753	4110	3484	3053	2412	2436	1996	681
YCL026C-A_mRNA	10	16	7	8	8	4	7	4
YCL026C-B_mRNA	22	18	13	26	8	15	20	23
YCL027W_mRNA	668	650	452	525	293	298	223	126
YCL028W_mRNA	806	1465	948	1433	1598	2212	2202	1002
YCL029C_mRNA	381	469	374	400	304	347	297	131
YCL030C_mRNA	9507	9279	11673	9865	13190	14521	11248	5400
YCL031C_mRNA	1034	1583	903	932	657	745	601	348
YCL032W_mRNA	238	280	269	210	229	291	234	99
YCL033C_mRNA	41	59	75	74	47	109	100	78
YCL034W_mRNA	543	634	764	706	778	971	755	371
YCL035C_mRNA	398	456	414	522	548	631	626	552
YCL036W_mRNA	479	446	417	241	216	280	218	108
YCL037C_mRNA	2668	4306	2534	3741	1799	1527	1932	527
YCL038C_mRNA	636	775	745	646	828	879	654	476
YCL039W_mRNA	706	1054	729	918	591	577	590	178
YCL040W_mRNA	2255	3325	5219	5455	12712	18355	15501	6116
YCL041C_mRNA	3	5	4	7	11	6	8	3
YCL042W_mRNA	22	32	29	55	40	55	36	10
YCL043C_mRNA	6908	8005	9724	11860	14629	20931	19872	6833
YCL044C_mRNA	694	1482	866	965	371	363	405	98
YCL045C_mRNA	3147	4245	3503	4134	5111	4921	3861	2005
YCL047C_mRNA	269	694	341	495	350	200	165	207
YCL048W-A_mRNA	7	7	5	7	11	14	22	9
YCL048W_mRNA	1	4	2	1	2	4	2	1
YCL049C_mRNA	158	222	241	263	287	416	372	184
YCL050C_mRNA	807	816	661	752	747	777	579	446
YCL051W_mRNA	540	653	625	543	333	297	265	92
YCL052C_mRNA	699	1367	801	1028	1044	817	653	416
YCL054W_mRNA	2257	3471	2286	2507	1666	1387	1075	464
YCL055W_mRNA	429	492	383	298	276	249	152	222
YCL056C_mRNA	198	226	139	134	118	77	54	53
YCL057C-A_mRNA	219	396	239	367	288	322	382	180
YCL057W_mRNA	1844	3561	2142	2778	4136	4326	4564	2002
YCL058C_mRNA	230	297	192	188	242	296	259	174
YCL058W-A_mRNA	80	106	57	51	42	48	40	36
YCL059C_mRNA	577	605	555	634	548	637	504	446
YCL061C_mRNA	1304	2195	1186	1659	1241	1149	980	359
YCL063W_mRNA	573	817	535	730	510	489	428	222
YCL064C_mRNA	553	682	583	678	632	692	575	196
YCR002C_mRNA	971	1362	991	1113	1098	884	501	756
YCR003W_mRNA	256	319	245	235	164	169	127	142
YCR004C_mRNA	655	953	885	975	1429	1795	1824	1245
YCR005C_mRNA	5046	4867	3596	2737	2704	2806	2575	2050
YCR006C_mRNA	202	217	150	167	137	116	123	47
YCR007C_mRNA	93	108	70	42	55	31	26	38
YCR008W_mRNA	2655	4385	2520	3817	3146	3027	2514	938
YCR009C_mRNA	838	1336	982	1278	1369	1176	871	930
YCR010C_mRNA	11	14	17	10	8	10	14	13
YCR011C_mRNA	3208	4629	3362	4145	4789	3836	2854	2047
YCR012W_mRNA	16673	13865	25125	16352	40107	60911	53509	62301
YCR013C_mRNA	6	5	5	3	1	3	2	4
YCR014C_mRNA	633	949	443	573	425	300	194	125
YCR015C_mRNA	269	286	204	183	190	177	137	99
YCR016W_mRNA	423	624	482	439	344	284	198	184
YCR017C_mRNA	3707	4567	4480	5662	6170	6526	5204	2335
YCR018C_mRNA	258	232	214	246	150	150	137	119
YCR019W_mRNA	318	410	325	253	259	252	209	174
YCR020C-A_mRNA	126	126	109	139	87	89	78	115
YCR020C_mRNA	93	90	72	54	56	58	44	39
YCR020W-B_mRNA	162	48	21	9	23	2	1	43
YCR021C_mRNA	77	79	105	65	78	76	51	43
YCR022C_mRNA	17	20	9	10	11	10	5	2
YCR023C_mRNA	1707	1992	1696	1738	1769	1488	1151	840
YCR024C-A_mRNA	2293	2116	2090	3127	2647	2593	1642	1089
YCR024C-B_mRNA	5309	6400	4366	8150	5913	6147	3816	3178
YCR024C_mRNA	417	490	261	194	293	175	144	150
YCR025C_mRNA	41	51	31	64	53	92	54	24
YCR026C_mRNA	1665	1919	1604	1698	1473	1556	1209	593
YCR027C_mRNA	508	626	461	326	296	276	212	167
YCR028C-A_mRNA	380	439	463	409	569	650	443	450
YCR028C_mRNA	1603	2212	1824	1478	1409	1477	1143	683
YCR030C_mRNA	1855	2670	2274	2762	2082	1795	1749	588
YCR031C_mRNA	2054	1655	1858	1265	1430	1605	1690	2371
YCR032W_mRNA	2292	2645	1606	1650	1931	1204	957	632
YCR033W_mRNA	2428	3166	2035	2483	1954	1818	1488	426
YCR034W_mRNA	1849	1857	1480	1628	1805	1362	989	919
YCR035C_mRNA	745	727	689	643	523	455	305	278
YCR036W_mRNA	629	1094	771	927	738	858	696	489
YCR037C_mRNA	2088	2293	1996	1955	2076	1900	1371	875
YCR038C_mRNA	203	224	152	135	138	85	67	81
YCR042C_mRNA	2209	2897	1742	2014	1916	1487	1228	550
YCR043C_mRNA	305	264	299	253	309	257	215	284
YCR044C_mRNA	791	833	1003	846	1071	1131	922	508
YCR045C_mRNA	2	3	1	6	2	3	4	3
YCR045W-A_mRNA	327	363	309	300	147	235	203	47
YCR046C_mRNA	129	147	166	144	151	229	167	103
YCR047C_mRNA	154	215	248	191	188	169	186	48
YCR048W_mRNA	948	1071	1372	1096	1123	1398	1128	374
YCR051W_mRNA	177	222	204	228	254	340	304	121
YCR052W_mRNA	457	550	610	596	633	709	555	309
YCR053W_mRNA	3222	3460	3635	4049	5157	5651	4781	2909
YCR054C_mRNA	773	811	549	445	405	245	204	215
YCR057C_mRNA	3975	5004	4182	3249	2897	2950	2487	1206
YCR059C_mRNA	259	349	346	276	426	503	459	348
YCR060W_mRNA	72	91	71	92	60	104	75	58
YCR061W_mRNA	685	716	917	950	631	791	855	187
YCR063W_mRNA	302	509	247	289	186	184	172	61
YCR064C_mRNA	14	33	19	19	11	9	16	8
YCR065W_mRNA	3789	4107	2953	3025	2301	2372	2115	635
YCR066W_mRNA	251	285	198	236	185	154	109	73
YCR067C_mRNA	4427	4891	4037	4488	3328	3152	2381	1112
YCR068W_mRNA	774	873	982	916	990	1036	872	385
YCR069W_mRNA	1146	1549	1577	2179	1775	1979	1774	751
YCR071C_mRNA	198	246	153	249	135	131	114	76
YCR072C_mRNA	1041	1580	955	850	625	654	501	310
YCR073C_mRNA	572	744	484	437	369	335	251	150
YCR073W-A_mRNA	252	300	354	325	386	466	384	239
YCR075C_mRNA	368	478	502	424	488	546	414	328
YCR075W-A_mRNA	60	39	42	48	51	59	43	61
YCR076C_mRNA	121	145	141	132	137	160	159	91
YCR077C_mRNA	1686	2204	2491	2428	2371	2415	2173	734
YCR079W_mRNA	622	690	684	525	569	658	521	253
YCR081C-A_mRNA	2	6	4	1	3	4	2	6
YCR081W_mRNA	1488	1596	908	953	1129	709	487	520
YCR082W_mRNA	495	660	489	619	603	610	546	362
YCR083W_mRNA	148	235	186	280	203	288	343	260
YCR084C_mRNA	3689	6524	5101	6973	4961	4818	5265	1343
YCR086W_mRNA	128	106	114	68	69	65	87	49
YCR087C-A_mRNA	163	236	139	195	141	134	123	123
YCR087W_mRNA	11	9	8	9	4	6	3	1
YCR088W_mRNA	850	836	909	1002	1352	1810	1758	704
YCR089W_mRNA	1398	1587	1287	1081	264	170	223	137
YCR090C_mRNA	256	289	265	208	245	89	43	237
YCR091W_mRNA	372	453	355	522	320	310	267	76
YCR092C_mRNA	1380	1522	1039	886	926	672	528	412
YCR093W_mRNA	12915	16559	9871	11888	12907	7714	6409	3413
YCR094W_mRNA	527	780	595	801	706	658	505	398
YCR095C_mRNA	426	442	264	214	185	135	90	80
YCR098C_mRNA	62	67	61	41	52	66	35	36
YCR099C_mRNA	109	71	84	62	61	57	49	21
YCR100C_mRNA	259	263	160	167	155	120	81	68
YCR101C_mRNA	159	297	147	210	120	141	124	52
YCR102C_mRNA	35	29	26	17	30	44	22	21
YCR105W_mRNA	12	4	6	4	9	6	1	11
YCR106W_mRNA	802	1027	553	467	547	305	245	227
YCR107W_mRNA	312	323	271	211	253	241	193	77
YDL001W_mRNA	430	553	357	299	257	203	113	123
YDL002C_mRNA	346	377	311	334	231	223	166	134
YDL003W_mRNA	1904	2709	1436	1678	1335	1259	970	551
YDL004W_mRNA	518	661	632	760	830	787	644	644
YDL005C_mRNA	669	1267	585	825	596	609	550	163
YDL006W_mRNA	554	665	530	406	392	417	265	237
YDL007W_mRNA	1139	2003	1605	2430	1917	2336	1881	821
YDL008W_mRNA	141	186	142	158	145	128	128	111
YDL009C_mRNA	18	15	4	15	3	8	4	3
YDL010W_mRNA	122	171	133	178	146	171	116	42
YDL012C_mRNA	160	277	169	253	130	119	180	49
YDL013W_mRNA	293	611	403	448	300	281	242	61
YDL014W_mRNA	801	1134	1431	1151	1100	1059	1015	445
YDL015C_mRNA	1816	2143	1630	2187	2534	764	308	1674
YDL016C_mRNA	300	202	337	323	433	439	267	314
YDL017W_mRNA	282	284	196	179	173	166	112	67
YDL018C_mRNA	371	335	353	316	349	310	194	250
YDL019C_mRNA	2404	3648	3247	4295	4987	5656	4545	1610
YDL020C_mRNA	2080	2333	1591	1703	1585	1337	902	530
YDL021W_mRNA	104	133	114	136	138	157	120	93
YDL022W_mRNA	3388	4282	4766	4752	6516	7229	5599	3085
YDL024C_mRNA	66	120	75	96	77	79	88	44
YDL025C_mRNA	1292	1613	1203	1587	1377	1478	1090	470
YDL027C_mRNA	519	688	481	594	578	405	325	240
YDL028C_mRNA	995	1204	714	827	647	423	292	239
YDL029W_mRNA	1215	1244	1429	1298	1719	2137	1559	1236
YDL030W_mRNA	423	568	345	340	256	223	170	104
YDL031W_mRNA	1207	1560	1604	1269	815	701	562	310
YDL032W_mRNA	2	3	3	4	4	7	5	1
YDL033C_mRNA	506	701	467	519	381	452	399	176
YDL035C_mRNA	2394	3536	2123	2377	2072	1913	1335	657
YDL036C_mRNA	474	745	532	543	469	384	316	216
YDL037C_mRNA	64	46	42	23	9	5	5	3
YDL039C_mRNA	164	169	140	80	31	20	21	11
YDL040C_mRNA	1111	1310	1574	1440	1437	1321	1241	723
YDL042C_mRNA	648	1076	643	718	554	556	493	202
YDL043C_mRNA	261	235	219	200	132	145	111	82
YDL044C_mRNA	298	324	207	216	180	173	134	65
YDL045C_mRNA	437	609	434	447	335	321	226	200
YDL045W-A_mRNA	197	316	195	230	132	128	105	103
YDL046W_mRNA	857	1188	1252	1293	1263	1391	1209	630
YDL047W_mRNA	1081	1460	1153	976	1101	986	889	448
YDL048C_mRNA	202	252	208	215	89	76	82	26
YDL049C_mRNA	112	134	123	148	100	123	94	58
YDL051W_mRNA	858	1032	1023	1174	963	838	571	654
YDL052C_mRNA	1269	1428	1693	1515	1587	1627	1302	778
YDL053C_mRNA	462	535	438	486	494	536	437	300
YDL054C_mRNA	898	1123	807	930	735	603	527	284
YDL055C_mRNA	10960	11768	14624	12632	17727	19889	17230	11060
YDL056W_mRNA	1499	1929	1068	1331	1071	904	721	387
YDL057W_mRNA	189	204	147	122	128	114	79	60
YDL058W_mRNA	2649	3546	2400	3053	3530	2592	1882	968
YDL059C_mRNA	72	153	85	89	59	70	63	40
YDL060W_mRNA	1660	2518	1834	1987	1475	1426	1143	635
YDL061C_mRNA	1378	1424	1094	821	822	762	742	1013
YDL063C_mRNA	1420	1634	1041	711	752	532	361	493
YDL064W_mRNA	206	357	287	368	335	408	349	278
YDL065C_mRNA	213	461	279	487	333	334	254	66
YDL066W_mRNA	1162	1650	1424	1808	2307	3033	3150	2488
YDL067C_mRNA	185	466	212	459	379	392	477	260
YDL069C_mRNA	113	114	89	77	64	48	38	33
YDL070W_mRNA	1738	2060	1547	1642	1485	1392	1078	522
YDL071C_mRNA	16	25	19	27	24	27	38	7
YDL072C_mRNA	1040	1280	1175	1493	1512	1035	833	995
YDL073W_mRNA	1464	1759	946	1020	990	520	407	259
YDL074C_mRNA	2120	1907	1630	1544	1381	1063	730	583
YDL075W_mRNA	1792	1190	1443	1089	1297	1612	1249	2541
YDL076C_mRNA	456	844	382	579	478	395	287	228
YDL077C_mRNA	966	1026	701	796	768	539	355	352
YDL078C_mRNA	656	1010	943	1045	1466	2017	1867	1150
YDL079C_mRNA	56	102	73	94	110	132	94	55
YDL080C_mRNA	689	734	565	505	499	573	377	200
YDL081C_mRNA	4484	4931	3886	3000	3930	4519	4271	7109
YDL082W_mRNA	1966	1798	2206	2259	2309	2956	2706	2115
YDL083C_mRNA	1776	1371	1804	1332	1624	2183	1939	2334
YDL084W_mRNA	3184	3053	3470	3052	5318	4947	4095	5839
YDL085C-A_mRNA	141	193	188	226	198	205	248	144
YDL085W_mRNA	87	97	96	85	135	173	175	85
YDL086C-A_mRNA	43	47	40	37	38	30	27	11
YDL086W_mRNA	353	460	479	486	641	831	795	515
YDL087C_mRNA	260	239	224	233	207	230	198	88
YDL088C_mRNA	1337	1878	906	1213	959	770	606	370
YDL089W_mRNA	396	420	319	300	427	333	202	229
YDL090C_mRNA	357	381	425	418	414	440	315	220
YDL091C_mRNA	543	685	457	632	545	510	379	205
YDL092W_mRNA	304	327	252	266	269	202	126	173
YDL093W_mRNA	1284	1850	1599	1665	1861	1707	1314	638
YDL094C_mRNA	22	30	11	12	7	9	4	6
YDL095W_mRNA	5985	7679	8570	9323	13299	14856	12056	5685
YDL097C_mRNA	2004	2567	2588	2863	2848	3136	2419	1458
YDL098C_mRNA	68	75	50	74	68	51	50	21
YDL099W_mRNA	458	714	466	678	561	560	404	233
YDL100C_mRNA	1184	1707	1606	1838	2090	2899	2658	2062
YDL101C_mRNA	556	724	562	559	556	505	329	260
YDL102W_mRNA	1094	1522	1525	1260	928	782	662	288
YDL103C_mRNA	558	643	690	736	1051	1269	1011	494
YDL104C_mRNA	150	195	134	90	81	89	50	40
YDL105W_mRNA	278	251	212	234	182	203	130	87
YDL106C_mRNA	732	719	521	514	507	440	270	160
YDL107W_mRNA	261	320	164	136	133	103	85	94
YDL108W_mRNA	318	308	318	289	228	245	220	135
YDL109C_mRNA	443	578	390	355	327	288	289	133
YDL110C_mRNA	215	453	295	492	430	523	522	133
YDL111C_mRNA	699	828	805	656	610	641	457	392
YDL112W_mRNA	4600	7873	4295	5194	5519	3047	2211	1919
YDL113C_mRNA	721	819	647	705	648	601	457	301
YDL114W-A_mRNA	3	2	4	3	1	2	2	1
YDL115C_mRNA	251	387	277	270	303	278	229	102
YDL116W_mRNA	2596	3549	2121	1924	2050	1296	902	922
YDL117W_mRNA	2757	3358	1953	2032	1787	1527	1121	646
YDL119C_mRNA	220	202	191	189	144	152	105	88
YDL120W_mRNA	317	426	307	437	366	379	312	167
YDL121C_mRNA	354	409	433	381	380	406	377	424
YDL122W_mRNA	2693	3807	2330	2968	2309	2114	1546	687
YDL123W_mRNA	276	372	352	325	193	204	186	54
YDL124W_mRNA	2237	3183	3209	4514	4692	6154	6009	2710
YDL125C_mRNA	800	872	927	963	1041	1091	868	976
YDL126C_mRNA	2945	4641	4906	5605	6770	8375	8771	3063
YDL127W_mRNA	676	762	408	442	234	203	157	132
YDL128W_mRNA	2279	3511	3415	4460	4061	4565	3865	1868
YDL129W_mRNA	182	187	163	121	100	97	76	46
YDL130W-A_mRNA	83	68	75	85	77	72	68	48
YDL130W_mRNA	2199	925	1186	723	1397	1333	1179	2089
YDL131W_mRNA	1068	1546	1146	1661	1288	1515	1236	485
YDL132W_mRNA	2054	2877	2020	2656	2927	2355	1716	1070
YDL133C-A_mRNA	200	98	142	81	294	304	324	620
YDL133W_mRNA	680	814	594	563	554	551	417	263
YDL134C_mRNA	866	1158	1083	992	1115	1030	819	459
YDL135C_mRNA	346	344	332	305	454	482	369	357
YDL136W_mRNA	96	142	74	47	61	49	48	86
YDL137W_mRNA	827	1130	955	949	1446	1174	1179	1300
YDL138W_mRNA	1583	1651	1366	1120	925	985	779	418
YDL139C_mRNA	94	106	107	88	72	46	48	31
YDL140C_mRNA	13827	21494	17418	21407	21019	19867	19722	6138
YDL141W_mRNA	1107	1498	1515	1523	1409	1457	1178	377
YDL142C_mRNA	251	292	294	227	318	242	158	160
YDL143W_mRNA	1529	1951	2008	2107	2712	3331	2684	1062
YDL144C_mRNA	343	525	552	672	669	913	882	301
YDL145C_mRNA	7668	9071	8987	10947	15831	16220	13737	7362
YDL146W_mRNA	748	949	684	793	812	506	347	398
YDL147W_mRNA	1920	2630	2165	2334	2356	2254	1585	895
YDL148C_mRNA	1782	2797	1595	2297	1606	1447	1107	575
YDL149W_mRNA	751	1125	684	785	826	801	683	316
YDL150W_mRNA	376	659	513	631	450	474	412	91
YDL153C_mRNA	1107	1642	1241	1531	1101	1069	883	452
YDL154W_mRNA	486	541	342	277	357	267	192	159
YDL155W_mRNA	1346	1554	1335	1209	994	965	745	317
YDL156W_mRNA	668	616	562	473	458	425	366	112
YDL157C_mRNA	168	183	222	215	206	214	189	258
YDL158C_mRNA	50	39	28	27	29	30	20	32
YDL159W_mRNA	480	547	406	321	366	302	250	178
YDL160C-A_mRNA	51	48	61	39	33	22	25	33
YDL160C_mRNA	2594	4107	2856	3763	3751	3218	3249	1365
YDL161W_mRNA	652	1362	761	1171	868	904	827	168
YDL162C_mRNA	8	7	5	12	11	8	10	1
YDL164C_mRNA	1471	1891	1576	1504	1444	1467	1048	578
YDL165W_mRNA	248	286	331	280	281	313	260	294
YDL166C_mRNA	176	231	210	215	173	200	159	118
YDL167C_mRNA	2267	3501	1879	2090	1566	1573	1203	713
YDL168W_mRNA	609	672	749	638	945	1143	981	625
YDL169C_mRNA	27	49	29	51	51	37	26	13
YDL170W_mRNA	615	651	507	374	420	391	326	189
YDL171C_mRNA	8868	11020	10096	11091	14144	15364	13447	8048
YDL172C_mRNA	14	12	11	5	9	7	8	2
YDL173W_mRNA	657	913	784	813	763	822	797	363
YDL174C_mRNA	1122	1562	1491	1790	1741	2091	1775	657
YDL175C_mRNA	266	265	208	208	193	191	126	70
YDL176W_mRNA	871	964	675	589	534	409	321	194
YDL177C_mRNA	105	145	101	97	53	57	58	42
YDL178W_mRNA	933	1319	963	1245	974	887	635	566
YDL179W_mRNA	815	829	499	476	383	273	191	151
YDL180W_mRNA	769	787	610	575	524	394	311	99
YDL181W_mRNA	351	820	387	600	656	840	1001	478
YDL182W_mRNA	727	739	820	549	595	505	366	193
YDL183C_mRNA	149	125	127	88	73	58	44	29
YDL184C_mRNA	99	132	78	69	139	42	48	98
YDL185W_mRNA	9124	11442	13046	12204	21812	25135	22348	19645
YDL186W_mRNA	5	7	3	3	3	1	2	2
YDL187C_mRNA	39	47	30	26	13	21	21	10
YDL188C_mRNA	1069	1739	1525	1915	1993	2052	1784	785
YDL189W_mRNA	223	400	321	299	246	260	220	73
YDL190C_mRNA	2345	2610	2249	2258	2988	2305	1612	1191
YDL191W_mRNA	121	107	106	55	83	90	61	137
YDL192W_mRNA	840	717	882	638	1076	1140	923	1492
YDL193W_mRNA	453	487	515	487	575	619	417	283
YDL194W_mRNA	785	897	720	756	731	671	533	295
YDL195W_mRNA	4756	7470	7207	8292	6748	6542	7165	2171
YDL196W_mRNA	16	15	16	18	5	6	5	4
YDL197C_mRNA	472	600	448	580	461	538	447	146
YDL198C_mRNA	1040	1287	1291	1357	1183	1445	1102	771
YDL199C_mRNA	597	637	580	543	611	571	380	230
YDL200C_mRNA	109	155	98	123	113	87	61	94
YDL201W_mRNA	86	170	146	173	118	142	95	40
YDL202W_mRNA	326	384	367	295	260	282	219	145
YDL203C_mRNA	1128	1487	958	1051	831	798	645	389
YDL204W_mRNA	467	642	494	691	864	1220	1165	282
YDL205C_mRNA	1487	2945	1716	2066	1889	1526	1225	768
YDL206W_mRNA	897	841	520	565	677	420	293	310
YDL207W_mRNA	600	943	679	886	595	615	452	232
YDL208W_mRNA	678	589	820	857	559	747	538	426
YDL209C_mRNA	158	283	178	181	145	156	118	39
YDL210W_mRNA	40	55	45	53	36	31	22	42
YDL211C_mRNA	334	504	248	270	178	164	118	61
YDL212W_mRNA	1000	1041	1123	945	1569	1097	883	1393
YDL213C_mRNA	307	518	332	543	348	398	350	152
YDL214C_mRNA	102	140	111	128	129	141	135	52
YDL215C_mRNA	1356	1284	976	876	1139	832	592	522
YDL216C_mRNA	153	250	152	173	133	121	115	37
YDL217C_mRNA	302	336	281	217	217	189	155	103
YDL218W_mRNA	96	112	77	89	58	85	61	30
YDL219W_mRNA	152	178	118	114	149	130	83	202
YDL220C_mRNA	858	1326	818	930	822	756	667	254
YDL221W_mRNA	33	56	36	26	40	49	30	8
YDL222C_mRNA	206	286	284	263	326	473	575	145
YDL223C_mRNA	403	455	372	466	502	670	877	218
YDL224C_mRNA	3305	3711	2614	2606	1993	1661	1306	679
YDL225W_mRNA	758	1019	818	891	909	878	596	338
YDL226C_mRNA	656	1064	949	972	1063	1288	1065	555
YDL227C_mRNA	1371	1874	1354	1289	1145	1228	932	283
YDL229W_mRNA	10506	10161	13670	12939	16841	23542	21636	18185
YDL230W_mRNA	293	368	338	359	347	400	358	161
YDL231C_mRNA	3345	3745	2550	2347	2336	2222	1827	996
YDL232W_mRNA	81	42	68	43	47	17	13	25
YDL233W_mRNA	315	411	317	330	276	312	258	106
YDL234C_mRNA	746	880	611	637	754	695	500	322
YDL235C_mRNA	447	595	471	429	474	278	144	320
YDL236W_mRNA	696	602	802	540	967	984	736	911
YDL237W_mRNA	794	1066	1100	1140	1465	1356	1142	1162
YDL238C_mRNA	398	434	411	422	368	408	334	164
YDL239C_mRNA	643	546	453	474	568	456	366	193
YDL240W_mRNA	2330	2780	1613	1671	1494	1169	836	577
YDL241W_mRNA	48	98	54	63	48	36	25	13
YDL243C_mRNA	138	135	136	88	107	94	100	45
YDL244W_mRNA	1	1	1	1	3	3	4	3
YDL248W_mRNA	93	45	77	50	74	30	28	54
YDR001C_mRNA	1577	2149	2435	2741	3992	4272	3397	1542
YDR002W_mRNA	694	575	714	650	913	1279	989	1195
YDR003W-A_mRNA	31	29	28	26	21	34	9	11
YDR003W_mRNA	296	474	284	379	300	301	222	84
YDR004W_mRNA	527	723	454	425	366	371	317	162
YDR005C_mRNA	725	849	645	641	590	393	271	294
YDR006C_mRNA	1888	2932	1516	1660	971	670	657	350
YDR007W_mRNA	167	256	250	255	223	279	258	105
YDR008C_mRNA	19	38	50	41	14	17	8	6
YDR009W_mRNA	104	125	100	89	102	93	68	44
YDR010C_mRNA	4	4	2	4	2	5	2	1
YDR011W_mRNA	7765	11480	9065	9622	10643	9111	7027	2662
YDR012W_mRNA	1731	1901	2097	1842	1447	1822	1712	837
YDR013W_mRNA	140	154	140	84	85	61	39	88
YDR014W-A_mRNA	2	2	5	3	3	1	2	1
YDR014W_mRNA	382	407	179	216	193	108	51	114
YDR016C_mRNA	43	59	51	34	43	27	18	49
YDR017C_mRNA	1545	1640	1424	1184	1020	745	615	243
YDR018C_mRNA	52	73	43	62	65	63	35	22
YDR019C_mRNA	3105	3849	3556	3269	2813	2921	1864	1240
YDR020C_mRNA	262	299	226	208	120	124	85	78
YDR021W_mRNA	269	329	161	135	110	79	57	58
YDR022C_mRNA	123	135	87	125	98	78	48	68
YDR023W_mRNA	2285	2627	2605	2725	3300	3685	2790	2969
YDR024W_mRNA	80	74	89	118	141	190	130	147
YDR025W_mRNA	1286	1098	1153	971	980	1257	1083	1119
YDR026C_mRNA	637	982	689	812	612	623	503	214
YDR027C_mRNA	1675	2045	1424	1450	1387	1266	884	426
YDR028C_mRNA	2828	4325	3101	4088	3464	3437	2689	1107
YDR030C_mRNA	101	166	115	113	87	81	61	35
YDR031W_mRNA	84	68	103	85	71	41	39	106
YDR032C_mRNA	598	617	665	671	929	1348	1277	1473
YDR033W_mRNA	13896	11810	14177	11361	14962	13909	10674	7702
YDR034C-D	42	27	21	33	27	15	8	11
YDR034C_mRNA	2078	2552	1290	1383	1206	833	658	463
YDR034W-B_mRNA	5	7	6	6	16	15	17	5
YDR035W_mRNA	915	1307	1203	1601	1455	1807	1577	656
YDR036C_mRNA	795	979	771	916	909	922	774	374
YDR037W_mRNA	3982	4513	4376	4665	6402	7165	6199	4247
YDR038C_mRNA	189	243	256	296	227	284	221	116
YDR040C_mRNA	179	160	226	152	229	234	173	107
YDR041W_mRNA	375	332	328	338	233	233	158	177
YDR042C_mRNA	21	32	13	16	14	18	8	16
YDR043C_mRNA	449	764	305	328	268	261	253	131
YDR044W_mRNA	879	1047	1223	1232	1491	1555	1171	971
YDR045C_mRNA	114	148	112	76	90	63	50	101
YDR046C_mRNA	4349	5596	4383	3451	3303	3343	2730	1390
YDR047W_mRNA	237	260	316	202	171	208	179	88
YDR049W_mRNA	690	937	667	724	542	529	392	166
YDR050C_mRNA	5920	4645	6978	4028	10169	14145	13730	16571
YDR051C_mRNA	457	668	480	579	473	429	361	178
YDR052C_mRNA	1306	1591	889	1239	849	713	488	195
YDR054C_mRNA	975	1228	923	1040	872	772	601	283
YDR055W_mRNA	4356	4680	4170	4224	3913	3441	2573	1215
YDR056C_mRNA	509	512	596	622	627	582	465	542
YDR057W_mRNA	614	711	633	620	525	450	347	207
YDR058C_mRNA	107	101	86	68	67	60	52	35
YDR059C_mRNA	157	181	170	161	116	163	126	97
YDR060W_mRNA	3506	4929	3604	4259	3487	3211	2823	1111
YDR061W_mRNA	584	684	581	593	580	632	488	200
YDR062W_mRNA	3315	4628	3877	3844	4850	5326	4295	2035
YDR063W_mRNA	308	407	344	370	385	420	343	240
YDR064W_mRNA	4566	3603	4410	2616	3975	4123	3602	7116
YDR065W_mRNA	320	346	197	161	147	84	55	105
YDR066C_mRNA	59	94	59	41	65	31	37	39
YDR067C_mRNA	199	211	100	68	103	18	15	86
YDR068W_mRNA	353	687	363	528	351	326	273	157
YDR069C_mRNA	1254	1539	843	906	807	478	383	229
YDR070C_mRNA	61	73	70	76	131	147	163	155
YDR071C_mRNA	683	859	696	777	729	539	305	726
YDR072C_mRNA	2631	2724	2112	2060	1877	1800	1368	759
YDR073W_mRNA	396	406	322	442	330	349	287	170
YDR074W_mRNA	3402	4610	4516	6690	8115	7689	5928	2028
YDR075W_mRNA	522	808	411	366	285	243	191	135
YDR076W_mRNA	260	400	144	183	159	124	114	52
YDR077W_mRNA	7848	12659	11045	14270	6075	5759	7971	2354
YDR078C_mRNA	73	51	36	26	38	15	7	31
YDR079C-A_mRNA	17	18	13	20	16	24	20	35
YDR079W_mRNA	109	95	112	82	89	49	42	71
YDR080W_mRNA	1033	1444	828	965	897	614	456	361
YDR081C_mRNA	1537	2026	1251	1222	1078	769	514	328
YDR082W_mRNA	312	447	273	279	207	176	87	90
YDR083W_mRNA	660	995	572	735	549	442	365	308
YDR084C_mRNA	412	590	454	486	572	364	228	328
YDR085C_mRNA	365	437	339	503	480	423	311	177
YDR086C_mRNA	579	837	531	706	553	610	570	620
YDR087C_mRNA	509	596	541	393	370	320	234	284
YDR088C_mRNA	291	360	209	233	182	173	94	64
YDR089W_mRNA	2553	3096	1881	1918	1869	1250	840	672
YDR090C_mRNA	584	521	571	381	399	391	306	226
YDR091C_mRNA	3059	4300	3332	3245	3265	2338	1802	1204
YDR092W_mRNA	267	538	387	713	370	427	435	232
YDR093W_mRNA	4018	6346	4878	5266	6129	5315	4626	1452
YDR095C_mRNA	1	2	2	4	2	2	1	1
YDR096W_mRNA	1538	2209	1256	1599	1305	826	804	299
YDR097C_mRNA	1722	2511	1913	2306	2209	2032	1711	638
YDR098C-B	11	4	13	12	2	3	5	1
YDR098C_mRNA	686	1220	678	849	886	865	711	809
YDR099W_mRNA	1500	1583	1512	1632	2102	2249	1984	1118
YDR100W_mRNA	322	675	325	394	540	543	316	501
YDR101C_mRNA	2389	3228	2423	2319	1982	1456	928	1135
YDR102C_mRNA	33	47	3	13	18	3	2	5
YDR103W_mRNA	1913	1806	1253	1133	1201	855	571	319
YDR104C_mRNA	849	832	663	564	624	561	394	242
YDR105C_mRNA	1137	1757	1336	1424	1451	1640	1214	738
YDR106W_mRNA	34	65	48	36	34	26	21	29
YDR107C_mRNA	1097	1442	1260	1211	1683	1698	1289	882
YDR108W_mRNA	611	652	466	525	463	360	315	151
YDR109C_mRNA	569	714	609	464	436	433	334	118
YDR110W_mRNA	870	1151	728	544	506	442	281	306
YDR111C_mRNA	1489	1994	1490	1375	1347	1276	1006	538
YDR113C_mRNA	429	523	371	420	315	281	202	122
YDR115W_mRNA	184	176	215	130	211	200	172	228
YDR116C_mRNA	358	477	371	364	343	382	276	100
YDR117C_mRNA	665	1004	673	890	891	587	364	300
YDR118W-A_mRNA	5	3	4	3	2	2	1	1
YDR118W_mRNA	441	498	312	265	278	188	100	172
YDR119W-A_mRNA	12	14	12	3	9	10	18	5
YDR119W_mRNA	2790	3917	3551	3787	3718	3810	3346	1309
YDR120C_mRNA	880	1463	1138	1176	1004	1026	795	331
YDR121W_mRNA	253	313	225	306	164	191	168	102
YDR122W_mRNA	1956	2836	2686	3209	3032	3178	2593	966
YDR123C_mRNA	625	732	484	501	373	401	288	114
YDR124W_mRNA	119	147	125	135	101	117	102	44
YDR125C_mRNA	195	252	138	146	172	158	91	56
YDR126W_mRNA	251	278	156	226	161	139	132	86
YDR127W_mRNA	8569	9804	10218	10882	16530	17160	13992	6834
YDR128W_mRNA	965	1268	1144	1061	972	920	781	321
YDR129C_mRNA	1605	2080	2210	2605	4092	4474	3955	1597
YDR130C_mRNA	378	409	303	330	240	245	199	99
YDR131C_mRNA	298	396	163	157	189	105	71	95
YDR132C_mRNA	426	502	257	253	221	115	86	88
YDR133C_mRNA	581	410	792	355	400	433	315	321
YDR134C	1334	1969	929	1020	863	390	360	183
YDR135C_mRNA	3942	5156	4469	4746	6768	5988	4972	2278
YDR136C_mRNA	12	17	8	9	7	3	1	5
YDR137W_mRNA	775	949	664	765	582	485	338	226
YDR138W_mRNA	1452	1838	989	1246	1026	721	521	388
YDR139C_mRNA	76	79	72	49	74	79	67	112
YDR140W_mRNA	255	286	261	261	203	204	184	152
YDR141C_mRNA	3710	6108	3560	3618	3830	2006	1659	1357
YDR142C_mRNA	636	674	490	382	362	306	257	227
YDR143C_mRNA	1456	1906	1348	1471	1162	1087	991	351
YDR144C_mRNA	2173	3633	2521	2752	2691	2367	1953	716
YDR145W_mRNA	1087	1483	1012	1446	1099	1150	966	348
YDR146C_mRNA	1340	1688	1086	1502	1148	927	653	318
YDR147W_mRNA	871	1013	733	722	677	533	380	301
YDR148C_mRNA	929	1402	1187	1458	1868	2213	1875	1059
YDR150W_mRNA	4308	5435	4292	6819	6501	5696	4825	2279
YDR151C_mRNA	774	1287	615	942	672	586	484	274
YDR152W_mRNA	791	989	931	906	806	742	552	368
YDR153C_mRNA	910	905	779	897	616	641	487	223
YDR154C_mRNA	477	373	423	480	617	1143	909	941
YDR155C_mRNA	1549	1595	1972	1209	3658	4798	5494	4996
YDR156W_mRNA	172	219	193	210	122	149	134	55
YDR157W_mRNA	140	154	131	167	97	120	108	35
YDR158W_mRNA	1748	1876	2257	2108	3047	3997	3837	3747
YDR159W_mRNA	2126	2752	1413	1750	1552	1072	782	484
YDR160W_mRNA	1230	1539	1223	986	1042	971	736	466
YDR161W_mRNA	704	993	710	741	659	863	673	299
YDR162C_mRNA	246	388	221	290	158	163	160	90
YDR163W_mRNA	116	285	131	196	144	168	164	45
YDR164C_mRNA	849	1121	791	835	962	757	557	349
YDR165W_mRNA	997	917	643	546	686	467	322	383
YDR166C_mRNA	1361	1481	899	929	988	434	240	434
YDR167W_mRNA	239	292	277	323	245	259	210	150
YDR168W_mRNA	908	1463	978	1425	1471	1380	1020	756
YDR169C-A_mRNA	14	46	25	26	21	20	9	4
YDR169C_mRNA	674	679	650	662	328	274	265	81
YDR170C_mRNA	4876	5792	4963	6731	8903	7107	6012	3351
YDR170W-A	34	38	32	22	14	13	10	7
YDR171W_mRNA	466	737	906	1607	1749	1831	1327	445
YDR172W_mRNA	2975	3333	3595	3827	4791	5466	4148	1918
YDR173C_mRNA	219	367	205	195	190	185	136	69
YDR174W_mRNA	1075	1362	1216	1184	1412	1808	1732	926
YDR175C_mRNA	593	891	533	671	484	523	412	149
YDR176W_mRNA	1327	1728	1072	1189	1015	1021	874	376
YDR177W_mRNA	459	412	510	471	514	559	446	397
YDR178W_mRNA	495	654	636	1050	768	871	824	333
YDR179C_mRNA	49	43	29	10	27	6	4	21
YDR179W-A_mRNA	258	314	167	110	139	59	30	84
YDR180W_mRNA	2091	2203	1322	1173	1365	778	572	650
YDR181C_mRNA	363	463	363	364	269	270	174	109
YDR182W-A_mRNA	28	37	17	23	30	34	38	21
YDR182W_mRNA	1166	2514	1338	2204	2126	2029	1583	724
YDR183C-A_mRNA	24	5	3	3	3	3	1	1
YDR183W_mRNA	189	176	125	111	118	99	63	81
YDR184C_mRNA	412	395	261	265	132	94	67	63
YDR185C_mRNA	65	81	71	51	61	62	46	43
YDR186C_mRNA	3406	4070	2675	2792	2036	1841	1607	738
YDR188W_mRNA	2146	2769	3057	2895	3442	4052	3471	1709
YDR189W_mRNA	1255	1777	1432	1901	1875	1468	1090	686
YDR190C_mRNA	1078	1510	1317	1473	1405	1647	1173	467
YDR191W_mRNA	366	335	261	185	192	166	119	109
YDR192C_mRNA	517	563	494	422	381	438	410	194
YDR194C_mRNA	2134	2635	1827	1952	1736	1647	1043	881
YDR195W_mRNA	626	665	480	524	371	305	235	157
YDR196C_mRNA	78	116	131	125	138	127	90	67
YDR197W_mRNA	554	731	398	402	316	260	180	132
YDR198C_mRNA	509	503	374	278	269	261	158	175
YDR200C_mRNA	497	470	372	453	366	330	250	102
YDR201W_mRNA	146	193	162	149	140	148	118	93
YDR202C_mRNA	330	405	337	380	385	330	238	200
YDR204W_mRNA	277	382	394	447	481	625	561	317
YDR205W_mRNA	1734	2205	1502	1529	1105	840	627	406
YDR206W_mRNA	2492	2676	1950	1763	1834	1486	1197	837
YDR207C_mRNA	578	882	596	671	321	348	350	86
YDR208W_mRNA	2249	2421	1914	1978	1710	1376	1005	693
YDR210W-B	28	56	23	18	9	15	11	4
YDR210W_mRNA	256	207	251	190	260	281	240	274
YDR211W_mRNA	1842	2427	2072	2121	2029	1812	1271	935
YDR212W_mRNA	2316	2722	3026	2957	4063	4540	3631	2497
YDR213W_mRNA	993	1302	1220	1079	852	777	651	301
YDR214W_mRNA	1050	1564	1352	1929	2527	2913	2554	729
YDR216W_mRNA	1408	1934	1207	1488	1650	1198	961	285
YDR217C_mRNA	709	1082	914	775	521	390	359	123
YDR219C_mRNA	664	610	452	427	392	247	145	183
YDR221W_mRNA	1048	1468	958	1087	1115	1118	884	369
YDR222W_mRNA	1057	1447	862	797	860	544	482	380
YDR223W_mRNA	69	124	79	76	79	70	77	37
YDR224C_mRNA	2515	2500	1928	2323	1727	1380	1147	868
YDR225W_mRNA	1722	1796	2110	1588	2028	1992	1932	1762
YDR226W_mRNA	1801	2227	2329	2624	3307	4603	4768	3068
YDR227W_mRNA	1410	1481	1094	1325	1072	952	667	413
YDR228C_mRNA	1014	1210	699	860	739	510	338	182
YDR229W_mRNA	631	888	636	664	536	528	443	218
YDR231C_mRNA	163	154	185	155	181	242	174	103
YDR232W_mRNA	3091	3393	4281	3906	3543	4214	3239	1374
YDR233C_mRNA	3016	4028	3538	4095	2537	2485	2275	1091
YDR234W_mRNA	1432	1975	1929	1855	1963	2320	1912	1013
YDR235W_mRNA	711	818	464	504	378	125	36	263
YDR236C_mRNA	419	612	468	466	469	486	417	363
YDR237W_mRNA	492	549	519	492	433	447	390	233
YDR238C_mRNA	4710	6333	5539	6375	8400	8006	6316	3747
YDR239C_mRNA	790	927	842	887	730	665	522	281
YDR240C_mRNA	466	490	328	271	242	189	145	126
YDR242W_mRNA	281	308	235	205	208	174	133	87
YDR243C_mRNA	454	501	356	386	334	338	240	94
YDR244W_mRNA	618	777	559	636	553	559	432	185
YDR245W_mRNA	1259	1393	1471	1192	1198	1045	724	594
YDR246W-A_mRNA	33	31	18	29	19	27	26	12
YDR246W_mRNA	189	294	216	246	202	224	199	96
YDR247W_mRNA	609	529	523	462	291	229	198	87
YDR248C_mRNA	92	90	96	113	90	89	85	64
YDR249C_mRNA	488	378	238	183	205	137	91	118
YDR251W_mRNA	2454	3040	2174	2622	3007	2268	1643	812
YDR252W_mRNA	147	136	95	87	97	58	50	64
YDR253C_mRNA	16	17	12	14	7	8	9	4
YDR254W_mRNA	320	436	243	290	226	196	126	127
YDR255C_mRNA	388	681	334	535	491	382	262	169
YDR256C_mRNA	81	118	104	78	90	82	69	40
YDR257C_mRNA	458	469	440	390	315	205	115	91
YDR258C_mRNA	1708	2567	2372	2894	4281	3712	2641	993
YDR259C_mRNA	45	84	51	65	52	51	41	15
YDR260C_mRNA	193	280	204	221	159	183	158	54
YDR261C-D	91	23	21	21	27	9	5	48
YDR261C_mRNA	924	1202	1096	1221	1627	1624	1282	615
YDR261W-B	65	59	28	35	25	20	15	19
YDR262W_mRNA	728	928	664	801	504	456	412	352
YDR263C_mRNA	183	283	181	167	191	163	87	66
YDR264C_mRNA	4178	4961	4829	4103	4941	4575	3446	2343
YDR265W_mRNA	336	529	378	318	238	257	239	85
YDR266C_mRNA	1583	1876	1503	1579	1206	1118	843	400
YDR267C_mRNA	171	235	198	180	213	196	184	83
YDR268W_mRNA	324	397	349	300	285	264	206	182
YDR270W_mRNA	1957	2919	1669	1544	1396	1219	931	512
YDR271C_mRNA	19	32	12	27	5	11	5	6
YDR272W_mRNA	512	663	643	640	785	846	628	480
YDR273W_mRNA	81	93	89	92	92	90	80	24
YDR275W_mRNA	496	535	434	339	369	355	274	215
YDR276C_mRNA	480	775	723	888	643	627	559	456
YDR277C_mRNA	270	348	311	365	234	213	179	83
YDR278C_mRNA	5	5	3	9	4	5	4	3
YDR279W_mRNA	483	985	404	560	455	327	171	226
YDR280W_mRNA	922	1667	834	657	609	518	393	331
YDR281C_mRNA	116	256	84	73	56	52	49	18
YDR282C_mRNA	217	278	206	203	176	164	129	76
YDR283C_mRNA	2873	3717	2672	2733	3031	2197	1492	1219
YDR284C_mRNA	654	629	734	613	863	688	479	654
YDR285W_mRNA	182	145	89	84	87	64	42	49
YDR286C_mRNA	65	51	68	52	43	38	25	67
YDR287W_mRNA	182	364	218	324	283	306	222	163
YDR288W_mRNA	470	767	468	426	358	271	194	190
YDR289C_mRNA	376	433	307	366	291	274	202	137
YDR291W_mRNA	963	1210	958	930	909	873	625	276
YDR292C_mRNA	1332	2645	1365	1558	1750	1397	1016	737
YDR293C_mRNA	6599	8418	7317	9089	9446	8415	7175	2098
YDR294C_mRNA	1175	1548	1534	1707	2114	2220	1692	732
YDR295C_mRNA	710	700	531	557	514	408	208	223
YDR296W_mRNA	195	234	223	205	229	266	229	145
YDR297W_mRNA	1086	1022	1292	1086	1155	1021	694	635
YDR298C_mRNA	772	859	865	807	1140	1071	852	1108
YDR299W_mRNA	1400	1429	1119	996	760	656	520	275
YDR300C_mRNA	728	982	849	715	629	604	414	406
YDR301W_mRNA	2562	4102	2395	2525	2435	1975	1506	802
YDR302W_mRNA	389	347	325	332	307	201	139	252
YDR303C_mRNA	2001	1742	1321	1314	1366	939	709	434
YDR304C_mRNA	851	1140	1017	1014	1409	1819	1702	1804
YDR305C_mRNA	161	198	157	114	143	129	104	128
YDR306C_mRNA	625	710	492	426	507	434	287	250
YDR307W_mRNA	1075	1406	987	1078	1170	769	563	437
YDR308C_mRNA	213	293	168	215	140	107	90	105
YDR309C_mRNA	1842	1909	1404	1449	723	550	576	223
YDR310C_mRNA	2052	2316	1754	2110	1758	1689	1477	379
YDR311W_mRNA	826	877	644	599	542	479	340	252
YDR312W_mRNA	466	635	508	526	329	309	219	186
YDR313C_mRNA	697	921	701	755	532	579	514	257
YDR314C_mRNA	630	715	443	486	460	272	167	151
YDR315C_mRNA	152	162	140	146	121	114	85	105
YDR316W_mRNA	393	484	326	368	277	200	157	120
YDR317W_mRNA	50	52	44	25	29	18	7	19
YDR318W_mRNA	155	191	156	185	113	80	57	42
YDR319C_mRNA	541	396	261	214	243	146	105	205
YDR320C-A_mRNA	184	245	237	226	154	131	121	174
YDR320C_mRNA	688	942	684	981	681	667	514	226
YDR320W-B_mRNA	14	11	20	28	20	17	9	8
YDR321W_mRNA	1304	1960	1758	1819	2371	3070	2639	2209
YDR322C-A_mRNA	382	497	470	573	539	495	454	393
YDR322W_mRNA	469	467	442	333	367	240	147	202
YDR323C_mRNA	378	604	333	355	217	200	171	124
YDR324C_mRNA	2126	3058	1960	1814	1462	1029	725	655
YDR325W_mRNA	1260	1661	1192	1271	1175	990	719	390
YDR326C_mRNA	4142	4777	3686	3847	3551	2180	1702	1390
YDR328C_mRNA	460	577	537	629	641	869	749	518
YDR329C_mRNA	588	636	613	592	636	639	491	236
YDR330W_mRNA	586	954	704	874	764	752	747	260
YDR331W_mRNA	1469	2063	1270	1248	1135	872	672	612
YDR332W_mRNA	451	488	279	310	285	215	191	155
YDR333C_mRNA	1665	1829	1409	1313	1420	1139	788	564
YDR334W_mRNA	3473	5276	3234	3902	3274	3005	2328	793
YDR335W_mRNA	3893	6053	3974	5408	5187	4274	3404	1889
YDR336W_mRNA	186	173	175	111	117	103	66	88
YDR337W_mRNA	412	565	373	378	320	336	252	211
YDR338C_mRNA	1099	1020	867	678	622	610	359	349
YDR339C_mRNA	581	805	490	547	272	266	200	223
YDR341C_mRNA	2577	3613	3079	3455	4656	4495	3353	3352
YDR342C_mRNA	658	1306	1220	3963	2621	3410	3165	729
YDR343C_mRNA	46	62	36	108	48	40	48	23
YDR344C_mRNA	99	86	71	58	69	57	53	25
YDR345C_mRNA	5539	7696	7623	6933	7343	6456	5399	2597
YDR346C_mRNA	1603	1929	1809	1839	1778	1806	1331	870
YDR347W_mRNA	954	1074	1110	927	990	1104	927	541
YDR348C_mRNA	1300	1549	1241	1323	1161	1170	943	415
YDR349C_mRNA	2060	2984	2341	2668	2413	2730	2202	1021
YDR350C_mRNA	1219	1203	853	681	769	595	418	430
YDR351W_mRNA	2184	2805	1627	1727	1243	1039	925	452
YDR352W_mRNA	926	1416	858	856	697	638	519	378
YDR353W_mRNA	1960	2640	2466	2926	3820	4991	4710	2462
YDR354W_mRNA	1024	1599	1350	1258	1177	1352	1122	581
YDR356W_mRNA	1065	1391	842	1138	883	582	404	272
YDR357C_mRNA	234	613	234	356	249	165	155	175
YDR358W_mRNA	459	675	562	680	721	605	434	265
YDR359C_mRNA	1836	2740	1525	2202	1525	1558	1338	462
YDR361C_mRNA	391	492	451	405	410	459	344	283
YDR362C_mRNA	643	814	692	585	590	542	401	211
YDR363W-A_mRNA	529	942	566	777	577	685	593	409
YDR363W_mRNA	496	559	408	395	322	241	165	112
YDR364C_mRNA	599	921	633	465	481	374	237	208
YDR365C_mRNA	2417	3795	2244	3058	2036	2150	1570	854
YDR365W-B	14	14	9	7	2	4	10	4
YDR367W_mRNA	374	303	342	238	383	90	56	376
YDR368W_mRNA	329	763	489	713	749	993	1021	535
YDR369C_mRNA	533	570	417	386	378	276	201	211
YDR370C_mRNA	749	779	545	396	421	266	175	276
YDR371W_mRNA	399	515	318	366	361	322	237	183
YDR372C_mRNA	907	1277	986	1062	1244	1108	796	751
YDR373W_mRNA	409	469	500	416	378	422	278	367
YDR374W-A_mRNA	102	127	88	63	111	112	110	95
YDR375C_mRNA	510	681	586	504	508	594	466	231
YDR376W_mRNA	562	895	580	608	763	610	486	432
YDR377W_mRNA	235	227	257	168	231	163	139	245
YDR378C_mRNA	278	406	332	250	348	330	343	309
YDR379C-A_mRNA	80	110	88	71	81	73	58	71
YDR379W_mRNA	1282	1527	1042	1195	1016	871	590	331
YDR380W_mRNA	486	721	515	573	625	577	485	385
YDR381C-A_mRNA	86	180	99	151	79	75	80	67
YDR381W_mRNA	1929	1833	1678	1387	1737	2150	1778	1261
YDR382W_mRNA	3312	1667	3238	1483	2796	3738	3422	5831
YDR383C_mRNA	140	168	130	134	110	99	94	57
YDR384C_mRNA	1716	2108	1981	1262	1089	1075	945	436
YDR385W_mRNA	446	359	549	416	767	1099	988	878
YDR386W_mRNA	162	181	145	171	173	152	109	51
YDR387C_mRNA	956	1180	1059	897	1035	975	711	435
YDR388W_mRNA	911	1454	1275	1631	2215	2880	2648	1076
YDR389W_mRNA	2305	2498	1789	1893	1648	1400	1085	565
YDR390C_mRNA	1221	1728	1091	1393	1184	964	756	402
YDR391C_mRNA	211	292	258	266	239	299	239	155
YDR392W_mRNA	174	243	195	266	205	220	170	53
YDR393W_mRNA	652	1032	468	580	489	446	265	244
YDR394W_mRNA	1646	2552	2125	2578	2291	2631	2152	994
YDR395W_mRNA	4315	6112	4294	4738	4947	3928	3110	1891
YDR396W_mRNA	17	25	3	15	13	12	6	5
YDR397C_mRNA	171	140	201	132	161	167	153	110
YDR398W_mRNA	1958	2341	1680	1250	1165	1123	838	555
YDR399W_mRNA	2736	3760	3054	2616	2245	1996	1448	1329
YDR400W_mRNA	521	672	641	633	756	792	712	436
YDR401W_mRNA	22	17	17	14	20	15	9	14
YDR402C_mRNA	31	22	20	17	21	28	12	8
YDR403W_mRNA	11	12	10	6	15	8	15	2
YDR404C_mRNA	1027	1000	926	643	688	578	393	390
YDR405W_mRNA	221	276	220	201	182	176	166	78
YDR406W-A_mRNA	24	8	21	12	23	24	14	14
YDR406W_mRNA	3126	4684	3804	5244	5700	6207	5065	1996
YDR407C_mRNA	3252	3765	2397	2546	2464	1965	1557	980
YDR408C_mRNA	650	749	789	716	661	780	662	471
YDR409W_mRNA	691	895	699	660	340	273	303	132
YDR410C_mRNA	684	1228	658	663	632	764	561	360
YDR411C_mRNA	983	1592	1355	1635	1561	1947	1585	716
YDR412W_mRNA	407	825	472	607	413	404	331	185
YDR414C_mRNA	519	493	447	392	370	222	138	153
YDR415C_mRNA	500	558	540	442	456	524	392	231
YDR416W_mRNA	915	1046	746	592	677	424	328	269
YDR418W_mRNA	2422	1467	1989	1807	2217	2589	2228	2992
YDR419W_mRNA	565	642	561	458	466	482	374	200
YDR420W_mRNA	3274	4329	3134	2848	1540	1184	1185	606
YDR421W_mRNA	703	776	703	676	682	721	523	295
YDR422C_mRNA	2057	2276	1759	1631	1596	1529	1304	514
YDR423C_mRNA	543	914	552	689	496	547	475	182
YDR424C_mRNA	157	197	151	182	160	192	180	182
YDR425W_mRNA	379	479	220	277	164	75	85	74
YDR427W_mRNA	1373	2326	906	1166	1471	1037	1220	800
YDR428C_mRNA	130	105	131	82	134	125	96	98
YDR429C_mRNA	1263	1608	1600	1814	1713	1862	1420	1177
YDR430C_mRNA	1243	1695	1311	1365	1656	1355	1132	529
YDR432W_mRNA	1004	1798	1108	2024	1259	1389	1836	518
YDR434W_mRNA	1014	1164	1011	941	1249	712	392	827
YDR435C_mRNA	227	312	355	317	338	330	243	186
YDR436W_mRNA	556	815	634	783	524	568	485	155
YDR437W_mRNA	248	438	210	234	157	203	165	56
YDR438W_mRNA	526	433	444	300	321	308	229	180
YDR439W_mRNA	282	324	202	238	208	153	118	73
YDR440W_mRNA	607	729	491	556	466	427	291	158
YDR441C_mRNA	445	509	544	529	347	346	263	184
YDR443C_mRNA	1594	2093	1527	1750	1566	1342	1162	468
YDR444W_mRNA	1099	1612	941	890	777	815	698	337
YDR447C_mRNA	1184	1106	1275	1345	871	1140	909	1588
YDR448W_mRNA	924	1211	684	772	532	555	416	223
YDR449C_mRNA	620	505	280	207	184	143	64	106
YDR450W_mRNA	1213	1078	1192	856	1032	1287	1074	2060
YDR451C_mRNA	638	641	497	562	404	448	325	174
YDR452W_mRNA	1598	2366	2067	2637	2815	2970	2511	1057
YDR453C_mRNA	133	333	146	291	229	311	437	320
YDR454C_mRNA	774	846	928	759	999	1444	1328	1428
YDR456W_mRNA	2126	2984	2396	2647	3367	2870	2014	1505
YDR457W_mRNA	8157	10669	8137	9346	9433	6947	6852	4171
YDR458C_mRNA	789	1030	799	769	670	533	345	192
YDR459C_mRNA	704	876	578	477	504	443	294	262
YDR460W_mRNA	287	407	262	275	254	229	186	98
YDR461C-A_mRNA	64	91	67	93	65	77	105	59
YDR461W_mRNA	585	1302	637	872	662	578	656	613
YDR462W_mRNA	148	184	152	141	142	168	132	72
YDR463W_mRNA	1410	2284	1387	1765	1278	1268	1044	493
YDR464W_mRNA	1741	2080	1445	1720	1396	1335	1114	382
YDR465C_mRNA	352	470	350	295	282	242	183	210
YDR466W_mRNA	1257	1595	946	1245	961	898	692	260
YDR467C_mRNA	33	19	14	15	26	19	15	12
YDR468C_mRNA	317	537	372	391	294	311	229	150
YDR469W_mRNA	101	116	81	106	65	41	25	37
YDR470C_mRNA	767	812	676	769	615	555	495	279
YDR471W_mRNA	1228	855	1202	915	1094	1260	1000	1148
YDR472W_mRNA	555	789	514	512	465	423	365	288
YDR473C_mRNA	297	512	252	303	226	204	205	96
YDR475C_mRNA	1010	1446	1052	1228	1150	1200	988	408
YDR476C_mRNA	333	459	536	571	494	727	624	326
YDR477W_mRNA	1490	2200	1783	1639	1838	1741	1407	645
YDR478W_mRNA	131	149	103	77	66	46	33	25
YDR479C_mRNA	690	1172	754	796	773	723	678	367
YDR480W_mRNA	170	195	186	186	151	151	120	46
YDR481C_mRNA	2121	3594	3106	3405	3158	3704	2975	1652
YDR482C_mRNA	129	207	167	150	150	165	186	67
YDR483W_mRNA	2118	2232	2315	2475	3473	3996	3417	1897
YDR484W_mRNA	566	566	347	367	382	234	146	175
YDR485C_mRNA	784	1022	617	822	625	539	449	172
YDR486C_mRNA	269	397	249	498	395	367	289	211
YDR487C_mRNA	853	1756	1176	1694	1185	1490	1546	928
YDR488C_mRNA	172	229	233	253	285	319	285	64
YDR489W_mRNA	438	508	395	408	321	268	204	125
YDR490C_mRNA	892	1333	1100	1236	1400	1448	1230	407
YDR492W_mRNA	1631	2383	1230	1311	950	888	674	521
YDR493W_mRNA	101	112	89	106	59	78	45	61
YDR494W_mRNA	581	1060	594	782	583	515	449	248
YDR495C_mRNA	863	1040	409	534	514	286	182	187
YDR496C_mRNA	1601	1811	1305	1306	944	569	278	306
YDR497C_mRNA	18358	22497	27224	25855	30529	30592	21213	10380
YDR498C_mRNA	535	832	511	664	449	461	366	194
YDR499W_mRNA	708	1055	512	655	526	382	302	211
YDR500C_mRNA	1660	1482	1636	2031	1398	1730	1605	2717
YDR501W_mRNA	285	295	217	202	166	134	96	53
YDR502C_mRNA	2668	2374	3437	2900	4996	5361	4397	2859
YDR503C_mRNA	508	650	538	533	435	490	338	271
YDR504C_mRNA	75	75	19	9	51	32	15	34
YDR505C_mRNA	2317	2726	1964	2722	3072	2643	2036	1128
YDR506C_mRNA	424	607	406	529	560	513	421	219
YDR507C_mRNA	2011	2615	2184	2192	1985	1663	1215	443
YDR508C_mRNA	9407	12624	10346	10070	10400	10388	9010	2927
YDR510W_mRNA	405	340	461	409	503	504	416	508
YDR511W_mRNA	130	84	111	102	75	121	82	85
YDR512C_mRNA	125	301	158	249	261	287	297	119
YDR513W_mRNA	653	890	815	1036	1207	1390	1307	1065
YDR514C_mRNA	232	445	297	266	192	209	160	54
YDR515W_mRNA	595	999	391	579	416	294	206	164
YDR516C_mRNA	661	922	1239	1246	2320	2564	2196	858
YDR517W_mRNA	776	801	1118	983	1249	1637	1212	792
YDR518W_mRNA	874	902	919	1139	1543	1497	987	930
YDR519W_mRNA	284	329	302	253	357	323	293	391
YDR520C_mRNA	1057	1332	634	627	560	360	312	217
YDR523C_mRNA	58	68	35	54	60	45	37	21
YDR524C-B_mRNA	6015	6657	6029	6566	5469	6464	6423	4272
YDR524C_mRNA	1235	1816	865	1145	977	430	258	303
YDR525W-A_mRNA	307	396	311	373	200	220	237	129
YDR527W_mRNA	887	1260	746	844	602	592	473	243
YDR528W_mRNA	1433	1729	1069	1066	594	428	335	177
YDR529C_mRNA	559	614	650	869	791	907	756	685
YDR530C_mRNA	261	320	337	288	325	351	330	196
YDR531W_mRNA	668	1042	744	669	814	871	729	632
YDR532C_mRNA	247	332	124	120	128	69	49	57
YDR533C_mRNA	272	303	257	269	309	325	276	326
YDR534C_mRNA	219	176	121	130	90	100	84	22
YDR535C_mRNA	93	65	64	37	56	57	37	21
YDR536W_mRNA	10	5	1	2	2	4	3	6
YDR538W_mRNA	401	361	256	281	258	189	118	88
YDR539W_mRNA	460	494	465	435	546	487	395	276
YDR540C_mRNA	67	90	64	71	71	86	50	31
YDR541C_mRNA	324	405	299	266	247	173	135	130
YEL001C_mRNA	778	934	902	795	1209	1471	1394	1241
YEL002C_mRNA	1668	1787	1914	1846	3077	2660	2217	2399
YEL003W_mRNA	184	142	139	104	114	106	65	143
YEL004W_mRNA	372	465	224	251	261	76	27	151
YEL005C_mRNA	201	203	148	169	149	114	77	38
YEL006W_mRNA	853	812	703	608	592	514	357	310
YEL007W_mRNA	3789	4451	2938	2973	1739	1070	1171	504
YEL008C-A_mRNA	9	2	6	3	1	2	3	1
YEL008W_mRNA	3	5	5	3	1	3	2	1
YEL009C-A_mRNA	9	17	7	5	4	1	2	2
YEL009C_mRNA	5863	4417	6669	4828	4249	3662	3143	2393
YEL011W_mRNA	784	1068	1277	1498	2440	2594	2044	984
YEL012W_mRNA	36	161	84	101	81	84	81	27
YEL013W_mRNA	3253	4704	3545	3639	5070	4083	3106	2315
YEL015W_mRNA	1403	2136	1370	1523	1347	1277	997	484
YEL016C_mRNA	685	996	762	779	716	737	588	281
YEL017C-A_mRNA	393	725	206	412	718	243	159	570
YEL017W_mRNA	1043	1655	1276	1628	1202	1335	1080	554
YEL018W_mRNA	230	424	260	280	180	159	131	60
YEL019C_mRNA	160	235	113	139	96	88	76	31
YEL020C_mRNA	563	761	542	561	545	567	448	228
YEL020W-A_mRNA	339	353	425	387	282	301	206	336
YEL021W_mRNA	626	1380	840	920	856	787	749	392
YEL022W_mRNA	2542	3119	2387	2660	2924	2008	1630	753
YEL023C_mRNA	370	366	246	221	232	188	131	46
YEL024W_mRNA	816	820	768	872	1038	829	564	551
YEL025C_mRNA	2382	3168	2220	2247	2419	1807	1148	917
YEL026W_mRNA	895	684	732	565	687	435	373	565
YEL027W_mRNA	1661	1893	1859	1531	2537	2958	2653	2784
YEL028W_mRNA	108	163	103	90	64	56	59	26
YEL029C_mRNA	352	447	402	377	339	291	233	241
YEL030W_mRNA	280	276	208	199	178	176	147	61
YEL031W_mRNA	9519	10216	11589	13071	17789	18485	14300	7982
YEL032W_mRNA	3425	4873	3552	3999	3526	3860	3272	1279
YEL033W_mRNA	4031	6212	5832	10208	8361	10805	10426	5127
YEL034C-A_mRNA	4	8	7	5	1	1	4	3
YEL034W_mRNA	4308	5395	5731	5687	6955	6738	6315	5117
YEL036C_mRNA	1507	2137	1617	1985	1639	1926	1600	573
YEL037C_mRNA	458	501	527	499	544	599	486	148
YEL038W_mRNA	321	491	434	382	587	832	739	497
YEL039C_mRNA	44	76	44	72	94	89	75	42
YEL040W_mRNA	9735	11987	11749	10681	7754	8181	6597	2464
YEL041W_mRNA	84	83	96	77	87	63	77	39
YEL042W_mRNA	2655	4142	3456	5017	4455	4759	4074	2183
YEL043W_mRNA	1779	2668	1604	2110	1741	1480	1275	510
YEL044W_mRNA	201	286	192	170	180	216	139	109
YEL045C_mRNA	49	83	18	15	60	4	3	6
YEL046C_mRNA	7155	7656	7279	5792	5027	5047	3756	1667
YEL047C_mRNA	1020	1303	1397	1412	1959	2533	2339	1381
YEL048C_mRNA	178	154	83	45	67	7	6	64
YEL050C_mRNA	644	829	679	678	595	777	632	344
YEL051W_mRNA	670	701	850	840	998	1306	1002	944
YEL052W_mRNA	795	973	952	1020	1091	1277	1137	573
YEL053C_mRNA	880	1346	749	873	866	698	521	327
YEL054C_mRNA	2488	2033	2691	2088	3022	3464	3367	3757
YEL055C_mRNA	2735	4182	2706	3442	3070	2355	1836	1177
YEL056W_mRNA	1011	1395	951	1300	943	938	761	347
YEL057C_mRNA	8	10	8	10	5	1	4	5
YEL058W_mRNA	881	1078	1382	1244	1608	2058	1751	878
YEL059C-A_mRNA	29	48	23	40	18	37	35	26
YEL059W_mRNA	5	5	6	5	5	12	9	3
YEL060C_mRNA	1161	1637	1684	2185	2733	3263	3144	1369
YEL061C_mRNA	1343	1561	884	1051	898	742	551	381
YEL062W_mRNA	569	565	336	477	356	271	221	156
YEL063C_mRNA	4259	6696	4183	4715	4364	3719	2790	1420
YEL064C_mRNA	596	679	517	370	452	306	242	225
YEL065W_mRNA	2223	2592	2389	1833	1657	1541	1005	507
YEL066W_mRNA	185	181	195	111	201	291	268	205
YEL067C_mRNA	73	115	60	124	42	56	59	14
YEL068C_mRNA	91	88	66	66	61	64	65	40
YEL069C_mRNA	3	7	5	3	1	2	1	1
YEL070W_mRNA	3	8	3	5	4	3	4	1
YEL071W_mRNA	3721	4745	4243	3773	4766	5070	4420	2982
YEL072W_mRNA	135	80	74	59	52	42	19	39
YEL073C_mRNA	241	425	244	226	231	184	133	71
YEL074W_mRNA	14	20	11	8	4	4	8	1
YEL077C_mRNA	265	287	206	205	188	199	192	47
YER001W_mRNA	2585	3270	2566	2825	2375	2215	1724	923
YER002W_mRNA	520	1016	552	659	357	358	293	156
YER003C_mRNA	1641	2082	2079	2670	3646	4144	3990	3716
YER004W_mRNA	464	601	641	490	857	1250	1123	618
YER005W_mRNA	1536	1807	1510	1384	1254	1242	1066	523
YER006W_mRNA	1095	1353	1236	1235	1209	1211	821	380
YER007C-A_mRNA	356	372	306	357	339	294	251	334
YER007W_mRNA	209	261	133	93	104	87	41	50
YER008C_mRNA	1572	2884	2311	2648	2141	1598	1345	621
YER009W_mRNA	577	365	497	371	529	421	424	1079
YER010C_mRNA	246	282	307	388	366	391	369	245
YER011W_mRNA	479	689	522	673	380	526	470	457
YER012W_mRNA	812	863	822	742	986	889	670	617
YER013W_mRNA	877	1214	896	772	555	530	394	212
YER014W_mRNA	425	607	435	578	632	568	449	342
YER015W_mRNA	326	380	304	268	243	182	131	125
YER016W_mRNA	568	1000	690	750	821	939	807	300
YER017C_mRNA	2092	2697	2172	2113	2137	2282	2161	885
YER018C_mRNA	131	168	134	119	132	173	183	81
YER019C-A_mRNA	728	875	837	896	949	1088	1148	887
YER019W_mRNA	1001	1187	1360	1219	1125	1502	1184	601
YER020W_mRNA	653	914	752	838	724	859	695	189
YER021W_mRNA	3094	4637	3370	3884	4171	3705	2728	2227
YER022W_mRNA	798	668	538	519	559	382	226	294
YER023W_mRNA	535	701	707	933	1123	1454	1494	922
YER024W_mRNA	361	441	297	274	243	226	175	103
YER025W_mRNA	3537	5792	4201	5648	6364	7466	6230	2215
YER026C_mRNA	3086	4824	4699	4261	4306	4089	3195	2530
YER027C_mRNA	607	1107	954	1151	1206	1386	1118	365
YER028C_mRNA	278	305	196	225	128	128	87	46
YER029C_mRNA	257	492	237	347	223	221	230	97
YER030W_mRNA	257	467	353	446	441	470	512	235
YER031C_mRNA	507	620	607	667	768	1081	934	602
YER032W_mRNA	835	967	687	706	341	249	212	108
YER033C_mRNA	972	1453	989	1291	1049	964	757	315
YER034W_mRNA	133	168	132	160	104	87	65	39
YER035W_mRNA	314	519	434	476	391	487	432	232
YER036C_mRNA	4712	6354	5918	6764	9672	10309	8502	4843
YER037W_mRNA	309	352	378	398	484	464	345	278
YER038C_mRNA	389	421	229	239	223	147	103	107
YER038W-A_mRNA	16	34	17	20	8	8	5	3
YER039C-A_mRNA	94	103	97	98	74	85	70	41
YER039C_mRNA	276	275	248	164	169	203	146	126
YER040W_mRNA	1015	1386	686	891	644	576	447	165
YER041W_mRNA	565	669	437	419	395	360	266	143
YER042W_mRNA	63	64	68	70	72	66	58	87
YER043C_mRNA	7834	9394	11241	12024	17831	24306	20966	15735
YER044C-A_mRNA	67	81	23	15	28	11	10	16
YER044C_mRNA	247	220	267	219	389	257	117	479
YER045C_mRNA	257	304	190	256	150	138	137	66
YER046W-A_mRNA	7	5	6	2	8	9	5	5
YER046W_mRNA	109	91	112	84	73	65	38	79
YER047C_mRNA	872	977	723	797	614	584	440	165
YER048C_mRNA	588	1053	801	1208	1183	1430	1270	346
YER048W-A_mRNA	380	902	487	621	466	209	132	310
YER049W_mRNA	2352	3156	2636	2505	2789	2812	2166	1624
YER050C_mRNA	315	410	334	347	275	295	253	172
YER051W_mRNA	432	584	454	400	323	308	212	207
YER052C_mRNA	2941	3190	3356	3006	2675	2218	1544	982
YER053C_mRNA	323	597	423	607	506	450	349	239
YER054C_mRNA	122	186	141	220	291	280	236	54
YER055C_mRNA	2569	4293	3044	4459	3054	3676	3267	2125
YER056C-A_mRNA	1599	2117	1371	1890	1395	1581	1653	1417
YER056C_mRNA	11254	10907	10885	7372	6212	6281	4462	3820
YER057C_mRNA	294	255	260	276	313	356	373	487
YER058W_mRNA	58	73	63	67	59	66	66	27
YER059W_mRNA	314	378	394	264	180	145	119	119
YER060W-A_mRNA	21	26	29	19	21	26	31	13
YER060W_mRNA	215	243	248	250	223	279	242	132
YER061C_mRNA	778	898	689	736	600	550	459	225
YER062C_mRNA	471	385	504	570	953	1201	1080	916
YER063W_mRNA	364	331	454	472	503	634	495	335
YER064C_mRNA	2589	4424	2067	2225	1219	1119	1000	390
YER065C_mRNA	243	287	206	217	190	246	184	105
YER066W_mRNA	100	94	85	74	60	80	52	35
YER067W_mRNA	214	278	240	361	253	202	168	121
YER068W_mRNA	1037	1415	994	1082	603	530	493	173
YER069W_mRNA	2674	2931	2601	2524	2602	2561	2070	1124
YER070W_mRNA	15335	20670	18194	15658	10368	9657	8685	3125
YER071C_mRNA	143	139	70	50	98	4	4	107
YER072W_mRNA	1110	1737	1593	1619	1553	1895	1743	1214
YER073W_mRNA	1673	1982	1490	1128	1058	977	750	404
YER074W-A_mRNA	293	641	357	580	256	318	337	221
YER074W_mRNA	1321	1073	1097	706	1069	1439	1281	2424
YER075C_mRNA	1609	1844	914	1034	806	610	499	287
YER076C_mRNA	260	277	230	216	182	201	158	135
YER077C_mRNA	442	680	394	435	366	285	207	140
YER078C_mRNA	379	443	482	399	536	533	413	298
YER079W_mRNA	89	84	83	122	102	54	57	37
YER080W_mRNA	850	1161	908	1191	1295	1234	993	666
YER081W_mRNA	902	744	723	608	679	672	536	435
YER082C_mRNA	561	856	646	573	407	418	378	131
YER083C_mRNA	900	1179	1243	1424	1425	1692	1423	620
YER084W_mRNA	8	9	5	8	5	2	5	3
YER085C_mRNA	2	10	2	6	1	3	1	1
YER086W_mRNA	2513	2886	2920	3439	3901	4891	3962	1583
YER087C-A_mRNA	29	23	20	9	19	22	22	11
YER087C-B_mRNA	405	1044	437	569	566	575	610	258
YER087W_mRNA	264	320	250	266	265	279	197	101
YER088C-A_mRNA	161	358	211	384	300	371	338	110
YER088C_mRNA	1659	3064	2414	2537	1100	984	1166	351
YER089C_mRNA	1028	1280	1466	1247	1602	1864	1720	707
YER090W_mRNA	1449	1868	1466	1587	2347	1985	1540	1505
YER091C_mRNA	16580	18171	21328	21670	32695	37706	32127	14099
YER092W_mRNA	200	329	223	223	152	154	115	128
YER093C-A_mRNA	98	116	93	74	61	67	89	34
YER093C_mRNA	1458	2115	1191	1377	1235	950	714	473
YER094C_mRNA	644	831	901	825	954	1161	986	511
YER095W_mRNA	973	1187	1262	1004	1228	1443	1207	470
YER096W_mRNA	72	103	78	88	139	155	157	53
YER097W_mRNA	61	49	41	39	15	29	8	13
YER098W_mRNA	430	537	388	429	473	385	264	170
YER099C_mRNA	718	1064	865	765	713	703	607	448
YER100W_mRNA	505	615	550	619	485	521	405	262
YER101C_mRNA	262	310	202	264	196	198	178	85
YER102W_mRNA	798	731	726	663	699	772	728	845
YER103W_mRNA	636	746	675	768	1496	1981	1735	677
YER104W_mRNA	181	192	135	140	104	110	92	51
YER105C_mRNA	4430	6769	4029	4837	5926	3976	2909	2192
YER107C_mRNA	785	814	843	730	651	721	555	390
YER109C_mRNA	1186	1478	888	1066	799	935	751	301
YER110C_mRNA	8392	9790	9297	9635	11579	11287	9016	8135
YER111C_mRNA	1735	2286	1129	1452	1219	815	607	374
YER112W_mRNA	473	721	386	514	390	260	168	264
YER113C_mRNA	1945	2338	2005	1719	1844	1542	1123	785
YER114C_mRNA	1995	2934	2094	2484	2104	2074	1732	581
YER115C_mRNA	177	144	118	86	107	106	84	58
YER116C_mRNA	257	258	240	233	234	261	207	122
YER117W_mRNA	2079	1740	2129	1439	1698	2002	1642	3314
YER118C_mRNA	825	953	718	856	844	773	592	306
YER119C_mRNA	536	860	822	1015	933	1143	1068	230
YER120W_mRNA	1132	1343	1379	1675	1897	2621	2486	1585
YER121W_mRNA	23	11	18	11	8	13	8	11
YER122C_mRNA	2080	3649	2334	3290	3068	3270	2665	1179
YER123W_mRNA	1052	1185	713	789	738	660	429	313
YER124C_mRNA	7195	7456	4382	4033	3835	1852	1175	1724
YER125W_mRNA	5631	6438	6428	7749	9460	10298	8962	3641
YER126C_mRNA	677	1037	653	842	576	601	569	257
YER127W_mRNA	606	796	551	494	373	381	378	193
YER128W_mRNA	115	147	110	138	65	69	47	39
YER129W_mRNA	2751	3273	2093	2379	1895	1849	1474	543
YER130C_mRNA	840	688	597	421	467	294	195	244
YER131W_mRNA	2225	2502	2445	3026	2075	2965	2618	2283
YER132C_mRNA	3752	3741	2563	2398	1824	1537	1313	517
YER133W_mRNA	426	704	529	453	722	454	326	311
YER134C_mRNA	175	279	181	214	205	258	222	102
YER136W_mRNA	2019	3115	2386	3179	3485	2955	2127	1738
YER137C_mRNA	44	63	25	28	13	19	12	4
YER139C_mRNA	348	513	280	240	226	123	80	121
YER140W_mRNA	821	883	698	583	480	440	309	265
YER141W_mRNA	1905	2678	2564	2819	3091	3608	2901	1515
YER142C_mRNA	116	112	80	102	137	121	78	54
YER143W_mRNA	509	614	516	514	498	593	443	250
YER144C_mRNA	1874	3016	1665	1906	1645	1643	1402	677
YER145C_mRNA	1776	2332	3016	2507	2575	2386	2079	1082
YER146W_mRNA	340	386	348	315	295	383	338	349
YER147C_mRNA	130	194	189	106	102	114	82	35
YER148W-A_mRNA	12	14	7	8	12	9	3	8
YER148W_mRNA	771	1120	923	1172	882	953	788	485
YER149C_mRNA	466	649	451	461	379	422	314	179
YER150W_mRNA	224	256	217	360	330	359	326	87
YER151C_mRNA	1769	2998	1830	2349	1874	1798	1710	501
YER152C_mRNA	550	726	779	676	759	988	923	431
YER153C_mRNA	82	85	81	83	79	105	94	19
YER154W_mRNA	656	919	797	827	558	643	669	217
YER155C_mRNA	8481	10091	6612	8355	9486	6003	4672	3053
YER156C_mRNA	350	721	549	757	694	802	659	195
YER157W_mRNA	1481	2020	1245	1180	1172	876	610	530
YER158C_mRNA	1027	1354	889	826	407	354	342	138
YER158W-A_mRNA	12	19	6	13	10	4	5	1
YER159C_mRNA	428	619	441	504	371	301	313	158
YER161C_mRNA	298	466	363	425	324	336	259	87
YER162C_mRNA	449	766	489	602	454	413	360	149
YER163C_mRNA	168	233	229	177	234	342	294	247
YER164W_mRNA	1940	2708	2397	2884	2858	2622	2188	654
YER165W_mRNA	4010	5984	5629	6957	8987	9417	9411	7189
YER166W_mRNA	4539	5975	5338	6518	7618	7351	5799	2298
YER167W_mRNA	1889	1770	1468	1492	1251	1255	881	463
YER168C_mRNA	1010	1132	950	708	732	747	518	427
YER169W_mRNA	1427	1665	1126	1316	1054	1037	824	300
YER170W_mRNA	236	367	250	232	232	257	235	124
YER171W_mRNA	1224	1492	1122	1007	1001	839	682	425
YER172C_mRNA	1945	3307	2846	2738	1731	1342	1266	529
YER173W_mRNA	553	612	426	384	335	374	279	167
YER174C_mRNA	553	576	522	424	592	441	394	437
YER175C_mRNA	354	504	330	361	263	278	263	121
YER176W_mRNA	1435	2205	1411	1727	1416	1310	1007	401
YER177W_mRNA	2356	3194	3139	3777	4946	6621	6040	3153
YER178W_mRNA	1888	2285	2550	2686	3952	5732	5875	3685
YER179W_mRNA	8	11	3	14	17	23	12	11
YER180C-A_mRNA	146	108	119	102	74	66	58	42
YER180C_mRNA	504	561	352	314	285	228	148	150
YER181C_mRNA	30	52	15	15	18	15	9	6
YER182W_mRNA	173	238	235	225	228	225	191	148
YER183C_mRNA	139	126	195	137	142	163	131	154
YER184C_mRNA	767	870	593	445	517	409	349	248
YER185W_mRNA	68	56	57	39	57	33	28	40
YER186C_mRNA	370	309	397	265	318	327	232	234
YER187W_mRNA	8	9	11	6	4	9	10	5
YER188W_mRNA	26	49	40	32	28	44	21	22
YER190W_mRNA	29	23	30	14	32	28	16	5
YFL001W_mRNA	630	775	633	589	419	488	400	247
YFL002C_mRNA	1149	1426	1099	1045	833	779	602	378
YFL003C_mRNA	55	53	42	26	37	19	17	19
YFL004W_mRNA	1658	1958	1797	1740	2411	2329	1804	907
YFL005W_mRNA	780	1342	894	1384	1242	1193	1119	877
YFL007W_mRNA	4723	6779	5181	6114	7746	6161	5324	2447
YFL008W_mRNA	1066	1637	1159	1210	1009	827	698	205
YFL009W_mRNA	1946	2884	1950	2029	2143	1660	1366	868
YFL010C_mRNA	399	721	592	849	976	1389	1589	929
YFL011W_mRNA	7	2	1	1	3	2	4	3
YFL013C_mRNA	495	650	506	569	493	454	362	82
YFL014W_mRNA	374	429	402	373	717	1176	1301	782
YFL016C_mRNA	1123	1730	1416	1844	1710	1882	1362	488
YFL017C_mRNA	244	304	265	324	286	323	305	179
YFL017W-A_mRNA	120	141	140	141	90	137	96	122
YFL018C_mRNA	1099	1354	1488	1562	2197	2737	2434	1513
YFL020C_mRNA	18	7	10	12	9	6	9	5
YFL021C-A_mRNA	2	7	4	5	6	2	2	3
YFL021W_mRNA	840	1113	784	752	298	250	344	75
YFL022C_mRNA	910	933	1201	947	1196	1322	1364	395
YFL023W_mRNA	304	572	430	484	348	322	312	85
YFL024C_mRNA	1463	1549	916	957	807	634	534	249
YFL025C_mRNA	2469	2589	1612	1691	1803	1383	1057	719
YFL026W_mRNA	15287	19957	12136	11011	11909	8351	5775	6299
YFL027C_mRNA	727	780	540	477	386	341	232	272
YFL028C_mRNA	182	195	199	243	231	247	200	183
YFL029C_mRNA	198	207	277	234	278	287	212	154
YFL030W_mRNA	136	137	198	143	221	294	230	148
YFL031W_mRNA	6199	8276	10257	9705	12008	16071	14673	10162
YFL032W_mRNA	37	99	95	89	195	66	76	20
YFL033C_mRNA	2099	2328	1980	2163	1679	1469	1372	458
YFL034C-A_mRNA	647	474	432	251	186	137	93	118
YFL034C-B_mRNA	274	435	270	285	148	117	124	66
YFL034W_mRNA	1242	1645	1387	1733	1351	1402	1113	385
YFL036W_mRNA	2561	4029	2401	2741	2885	2477	1848	830
YFL037W_mRNA	2318	2689	3420	3518	5286	6885	6650	3554
YFL038C_mRNA	682	1004	1000	958	1202	1672	1450	1066
YFL039C_mRNA	6586	5475	7790	7403	9661	12321	11390	9483
YFL040W_mRNA	4	2	2	2	6	2	4	3
YFL041W-A_mRNA	22	13	21	10	7	19	13	13
YFL041W_mRNA	1432	2170	1888	1805	2217	2493	2202	1268
YFL042C_mRNA	500	791	701	751	746	778	638	302
YFL044C_mRNA	400	481	446	308	382	387	348	231
YFL045C_mRNA	2316	2270	2394	2060	3814	3828	3038	4770
YFL046W_mRNA	128	242	155	205	124	141	99	56
YFL047W_mRNA	1782	2999	1631	1786	1632	1334	987	692
YFL048C_mRNA	897	946	1091	989	1253	1258	948	767
YFL049W_mRNA	815	937	673	632	651	509	328	294
YFL050C_mRNA	644	553	423	312	320	311	235	116
YFL051C_mRNA	5	6	13	5	7	7	4	1
YFL052W_mRNA	49	62	62	54	56	49	37	23
YFL053W_mRNA	14	13	13	5	6	5	13	4
YFL054C_mRNA	290	396	379	405	417	476	398	154
YFL055W_mRNA	207	266	214	211	181	225	194	84
YFL056C_mRNA	175	192	150	97	106	110	90	37
YFL057C_mRNA	52	63	58	41	42	46	30	13
YFL059W_mRNA	10	3	3	6	10	7	6	1
YFL060C_mRNA	14	29	14	31	18	17	19	2
YFL065C_mRNA	19	15	4	16	14	8	11	3
YFR001W_mRNA	343	544	335	420	187	223	176	177
YFR002W_mRNA	2267	2567	1894	1734	1897	1504	1166	799
YFR003C_mRNA	232	417	288	414	211	284	241	141
YFR004W_mRNA	1200	1630	1379	1379	1457	1660	1344	746
YFR005C_mRNA	716	882	686	629	545	372	285	279
YFR006W_mRNA	982	1487	1231	1498	1948	2019	1724	1146
YFR007W_mRNA	218	298	214	218	199	234	188	100
YFR008W_mRNA	141	127	92	85	101	82	59	45
YFR009W_mRNA	2025	2540	2569	2663	3277	3478	2643	1590
YFR010W_mRNA	1435	1797	1597	1904	1990	1708	1121	1181
YFR011C_mRNA	285	358	265	291	259	224	138	197
YFR012W-A_mRNA	2	3	3	3	1	1	4	1
YFR012W_mRNA	19	30	9	15	9	5	4	4
YFR013W_mRNA	1089	1225	970	1183	1197	1101	775	445
YFR014C_mRNA	362	482	548	666	776	874	648	307
YFR015C_mRNA	681	1297	1496	2148	2513	2599	1988	840
YFR016C_mRNA	1204	1876	1434	2253	2136	2384	1878	514
YFR017C_mRNA	58	61	78	116	86	101	101	45
YFR018C_mRNA	305	370	367	430	516	633	559	225
YFR019W_mRNA	1976	2189	1597	1926	1653	1347	1092	493
YFR020W_mRNA	263	226	199	172	134	147	122	52
YFR021W_mRNA	672	785	661	563	579	550	501	207
YFR022W_mRNA	771	770	679	612	579	578	440	214
YFR024C-A_mRNA	1070	1512	1525	1572	1956	2253	2041	934
YFR025C_mRNA	355	313	405	364	467	585	479	294
YFR026C_mRNA	125	158	102	85	87	90	78	45
YFR027W_mRNA	176	219	145	139	112	127	99	62
YFR028C_mRNA	1921	2532	2135	2039	1863	2095	1598	795
YFR029W_mRNA	363	488	396	306	163	142	169	60
YFR030W_mRNA	1846	1842	1536	1336	1158	1114	939	421
YFR031C-A_mRNA	1985	1958	2390	1761	2514	3363	3334	3780
YFR031C_mRNA	1425	2015	1175	1311	1079	908	635	375
YFR032C-A_mRNA	1073	806	719	639	415	483	434	843
YFR032C_mRNA	5	6	7	4	5	4	1	1
YFR033C_mRNA	798	1498	803	1166	954	1160	1021	415
YFR034C_mRNA	584	636	491	420	399	447	397	122
YFR034W-A_mRNA	41	48	34	32	35	27	23	22
YFR035C_mRNA	13	23	10	6	13	14	10	6
YFR036W_mRNA	63	84	44	69	40	27	34	15
YFR037C_mRNA	964	1263	1290	1356	1452	1648	1249	463
YFR038W_mRNA	980	1699	1011	992	1135	922	733	403
YFR039C_mRNA	1141	1529	1145	1217	1055	1043	786	526
YFR040W_mRNA	3044	3814	2272	2754	2220	1982	1541	737
YFR041C_mRNA	623	829	534	602	668	307	191	447
YFR042W_mRNA	352	606	314	380	313	230	193	196
YFR043C_mRNA	132	146	122	101	94	83	53	52
YFR044C_mRNA	1351	1103	1632	1542	2517	3503	3046	2880
YFR045W_mRNA	202	220	169	143	141	149	125	59
YFR046C_mRNA	223	236	148	187	172	150	144	77
YFR047C_mRNA	321	543	406	605	634	838	751	521
YFR048W_mRNA	1023	1179	775	798	700	677	445	298
YFR049W_mRNA	167	219	186	274	278	388	277	104
YFR050C_mRNA	1300	2136	1737	2252	1892	2104	2073	952
YFR051C_mRNA	2251	2627	2895	3497	3695	4451	3989	1290
YFR052C-A_mRNA	297	639	544	1699	1309	2083	1807	575
YFR052W_mRNA	853	677	735	704	832	703	473	609
YFR053C_mRNA	1330	1676	2397	3334	5792	7127	6623	2655
YFR054C_mRNA	19	19	14	8	9	14	13	3
YFR055W_mRNA	568	687	479	276	285	229	173	203
YGL001C_mRNA	707	614	755	546	970	855	794	1108
YGL002W_mRNA	400	562	442	397	409	357	289	309
YGL003C_mRNA	1294	1613	1089	922	801	855	719	313
YGL004C_mRNA	324	601	381	427	393	308	280	165
YGL005C_mRNA	210	362	206	255	242	155	73	70
YGL006W_mRNA	2127	3198	2852	3299	4536	4137	3250	1835
YGL007C-A_mRNA	72	103	52	52	67	53	42	14
YGL008C_mRNA	146943	113721	168009	127325	192733	212055	170743	124039
YGL009C_mRNA	1409	1730	1729	1893	2512	2725	2433	1470
YGL010W_mRNA	224	243	147	140	141	49	36	93
YGL011C_mRNA	827	1057	1169	1374	1252	1505	1184	770
YGL012W_mRNA	4965	6215	6876	7081	11066	13365	10596	7790
YGL013C_mRNA	1943	2517	1600	1609	1836	1446	1150	516
YGL014W_mRNA	2425	4011	2559	3324	1824	1462	1414	560
YGL016W_mRNA	2043	3280	1869	2182	3129	2547	1948	1369
YGL017W_mRNA	474	590	549	562	389	461	304	238
YGL018C_mRNA	73	70	61	85	61	78	59	27
YGL019W_mRNA	489	723	703	831	820	1082	932	434
YGL020C_mRNA	497	653	602	574	631	476	310	428
YGL021W_mRNA	2220	3817	1904	2630	1980	1798	1480	750
YGL022W_mRNA	3655	5375	4568	5503	6585	8237	7656	2638
YGL023C_mRNA	754	1162	915	1020	1141	1293	1161	451
YGL024W_mRNA	12	10	9	8	7	9	4	4
YGL025C_mRNA	343	639	365	486	378	397	356	108
YGL026C_mRNA	2803	3449	4113	3750	6283	8587	7490	4891
YGL027C_mRNA	557	1125	955	1321	1655	1828	1502	515
YGL028C_mRNA	9044	8909	6262	5207	2148	1625	1527	739
YGL029W_mRNA	161	280	159	190	102	123	86	54
YGL030W_mRNA	2422	2266	2673	1762	3041	3299	2652	5573
YGL031C_mRNA	2390	1835	2143	1759	1854	2304	1937	2544
YGL032C_mRNA	360	717	354	432	292	151	161	192
YGL035C_mRNA	1011	1285	957	1132	711	741	542	214
YGL036W_mRNA	1444	2372	1312	1901	1728	1232	1008	488
YGL037C_mRNA	907	1434	1567	2244	2753	3595	3460	1603
YGL038C_mRNA	2748	3408	2337	2493	2242	1677	1381	841
YGL039W_mRNA	435	508	415	376	424	394	332	306
YGL040C_mRNA	1370	1510	1726	1609	1673	1866	1565	927
YGL041C-B_mRNA	2	4	1	5	2	3	2	1
YGL041W-A_mRNA	149	167	168	173	120	129	107	100
YGL043W_mRNA	556	638	605	749	645	658	489	359
YGL044C_mRNA	329	749	386	539	342	296	275	112
YGL045W_mRNA	227	205	196	199	140	154	113	71
YGL047W_mRNA	116	148	174	121	168	218	134	140
YGL048C_mRNA	859	1081	1128	1277	1463	1680	1275	752
YGL049C_mRNA	1230	2165	1484	2160	2341	2497	1990	758
YGL050W_mRNA	211	453	247	303	289	268	244	81
YGL051W_mRNA	6	9	5	6	7	5	4	2
YGL052W_mRNA	20	6	15	7	12	13	14	9
YGL053W_mRNA	160	156	135	130	122	107	73	85
YGL054C_mRNA	500	598	293	283	329	66	34	320
YGL055W_mRNA	6712	7225	7476	7162	7150	7273	5957	7081
YGL056C_mRNA	1428	2110	1148	1226	676	573	517	247
YGL057C_mRNA	268	241	243	158	176	116	91	105
YGL058W_mRNA	510	738	592	647	491	545	438	280
YGL059W_mRNA	501	732	408	457	437	365	230	215
YGL060W_mRNA	855	1212	863	902	820	708	540	411
YGL061C_mRNA	131	337	94	197	109	54	27	58
YGL062W_mRNA	2544	4109	3576	4688	6621	7832	7271	3162
YGL063W_mRNA	318	355	315	237	220	242	233	109
YGL064C_mRNA	275	377	248	228	139	130	103	41
YGL065C_mRNA	713	821	717	717	620	548	430	256
YGL066W_mRNA	621	766	497	714	569	553	408	120
YGL067W_mRNA	723	964	789	866	1014	801	592	593
YGL068W_mRNA	568	509	643	673	620	655	541	555
YGL069C_mRNA	17	14	17	10	7	12	8	1
YGL070C_mRNA	155	164	158	152	154	137	144	57
YGL071W_mRNA	1279	1172	862	787	556	436	357	187
YGL072C_mRNA	31	51	27	17	24	29	34	19
YGL073W_mRNA	1193	1570	923	1218	982	976	765	245
YGL075C_mRNA	269	317	201	181	151	154	134	44
YGL076C_mRNA	1055	772	999	854	998	1157	1059	1638
YGL077C_mRNA	8913	9618	10329	10182	10528	9993	6996	3910
YGL078C_mRNA	591	1017	769	901	614	456	383	150
YGL079W_mRNA	209	282	211	222	192	177	162	120
YGL080W_mRNA	337	1198	265	554	465	141	51	177
YGL081W_mRNA	36	66	49	58	52	50	40	24
YGL082W_mRNA	730	1357	843	1146	814	803	686	336
YGL083W_mRNA	648	1050	590	802	646	476	374	228
YGL084C_mRNA	1645	2453	1771	2154	2376	2362	1666	972
YGL085W_mRNA	237	303	226	222	152	167	112	91
YGL086W_mRNA	812	1151	548	788	583	434	334	260
YGL087C_mRNA	219	202	207	245	276	246	218	195
YGL090W_mRNA	246	370	244	222	167	144	135	50
YGL091C_mRNA	434	482	471	350	313	349	244	196
YGL092W_mRNA	4662	6701	4685	4990	5190	4021	2976	1863
YGL093W_mRNA	1039	1454	1059	1169	1151	1133	892	455
YGL094C_mRNA	2789	3377	2310	2894	2457	1857	1371	744
YGL095C_mRNA	770	1120	719	774	808	535	317	388
YGL096W_mRNA	227	263	148	200	167	195	143	43
YGL097W_mRNA	864	1004	1085	1063	1170	1298	1104	593
YGL098W_mRNA	298	413	215	346	233	246	200	93
YGL099W_mRNA	985	1555	1221	1326	1367	1338	1066	559
YGL100W_mRNA	682	978	864	841	964	1047	837	660
YGL101W_mRNA	533	695	503	547	402	356	268	202
YGL103W_mRNA	3015	2201	2691	1676	2329	3188	2549	5436
YGL104C_mRNA	226	295	283	311	407	420	303	219
YGL105W_mRNA	2162	2305	2469	2719	3225	4185	3598	2750
YGL106W_mRNA	344	415	389	502	428	634	531	296
YGL107C_mRNA	1303	1505	1042	940	864	920	654	388
YGL108C_mRNA	188	387	162	267	143	149	139	70
YGL110C_mRNA	689	836	635	613	500	422	302	182
YGL111W_mRNA	976	1247	1076	1112	832	847	704	409
YGL112C_mRNA	1116	1474	1220	1401	1287	1324	1033	700
YGL113W_mRNA	471	457	310	362	280	270	185	98
YGL114W_mRNA	1880	2129	2069	1703	1634	1788	1267	758
YGL115W_mRNA	1133	1499	1431	1407	1383	1024	710	842
YGL116W_mRNA	991	1519	860	916	710	715	584	252
YGL117W_mRNA	211	188	172	164	146	91	65	98
YGL119W_mRNA	441	479	414	341	407	385	282	176
YGL120C_mRNA	2551	3052	2788	3186	2871	3068	2354	915
YGL121C_mRNA	62	71	67	70	73	134	119	156
YGL122C_mRNA	1189	1453	1242	1568	1344	1412	1241	466
YGL123W_mRNA	6836	6417	7568	5555	8214	10603	10051	13109
YGL124C_mRNA	606	765	529	490	457	443	296	264
YGL125W_mRNA	1925	1997	2444	2429	1646	1735	1484	495
YGL126W_mRNA	539	576	707	614	727	959	723	417
YGL127C_mRNA	184	219	190	189	80	95	119	46
YGL128C_mRNA	87	119	92	98	51	40	53	14
YGL129C_mRNA	713	1001	607	914	716	655	475	322
YGL130W_mRNA	400	595	484	514	471	457	328	189
YGL131C_mRNA	842	1146	821	821	720	518	452	246
YGL132W_mRNA	6	12	4	14	10	19	2	3
YGL133W_mRNA	1357	1567	1211	1365	1244	1167	902	342
YGL134W_mRNA	450	563	378	370	284	296	184	129
YGL135W_mRNA	844	716	957	585	1406	1480	1154	2217
YGL136C_mRNA	441	602	342	327	253	248	177	161
YGL137W_mRNA	4134	5594	5524	5997	7782	8746	7694	3986
YGL139W_mRNA	2078	2761	2507	2621	2646	2277	1861	994
YGL140C_mRNA	4595	6486	4808	5627	5686	5555	4371	1753
YGL141W_mRNA	1293	2202	1194	1352	1450	1316	1038	593
YGL142C_mRNA	1391	1470	1387	1449	1543	1535	1047	646
YGL143C_mRNA	256	296	295	272	227	244	221	112
YGL144C_mRNA	628	507	373	284	315	208	137	129
YGL145W_mRNA	752	1037	633	725	616	482	368	229
YGL146C_mRNA	112	144	100	85	101	97	73	26
YGL147C_mRNA	1370	1056	1311	978	1194	1400	1183	2653
YGL148W_mRNA	1016	1160	1350	996	1560	2160	1870	1174
YGL150C_mRNA	1682	2762	2260	2742	2413	1808	1666	586
YGL151W_mRNA	2489	3429	1600	2047	2127	1266	941	745
YGL152C_mRNA	13	28	17	23	9	9	10	4
YGL153W_mRNA	235	422	307	394	285	340	312	183
YGL154C_mRNA	177	207	192	181	147	144	105	75
YGL155W_mRNA	873	1205	918	815	805	717	484	446
YGL156W_mRNA	742	867	884	1024	1776	1862	1657	996
YGL157W_mRNA	611	1052	695	899	909	990	883	584
YGL158W_mRNA	39	51	37	34	16	28	11	5
YGL159W_mRNA	353	396	220	182	235	61	31	174
YGL160W_mRNA	993	1097	909	997	1052	960	592	391
YGL161C_mRNA	1133	1572	1402	1576	1622	1643	1437	843
YGL162W_mRNA	221	266	153	133	60	44	40	17
YGL163C_mRNA	794	1059	802	762	629	665	546	206
YGL164C_mRNA	278	473	333	392	271	278	231	103
YGL165C_mRNA	13	8	6	6	10	9	8	5
YGL166W_mRNA	285	388	288	342	205	253	234	126
YGL167C_mRNA	3289	3661	3930	3522	2866	2167	1997	955
YGL168W_mRNA	6	2	5	2	4	3	2	2
YGL169W_mRNA	587	635	518	416	385	353	260	198
YGL171W_mRNA	844	1138	845	955	579	599	484	241
YGL172W_mRNA	1150	1651	1102	1150	1226	1331	1135	538
YGL173C_mRNA	6193	8178	7112	8844	11035	10353	9090	4141
YGL174W_mRNA	138	185	136	177	89	101	51	47
YGL175C_mRNA	255	249	165	222	215	201	143	77
YGL176C_mRNA	766	948	474	514	474	374	265	204
YGL177W_mRNA	116	107	56	50	39	24	16	10
YGL178W_mRNA	2434	2483	1502	1425	839	499	460	211
YGL179C_mRNA	500	646	513	545	543	458	352	259
YGL180W_mRNA	739	967	626	728	798	665	534	262
YGL181W_mRNA	199	354	357	344	323	350	291	87
YGL183C_mRNA	16	20	12	15	19	21	13	8
YGL184C_mRNA	67	101	62	55	64	73	64	35
YGL185C_mRNA	183	249	209	188	176	202	185	106
YGL186C_mRNA	2339	3078	2579	2081	1928	1732	1402	759
YGL187C_mRNA	438	553	490	582	686	683	558	497
YGL188C_mRNA	82	73	67	70	105	57	27	103
YGL189C_mRNA	4071	3438	3614	3366	2601	3632	3245	5277
YGL190C_mRNA	1714	2359	1424	1711	1431	1204	985	607
YGL191W_mRNA	484	664	578	701	677	712	698	725
YGL193C_mRNA	477	480	293	320	244	229	149	86
YGL194C-A_mRNA	91	161	124	114	97	107	76	61
YGL194C_mRNA	876	1018	667	655	551	495	359	297
YGL195W_mRNA	9157	12339	11971	10907	10719	8886	8569	6837
YGL196W_mRNA	638	912	865	832	885	810	708	382
YGL197W_mRNA	3543	4877	3986	4859	3926	3554	3005	960
YGL198W_mRNA	676	677	950	641	1025	1235	966	720
YGL199C_mRNA	16	43	28	19	24	17	20	11
YGL200C_mRNA	971	1139	1330	1318	1537	2183	1916	1453
YGL201C_mRNA	2074	2908	2266	2534	2300	2295	1904	802
YGL202W_mRNA	3065	4798	4099	4776	6563	8088	7654	4980
YGL203C_mRNA	1367	2533	1687	2217	1947	1942	1745	697
YGL204C_mRNA	62	61	37	24	58	4	1	45
YGL205W_mRNA	16	26	24	22	25	21	24	13
YGL206C_mRNA	8038	10012	8399	11201	17478	13477	11428	8111
YGL207W_mRNA	4683	6273	4671	5290	7482	6084	4708	2656
YGL208W_mRNA	271	310	276	292	272	318	326	90
YGL209W_mRNA	542	754	474	477	172	146	155	66
YGL210W_mRNA	333	395	348	334	310	341	290	169
YGL211W_mRNA	589	691	693	496	522	506	407	288
YGL212W_mRNA	228	448	237	294	251	252	208	70
YGL213C_mRNA	1061	1561	1116	1460	1339	1152	929	638
YGL215W_mRNA	1499	2313	1524	1831	1481	852	930	552
YGL216W_mRNA	1398	1656	1276	1305	1222	1215	976	390
YGL219C_mRNA	579	702	564	582	485	416	317	148
YGL220W_mRNA	245	360	312	347	429	513	556	234
YGL221C_mRNA	535	670	678	697	741	1070	842	649
YGL222C_mRNA	246	368	243	354	218	218	187	78
YGL223C_mRNA	584	609	391	384	399	204	127	223
YGL224C_mRNA	303	254	260	208	278	227	158	160
YGL225W_mRNA	3631	4664	3758	4241	5717	6734	6152	3306
YGL226C-A_mRNA	203	254	39	35	136	11	5	211
YGL226W_mRNA	136	171	123	152	108	114	112	80
YGL227W_mRNA	982	1479	1029	1451	1292	1107	849	382
YGL228W_mRNA	1139	1621	1420	1829	1909	2039	1596	589
YGL229C_mRNA	826	1203	865	1013	1024	844	660	349
YGL230C_mRNA	1	2	1	4	1	4	3	4
YGL231C_mRNA	422	625	357	665	482	434	331	314
YGL232W_mRNA	213	184	168	195	259	239	168	256
YGL233W_mRNA	1332	1771	1316	1372	1386	1269	954	487
YGL234W_mRNA	13441	19161	21366	21475	27415	34078	27681	12183
YGL235W_mRNA	3	7	1	6	6	10	12	1
YGL236C_mRNA	592	635	603	461	502	602	464	212
YGL237C_mRNA	232	317	271	347	227	240	221	75
YGL238W_mRNA	3789	4461	3068	3287	4657	3431	2287	1857
YGL240W_mRNA	224	247	211	182	222	219	204	104
YGL241W_mRNA	1028	1239	852	828	896	603	420	363
YGL242C_mRNA	264	312	279	348	317	377	284	281
YGL243W_mRNA	292	533	314	393	252	327	213	178
YGL244W_mRNA	505	1460	809	1459	1206	1201	1005	269
YGL245W_mRNA	2302	2241	2740	2541	4302	4932	4164	5178
YGL246C_mRNA	162	287	224	164	175	142	92	75
YGL247W_mRNA	248	292	204	183	145	159	119	97
YGL248W_mRNA	566	915	666	872	668	663	561	289
YGL249W_mRNA	26	37	25	13	19	7	1	7
YGL250W_mRNA	79	70	85	82	100	72	64	46
YGL251C_mRNA	302	319	205	220	195	180	133	93
YGL252C_mRNA	521	1013	926	1056	864	857	709	293
YGL253W_mRNA	7229	9334	9905	10763	13806	15859	15202	8143
YGL254W_mRNA	184	231	152	195	161	160	98	40
YGL255W_mRNA	37572	40182	45109	36016	40585	42433	30690	39242
YGL256W_mRNA	3970	4290	4054	4561	4816	6250	6200	5653
YGL257C_mRNA	1224	1620	1281	1161	1233	1226	960	790
YGL258W-A_mRNA	6	6	6	4	11	3	4	2
YGL258W_mRNA	282	240	259	250	209	267	216	365
YGL259W_mRNA	7	6	9	7	18	11	12	5
YGL263W_mRNA	4	3	5	3	3	1	1	3
YGR001C_mRNA	368	467	314	417	430	513	415	419
YGR002C_mRNA	473	476	401	451	353	312	226	151
YGR003W_mRNA	846	1537	748	678	635	384	250	267
YGR004W_mRNA	723	776	622	576	541	483	365	261
YGR005C_mRNA	367	604	431	672	536	609	505	152
YGR006W_mRNA	245	378	218	230	242	225	217	74
YGR007W_mRNA	706	828	835	693	732	768	533	400
YGR008C_mRNA	282	439	487	661	693	859	800	522
YGR009C_mRNA	560	925	857	1000	774	769	717	184
YGR010W_mRNA	330	453	352	378	383	411	307	189
YGR011W_mRNA	23	29	31	36	30	21	15	17
YGR012W_mRNA	542	552	503	527	460	518	383	213
YGR013W_mRNA	503	667	498	583	460	440	343	159
YGR014W_mRNA	10721	14304	11833	10938	5890	5020	5456	2172
YGR015C_mRNA	358	646	308	395	316	173	142	156
YGR016W_mRNA	134	130	97	69	78	14	9	38
YGR017W_mRNA	758	1163	665	961	660	636	516	285
YGR018C_mRNA	34	27	16	19	15	14	9	3
YGR019W_mRNA	537	674	669	762	804	963	1018	518
YGR020C_mRNA	473	726	437	460	452	542	450	345
YGR021W_mRNA	232	241	239	272	203	275	215	100
YGR023W_mRNA	360	596	374	356	100	94	78	32
YGR024C_mRNA	444	371	342	162	372	98	39	363
YGR026W_mRNA	816	989	827	943	1120	750	404	608
YGR027C_mRNA	2822	2886	2654	1978	2017	2654	2568	5204
YGR028W_mRNA	558	469	587	468	482	459	334	289
YGR029W_mRNA	183	193	212	175	189	275	239	183
YGR030C_mRNA	103	85	50	26	21	8	2	28
YGR031C-A_mRNA	13	22	11	6	8	10	7	7
YGR031W_mRNA	370	499	452	372	353	392	322	197
YGR032W_mRNA	9396	13786	10588	13379	15944	14931	11979	10972
YGR033C_mRNA	642	748	665	498	548	431	327	241
YGR034W_mRNA	1971	1767	1748	1578	1895	1965	1618	3591
YGR035C_mRNA	38	34	24	24	15	5	8	4
YGR036C_mRNA	507	459	319	246	275	149	111	141
YGR037C_mRNA	453	564	354	337	564	386	491	533
YGR038W_mRNA	534	513	578	494	486	531	427	277
YGR039W_mRNA	41	29	11	9	23	1	2	7
YGR040W_mRNA	710	826	618	528	452	387	299	224
YGR041W_mRNA	1697	1464	1140	1061	797	622	511	289
YGR042W_mRNA	326	507	279	302	238	276	228	124
YGR043C_mRNA	60	44	74	56	80	113	138	95
YGR044C_mRNA	783	1084	929	1126	1063	1261	1031	541
YGR045C_mRNA	15	16	12	4	7	7	6	5
YGR046W_mRNA	868	1250	746	775	714	566	449	309
YGR047C_mRNA	1404	1725	1352	1397	1364	1181	860	391
YGR048W_mRNA	738	938	739	704	607	644	518	353
YGR049W_mRNA	205	212	192	200	129	105	106	76
YGR050C_mRNA	53	52	42	18	43	35	28	22
YGR052W_mRNA	388	300	333	248	239	137	122	55
YGR053C_mRNA	76	108	78	64	69	42	28	32
YGR054W_mRNA	3411	3837	3614	3411	2917	2385	1911	840
YGR055W_mRNA	11969	13181	11744	10346	9477	9297	6947	3644
YGR056W_mRNA	1124	1170	771	705	425	321	279	131
YGR057C_mRNA	381	358	192	223	194	118	59	142
YGR058W_mRNA	338	385	219	255	193	198	151	61
YGR059W_mRNA	13	3	11	5	5	1	3	5
YGR060W_mRNA	11276	13279	12673	17099	15609	16560	13666	11367
YGR061C_mRNA	14221	16629	16832	16785	27227	25777	20212	12636
YGR062C_mRNA	336	346	355	221	272	307	226	166
YGR063C_mRNA	118	190	140	219	162	193	187	72
YGR064W_mRNA	35	33	15	27	13	18	10	6
YGR065C_mRNA	1807	2220	1529	1334	1247	1144	915	603
YGR066C_mRNA	18	23	17	31	18	23	20	25
YGR067C_mRNA	38	51	38	38	27	28	12	19
YGR068C_mRNA	553	686	575	534	402	429	391	138
YGR070W_mRNA	994	1301	899	1161	1068	868	660	355
YGR071C_mRNA	1150	1402	639	724	804	431	323	282
YGR072W_mRNA	366	490	250	287	224	168	131	99
YGR073C_mRNA	96	75	82	43	44	36	32	27
YGR074W_mRNA	278	415	314	353	228	252	191	108
YGR075C_mRNA	175	240	106	99	75	33	30	57
YGR076C_mRNA	122	72	78	34	48	32	21	39
YGR077C_mRNA	1733	2686	1539	2285	1686	1718	1448	600
YGR078C_mRNA	665	1037	611	737	642	715	702	318
YGR079W_mRNA	817	906	558	488	444	535	403	225
YGR080W_mRNA	542	829	600	832	684	556	466	292
YGR081C_mRNA	460	801	428	417	240	236	166	139
YGR082W_mRNA	353	446	446	399	409	397	422	274
YGR083C_mRNA	810	1226	921	1163	893	750	694	183
YGR084C_mRNA	654	803	553	574	421	469	388	204
YGR085C_mRNA	688	661	812	616	642	705	663	656
YGR086C_mRNA	3387	4190	4636	5578	7592	8066	6841	3973
YGR087C_mRNA	6	17	10	6	8	14	11	6
YGR088W_mRNA	643	869	778	1237	1979	2360	2202	1061
YGR089W_mRNA	2149	2134	1096	1254	1011	735	575	276
YGR090W_mRNA	5477	6121	3941	4064	4168	2274	1672	1336
YGR091W_mRNA	325	288	224	191	165	161	85	97
YGR092W_mRNA	1059	1632	1041	938	941	785	605	369
YGR093W_mRNA	461	509	349	314	294	223	189	194
YGR094W_mRNA	6106	6750	6915	7465	10610	11760	10147	7907
YGR095C_mRNA	390	573	353	375	227	254	149	125
YGR096W_mRNA	228	332	247	246	181	230	195	106
YGR097W_mRNA	1255	1469	1231	1381	944	817	796	255
YGR098C_mRNA	2598	3540	1670	2193	2193	1151	889	698
YGR099W_mRNA	667	793	702	538	551	489	436	180
YGR100W_mRNA	1362	1424	1355	1185	1328	1062	802	538
YGR101W_mRNA	1016	1298	1002	985	856	908	655	365
YGR102C_mRNA	197	387	194	246	192	216	185	93
YGR103W_mRNA	1933	2123	2039	1911	2015	1571	1098	1223
YGR104C_mRNA	335	597	317	353	252	248	208	140
YGR105W_mRNA	95	110	105	104	133	98	52	147
YGR106C_mRNA	1210	1524	1189	1373	1663	1389	1037	1784
YGR107W_mRNA	19	43	13	23	35	15	14	10
YGR108W_mRNA	2467	2406	1815	1484	1354	1003	629	711
YGR109C_mRNA	384	326	188	133	112	61	45	61
YGR109W-B	128	131	83	78	26	16	34	12
YGR110W_mRNA	239	333	255	247	264	207	202	134
YGR111W_mRNA	409	476	499	467	693	631	431	411
YGR112W_mRNA	210	202	183	197	183	187	161	86
YGR113W_mRNA	571	1041	516	660	426	455	366	211
YGR116W_mRNA	3857	5085	4328	6496	7561	6843	5400	2187
YGR117C_mRNA	696	600	615	575	588	503	316	261
YGR118W_mRNA	1323	1118	1276	961	1473	1798	1368	2684
YGR119C_mRNA	1772	2920	1898	1939	1708	1871	1547	656
YGR120C_mRNA	254	249	228	164	150	147	121	97
YGR121C_mRNA	407	474	437	359	348	355	302	125
YGR121W-A_mRNA	13	16	8	7	8	5	3	5
YGR122W_mRNA	548	655	434	363	412	268	171	175
YGR123C_mRNA	1106	1295	1130	1041	1267	1094	865	791
YGR124W_mRNA	3167	4053	4292	5237	6978	8955	8269	4801
YGR125W_mRNA	2858	4347	2644	3057	3007	2515	2075	1060
YGR126W_mRNA	305	337	195	199	197	147	109	87
YGR127W_mRNA	471	414	278	342	362	312	216	141
YGR128C_mRNA	2117	2729	1485	1384	1389	699	517	600
YGR129W_mRNA	245	362	171	214	129	159	130	49
YGR130C_mRNA	1444	2011	1700	2500	2668	2693	2063	731
YGR131W_mRNA	134	139	108	125	122	101	95	94
YGR132C_mRNA	716	1047	934	906	1258	1371	1111	813
YGR133W_mRNA	74	92	64	88	57	76	54	54
YGR134W_mRNA	1876	2239	1518	1270	1251	1059	814	567
YGR135W_mRNA	981	1078	1246	1118	1427	1648	1309	980
YGR136W_mRNA	252	614	286	490	381	437	444	207
YGR137W_mRNA	80	55	55	43	52	68	42	65
YGR138C_mRNA	1802	1936	1735	1499	1064	1157	1015	530
YGR140W_mRNA	1018	1493	726	848	727	648	462	224
YGR141W_mRNA	589	1073	774	873	773	877	707	242
YGR142W_mRNA	258	289	235	453	503	362	229	101
YGR143W_mRNA	2740	3623	2766	2494	2628	2469	1973	924
YGR144W_mRNA	37	49	41	34	48	46	43	36
YGR145W_mRNA	691	1312	781	888	639	451	417	182
YGR146C-A_mRNA	5	14	5	5	8	3	3	3
YGR146C_mRNA	398	459	241	237	159	82	49	52
YGR147C_mRNA	537	638	546	502	366	390	336	172
YGR148C_mRNA	1935	2171	1916	1921	1575	2097	1724	1764
YGR149W_mRNA	858	767	509	389	514	148	70	175
YGR150C_mRNA	782	834	528	530	534	285	218	224
YGR152C_mRNA	238	250	219	170	185	138	94	91
YGR153W_mRNA	69	91	62	83	49	43	47	41
YGR154C_mRNA	319	499	245	218	189	215	176	102
YGR155W_mRNA	4821	5786	5754	5131	7738	7826	6378	3042
YGR156W_mRNA	343	327	274	240	136	126	111	62
YGR157W_mRNA	7347	6498	6031	5664	11580	8513	5919	4626
YGR158C_mRNA	476	384	392	271	226	222	175	124
YGR159C_mRNA	3153	3176	3967	2815	3078	3114	2440	1924
YGR161C_mRNA	361	539	350	423	269	223	213	88
YGR161W-C_mRNA	149	158	165	179	123	139	134	64
YGR162W_mRNA	4054	4928	4862	5814	5997	6512	5275	1460
YGR163W_mRNA	569	951	747	689	677	656	473	318
YGR164W_mRNA	83	107	130	168	88	141	63	41
YGR165W_mRNA	635	585	598	510	447	438	298	306
YGR166W_mRNA	656	768	480	448	483	265	209	243
YGR167W_mRNA	661	1201	861	1390	1175	1322	1182	469
YGR168C_mRNA	279	277	211	187	155	103	45	117
YGR169C-A_mRNA	239	688	205	385	220	234	223	60
YGR169C_mRNA	301	412	341	320	244	249	210	110
YGR170W_mRNA	1599	2614	1744	1862	2096	1696	1204	618
YGR171C_mRNA	551	622	483	406	473	318	232	208
YGR172C_mRNA	516	881	532	464	723	571	457	556
YGR173W_mRNA	326	567	509	603	446	466	354	175
YGR174C_mRNA	113	166	115	146	176	212	144	107
YGR175C_mRNA	7922	9474	10575	10140	12241	13162	9946	9475
YGR176W_mRNA	12	11	17	9	9	9	14	8
YGR177C_mRNA	1944	2878	2376	2366	2455	2533	2135	1599
YGR178C_mRNA	1981	2676	2838	3459	3857	4613	3754	1793
YGR179C_mRNA	379	413	322	327	236	188	151	111
YGR180C_mRNA	1933	3081	2397	3177	2972	3723	3490	2700
YGR181W_mRNA	143	145	151	159	133	147	140	120
YGR182C_mRNA	318	270	243	221	253	164	127	229
YGR183C_mRNA	143	153	144	96	142	71	87	141
YGR184C_mRNA	5280	7835	4726	5839	7126	5100	4224	2344
YGR185C_mRNA	1474	1612	1718	1520	2083	2305	2001	1143
YGR186W_mRNA	1286	1520	1387	1746	1720	1926	1482	509
YGR187C_mRNA	698	1165	598	704	525	345	258	208
YGR188C_mRNA	406	488	350	315	271	231	153	70
YGR189C_mRNA	6169	9869	7247	8659	5960	6831	5679	2129
YGR191W_mRNA	3396	3918	3680	2869	2729	2364	1735	1070
YGR192C_mRNA	34152	29312	43165	48195	55173	77010	73643	66037
YGR193C_mRNA	765	1243	934	1432	1172	1203	897	455
YGR194C_mRNA	662	1080	951	929	1189	1060	863	503
YGR195W_mRNA	328	286	349	215	227	240	189	83
YGR196C_mRNA	297	571	529	471	260	217	210	68
YGR197C_mRNA	623	742	646	665	696	729	543	376
YGR198W_mRNA	1831	2572	1546	1731	1547	1364	975	600
YGR199W_mRNA	2511	2741	2353	1927	2625	2198	1653	1293
YGR200C_mRNA	1832	2385	1965	1792	1848	1372	1101	683
YGR201C_mRNA	70	75	84	69	91	110	109	81
YGR202C_mRNA	476	593	550	535	517	538	448	253
YGR203W_mRNA	120	148	144	116	113	124	128	110
YGR204W_mRNA	7964	10449	11368	13091	15797	19227	17506	6114
YGR205W_mRNA	462	893	547	807	696	655	559	349
YGR206W_mRNA	110	96	81	61	81	60	53	77
YGR207C_mRNA	647	829	704	864	679	643	409	436
YGR208W_mRNA	1020	1358	1059	1353	714	806	604	385
YGR209C_mRNA	1077	977	1015	944	1445	1996	1783	2198
YGR210C_mRNA	849	1220	1092	1013	1129	1402	1049	511
YGR211W_mRNA	1383	1592	1735	1606	1788	1838	1425	553
YGR212W_mRNA	261	319	186	171	175	120	118	56
YGR213C_mRNA	11	15	7	13	9	9	2	9
YGR214W_mRNA	2635	2722	2389	2632	3097	4046	3966	3334
YGR215W_mRNA	259	338	206	250	188	167	149	150
YGR216C_mRNA	1249	1000	574	560	733	462	294	411
YGR217W_mRNA	3774	4601	3440	3458	3178	2501	1899	1119
YGR218W_mRNA	4095	4999	3651	4380	5971	4220	3283	2335
YGR219W_mRNA	1	5	2	5	8	10	2	3
YGR220C_mRNA	627	663	642	529	542	514	371	273
YGR221C_mRNA	518	784	454	579	330	274	232	79
YGR222W_mRNA	570	1217	552	815	499	499	409	234
YGR223C_mRNA	497	547	485	501	477	508	378	274
YGR225W_mRNA	55	72	36	61	52	43	33	18
YGR227W_mRNA	1089	1277	1098	1031	640	545	367	268
YGR229C_mRNA	1789	1866	2025	2137	2045	2133	1518	885
YGR230W_mRNA	72	81	92	86	59	71	60	52
YGR231C_mRNA	550	978	738	905	995	1221	1016	465
YGR232W_mRNA	277	288	329	299	371	460	439	430
YGR233C_mRNA	2596	3300	2028	2046	2022	1193	901	758
YGR234W_mRNA	4145	6085	4871	5290	6099	5632	4426	4609
YGR235C_mRNA	451	686	544	599	585	569	413	342
YGR237C_mRNA	842	1175	831	1107	1068	875	719	279
YGR238C_mRNA	1160	1579	1030	973	978	862	679	255
YGR239C_mRNA	176	186	138	129	100	95	78	73
YGR240C-A_mRNA	17	8	13	3	7	10	4	3
YGR240C_mRNA	11925	13685	16104	16882	25287	31472	27926	12249
YGR241C_mRNA	794	962	726	918	642	701	578	160
YGR243W_mRNA	141	212	111	161	88	105	117	59
YGR244C_mRNA	529	876	757	976	1133	1565	1457	926
YGR245C_mRNA	1491	2445	1801	2053	1723	1729	1505	563
YGR246C_mRNA	644	955	788	871	739	800	592	348
YGR247W_mRNA	215	234	236	157	190	220	174	137
YGR248W_mRNA	130	165	206	342	433	605	551	201
YGR249W_mRNA	101	105	70	101	55	31	37	5
YGR250C_mRNA	951	1276	1125	1174	1213	1111	824	461
YGR251W_mRNA	70	100	72	71	45	41	42	12
YGR252W_mRNA	596	1039	657	892	632	578	498	194
YGR253C_mRNA	902	1360	1052	1141	1152	1158	932	882
YGR254W_mRNA	3480	3018	5570	4848	10151	15890	15283	14824
YGR255C_mRNA	982	1382	1302	1658	1944	2023	1642	932
YGR256W_mRNA	77	94	88	105	134	181	174	74
YGR257C_mRNA	534	594	548	467	415	466	339	249
YGR258C_mRNA	532	785	624	613	573	610	509	138
YGR259C_mRNA	2	1	2	1	1	1	2	1
YGR260W_mRNA	2265	2491	3328	3065	4106	4236	3060	2141
YGR261C_mRNA	1044	1267	1031	1152	1423	1234	820	451
YGR262C_mRNA	343	548	440	663	430	468	436	286
YGR263C_mRNA	360	531	395	370	503	446	344	255
YGR264C_mRNA	4295	4116	3676	3129	5032	3535	2452	2826
YGR266W_mRNA	976	1157	1085	1032	1211	1151	792	526
YGR267C_mRNA	790	960	900	1110	1016	1039	765	696
YGR268C_mRNA	260	371	261	424	274	325	295	93
YGR269W_mRNA	15	29	16	23	21	22	23	12
YGR270W_mRNA	3930	5028	3709	4481	4162	4158	3281	1022
YGR271C-A_mRNA	200	296	156	142	91	85	58	77
YGR271W_mRNA	2344	2899	2410	2241	2217	1825	1403	796
YGR274C_mRNA	1532	1851	1222	1373	1217	1047	848	461
YGR275W_mRNA	145	216	168	263	208	224	247	88
YGR276C_mRNA	524	736	663	682	649	608	439	337
YGR277C_mRNA	164	222	194	202	175	171	152	72
YGR278W_mRNA	530	616	428	388	355	286	181	137
YGR279C_mRNA	6212	7001	7757	7996	6845	8140	8599	4877
YGR280C_mRNA	371	830	394	532	346	400	374	133
YGR281W_mRNA	4873	6594	5376	5873	6625	5568	4375	2307
YGR282C_mRNA	5824	4833	6708	5988	9964	12555	10655	8179
YGR283C_mRNA	350	329	236	235	178	221	137	113
YGR284C_mRNA	917	1176	974	1102	1688	1620	1282	1604
YGR285C_mRNA	2255	3106	2799	3629	3429	4398	4263	2595
YGR286C_mRNA	295	312	292	227	302	328	262	206
YGR287C_mRNA	145	133	167	137	131	164	112	82
YGR288W_mRNA	387	476	386	328	347	344	267	192
YGR289C_mRNA	238	311	240	202	212	236	191	84
YGR294W_mRNA	13	12	5	8	12	10	6	2
YGR295C_mRNA	663	1010	691	794	1093	976	714	695
YHL001W_mRNA	392	332	292	179	390	355	273	522
YHL002W_mRNA	550	605	486	480	370	401	282	122
YHL003C_mRNA	1232	1857	1487	1498	1500	989	659	769
YHL004W_mRNA	897	1449	1039	1267	966	1052	1071	342
YHL006C_mRNA	53	71	58	35	37	41	34	26
YHL007C_mRNA	2145	2848	2342	2503	1474	1425	1213	411
YHL008C_mRNA	1209	1462	988	1091	875	946	727	294
YHL009C_mRNA	419	601	371	401	309	261	205	104
YHL009W-B	20	55	18	17	29	8	3	12
YHL010C_mRNA	505	829	550	621	545	471	412	178
YHL011C_mRNA	1827	2382	1905	1635	1907	1822	1383	1035
YHL013C_mRNA	322	553	311	376	242	201	163	91
YHL014C_mRNA	212	222	165	161	166	126	100	76
YHL015W_mRNA	2527	2364	2520	2859	3016	3390	2634	4766
YHL016C_mRNA	449	430	357	342	348	307	265	137
YHL017W_mRNA	1614	2089	1711	1710	1791	1614	1249	700
YHL018W_mRNA	100	164	97	103	112	136	110	46
YHL019C_mRNA	148	294	193	290	169	207	226	44
YHL019W-A_mRNA	53	55	50	26	27	36	19	18
YHL020C_mRNA	1385	1768	1575	1430	969	1063	880	362
YHL021C_mRNA	643	1425	1074	1744	2026	1923	1617	563
YHL022C_mRNA	26	57	32	38	29	19	8	17
YHL023C_mRNA	1547	1853	1197	1442	1292	1046	753	440
YHL024W_mRNA	90	114	97	144	155	135	137	31
YHL025W_mRNA	531	497	508	455	414	467	411	186
YHL026C_mRNA	391	355	345	307	232	236	170	143
YHL027W_mRNA	2508	3763	2560	2547	2004	2115	1810	815
YHL028W_mRNA	1413	2254	1197	1391	611	579	615	185
YHL029C_mRNA	2130	2046	1354	1280	861	648	512	250
YHL030W_mRNA	4261	4460	4093	4692	7083	6887	5651	2704
YHL031C_mRNA	220	304	210	222	231	208	211	89
YHL032C_mRNA	771	882	885	766	884	970	761	360
YHL033C_mRNA	3053	3067	3156	2867	2411	2918	2479	1223
YHL034C_mRNA	899	1160	971	1455	2015	2502	2282	1058
YHL035C_mRNA	2454	3247	1921	2187	2400	1732	1194	731
YHL036W_mRNA	824	951	774	564	554	515	418	230
YHL038C_mRNA	581	559	496	465	448	422	270	189
YHL039W_mRNA	1390	1747	1067	1317	1086	850	585	482
YHL040C_mRNA	1176	1448	1058	937	758	733	559	323
YHL042W_mRNA	15	35	13	11	10	12	5	12
YHL044W_mRNA	109	181	110	169	132	141	97	69
YHL047C_mRNA	685	701	593	507	555	542	377	168
YHL048W_mRNA	315	371	300	350	455	376	230	280
YHL050C_mRNA	27	50	26	34	27	38	31	9
YHR001W-A_mRNA	229	355	308	342	334	254	200	277
YHR001W_mRNA	544	681	663	644	732	845	681	443
YHR002W_mRNA	161	275	144	168	146	78	72	30
YHR003C_mRNA	615	527	622	477	456	397	275	267
YHR004C_mRNA	751	1239	718	922	792	726	601	288
YHR005C-A_mRNA	733	1600	856	1412	901	812	824	610
YHR005C_mRNA	1754	2309	1718	1631	1291	1205	913	506
YHR006W_mRNA	1249	1350	973	1092	860	882	669	339
YHR007C-A_mRNA	41	44	48	68	32	58	43	29
YHR007C_mRNA	12510	12530	14223	13520	14494	13005	8928	9646
YHR008C_mRNA	482	673	687	718	731	837	854	387
YHR009C_mRNA	2292	3385	2720	3433	2973	3188	3249	1357
YHR010W_mRNA	1524	903	1338	825	1174	1543	1312	3115
YHR011W_mRNA	261	331	250	253	218	222	165	67
YHR012W_mRNA	337	381	330	307	274	329	266	213
YHR013C_mRNA	428	429	431	425	465	493	372	275
YHR014W_mRNA	6	14	7	7	5	5	3	2
YHR015W_mRNA	32	23	17	16	26	7	3	11
YHR016C_mRNA	354	503	513	615	748	945	909	304
YHR017W_mRNA	613	908	591	730	580	485	374	292
YHR018C_mRNA	1810	2390	2240	2389	2514	2452	1958	872
YHR019C_mRNA	3252	3760	3846	4471	5419	6914	6678	4535
YHR020W_mRNA	3418	3707	4398	3985	5746	6473	5629	3658
YHR021C_mRNA	2702	3384	3021	2638	2520	2620	2569	4782
YHR021W-A_mRNA	58	92	25	24	28	9	4	8
YHR022C_mRNA	64	50	47	29	33	39	29	28
YHR023W_mRNA	3884	4815	3088	3680	3866	2629	1888	1261
YHR024C_mRNA	1165	1281	1174	1005	1263	1436	1273	515
YHR025W_mRNA	1311	1757	1884	2192	2098	3021	2898	1371
YHR026W_mRNA	1290	1880	1722	1992	2210	2861	2446	2233
YHR027C_mRNA	5520	9199	7172	9238	11154	10682	9083	3444
YHR028C_mRNA	1719	2130	2251	2157	3207	3138	2386	1655
YHR029C_mRNA	110	149	141	111	142	163	130	168
YHR030C_mRNA	840	1908	1020	1317	1300	1280	1092	423
YHR031C_mRNA	668	787	677	581	528	667	464	221
YHR032W-A_mRNA	141	155	179	192	116	163	134	56
YHR032W_mRNA	1754	2236	2200	1975	1818	2170	1595	673
YHR033W_mRNA	562	638	692	548	674	876	693	226
YHR034C_mRNA	201	258	257	227	163	204	180	136
YHR035W_mRNA	230	332	146	174	165	101	98	70
YHR036W_mRNA	502	732	457	533	385	383	283	136
YHR037W_mRNA	1083	1432	1445	1495	1611	1630	1426	765
YHR038W_mRNA	115	112	65	54	50	36	23	33
YHR039C-A_mRNA	596	513	648	540	688	712	713	944
YHR039C_mRNA	4449	5883	5655	6407	6487	6406	5423	3292
YHR040W_mRNA	118	209	140	156	101	136	85	35
YHR041C_mRNA	306	314	407	358	520	754	726	441
YHR042W_mRNA	4708	6121	6544	7012	6200	7506	6888	2948
YHR043C_mRNA	126	139	188	175	248	259	251	192
YHR044C_mRNA	91	78	75	76	56	78	61	56
YHR045W_mRNA	1339	1242	1252	1063	1205	1105	692	795
YHR046C_mRNA	492	549	421	295	295	294	217	139
YHR047C_mRNA	1144	1745	1426	1528	2200	2009	1616	1258
YHR048W_mRNA	276	317	238	184	149	149	101	73
YHR049W_mRNA	388	482	436	485	581	681	802	488
YHR050W-A_mRNA	6	7	17	8	10	12	13	1
YHR050W_mRNA	1844	2547	2401	2170	2355	2705	2083	1068
YHR051W_mRNA	522	546	595	532	708	553	371	569
YHR052W_mRNA	1070	1049	893	625	600	313	104	398
YHR056C_mRNA	1302	1920	898	1340	1231	1003	869	422
YHR056W-A_mRNA	2	3	5	3	1	2	3	1
YHR057C_mRNA	271	283	313	297	330	380	303	278
YHR058C_mRNA	254	279	294	220	182	205	153	99
YHR059W_mRNA	155	219	103	107	104	78	70	70
YHR060W_mRNA	134	187	122	135	98	109	81	69
YHR061C_mRNA	619	602	462	437	313	313	267	129
YHR062C_mRNA	251	327	334	238	207	221	166	99
YHR063C_mRNA	513	659	546	664	790	808	596	572
YHR064C_mRNA	2645	2522	3193	3000	4522	5639	4800	4499
YHR065C_mRNA	840	870	814	799	684	583	355	273
YHR066W_mRNA	1005	1375	863	1002	594	570	441	311
YHR067W_mRNA	402	503	407	479	396	490	343	246
YHR068W_mRNA	1231	1741	1508	1918	2023	2211	2061	1452
YHR069C-A_mRNA	27	39	43	34	43	62	66	23
YHR069C_mRNA	572	454	451	388	397	412	317	157
YHR070W_mRNA	885	1159	942	908	643	774	673	298
YHR071C-A_mRNA	10	39	15	24	7	14	13	6
YHR071W_mRNA	777	893	919	659	888	924	827	468
YHR072W-A_mRNA	894	830	861	645	582	633	577	803
YHR072W_mRNA	2573	3909	3172	3664	3891	4014	3315	2033
YHR073W_mRNA	2679	3681	2756	3575	2929	2861	2350	1082
YHR074W_mRNA	1710	2118	2296	2221	3173	3523	3074	2069
YHR075C_mRNA	341	563	354	383	373	355	301	219
YHR076W_mRNA	260	348	285	275	335	411	288	163
YHR077C_mRNA	2474	3107	1735	2029	1851	1413	1112	682
YHR078W_mRNA	997	1119	870	1030	1055	1050	816	572
YHR079C_mRNA	2535	3132	2032	2106	1911	1354	1052	628
YHR080C_mRNA	1860	3061	1939	3008	2801	2957	2138	842
YHR081W_mRNA	314	627	322	483	260	205	193	120
YHR082C_mRNA	3556	4590	3232	4240	4716	3699	2672	1274
YHR083W_mRNA	500	777	757	803	812	1027	902	519
YHR084W_mRNA	2114	3454	1878	2142	1436	1239	1108	409
YHR085W_mRNA	204	219	105	72	70	62	41	24
YHR086W_mRNA	1699	2207	1751	1615	1358	1259	1013	457
YHR087W_mRNA	167	189	212	283	373	526	455	255
YHR088W_mRNA	472	751	433	515	278	241	200	165
YHR089C_mRNA	481	661	649	783	770	768	644	323
YHR090C_mRNA	382	353	278	272	155	113	94	88
YHR091C_mRNA	741	1073	604	799	546	626	486	261
YHR092C_mRNA	868	842	1107	1187	1176	903	599	693
YHR094C_mRNA	11473	11050	9090	7220	4204	3624	2700	1851
YHR096C_mRNA	130	140	145	177	270	357	308	170
YHR097C_mRNA	335	401	333	530	515	615	506	168
YHR098C_mRNA	4517	6063	5115	5933	6545	5736	4693	2036
YHR099W_mRNA	10333	14086	9568	12913	15891	11717	9608	5562
YHR100C_mRNA	232	278	238	271	277	318	237	179
YHR101C_mRNA	190	204	179	216	208	141	108	95
YHR102W_mRNA	1867	2568	1552	2057	1864	1913	1614	488
YHR103W_mRNA	2785	3589	2788	2752	2994	2406	1644	1206
YHR104W_mRNA	707	966	925	922	1215	1338	1163	597
YHR105W_mRNA	178	189	159	198	184	189	133	83
YHR106W_mRNA	253	286	273	243	298	352	255	194
YHR107C_mRNA	820	1110	1148	1129	1089	1209	932	502
YHR108W_mRNA	1714	1909	1945	2370	3380	3613	3017	1556
YHR109W_mRNA	482	638	352	376	291	232	221	125
YHR110W_mRNA	448	462	466	476	505	618	467	362
YHR111W_mRNA	644	698	698	509	547	557	495	295
YHR112C_mRNA	480	458	450	492	550	609	512	357
YHR113W_mRNA	824	1277	1181	1284	1711	2041	1836	1031
YHR114W_mRNA	635	913	693	798	865	935	738	366
YHR115C_mRNA	1121	1810	1195	1682	1280	1389	1278	371
YHR116W_mRNA	80	80	79	67	91	74	101	44
YHR117W_mRNA	1025	1632	1163	1589	1713	1888	1595	813
YHR118C_mRNA	309	317	271	234	208	176	150	71
YHR119W_mRNA	2193	2620	1625	1762	1522	1470	1141	613
YHR120W_mRNA	891	957	693	554	527	450	336	194
YHR121W_mRNA	274	284	302	312	283	215	141	221
YHR122W_mRNA	183	154	182	111	149	164	108	137
YHR123W_mRNA	1863	2140	1873	1968	1794	1194	784	900
YHR124W_mRNA	37	40	28	27	24	31	21	27
YHR127W_mRNA	328	410	319	358	271	286	225	125
YHR128W_mRNA	932	1169	1114	1100	1208	1117	964	945
YHR129C_mRNA	331	362	322	281	256	304	169	130
YHR130C_mRNA	76	79	37	33	38	35	23	20
YHR131C_mRNA	1470	1923	1304	1425	1176	1139	893	369
YHR132C_mRNA	421	624	647	698	679	657	584	196
YHR132W-A_mRNA	227	480	264	298	290	328	261	208
YHR133C_mRNA	647	705	814	712	1021	1174	928	864
YHR134W_mRNA	237	418	231	238	199	194	167	81
YHR135C_mRNA	1444	2332	1711	2402	1723	1873	1653	463
YHR136C_mRNA	210	184	162	120	81	84	66	89
YHR137W_mRNA	931	1052	1194	1063	1310	1389	1037	655
YHR138C_mRNA	127	121	131	138	161	195	142	214
YHR139C_mRNA	41	41	29	30	34	34	46	14
YHR140W_mRNA	35	58	36	54	60	46	52	17
YHR141C_mRNA	899	680	888	690	721	897	731	1638
YHR142W_mRNA	716	897	865	570	690	673	470	398
YHR143W-A_mRNA	709	2064	841	607	590	645	568	465
YHR143W_mRNA	8364	11715	7311	7380	2838	1913	1580	886
YHR144C_mRNA	316	267	298	192	187	177	121	101
YHR146W_mRNA	1085	1627	1307	1766	1515	1847	1543	942
YHR147C_mRNA	406	589	450	470	319	332	273	228
YHR148W_mRNA	283	394	218	201	149	124	102	88
YHR149C_mRNA	1865	2294	1505	1687	1395	1520	1172	545
YHR150W_mRNA	559	628	471	359	371	342	291	191
YHR151C_mRNA	1765	1950	1402	1250	1119	871	598	506
YHR152W_mRNA	260	492	218	402	267	259	219	93
YHR153C_mRNA	77	66	71	49	59	49	30	36
YHR154W_mRNA	1766	2186	1406	1749	1822	1411	936	684
YHR155W_mRNA	2241	3200	1614	1872	1953	1470	1113	649
YHR156C_mRNA	109	121	74	79	81	32	11	27
YHR157W_mRNA	44	32	38	26	35	26	13	20
YHR158C_mRNA	2100	2966	1984	2553	2128	1931	1624	622
YHR159W_mRNA	409	561	353	340	308	371	317	128
YHR160C_mRNA	14	30	15	21	19	23	19	9
YHR161C_mRNA	1108	1726	1175	1805	1605	1786	1486	388
YHR162W_mRNA	1362	1533	1531	987	1096	1089	954	860
YHR163W_mRNA	630	641	760	635	817	1139	1054	778
YHR164C_mRNA	1258	1764	1253	1161	1213	1104	918	337
YHR165C_mRNA	4805	6655	5257	6053	6691	5518	4534	2165
YHR166C_mRNA	670	923	579	475	494	435	303	236
YHR167W_mRNA	248	183	200	151	126	131	72	91
YHR168W_mRNA	387	401	309	327	283	247	200	119
YHR169W_mRNA	752	1068	674	613	453	443	407	179
YHR170W_mRNA	1996	2838	2146	2133	1974	1895	1494	881
YHR171W_mRNA	220	230	226	209	198	174	128	85
YHR172W_mRNA	892	1323	747	850	743	613	429	265
YHR174W_mRNA	23842	19454	30147	21893	39615	62056	57756	59311
YHR175W-A_mRNA	74	102	99	164	101	165	86	54
YHR175W_mRNA	347	587	541	407	502	518	399	273
YHR176W_mRNA	140	215	146	174	123	156	130	73
YHR177W_mRNA	119	161	85	117	73	64	71	28
YHR178W_mRNA	644	730	554	607	530	587	441	233
YHR179W_mRNA	1970	2930	2582	3091	3526	4216	3433	2958
YHR180W_mRNA	35	32	34	22	17	14	12	11
YHR181W_mRNA	463	426	269	194	325	122	64	272
YHR182C-A_mRNA	4	5	2	4	4	8	4	1
YHR182W_mRNA	256	394	258	230	215	136	149	42
YHR183W_mRNA	3289	3605	4504	4059	6110	7992	7071	4472
YHR184W_mRNA	45	52	38	40	25	26	29	22
YHR186C_mRNA	2760	4044	2704	3064	3350	2973	2373	1073
YHR187W_mRNA	375	477	285	331	250	213	160	146
YHR188C_mRNA	1778	2292	2484	2935	3167	4006	3495	1305
YHR189W_mRNA	183	198	177	186	185	239	201	76
YHR190W_mRNA	2604	3660	3308	3607	5177	5092	4587	3117
YHR191C_mRNA	140	249	131	166	102	91	115	51
YHR192W_mRNA	380	475	402	375	349	366	235	218
YHR193C-A_mRNA	6	7	7	4	7	3	2	3
YHR193C_mRNA	1436	1345	1595	1115	1300	1495	1290	1234
YHR194W_mRNA	580	859	735	687	696	730	672	244
YHR195W_mRNA	477	539	502	512	434	470	419	147
YHR196W_mRNA	1580	1511	953	725	694	407	271	410
YHR197W_mRNA	1662	1532	1065	827	899	567	406	461
YHR198C_mRNA	610	850	555	659	457	437	356	216
YHR199C-A_mRNA	88	163	91	132	105	125	126	43
YHR199C_mRNA	521	866	661	672	659	849	780	367
YHR200W_mRNA	495	495	670	645	794	911	761	310
YHR201C_mRNA	682	986	826	883	823	844	649	463
YHR202W_mRNA	294	492	394	456	466	457	304	225
YHR203C_mRNA	1247	1198	1599	1109	1931	2781	2287	2955
YHR204W_mRNA	2305	2597	2005	2065	1624	1735	1295	645
YHR205W_mRNA	3205	5108	3292	3861	2405	2029	2156	660
YHR206W_mRNA	1384	1896	1256	1110	1069	878	815	403
YHR207C_mRNA	349	541	416	397	361	383	254	225
YHR208W_mRNA	1075	1770	1360	2061	1842	2243	1986	745
YHR209W_mRNA	84	125	99	76	89	66	49	66
YHR210C_mRNA	141	133	128	127	83	98	76	52
YHR211W_mRNA	521	520	372	369	218	183	209	60
YHR214C-B	53	47	31	28	23	20	17	19
YHR215W_mRNA	113	182	153	159	171	248	176	100
YHR216W_mRNA	79	97	106	99	149	175	160	88
YIL001W_mRNA	410	576	317	298	275	184	156	97
YIL002C_mRNA	993	1574	988	1279	1223	952	713	319
YIL002W-A_mRNA	168	196	153	142	127	124	116	112
YIL003W_mRNA	155	185	136	120	120	148	97	73
YIL004C_mRNA	200	324	205	266	184	209	174	155
YIL005W_mRNA	1089	1598	1095	1639	1693	1631	1286	511
YIL006W_mRNA	421	446	429	368	328	305	293	100
YIL007C_mRNA	178	236	200	188	153	144	145	77
YIL008W_mRNA	138	283	145	236	176	164	112	75
YIL009C-A_mRNA	389	540	334	433	275	230	214	200
YIL009W_mRNA	2543	3188	2102	1811	1781	1741	1374	606
YIL010W_mRNA	250	392	280	448	417	421	482	349
YIL011W_mRNA	318	470	386	496	272	296	296	169
YIL013C_mRNA	259	353	309	299	234	201	153	94
YIL014C-A_mRNA	53	75	40	35	51	28	31	72
YIL014W_mRNA	1169	1570	1360	1302	1397	1067	739	573
YIL015W_mRNA	6916	8670	6306	5645	4904	4490	3543	1942
YIL016W_mRNA	181	137	163	162	175	160	145	76
YIL017C_mRNA	1399	1427	1218	1100	1184	951	669	438
YIL018W_mRNA	3080	2755	3589	2783	3968	5326	4953	6882
YIL019W_mRNA	199	409	262	258	175	162	152	57
YIL020C-A_mRNA	15	23	32	52	36	37	34	14
YIL020C_mRNA	245	374	287	295	225	262	199	118
YIL021W_mRNA	849	1198	1031	905	795	919	650	406
YIL022W_mRNA	711	1202	786	959	983	1055	955	246
YIL023C_mRNA	813	963	998	765	822	988	737	486
YIL024C_mRNA	126	187	143	131	170	176	141	75
YIL026C_mRNA	1745	2197	1449	1780	1673	1362	1074	605
YIL027C_mRNA	362	420	387	369	257	151	62	224
YIL028W_mRNA	63	48	41	25	35	37	38	12
YIL029C_mRNA	84	85	78	49	44	48	34	39
YIL030C_mRNA	6934	9868	6789	8563	7873	7036	6127	2809
YIL030W-A_mRNA	101	110	73	84	79	91	66	20
YIL031W_mRNA	1305	1403	899	969	776	616	542	234
YIL033C_mRNA	1003	1581	1459	1932	1872	1848	1686	646
YIL034C_mRNA	697	1057	838	1186	1252	1271	1173	582
YIL035C_mRNA	1140	1678	1003	1117	1064	656	450	561
YIL036W_mRNA	1039	1932	1139	1546	1063	1031	949	302
YIL037C_mRNA	50	56	41	21	27	29	18	19
YIL038C_mRNA	2290	3182	2425	2876	2341	2355	1784	948
YIL039W_mRNA	952	1500	1209	1292	1609	1659	1471	1084
YIL040W_mRNA	486	642	348	369	239	182	146	138
YIL041W_mRNA	828	1024	1122	1292	1734	2285	2303	1584
YIL042C_mRNA	368	410	327	351	340	356	328	163
YIL043C_mRNA	1265	1681	1704	1834	2152	3128	3038	2802
YIL044C_mRNA	479	557	558	533	456	483	385	269
YIL045W_mRNA	291	558	298	416	296	243	167	143
YIL046W-A_mRNA	6	14	5	11	9	7	12	7
YIL046W_mRNA	946	1025	946	755	716	821	649	348
YIL047C-A_mRNA	71	61	52	27	31	36	24	18
YIL047C_mRNA	5678	6383	5745	4128	4105	4184	3355	1906
YIL048W_mRNA	1940	2629	2038	2113	1731	1204	900	743
YIL049W_mRNA	270	313	122	88	118	3	13	47
YIL050W_mRNA	370	534	290	368	225	160	138	96
YIL051C_mRNA	1182	1602	1542	1869	2516	3507	3768	2343
YIL052C_mRNA	1243	741	889	708	678	911	673	978
YIL053W_mRNA	4758	3729	4897	4072	3874	3825	3123	1846
YIL055C_mRNA	315	337	281	314	262	239	212	74
YIL056W_mRNA	651	718	579	558	229	193	160	67
YIL059C_mRNA	116	120	91	77	60	62	60	42
YIL061C_mRNA	206	302	200	174	161	125	103	54
YIL062C_mRNA	513	563	590	565	568	753	676	505
YIL063C_mRNA	373	333	362	416	448	434	305	144
YIL064W_mRNA	224	389	294	292	238	309	338	214
YIL065C_mRNA	169	149	167	144	175	215	159	108
YIL066C_mRNA	212	307	237	313	389	375	285	70
YIL067C_mRNA	855	1224	955	911	778	838	712	369
YIL068C_mRNA	1053	1120	902	802	905	706	453	367
YIL069C_mRNA	1107	942	1132	991	897	890	715	874
YIL070C_mRNA	559	1284	655	939	545	584	652	321
YIL071C_mRNA	335	550	260	264	267	158	97	122
YIL072W_mRNA	20	26	19	25	14	16	7	15
YIL073C_mRNA	95	95	56	69	67	59	37	29
YIL074C_mRNA	1013	1000	1039	943	1132	1039	695	644
YIL075C_mRNA	6592	8442	7402	7997	9982	10296	8302	3824
YIL076W_mRNA	850	1189	1000	1237	1294	1134	840	1030
YIL077C_mRNA	411	426	362	280	310	320	263	143
YIL078W_mRNA	4424	6257	5467	5750	7663	9968	9341	6199
YIL079C_mRNA	630	597	500	459	280	349	233	192
YIL083C_mRNA	672	885	655	753	757	657	505	421
YIL084C_mRNA	501	517	438	375	345	346	289	141
YIL085C_mRNA	1507	1957	1571	1434	1492	1230	836	794
YIL086C_mRNA	40	9	33	23	33	52	24	28
YIL087C_mRNA	147	180	155	204	160	165	183	73
YIL088C_mRNA	1197	2170	1487	2225	2340	2679	2369	1188
YIL089W_mRNA	62	107	75	58	52	70	46	39
YIL090W_mRNA	2064	2678	1906	1748	1584	1567	1114	897
YIL091C_mRNA	1578	2179	1331	1391	914	843	620	397
YIL092W_mRNA	542	599	405	383	306	245	215	112
YIL093C_mRNA	359	542	353	480	271	375	365	181
YIL094C_mRNA	1588	1996	1882	1778	1931	2220	1718	1148
YIL095W_mRNA	856	970	668	732	521	360	259	162
YIL096C_mRNA	274	345	230	252	203	191	142	151
YIL097W_mRNA	217	277	151	150	152	89	55	65
YIL098C_mRNA	106	104	98	96	113	140	85	81
YIL099W_mRNA	61	97	76	98	111	150	149	50
YIL100W_mRNA	5	18	4	10	11	16	13	6
YIL101C_mRNA	480	947	758	937	423	408	518	119
YIL102C-A_mRNA	89	70	49	34	54	10	3	23
YIL103W_mRNA	513	447	443	402	311	264	177	188
YIL104C_mRNA	506	450	358	330	235	277	209	112
YIL105C_mRNA	1098	1256	901	959	905	816	671	383
YIL106W_mRNA	629	963	660	655	596	611	514	285
YIL107C_mRNA	660	831	695	783	946	930	664	357
YIL108W_mRNA	1942	3344	2585	3305	3284	3775	3342	1372
YIL109C_mRNA	4657	5795	5954	7264	7747	8649	7392	2508
YIL110W_mRNA	661	751	647	604	490	401	302	338
YIL111W_mRNA	380	504	390	474	472	607	477	431
YIL112W_mRNA	1320	1698	1116	1353	1141	1159	835	395
YIL113W_mRNA	109	227	148	248	175	203	233	72
YIL114C_mRNA	398	486	432	368	472	525	412	322
YIL115C_mRNA	4619	5474	4696	5443	5281	4968	3722	1391
YIL116W_mRNA	1353	2574	1549	2044	1980	2249	2105	823
YIL117C_mRNA	578	1320	589	924	552	424	353	250
YIL118W_mRNA	743	1776	870	1127	653	727	699	356
YIL119C_mRNA	1114	1415	586	608	449	264	284	163
YIL120W_mRNA	222	266	182	160	156	125	101	100
YIL121W_mRNA	1006	1445	1448	1495	1797	1974	1686	816
YIL122W_mRNA	157	235	143	168	104	112	106	34
YIL123W_mRNA	3375	7813	4424	6746	3814	4926	6223	1957
YIL124W_mRNA	497	549	659	741	892	1003	945	596
YIL125W_mRNA	3288	4028	3962	5213	6474	6972	6526	2439
YIL126W_mRNA	2015	3788	2885	3396	2528	2241	2032	651
YIL127C_mRNA	280	715	305	416	235	257	232	83
YIL128W_mRNA	2279	3341	1670	1542	1777	1134	823	658
YIL129C_mRNA	5334	7278	4865	6008	7235	5104	4155	2543
YIL130W_mRNA	2402	2917	1788	1545	1214	918	782	354
YIL131C_mRNA	622	694	650	667	625	695	548	198
YIL132C_mRNA	69	69	58	56	40	26	18	15
YIL133C_mRNA	2235	2359	2111	1869	1986	1443	1352	1990
YIL134C-A_mRNA	3	12	8	3	3	1	4	3
YIL134W_mRNA	315	426	313	267	222	237	210	145
YIL135C_mRNA	600	778	632	670	301	322	338	124
YIL136W_mRNA	323	539	426	741	830	1011	892	270
YIL137C_mRNA	2584	3661	2774	3341	3698	3527	2778	1346
YIL138C_mRNA	518	628	560	625	598	541	485	373
YIL139C_mRNA	100	187	93	119	97	77	54	45
YIL140W_mRNA	2012	2310	2076	2443	1906	1855	1554	603
YIL141W_mRNA	33	22	9	9	8	7	3	6
YIL142W_mRNA	1000	1352	1600	1558	1490	1467	1279	630
YIL143C_mRNA	1306	1450	1393	1339	1262	1227	998	442
YIL144W_mRNA	872	956	501	586	471	406	287	167
YIL145C_mRNA	927	1206	972	794	919	985	781	519
YIL146C_mRNA	483	558	510	450	422	368	338	169
YIL147C_mRNA	3074	4210	2994	3638	3452	3143	2200	1159
YIL148W_mRNA	1616	1011	1385	998	1390	1745	1529	3105
YIL149C_mRNA	2875	4060	2537	3329	2609	1826	1243	760
YIL150C_mRNA	417	482	344	290	228	237	214	93
YIL151C_mRNA	1951	1888	1458	1345	1163	966	797	535
YIL152W_mRNA	79	172	108	154	65	95	95	27
YIL153W_mRNA	535	595	716	596	627	667	621	327
YIL154C_mRNA	81	166	125	213	175	230	207	42
YIL155C_mRNA	845	1044	1153	1298	1398	1592	1347	501
YIL156W-B_mRNA	45	32	65	40	82	74	78	90
YIL156W_mRNA	1051	1588	1220	1396	1292	1175	1119	315
YIL157C_mRNA	96	135	113	179	98	108	104	66
YIL158W_mRNA	434	802	367	472	284	264	223	128
YIL159W_mRNA	984	1178	596	648	522	399	335	163
YIL160C_mRNA	2	3	8	5	4	15	17	2
YIL161W_mRNA	266	376	225	298	204	219	181	66
YIL162W_mRNA	543	719	759	876	1148	1498	1242	759
YIL164C_mRNA	186	150	149	79	77	109	85	60
YIL165C_mRNA	104	94	103	71	51	75	54	48
YIL166C_mRNA	163	141	92	119	93	107	88	74
YIL167W	46	31	31	27	23	19	10	14
YIL168W	54	48	40	42	30	25	20	17
YIL169C_mRNA	46	45	55	24	15	7	23	12
YIL173W_mRNA	3	1	12	3	6	9	7	3
YIR001C_mRNA	261	343	278	340	207	232	153	90
YIR002C_mRNA	1171	1343	1090	1092	1149	990	692	321
YIR003W_mRNA	591	816	779	962	855	951	788	239
YIR004W_mRNA	404	813	536	739	545	539	484	154
YIR005W_mRNA	117	86	58	44	41	30	9	50
YIR006C_mRNA	2960	3666	3326	4162	3999	3702	3725	1130
YIR007W_mRNA	673	1008	783	1098	907	927	801	374
YIR008C_mRNA	554	551	527	509	429	429	326	233
YIR009W_mRNA	87	113	81	82	44	71	60	36
YIR010W_mRNA	751	1045	646	810	538	570	480	162
YIR011C_mRNA	479	691	436	500	377	320	247	155
YIR012W_mRNA	1481	1861	1951	1699	1760	1948	1615	1087
YIR013C_mRNA	15	15	12	7	5	8	12	1
YIR014W_mRNA	149	214	141	159	147	157	138	52
YIR015W_mRNA	249	391	206	290	245	227	201	78
YIR016W_mRNA	327	392	386	336	356	396	347	173
YIR017C_mRNA	43	56	36	57	43	68	50	27
YIR017W-A_mRNA	1	6	6	7	3	3	5	2
YIR018C-A_mRNA	13	9	3	2	3	4	3	4
YIR018W_mRNA	280	410	259	309	186	202	189	86
YIR019C_mRNA	158	204	153	159	60	44	70	17
YIR021W_mRNA	559	814	492	477	414	430	370	203
YIR022W_mRNA	264	539	371	503	456	648	595	384
YIR023W_mRNA	1192	1611	1006	1126	756	642	561	205
YIR024C_mRNA	143	199	105	147	82	66	51	53
YIR025W_mRNA	172	241	144	159	137	137	127	51
YIR026C_mRNA	359	457	379	414	371	447	339	251
YIR027C_mRNA	15	27	18	12	15	15	14	6
YIR028W_mRNA	8	15	17	9	11	20	9	9
YIR029W_mRNA	57	99	55	56	60	44	44	14
YIR030C_mRNA	56	78	49	37	54	32	34	27
YIR031C_mRNA	609	661	490	507	347	396	285	173
YIR032C_mRNA	36	51	47	34	42	49	40	33
YIR033W_mRNA	2427	2473	1980	2099	2086	1787	1330	977
YIR034C_mRNA	734	849	804	784	645	631	551	240
YIR035C_mRNA	280	309	304	319	299	350	330	291
YIR036C_mRNA	217	269	300	269	429	524	448	339
YIR037W_mRNA	363	325	348	326	477	529	564	716
YIR038C_mRNA	249	337	334	382	533	554	550	666
YIR039C_mRNA	122	148	137	148	193	240	193	121
YIR042C_mRNA	21	29	31	17	18	14	6	8
YIR043C	4	7	5	2	4	1	3	1
YJL001W_mRNA	566	608	616	630	802	872	781	745
YJL002C_mRNA	3874	5765	4337	5646	5506	6464	5217	3434
YJL003W_mRNA	91	118	71	93	106	67	32	97
YJL004C_mRNA	537	737	504	466	461	346	256	372
YJL005W_mRNA	4971	6433	5270	7305	8372	7153	5279	2307
YJL006C_mRNA	363	382	231	221	156	123	69	119
YJL008C_mRNA	2074	2716	2720	2914	3344	3333	2397	1925
YJL010C_mRNA	1295	1467	1178	1137	1080	860	589	437
YJL011C_mRNA	214	166	213	117	96	107	66	109
YJL012C_mRNA	2215	2980	2869	3276	3972	3603	2720	1761
YJL013C_mRNA	389	536	364	328	316	262	178	96
YJL014W_mRNA	1699	2462	2282	2605	2898	3134	2460	1388
YJL016W_mRNA	1865	2024	1775	1855	2328	1917	1456	1139
YJL019W_mRNA	1151	1656	1116	1330	1206	1184	1058	305
YJL020C_mRNA	1494	2754	2609	3277	2991	3151	3144	919
YJL023C_mRNA	183	150	113	87	111	71	41	85
YJL024C_mRNA	244	246	108	104	186	55	62	107
YJL025W_mRNA	787	879	541	556	379	389	318	152
YJL026W_mRNA	1542	1933	2293	2193	3263	4192	3756	3314
YJL027C_mRNA	1	3	2	2	3	3	2	2
YJL029C_mRNA	1455	1752	1240	1379	1200	920	661	449
YJL030W_mRNA	167	260	196	194	186	204	144	123
YJL031C_mRNA	271	329	230	189	237	205	122	126
YJL033W_mRNA	1571	1942	1369	1316	1020	883	654	416
YJL034W_mRNA	11162	13524	17373	21589	31362	35895	26615	12573
YJL035C_mRNA	170	175	180	182	206	263	202	134
YJL036W_mRNA	595	714	524	516	552	471	268	264
YJL037W_mRNA	4	6	4	6	5	2	1	3
YJL038C_mRNA	1	8	2	8	5	6	1	2
YJL039C_mRNA	9400	10184	7853	7508	9306	5598	4047	3726
YJL041W_mRNA	1553	2175	1823	2397	2031	2038	1887	662
YJL042W_mRNA	2696	3511	3445	4451	4266	4345	3703	1268
YJL043W_mRNA	12	19	17	16	15	18	14	12
YJL044C_mRNA	924	901	779	720	799	690	443	486
YJL045W_mRNA	8	27	12	14	22	21	16	15
YJL046W_mRNA	335	656	346	375	333	238	215	139
YJL047C-A_mRNA	68	116	42	43	38	38	47	31
YJL047C_mRNA	958	1010	611	534	589	376	302	256
YJL048C_mRNA	245	410	338	303	197	181	201	65
YJL049W_mRNA	393	483	293	247	230	98	72	107
YJL050W_mRNA	1905	2454	2469	2418	2378	2403	1761	868
YJL051W_mRNA	1122	1336	1104	1246	982	965	651	309
YJL052W_mRNA	1664	2281	2571	2862	4847	8017	8809	10854
YJL053W_mRNA	405	458	428	382	402	360	241	113
YJL054W_mRNA	663	750	709	812	823	867	684	416
YJL055W_mRNA	768	1438	1047	1339	1311	1549	1466	853
YJL056C_mRNA	3364	3378	2596	2374	1931	1734	1520	1045
YJL057C_mRNA	636	788	579	637	617	566	398	295
YJL058C_mRNA	358	570	208	266	194	214	188	100
YJL059W_mRNA	317	290	277	256	264	192	140	138
YJL060W_mRNA	651	755	788	778	949	972	830	377
YJL061W_mRNA	1637	1841	1204	1051	1228	650	351	559
YJL062W-A_mRNA	207	367	279	456	347	441	408	293
YJL062W_mRNA	2098	2773	2331	2769	2756	2831	2358	873
YJL063C_mRNA	451	643	532	485	497	625	542	264
YJL065C_mRNA	288	302	305	293	239	281	221	162
YJL066C_mRNA	206	249	265	251	300	352	296	146
YJL067W_mRNA	1	19	7	8	5	2	4	2
YJL068C_mRNA	361	489	442	481	706	915	865	631
YJL069C_mRNA	1349	1687	1175	1061	836	812	612	368
YJL070C_mRNA	881	1149	705	865	1073	624	445	396
YJL071W_mRNA	580	764	529	549	473	431	352	242
YJL072C_mRNA	281	277	265	202	246	232	191	170
YJL073W_mRNA	732	1049	592	811	771	734	494	243
YJL074C_mRNA	1234	1599	1293	1420	1455	1136	781	508
YJL076W_mRNA	2618	2985	2923	3312	3022	3140	2520	761
YJL077C_mRNA	11	12	13	5	5	8	3	5
YJL077W-A_mRNA	32	44	39	21	35	43	43	35
YJL077W-B_mRNA	6	5	13	7	5	12	4	4
YJL078C_mRNA	3739	4829	4768	3728	1004	795	1131	450
YJL079C_mRNA	1362	2781	1780	2371	1147	1172	1592	626
YJL080C_mRNA	5754	7530	6630	8372	10992	11890	10710	4990
YJL081C_mRNA	756	990	842	955	940	1041	774	534
YJL082W_mRNA	1387	1713	1583	1711	1738	1458	1237	477
YJL083W_mRNA	717	900	630	670	489	534	464	146
YJL084C_mRNA	1743	1620	1241	1201	782	545	434	233
YJL085W_mRNA	683	900	553	602	504	364	265	265
YJL087C_mRNA	807	1095	834	768	600	494	386	203
YJL088W_mRNA	456	578	410	304	295	163	134	130
YJL089W_mRNA	48	34	22	31	25	30	30	10
YJL090C_mRNA	821	961	473	512	440	365	229	164
YJL091C_mRNA	1417	1305	1071	985	1395	725	452	685
YJL092W_mRNA	1650	1760	1481	1290	1434	1200	878	508
YJL093C_mRNA	1313	1825	1672	1705	1576	1715	1365	521
YJL094C_mRNA	3015	3717	2650	2583	2396	2422	1779	994
YJL095W_mRNA	1873	2163	1813	2220	1816	1769	1281	617
YJL096W_mRNA	274	211	248	211	206	118	88	163
YJL097W_mRNA	552	425	368	334	450	300	178	314
YJL098W_mRNA	2694	3587	2303	2149	1612	1303	1022	476
YJL099W_mRNA	776	900	731	751	754	693	517	338
YJL100W_mRNA	331	338	322	270	242	300	201	112
YJL101C_mRNA	1772	2036	1788	1822	1915	1891	1411	759
YJL102W_mRNA	361	380	336	390	507	480	359	182
YJL103C_mRNA	305	418	261	336	331	313	259	102
YJL104W_mRNA	367	864	400	728	471	434	475	227
YJL105W_mRNA	234	266	184	236	173	149	93	147
YJL106W_mRNA	296	295	208	172	178	124	122	86
YJL107C_mRNA	349	323	238	262	219	198	166	100
YJL108C_mRNA	264	236	235	180	155	154	93	68
YJL109C_mRNA	8594	9366	6801	6701	7597	3973	2792	3048
YJL110C_mRNA	1580	1923	1159	1317	1015	925	724	410
YJL111W_mRNA	2567	2946	2899	3473	3464	3329	2476	1471
YJL112W_mRNA	1110	1306	1013	867	880	765	535	391
YJL113W	129	166	47	61	67	30	10	29
YJL114W	9	5	1	1	4	1	2	4
YJL115W_mRNA	437	1082	507	876	560	494	586	183
YJL116C_mRNA	224	233	206	168	113	96	108	48
YJL117W_mRNA	1149	1687	1500	1611	1416	1411	1082	753
YJL118W_mRNA	276	316	233	213	119	108	115	47
YJL119C_mRNA	17	35	19	26	24	15	17	7
YJL121C_mRNA	791	1355	1030	1376	1420	2001	2157	1826
YJL122W_mRNA	402	437	417	311	263	280	240	180
YJL123C_mRNA	1063	1652	1247	1643	1451	1456	1284	467
YJL124C_mRNA	525	583	499	588	454	603	433	339
YJL125C_mRNA	704	1038	658	649	421	401	329	195
YJL126W_mRNA	136	147	158	100	111	126	70	89
YJL127C-B_mRNA	155	198	169	195	144	124	90	104
YJL127C_mRNA	710	956	550	775	527	497	447	174
YJL128C_mRNA	1694	2728	1692	2138	1739	1862	1657	511
YJL129C_mRNA	3068	4135	2769	3035	2634	2332	1806	633
YJL130C_mRNA	16069	19438	17862	20563	22597	21923	19442	11712
YJL131C_mRNA	237	384	184	271	206	172	126	91
YJL132W_mRNA	914	1102	854	821	902	788	577	570
YJL133C-A_mRNA	255	308	322	289	257	266	266	172
YJL133W_mRNA	659	799	583	431	306	343	330	88
YJL134W_mRNA	864	979	988	866	868	860	670	443
YJL136C_mRNA	1319	1047	1281	1120	1057	1185	1234	1394
YJL137C_mRNA	242	351	234	338	270	299	247	60
YJL138C_mRNA	778	746	850	922	970	1018	852	777
YJL139C_mRNA	779	1082	708	644	543	556	434	275
YJL140W_mRNA	178	331	338	271	311	308	280	73
YJL141C_mRNA	1437	1679	1241	1543	1211	970	941	322
YJL142C_mRNA	21	20	25	9	21	36	15	13
YJL143W_mRNA	260	364	362	518	473	585	468	178
YJL144W_mRNA	30	48	29	71	63	49	48	22
YJL145W_mRNA	506	678	588	645	637	700	520	423
YJL146W_mRNA	889	1472	758	701	668	585	496	308
YJL147C_mRNA	272	322	184	164	137	99	57	92
YJL148W_mRNA	624	715	480	428	438	265	174	250
YJL149W_mRNA	904	1117	554	641	462	274	286	146
YJL151C_mRNA	482	577	601	637	611	709	555	491
YJL152W_mRNA	9	12	5	5	7	5	6	2
YJL153C_mRNA	331	461	442	532	775	935	883	263
YJL154C_mRNA	2269	2701	2069	2152	2530	2345	1852	844
YJL155C_mRNA	432	516	417	486	436	397	277	198
YJL156C_mRNA	1453	1922	1076	1098	1071	903	601	408
YJL157C_mRNA	5310	6081	4278	3970	3498	3239	2672	1698
YJL158C_mRNA	3659	6791	4899	6875	5256	6903	6692	2960
YJL159W_mRNA	15757	17359	20923	19570	9817	9427	10485	3387
YJL160C_mRNA	25	25	21	11	20	12	14	4
YJL161W_mRNA	34	42	25	42	67	39	51	24
YJL162C_mRNA	440	528	237	284	203	186	121	114
YJL163C_mRNA	356	496	459	616	683	738	633	233
YJL164C_mRNA	421	773	573	1039	1303	1282	1109	322
YJL165C_mRNA	1627	1769	1585	1704	1593	1504	1113	567
YJL166W_mRNA	294	221	371	251	429	494	376	411
YJL167W_mRNA	1965	2522	2679	3085	3679	4935	4210	3531
YJL168C_mRNA	1651	1755	1430	1405	1130	1029	720	308
YJL169W_mRNA	4	16	8	4	3	4	5	1
YJL170C_mRNA	108	112	141	121	89	90	68	84
YJL171C_mRNA	1244	1445	1840	1893	2396	2938	2315	2079
YJL172W_mRNA	1712	2554	1992	2508	3345	4198	4053	2513
YJL173C_mRNA	234	220	227	186	247	242	241	257
YJL174W_mRNA	1285	1246	1416	1537	1537	1747	1324	701
YJL176C_mRNA	1377	1724	1415	1435	1293	1258	995	439
YJL177W_mRNA	1480	1841	1872	1943	1915	2516	2555	2050
YJL178C_mRNA	665	1072	897	1021	968	1114	985	543
YJL179W_mRNA	194	317	145	142	110	127	100	91
YJL180C_mRNA	365	407	373	358	325	285	208	192
YJL181W_mRNA	964	1368	750	842	705	554	451	308
YJL183W_mRNA	1578	2695	2107	2143	2317	2370	1974	1371
YJL184W_mRNA	215	234	236	257	178	239	235	140
YJL185C_mRNA	245	330	233	323	288	346	254	185
YJL186W_mRNA	2184	3195	2961	2989	3167	3267	2753	1384
YJL187C_mRNA	1269	1691	1148	1337	1259	1244	1019	368
YJL189W_mRNA	1060	628	729	446	768	641	567	1794
YJL190C_mRNA	1923	2090	1966	1850	1891	2002	1766	2577
YJL191W_mRNA	1243	1572	1103	1001	1135	1069	964	833
YJL192C_mRNA	678	919	745	819	982	1026	931	842
YJL193W_mRNA	845	898	557	610	477	339	189	201
YJL194W_mRNA	909	1135	704	601	503	376	345	212
YJL196C_mRNA	577	667	684	665	808	738	516	488
YJL197W_mRNA	2678	4241	2595	2857	2618	2357	1856	918
YJL198W_mRNA	3009	4067	3234	3442	3121	3000	2360	945
YJL199C_mRNA	54	82	63	47	78	69	58	39
YJL200C_mRNA	2147	2645	2258	2255	2311	2057	1558	634
YJL201W_mRNA	1257	1330	795	720	545	301	214	220
YJL203W_mRNA	84	187	103	145	85	92	77	33
YJL204C_mRNA	675	652	363	363	460	303	215	201
YJL205C_mRNA	64	112	61	65	58	77	78	36
YJL206C_mRNA	497	738	382	459	450	324	317	192
YJL207C_mRNA	4736	6300	3627	4352	4950	3147	2323	1747
YJL208C_mRNA	583	746	473	499	407	415	316	158
YJL209W_mRNA	867	887	587	514	541	460	298	201
YJL210W_mRNA	510	809	670	745	649	733	637	371
YJL211C_mRNA	13	17	15	10	12	10	9	1
YJL212C_mRNA	1585	1978	1605	1440	1094	1211	1038	309
YJL213W_mRNA	113	120	105	82	76	104	85	52
YJL214W_mRNA	32	79	36	35	33	17	24	17
YJL215C_mRNA	46	44	42	20	25	28	22	15
YJL216C_mRNA	209	201	175	101	123	119	104	67
YJL217W_mRNA	209	254	218	253	235	265	238	257
YJL218W_mRNA	20	30	24	39	14	18	3	11
YJL219W_mRNA	2	4	3	3	1	5	4	1
YJL222W_mRNA	6	3	11	11	9	13	7	2
YJR001W_mRNA	2415	3621	3431	3572	4177	5289	4194	2170
YJR002W_mRNA	1542	2379	1770	1788	1550	1503	1160	627
YJR003C_mRNA	849	1067	543	446	437	246	166	240
YJR004C_mRNA	827	762	520	474	356	271	243	103
YJR005W_mRNA	1584	1801	1166	993	971	676	486	410
YJR006W_mRNA	738	922	788	764	683	701	524	320
YJR007W_mRNA	1794	2426	1504	2007	1729	996	750	932
YJR008W_mRNA	391	521	533	526	461	501	397	185
YJR009C_mRNA	5561	6836	7888	9508	9434	13650	13440	9370
YJR010C-A_mRNA	185	325	212	284	151	127	107	135
YJR010W_mRNA	463	575	419	460	373	377	344	258
YJR011C_mRNA	183	104	66	54	70	14	3	50
YJR012C_mRNA	89	121	83	101	68	65	64	35
YJR013W_mRNA	776	1010	854	984	747	753	569	416
YJR014W_mRNA	544	880	514	760	628	732	560	393
YJR015W_mRNA	1856	3496	2630	3966	3544	4170	3579	1732
YJR016C_mRNA	2754	3456	3966	3950	5539	7238	6979	4968
YJR017C_mRNA	223	321	286	279	401	567	548	334
YJR018W_mRNA	12	11	8	13	6	10	12	8
YJR019C_mRNA	295	301	338	283	242	280	230	112
YJR020W_mRNA	15	12	23	20	23	23	27	15
YJR021C_mRNA	172	214	196	179	136	170	130	38
YJR022W_mRNA	94	105	72	75	50	42	23	44
YJR023C_mRNA	10	3	3	3	6	11	2	2
YJR024C_mRNA	480	682	638	590	705	784	701	466
YJR025C_mRNA	178	266	215	340	253	303	287	230
YJR027W	28	27	28	21	15	15	15	14
YJR030C_mRNA	918	901	771	606	627	558	390	144
YJR031C_mRNA	2236	3031	2024	1944	2367	1514	1090	997
YJR032W_mRNA	493	515	407	356	419	328	266	201
YJR033C_mRNA	1629	2183	1595	1793	2164	1853	1405	809
YJR034W_mRNA	91	64	113	88	77	118	82	77
YJR035W_mRNA	460	840	585	571	549	473	365	121
YJR036C_mRNA	316	512	305	339	330	232	174	91
YJR039W_mRNA	1005	1440	832	994	922	694	645	266
YJR040W_mRNA	1747	2144	2110	1808	2245	2062	1590	928
YJR041C_mRNA	2402	2835	1344	1107	1194	442	327	504
YJR042W_mRNA	1880	3450	1971	2292	2080	1664	1205	761
YJR043C_mRNA	356	540	362	454	286	312	252	137
YJR044C_mRNA	404	566	375	373	350	164	99	194
YJR045C_mRNA	9354	11139	13134	13257	19067	22994	20452	9098
YJR046W_mRNA	714	936	943	903	947	1131	922	356
YJR047C_mRNA	25	34	30	19	30	26	27	40
YJR048W_mRNA	174	186	185	207	158	191	135	128
YJR049C_mRNA	512	622	561	618	599	561	463	299
YJR050W_mRNA	255	376	213	373	183	184	162	81
YJR051W_mRNA	598	804	745	803	950	879	694	461
YJR052W_mRNA	397	665	480	406	352	342	241	125
YJR053W_mRNA	543	490	366	342	315	290	208	143
YJR054W_mRNA	808	1036	555	381	565	324	225	272
YJR055W_mRNA	127	104	101	78	64	38	41	33
YJR056C_mRNA	314	445	280	238	191	192	141	113
YJR057W_mRNA	311	683	342	392	269	233	200	169
YJR058C_mRNA	198	175	163	128	139	152	110	118
YJR059W_mRNA	2100	3430	2412	3710	3121	3257	2797	970
YJR060W_mRNA	1004	1473	954	985	852	955	807	332
YJR061W_mRNA	377	487	356	353	372	354	265	192
YJR062C_mRNA	852	1082	826	1016	804	580	395	373
YJR063W_mRNA	465	519	487	355	208	158	123	149
YJR064W_mRNA	2068	3131	2721	2863	3504	3664	2733	2201
YJR065C_mRNA	1929	2428	2626	2848	3821	4235	3883	1992
YJR066W_mRNA	3932	5658	3932	4959	4691	3987	3563	1080
YJR067C_mRNA	197	351	174	281	182	164	167	66
YJR068W_mRNA	478	777	589	836	610	614	526	343
YJR069C_mRNA	212	207	248	221	346	350	294	153
YJR070C_mRNA	989	1110	1271	1208	1006	1027	865	453
YJR072C_mRNA	499	588	601	535	577	839	624	372
YJR073C_mRNA	1520	1855	2297	2046	2925	4315	3828	2315
YJR074W_mRNA	252	241	271	257	334	416	402	277
YJR075W_mRNA	973	1256	1261	1317	1391	1794	1404	978
YJR076C_mRNA	996	1481	1291	1434	1320	1447	1192	518
YJR077C_mRNA	1809	2004	2286	2565	3188	4182	3783	1816
YJR078W_mRNA	28	41	25	62	69	75	65	31
YJR079W_mRNA	9	3	6	13	8	5	9	3
YJR080C_mRNA	400	484	443	459	452	563	454	310
YJR082C_mRNA	168	225	129	202	114	94	79	73
YJR083C_mRNA	172	158	142	140	99	71	68	50
YJR084W_mRNA	408	413	361	324	268	272	239	162
YJR085C_mRNA	289	527	400	688	461	581	590	493
YJR086W_mRNA	152	125	88	80	64	16	4	33
YJR087W_mRNA	50	64	20	23	25	12	5	9
YJR088C_mRNA	631	1210	660	866	775	482	491	357
YJR089W_mRNA	1136	1441	834	963	832	718	470	315
YJR090C_mRNA	2586	2799	1913	1856	1912	1369	1021	602
YJR091C_mRNA	3040	5195	3642	4732	3338	2959	2817	909
YJR092W_mRNA	1868	3045	2524	2523	1965	1576	1461	484
YJR093C_mRNA	394	472	394	370	217	239	231	79
YJR094C_mRNA	39	74	29	48	11	8	12	4
YJR094W-A_mRNA	1119	1172	1483	964	1245	1178	1065	2043
YJR095W_mRNA	4	6	3	7	2	6	3	4
YJR096W_mRNA	171	211	198	206	312	407	333	189
YJR097W_mRNA	34	72	27	25	16	8	15	6
YJR098C_mRNA	312	421	275	304	236	236	167	99
YJR099W_mRNA	189	239	160	192	216	153	135	137
YJR100C_mRNA	300	643	312	332	329	133	76	172
YJR101W_mRNA	451	456	456	282	361	385	249	202
YJR102C_mRNA	150	179	120	141	115	100	83	96
YJR103W_mRNA	740	1169	1151	1177	1395	1912	1703	687
YJR104C_mRNA	1713	1558	2138	1678	2688	3672	3611	2147
YJR105W_mRNA	3189	3312	4334	3554	5454	7905	7026	4385
YJR106W_mRNA	1106	1086	914	1000	968	988	755	294
YJR107W_mRNA	509	695	539	527	559	381	250	203
YJR108W_mRNA	29	20	12	14	9	4	11	6
YJR109C_mRNA	3722	5182	4435	4942	6549	6012	4934	2225
YJR110W_mRNA	360	464	464	288	216	206	185	107
YJR111C_mRNA	298	342	226	246	179	139	112	88
YJR112W-A_mRNA	128	183	146	131	111	137	102	110
YJR112W_mRNA	219	219	207	190	128	153	111	74
YJR113C_mRNA	399	507	462	368	298	396	355	199
YJR115W_mRNA	53	86	57	65	21	20	23	10
YJR116W_mRNA	246	361	318	393	197	213	194	60
YJR117W_mRNA	1895	2122	2017	2366	1953	1349	899	707
YJR118C_mRNA	199	138	129	110	116	30	18	110
YJR119C_mRNA	593	631	354	337	326	250	192	171
YJR120W_mRNA	137	87	69	18	384	26	25	181
YJR121W_mRNA	7456	11707	9963	13532	18125	21200	19123	10485
YJR122W_mRNA	689	1024	593	647	612	508	428	264
YJR123W_mRNA	7116	5129	6742	5155	7737	8929	8356	11697
YJR124C_mRNA	1065	1180	1097	908	880	838	588	551
YJR125C_mRNA	814	1246	1022	1324	1349	1389	1165	595
YJR126C_mRNA	1637	2077	2063	2227	2355	2440	1938	1009
YJR127C_mRNA	3276	4713	3120	3330	2830	2371	1950	661
YJR129C_mRNA	90	112	100	67	61	63	55	12
YJR130C_mRNA	434	501	479	404	403	413	291	233
YJR131W_mRNA	797	924	860	825	1030	998	783	558
YJR132W_mRNA	3574	4302	3339	2860	3374	2509	1920	1371
YJR133W_mRNA	416	407	417	400	405	440	327	313
YJR134C_mRNA	696	691	578	534	594	451	275	233
YJR135C_mRNA	135	151	104	106	83	79	62	51
YJR135W-A_mRNA	142	119	81	85	108	22	4	125
YJR136C_mRNA	374	352	264	212	196	153	130	108
YJR137C_mRNA	2706	2968	2321	2120	2756	2298	1813	1087
YJR138W_mRNA	2136	2815	1748	2050	2022	1436	999	780
YJR139C_mRNA	1504	1385	1637	1454	2272	2411	1803	4529
YJR140C_mRNA	1592	2016	1407	1502	1566	1117	758	619
YJR141W_mRNA	221	213	174	136	120	102	78	98
YJR142W_mRNA	374	699	444	557	563	519	466	336
YJR143C_mRNA	4385	4964	5426	5440	7820	8387	6861	4570
YJR144W_mRNA	493	559	595	504	522	600	600	383
YJR145C_mRNA	1219	1139	1280	943	1401	1902	1729	2478
YJR146W_mRNA	30	45	45	20	20	31	22	16
YJR147W_mRNA	959	1783	1004	1245	620	650	658	182
YJR148W_mRNA	525	606	585	588	723	836	810	451
YJR149W_mRNA	162	299	161	220	230	200	166	110
YJR150C_mRNA	51	47	78	75	77	129	93	216
YJR151C_mRNA	567	660	503	547	163	173	194	153
YJR152W_mRNA	437	369	280	210	231	202	149	143
YJR153W_mRNA	17	14	7	6	9	9	7	6
YJR154W_mRNA	209	226	166	126	123	127	113	76
YJR155W_mRNA	200	207	179	129	124	120	105	64
YJR156C_mRNA	4	3	5	1	1	1	4	2
YJR161C_mRNA	51	53	53	37	47	43	34	28
YKL001C_mRNA	185	125	132	97	92	129	108	110
YKL002W_mRNA	236	259	317	321	327	399	308	155
YKL003C_mRNA	246	269	201	172	138	122	99	64
YKL004W_mRNA	2960	4763	3457	4247	3474	3174	2645	1736
YKL005C_mRNA	603	868	687	761	577	626	474	182
YKL006C-A_mRNA	114	125	116	140	80	108	71	96
YKL006W_mRNA	448	395	341	198	354	390	414	798
YKL007W_mRNA	739	1089	869	1184	1192	1299	992	701
YKL008C_mRNA	1600	1727	1454	1242	1588	1202	771	802
YKL009W_mRNA	817	886	797	667	552	499	376	302
YKL010C_mRNA	2354	4068	2856	2805	3237	2302	1760	870
YKL011C_mRNA	249	246	170	194	161	96	61	79
YKL012W_mRNA	678	992	596	753	666	640	516	261
YKL013C_mRNA	664	1203	959	1264	1113	1167	1119	690
YKL014C_mRNA	4189	4540	2620	2739	3258	1592	1081	1078
YKL015W_mRNA	1434	1684	1173	1177	1172	1014	771	428
YKL016C_mRNA	626	773	747	949	942	1070	817	798
YKL017C_mRNA	408	417	353	304	365	273	148	191
YKL018C-A_mRNA	99	194	142	183	125	157	162	109
YKL018W_mRNA	610	959	625	674	483	387	333	201
YKL019W_mRNA	493	592	593	549	617	827	766	415
YKL020C_mRNA	2953	3294	2265	2132	1923	1594	1387	544
YKL021C_mRNA	807	1276	930	930	778	758	516	508
YKL022C_mRNA	1382	1485	1093	977	952	878	672	399
YKL023C-A_mRNA	157	320	159	217	192	200	191	95
YKL023W_mRNA	369	465	358	451	318	332	317	142
YKL024C_mRNA	267	244	292	233	233	272	225	229
YKL025C_mRNA	812	1438	826	1102	585	453	428	189
YKL026C_mRNA	31	53	47	38	28	17	22	40
YKL027W_mRNA	370	473	434	353	221	260	207	93
YKL028W_mRNA	900	908	920	873	776	824	536	297
YKL029C_mRNA	2640	4761	3327	4242	2980	3146	2822	1053
YKL030W_mRNA	11	14	10	3	1	7	5	4
YKL031W_mRNA	12	10	15	5	7	11	11	3
YKL032C_mRNA	747	1107	742	901	393	335	428	83
YKL033W-A_mRNA	430	694	596	560	727	748	702	766
YKL033W_mRNA	1111	1156	731	685	716	464	290	274
YKL034W_mRNA	1392	2181	1363	1652	1138	988	814	318
YKL035W_mRNA	3191	4251	4944	6489	9786	11332	9906	5810
YKL036C_mRNA	3	3	2	2	4	1	2	2
YKL037W_mRNA	14	14	18	14	30	38	27	11
YKL038W_mRNA	2097	2444	1897	2014	1818	1839	1648	599
YKL039W_mRNA	2554	4016	3080	3337	3313	2729	2123	1071
YKL040C_mRNA	407	385	401	364	309	284	174	202
YKL041W_mRNA	231	333	251	308	238	250	179	134
YKL042W_mRNA	481	413	278	298	248	242	117	93
YKL043W_mRNA	706	1084	956	898	321	258	305	102
YKL044W_mRNA	49	55	45	44	31	11	19	5
YKL045W_mRNA	747	1131	705	654	667	586	399	343
YKL046C_mRNA	1724	2340	2328	2096	2662	3047	2504	1463
YKL047W_mRNA	594	688	595	499	568	369	243	342
YKL048C_mRNA	589	633	457	411	347	306	225	164
YKL049C_mRNA	240	433	235	276	195	183	146	91
YKL050C_mRNA	354	536	360	360	305	309	340	109
YKL051W_mRNA	986	1473	1144	1419	621	576	583	202
YKL052C_mRNA	363	537	405	352	307	362	313	152
YKL053C-A_mRNA	70	46	65	50	55	39	22	55
YKL053W_mRNA	13	17	6	9	7	3	3	3
YKL054C_mRNA	1924	2841	1828	3007	2802	2923	2997	766
YKL055C_mRNA	369	512	312	298	274	345	276	141
YKL056C_mRNA	2782	2147	3285	2268	4003	5072	4585	7439
YKL057C_mRNA	3573	2887	1727	1418	2047	491	241	903
YKL058W_mRNA	345	404	435	295	416	422	342	303
YKL059C_mRNA	557	795	562	617	477	442	365	152
YKL060C_mRNA	22636	20239	24173	19554	29804	44175	40426	33900
YKL061W_mRNA	56	111	49	78	42	40	21	14
YKL062W_mRNA	1385	1375	1147	1427	903	806	713	238
YKL063C_mRNA	318	536	256	282	175	109	60	82
YKL064W_mRNA	857	1283	1114	1350	1285	1064	884	383
YKL065C_mRNA	730	835	935	814	1158	885	624	876
YKL065W-A_mRNA	15	12	8	8	2	4	7	9
YKL066W_mRNA	348	583	435	824	539	521	363	316
YKL067W_mRNA	377	395	403	337	634	298	299	420
YKL068W-A_mRNA	54	91	31	28	26	25	18	13
YKL068W_mRNA	2513	2853	2050	2161	1992	1925	1539	586
YKL069W_mRNA	157	246	180	189	181	227	221	208
YKL071W_mRNA	40	49	25	24	15	17	9	14
YKL072W_mRNA	851	995	650	611	518	355	242	222
YKL073W_mRNA	1534	1801	1833	2119	2915	2879	2056	1522
YKL074C_mRNA	663	984	563	617	510	407	347	212
YKL075C_mRNA	408	395	316	271	239	212	153	116
YKL076C_mRNA	34	27	19	14	16	15	13	15
YKL077W_mRNA	1210	1170	1208	1100	1621	1318	893	957
YKL078W_mRNA	582	793	507	367	323	257	225	139
YKL079W_mRNA	738	862	638	555	578	496	393	235
YKL080W_mRNA	1880	2174	2201	2087	3277	3504	3081	3197
YKL081W_mRNA	6789	6140	7827	6547	10295	11636	9793	8213
YKL082C_mRNA	944	1853	855	1276	642	707	600	230
YKL083W_mRNA	3	1	1	2	1	3	1	2
YKL084W_mRNA	95	76	85	79	63	55	39	52
YKL085W_mRNA	806	853	1087	1018	1723	2147	1776	1045
YKL086W_mRNA	9	5	9	6	2	2	8	3
YKL087C_mRNA	363	510	314	369	247	256	234	131
YKL088W_mRNA	831	1328	845	1072	852	770	683	192
YKL089W_mRNA	450	562	346	388	263	282	223	101
YKL090W_mRNA	287	214	199	141	189	133	103	117
YKL091C_mRNA	278	389	321	372	440	523	422	202
YKL092C_mRNA	1105	1401	908	1027	941	664	490	277
YKL093W_mRNA	95	145	115	151	188	218	182	63
YKL094W_mRNA	621	1061	851	742	836	1099	851	478
YKL095W_mRNA	173	237	126	193	111	165	109	24
YKL096W-A_mRNA	10344	16335	9212	10040	9763	8028	8583	8537
YKL096W_mRNA	1323	1218	1785	1573	1725	2086	1866	409
YKL098W_mRNA	120	208	165	166	134	123	113	52
YKL099C_mRNA	539	620	442	463	313	324	206	208
YKL100C_mRNA	2389	2736	2376	2702	3398	2387	1425	1392
YKL101W_mRNA	3576	4942	3566	4901	5103	4555	3647	1208
YKL102C_mRNA	7	4	2	5	2	2	2	3
YKL103C_mRNA	597	741	873	1001	1674	1899	1769	945
YKL104C_mRNA	4118	6877	5255	6269	8130	8241	7051	3585
YKL105C_mRNA	1168	1829	1295	1752	1295	1199	1011	327
YKL106C-A_mRNA	17	12	15	13	1	6	9	5
YKL106W_mRNA	1380	2162	1508	1439	1202	1014	816	624
YKL107W_mRNA	5	5	8	8	10	15	9	9
YKL108W_mRNA	292	452	296	297	229	235	223	78
YKL109W_mRNA	983	1193	950	1007	721	486	386	265
YKL110C_mRNA	461	511	503	483	331	338	277	209
YKL112W_mRNA	2502	3156	2424	2983	2503	2362	1878	955
YKL113C_mRNA	842	1217	992	1134	857	994	824	426
YKL114C_mRNA	260	345	264	295	302	284	224	126
YKL115C_mRNA	45	19	13	16	32	25	16	24
YKL116C_mRNA	1145	1265	972	744	860	703	568	306
YKL117W_mRNA	1095	1298	1211	1470	1657	1660	1557	1599
YKL119C_mRNA	276	214	217	155	178	75	52	147
YKL120W_mRNA	284	307	214	153	162	129	89	66
YKL121W_mRNA	637	950	669	846	783	672	498	288
YKL122C_mRNA	421	931	367	551	368	291	244	110
YKL123W_mRNA	15	15	12	7	7	11	11	4
YKL124W_mRNA	466	658	490	440	446	434	358	185
YKL125W_mRNA	1141	1602	894	829	720	648	483	258
YKL126W_mRNA	1917	3246	2537	2964	3335	2965	2208	1507
YKL127W_mRNA	1027	1296	1359	1352	1805	2150	2127	1401
YKL128C_mRNA	668	1199	806	784	787	970	880	510
YKL129C_mRNA	1453	2887	1781	2520	2514	2541	2140	790
YKL130C_mRNA	387	420	266	197	205	180	98	170
YKL132C_mRNA	317	423	308	245	228	292	199	149
YKL133C_mRNA	177	198	151	133	148	109	74	102
YKL134C_mRNA	737	974	667	625	692	603	437	236
YKL135C_mRNA	1783	1841	1391	1328	1419	1022	681	634
YKL136W_mRNA	14	9	4	7	9	9	3	9
YKL137W_mRNA	112	134	160	100	123	148	115	113
YKL138C-A_mRNA	137	216	136	188	130	140	110	93
YKL138C_mRNA	275	303	276	303	198	191	171	140
YKL139W_mRNA	736	795	553	520	377	364	265	211
YKL140W_mRNA	1015	1999	891	1306	1253	1125	1099	542
YKL141W_mRNA	798	971	936	1094	926	881	815	593
YKL142W_mRNA	392	459	638	628	740	670	444	601
YKL143W_mRNA	814	1006	866	866	552	602	501	290
YKL144C_mRNA	312	462	345	403	238	225	166	169
YKL145W_mRNA	1829	3184	2217	3354	3268	4138	3628	1421
YKL146W_mRNA	2041	2482	2217	2539	2241	2540	2109	736
YKL148C_mRNA	988	1373	1477	1847	2584	3113	2467	801
YKL149C_mRNA	360	425	352	247	221	247	134	164
YKL150W_mRNA	874	971	1033	1255	1625	1632	1325	1157
YKL151C_mRNA	114	289	230	372	364	559	481	200
YKL152C_mRNA	11182	9262	12839	9636	17577	24079	21623	34677
YKL154W_mRNA	555	664	513	462	426	296	241	258
YKL155C_mRNA	652	1000	620	647	618	583	438	192
YKL156W_mRNA	1328	1247	1165	1078	1099	926	771	522
YKL157W_mRNA	2094	2479	2390	2531	4370	4654	4203	3286
YKL159C_mRNA	68	87	70	47	67	38	32	51
YKL160W_mRNA	324	406	380	411	405	330	310	320
YKL161C_mRNA	223	238	186	150	154	150	80	100
YKL162C-A_mRNA	9	6	5	6	3	4	5	5
YKL162C_mRNA	152	135	117	105	102	69	42	33
YKL163W_mRNA	261	192	207	171	167	188	134	67
YKL164C_mRNA	5386	6047	6090	6002	2896	2845	2781	646
YKL165C-A_mRNA	8	8	8	4	9	2	2	5
YKL165C_mRNA	4832	5648	4203	4481	6847	4550	2908	3603
YKL166C_mRNA	628	1071	646	627	499	468	411	219
YKL167C_mRNA	152	126	83	71	66	47	34	59
YKL168C_mRNA	838	1388	904	1139	1013	949	720	358
YKL169C_mRNA	22	18	14	8	19	10	4	5
YKL170W_mRNA	302	290	265	231	220	205	177	187
YKL171W_mRNA	1148	1351	983	906	890	786	635	339
YKL172W_mRNA	1156	1902	1407	1861	1077	1025	789	420
YKL173W_mRNA	1649	2521	1692	1744	1637	1418	1118	448
YKL174C_mRNA	606	967	857	816	661	528	500	201
YKL175W_mRNA	6685	7964	7842	8638	8372	9467	7269	5435
YKL176C_mRNA	4361	5316	4248	3791	4028	3872	3089	1752
YKL177W_mRNA	4	10	4	3	7	3	4	1
YKL178C_mRNA	59	111	50	66	60	44	36	33
YKL179C_mRNA	1434	1892	1239	1477	1258	1046	735	437
YKL180W_mRNA	2077	1984	2074	1751	1132	1370	1345	1740
YKL181W_mRNA	1119	1678	1596	1330	1026	989	863	398
YKL182W_mRNA	57010	55669	64336	66084	87056	87435	74502	51453
YKL183C-A_mRNA	3	13	6	8	9	1	7	1
YKL183W_mRNA	191	258	239	213	161	166	136	84
YKL184W_mRNA	2287	2821	2651	2432	3022	2825	2200	1613
YKL185W_mRNA	2919	3489	1952	1983	1257	884	809	409
YKL186C_mRNA	546	865	602	598	432	424	323	288
YKL187C_mRNA	164	158	150	126	80	84	98	33
YKL188C_mRNA	237	327	180	188	172	199	140	94
YKL189W_mRNA	382	341	272	255	213	175	114	127
YKL190W_mRNA	332	641	373	586	457	467	372	281
YKL191W_mRNA	1179	1414	1483	1507	1586	1741	1547	838
YKL192C_mRNA	528	658	671	598	517	579	675	381
YKL193C_mRNA	367	440	352	412	494	410	304	286
YKL194C_mRNA	476	659	449	453	523	543	484	300
YKL195W_mRNA	888	1719	1014	1549	1277	1546	1399	693
YKL196C_mRNA	444	603	572	654	612	698	610	327
YKL197C_mRNA	603	1193	695	847	843	638	576	253
YKL198C_mRNA	681	749	639	514	303	342	357	73
YKL201C_mRNA	1062	1500	890	1063	828	660	575	249
YKL202W_mRNA	70	244	61	84	63	61	60	6
YKL203C_mRNA	4108	5644	4182	4603	4186	3295	2922	1224
YKL204W_mRNA	651	1007	734	816	566	507	442	177
YKL205W_mRNA	2352	3131	1493	1691	1798	1263	902	743
YKL206C_mRNA	464	514	486	440	497	553	388	364
YKL207W_mRNA	813	1373	1154	1044	1293	1641	1546	1060
YKL208W_mRNA	157	122	160	113	120	114	74	79
YKL209C_mRNA	13047	19165	11618	12475	12585	9490	7102	5017
YKL210W_mRNA	4167	5786	5542	5804	9580	11188	10588	4280
YKL211C_mRNA	1151	1433	1455	1493	1607	1807	1369	987
YKL212W_mRNA	2414	3613	3382	3463	4372	4693	3679	1911
YKL213C_mRNA	1463	1977	1693	1808	1914	1838	1391	684
YKL214C_mRNA	160	165	197	193	210	236	177	184
YKL215C_mRNA	1263	1642	1510	1479	2089	2093	1860	591
YKL216W_mRNA	1080	1413	1278	1360	1143	982	788	863
YKL217W_mRNA	66	88	70	60	64	65	70	35
YKL218C_mRNA	164	193	178	169	175	199	145	44
YKL219W_mRNA	418	482	506	451	562	464	335	270
YKL220C_mRNA	362	295	248	168	225	184	150	88
YKL221W_mRNA	10	25	13	16	10	12	7	7
YKL222C_mRNA	534	537	333	338	367	265	229	163
YKR001C_mRNA	2010	2532	2042	2566	4002	3838	3012	2037
YKR002W_mRNA	936	1308	971	1006	980	932	713	423
YKR003W_mRNA	893	1142	1002	1313	1337	1354	997	767
YKR004C_mRNA	198	144	73	43	84	25	11	74
YKR005C_mRNA	129	167	125	88	123	106	107	55
YKR006C_mRNA	572	689	614	606	589	552	477	306
YKR007W_mRNA	211	204	214	183	184	211	145	136
YKR008W_mRNA	1369	1577	858	1118	865	586	420	256
YKR009C_mRNA	164	199	191	138	132	132	135	80
YKR010C_mRNA	852	773	619	531	590	446	308	241
YKR011C_mRNA	458	985	384	560	562	368	342	163
YKR012C_mRNA	7	5	8	5	7	12	7	1
YKR013W_mRNA	2717	4905	3258	4679	3202	3944	4431	1217
YKR014C_mRNA	138	274	182	229	220	223	153	76
YKR015C_mRNA	9	22	12	18	7	7	7	5
YKR016W_mRNA	802	985	681	726	854	610	416	355
YKR017C_mRNA	484	714	383	305	298	285	198	93
YKR018C_mRNA	1087	1633	1555	2108	2625	2770	2429	969
YKR019C_mRNA	408	455	341	320	298	328	274	121
YKR020W_mRNA	129	143	122	155	110	144	104	103
YKR021W_mRNA	1092	1289	950	908	572	467	417	172
YKR022C_mRNA	268	326	260	280	217	238	176	112
YKR023W_mRNA	343	479	282	355	272	257	197	82
YKR024C_mRNA	1579	2251	1426	1120	789	801	633	368
YKR025W_mRNA	398	454	450	493	366	447	376	192
YKR026C_mRNA	678	1056	715	801	760	711	466	345
YKR027W_mRNA	1153	1565	873	919	853	619	413	365
YKR028W_mRNA	3827	5124	3706	3770	3632	3117	2440	977
YKR029C_mRNA	854	1178	617	742	608	502	398	217
YKR030W_mRNA	486	622	458	419	514	532	397	303
YKR031C_mRNA	2866	3558	2486	2796	2914	2448	1884	966
YKR035C_mRNA	20	13	12	8	16	10	9	10
YKR035W-A_mRNA	125	121	132	92	102	78	86	23
YKR036C_mRNA	709	925	723	845	642	718	548	288
YKR037C_mRNA	267	333	251	236	197	174	167	115
YKR038C_mRNA	1075	1303	1082	1101	918	1080	885	504
YKR039W_mRNA	477	455	534	497	527	609	509	252
YKR040C_mRNA	3	3	6	4	2	3	4	2
YKR041W_mRNA	46	42	41	34	29	13	26	8
YKR042W_mRNA	6561	9336	8104	7838	4412	4672	5494	1964
YKR043C_mRNA	574	701	631	868	858	1048	949	506
YKR044W_mRNA	405	627	433	366	260	324	245	158
YKR045C_mRNA	356	450	314	334	217	241	233	92
YKR046C_mRNA	244	230	280	333	345	464	408	212
YKR047W_mRNA	100	118	75	131	106	73	54	69
YKR048C_mRNA	711	1008	988	1122	1255	1746	1628	754
YKR049C_mRNA	60	127	94	109	102	119	121	75
YKR050W_mRNA	948	1208	1121	1094	1192	1319	1150	470
YKR051W_mRNA	705	963	707	863	718	697	510	326
YKR052C_mRNA	410	415	360	261	245	240	191	121
YKR053C_mRNA	319	377	406	311	414	429	335	273
YKR054C_mRNA	5046	6705	5002	6065	6406	4794	3800	1923
YKR055W_mRNA	358	525	367	367	313	287	270	136
YKR056W_mRNA	1128	1430	1020	882	767	646	500	342
YKR057W_mRNA	820	523	686	434	817	769	648	2188
YKR058W_mRNA	464	552	453	547	530	499	382	180
YKR059W_mRNA	1095	1737	1294	1474	1589	1710	1642	2192
YKR060W_mRNA	433	1184	356	448	297	179	141	127
YKR061W_mRNA	504	746	441	473	394	353	269	193
YKR062W_mRNA	414	435	508	440	481	523	397	289
YKR063C_mRNA	620	802	465	466	413	339	257	150
YKR064W_mRNA	1109	1140	705	731	696	473	345	271
YKR065C_mRNA	439	539	453	605	637	711	715	377
YKR066C_mRNA	852	1057	1106	1171	1844	2425	2342	1331
YKR067W_mRNA	1914	1962	1846	1662	1787	1420	1007	641
YKR068C_mRNA	533	725	612	625	490	517	372	305
YKR069W_mRNA	359	270	290	234	209	247	162	106
YKR070W_mRNA	278	351	354	343	400	586	531	356
YKR071C_mRNA	692	731	604	575	521	526	344	236
YKR072C_mRNA	1131	1483	1024	1113	795	807	710	253
YKR073C_mRNA	21	39	6	8	20	7	2	2
YKR074W_mRNA	188	206	158	149	192	83	46	231
YKR075C_mRNA	127	210	141	136	64	47	50	28
YKR076W_mRNA	80	140	105	141	215	256	245	130
YKR077W_mRNA	402	546	358	377	160	141	128	49
YKR078W_mRNA	382	487	278	258	240	248	153	125
YKR079C_mRNA	1275	1491	936	798	816	572	366	347
YKR080W_mRNA	1648	1581	1591	1246	1029	862	578	620
YKR081C_mRNA	788	804	865	791	729	722	606	450
YKR082W_mRNA	2497	2705	2113	2043	2480	1723	1172	879
YKR083C_mRNA	110	176	98	127	87	64	48	45
YKR084C_mRNA	320	525	500	521	523	610	567	210
YKR085C_mRNA	284	376	307	410	314	367	324	118
YKR086W_mRNA	1176	1699	1095	1247	951	828	694	353
YKR087C_mRNA	464	470	387	305	325	256	216	220
YKR088C_mRNA	533	572	552	500	687	583	432	513
YKR089C_mRNA	2323	2981	2448	2570	2699	2579	2058	809
YKR090W_mRNA	1120	1915	1295	1478	1153	1238	993	452
YKR091W_mRNA	280	321	242	236	225	243	236	118
YKR092C_mRNA	1131	1722	1100	1352	717	650	630	217
YKR093W_mRNA	3506	5743	3960	4759	5131	5007	4248	2552
YKR094C_mRNA	1101	813	874	729	914	1118	935	1597
YKR095W-A_mRNA	105	100	70	76	50	82	45	45
YKR095W_mRNA	3495	4377	3001	4187	3520	2601	1933	1014
YKR096W_mRNA	1734	2441	1466	1896	1832	1404	1130	466
YKR097W_mRNA	66	59	40	46	30	37	31	21
YKR098C_mRNA	335	426	318	390	436	298	208	149
YKR099W_mRNA	1312	1468	1029	904	720	772	528	283
YKR100C_mRNA	441	760	543	678	401	378	334	106
YKR101W_mRNA	350	445	319	243	250	239	178	94
YKR102W_mRNA	381	347	276	235	124	101	115	30
YKR103W_mRNA	1191	1118	683	642	625	431	328	221
YKR104W_mRNA	237	254	142	146	140	119	95	38
YKR106W_mRNA	37	69	32	35	30	30	32	17
YLL001W_mRNA	1568	1997	1589	1473	2039	1638	1177	918
YLL002W_mRNA	314	313	246	265	227	227	173	88
YLL003W_mRNA	474	635	431	360	311	260	182	105
YLL004W_mRNA	568	620	364	329	352	219	145	149
YLL005C_mRNA	8	8	3	4	9	2	1	4
YLL006W_mRNA	705	801	722	575	660	609	385	350
YLL007C_mRNA	552	651	396	404	354	223	170	132
YLL008W_mRNA	2121	2760	2426	2467	1882	1846	1577	732
YLL009C_mRNA	164	196	144	143	163	170	158	115
YLL010C_mRNA	877	1522	831	979	557	457	447	175
YLL011W_mRNA	1529	2381	1533	1253	973	950	712	512
YLL012W_mRNA	1277	1461	1325	1082	1040	1043	772	505
YLL013C_mRNA	1643	2633	1506	1812	1344	994	1071	474
YLL014W_mRNA	185	271	223	285	223	188	141	259
YLL015W_mRNA	1402	2075	1771	1853	1768	1441	1253	554
YLL016W	501	790	411	426	385	302	242	126
YLL017W	19	50	29	28	29	26	22	7
YLL018C-A_mRNA	417	700	335	521	341	347	380	102
YLL018C_mRNA	1735	2532	2398	3099	3637	4806	4983	2877
YLL019C_mRNA	2762	3758	2538	2970	2612	2393	1960	792
YLL020C_mRNA	187	254	174	184	212	218	159	68
YLL021W_mRNA	2349	3602	2869	3677	3273	3234	2661	727
YLL022C_mRNA	269	368	351	373	370	437	363	164
YLL023C_mRNA	313	354	479	480	431	424	349	168
YLL024C_mRNA	7951	8941	11123	13851	21690	28194	27430	9459
YLL025W_mRNA	38	29	28	25	25	31	19	11
YLL026W_mRNA	2402	3184	4216	5912	9854	10502	8229	2113
YLL027W_mRNA	799	765	654	594	480	541	416	233
YLL028W_mRNA	2493	2907	2703	2489	2158	2310	1749	601
YLL029W_mRNA	2068	3016	2678	2591	2363	2566	1884	919
YLL031C_mRNA	3545	5574	3551	3600	4091	3556	2973	1381
YLL032C_mRNA	744	883	476	529	537	277	191	255
YLL033W_mRNA	184	158	126	90	116	75	46	64
YLL034C_mRNA	1564	1913	1755	1519	1414	1329	1056	538
YLL035W_mRNA	1073	1463	995	927	689	577	482	318
YLL036C_mRNA	843	1117	906	952	916	932	723	329
YLL037W_mRNA	20	35	14	15	9	10	11	9
YLL038C_mRNA	750	1132	582	662	522	535	515	167
YLL039C_mRNA	1210	1265	1440	1519	2357	2939	2508	1689
YLL040C_mRNA	4950	6218	4677	6758	9157	7953	6745	3900
YLL041C_mRNA	515	634	631	808	946	1054	844	478
YLL042C_mRNA	24	45	27	38	32	25	24	30
YLL043W_mRNA	2010	3109	2343	2581	2045	2239	1816	830
YLL045C_mRNA	2499	2349	2707	2665	2504	3016	2919	1909
YLL048C_mRNA	7694	9988	7558	8731	11413	9669	7708	4857
YLL049W_mRNA	156	210	133	128	168	139	155	137
YLL050C_mRNA	854	569	745	431	917	530	376	2480
YLL051C_mRNA	2187	2438	1656	1544	1092	930	735	391
YLL052C_mRNA	125	131	85	54	65	49	38	38
YLL053C_mRNA	269	189	244	164	141	138	97	75
YLL054C_mRNA	544	635	384	404	325	252	226	113
YLL055W_mRNA	459	662	455	365	394	398	309	224
YLL056C_mRNA	130	117	115	65	92	91	76	65
YLL057C_mRNA	27	27	21	21	19	19	13	10
YLL058W_mRNA	608	753	716	532	703	712	579	503
YLL059C_mRNA	50	63	30	15	27	37	32	19
YLL060C_mRNA	121	120	122	83	69	105	59	49
YLL061W_mRNA	290	346	351	298	320	379	287	140
YLL062C_mRNA	104	117	121	113	118	111	95	52
YLL063C_mRNA	266	288	261	196	215	210	153	96
YLR001C_mRNA	1354	2481	1145	1545	1573	1022	786	546
YLR002C_mRNA	1260	1613	1090	1081	924	748	523	424
YLR003C_mRNA	364	312	280	218	243	169	124	159
YLR004C_mRNA	64	50	61	37	47	58	31	26
YLR005W_mRNA	543	667	643	787	635	574	446	262
YLR006C_mRNA	1193	1494	1099	1271	1001	1018	844	307
YLR007W_mRNA	374	461	388	384	300	327	283	159
YLR008C_mRNA	668	1297	746	833	544	668	545	331
YLR009W_mRNA	765	1077	759	751	551	509	444	254
YLR010C_mRNA	42	29	14	8	16	14	3	8
YLR011W_mRNA	88	97	95	112	72	81	51	31
YLR014C_mRNA	721	756	571	424	407	394	288	174
YLR015W_mRNA	344	580	400	444	351	363	319	158
YLR016C_mRNA	157	209	136	153	103	134	109	49
YLR017W_mRNA	747	963	970	1040	1032	1211	1083	728
YLR018C_mRNA	733	801	699	778	520	611	494	228
YLR019W_mRNA	1400	3123	1725	2605	2003	1966	1892	698
YLR020C_mRNA	989	1079	979	800	887	828	699	474
YLR021W_mRNA	146	131	157	153	130	131	114	90
YLR022C_mRNA	495	626	447	345	301	287	194	112
YLR023C_mRNA	2587	2985	2506	2405	2361	2196	1439	1089
YLR024C_mRNA	2154	2704	1726	1929	2120	1408	1115	721
YLR025W_mRNA	454	981	552	901	621	605	594	222
YLR026C_mRNA	481	608	527	542	416	460	360	207
YLR027C_mRNA	2668	3748	4024	4517	6126	8226	8233	4390
YLR028C_mRNA	2317	3887	3245	3943	4668	5660	4952	2084
YLR029C_mRNA	3989	4907	4708	3661	3665	3921	3366	6176
YLR030W_mRNA	34	36	27	24	33	14	23	21
YLR031W_mRNA	26	37	15	10	16	11	9	19
YLR032W_mRNA	1215	1919	1242	1513	1154	935	762	296
YLR033W_mRNA	1086	1422	930	907	697	533	339	317
YLR034C_mRNA	3363	4373	3297	2837	2379	2119	1453	962
YLR035C_mRNA	506	652	383	470	382	386	292	211
YLR036C_mRNA	284	427	198	239	226	51	52	124
YLR037C_mRNA	28	34	20	29	29	20	13	8
YLR038C_mRNA	153	164	168	146	161	130	108	157
YLR039C_mRNA	984	1470	769	934	884	651	506	295
YLR040C_mRNA	62	64	65	77	36	36	40	15
YLR041W_mRNA	17	67	16	23	16	17	16	3
YLR042C_mRNA	95	103	89	98	73	43	28	21
YLR043C_mRNA	729	434	669	460	648	820	652	1160
YLR044C_mRNA	34762	32236	45874	41675	72624	95208	95048	86731
YLR045C_mRNA	1334	1819	1313	1525	1158	1198	879	341
YLR046C_mRNA	584	630	456	456	485	419	287	223
YLR047C_mRNA	1788	2495	1317	1572	1309	1111	918	427
YLR048W_mRNA	5660	6272	6609	7063	8107	10942	10224	7026
YLR049C_mRNA	787	974	697	612	634	549	361	250
YLR050C_mRNA	198	152	201	186	207	195	199	201
YLR051C_mRNA	120	242	137	213	137	114	89	44
YLR052W_mRNA	455	670	419	539	375	450	305	131
YLR053C_mRNA	2	9	4	6	9	5	4	1
YLR054C_mRNA	21	24	21	13	14	15	10	12
YLR055C_mRNA	515	1020	847	993	820	834	799	207
YLR056W_mRNA	16302	18645	21508	22752	19529	22528	18163	13448
YLR057W_mRNA	1458	2108	1131	1369	1116	1018	665	403
YLR058C_mRNA	19670	21492	24918	24077	30884	32802	23875	12632
YLR059C_mRNA	120	158	126	164	125	126	158	50
YLR060W_mRNA	3656	4571	4816	4746	6407	7046	5738	3318
YLR061W_mRNA	2724	2886	2623	2398	2067	2672	2357	3273
YLR063W_mRNA	381	260	222	155	103	73	82	50
YLR064W_mRNA	823	1165	716	890	719	287	204	250
YLR065C_mRNA	347	519	411	409	442	473	367	280
YLR066W_mRNA	355	236	238	228	314	168	118	324
YLR067C_mRNA	1172	1420	700	805	698	465	322	232
YLR068W_mRNA	136	228	157	196	112	108	68	62
YLR069C_mRNA	1254	1754	1328	1473	1384	1359	1009	548
YLR070C_mRNA	34	67	55	62	55	60	65	30
YLR071C_mRNA	2444	3858	2038	2520	2167	1944	1492	786
YLR072W_mRNA	475	646	515	548	381	457	402	175
YLR073C_mRNA	887	1429	677	793	375	346	334	134
YLR074C_mRNA	297	359	273	303	191	221	165	123
YLR075W_mRNA	5417	4661	6351	4345	6609	9503	8338	10945
YLR077W_mRNA	730	866	788	642	721	756	590	321
YLR078C_mRNA	293	333	288	268	246	241	207	227
YLR079W_mRNA	865	1202	828	952	617	750	554	279
YLR080W_mRNA	90	134	93	140	160	166	133	76
YLR081W_mRNA	10	18	16	13	11	14	11	7
YLR082C_mRNA	447	433	296	274	238	178	105	107
YLR083C_mRNA	5304	8077	5528	5658	7373	5546	4230	3705
YLR084C_mRNA	5931	6655	4256	3873	3677	2579	2073	1034
YLR085C_mRNA	473	612	548	416	404	398	281	215
YLR086W_mRNA	1488	2049	1439	1898	1523	1464	1060	485
YLR087C_mRNA	3284	4736	3838	4244	4725	3458	2773	1513
YLR088W_mRNA	1404	1581	1568	1525	1810	1930	1386	976
YLR089C_mRNA	1555	2016	1805	1724	1759	1580	1360	434
YLR090W_mRNA	439	717	506	543	516	640	506	181
YLR091W_mRNA	202	266	174	212	181	205	173	53
YLR092W_mRNA	214	224	178	163	149	152	149	70
YLR093C_mRNA	775	1061	825	1022	640	654	542	431
YLR094C_mRNA	810	832	649	536	334	301	308	130
YLR095C_mRNA	1337	2085	1216	1650	1322	1455	1180	366
YLR096W_mRNA	2494	3546	2295	2763	2249	2078	1715	689
YLR097C_mRNA	322	338	230	216	269	233	148	156
YLR098C_mRNA	731	1082	559	550	514	516	426	205
YLR099C_mRNA	526	594	591	615	475	528	532	244
YLR099W-A_mRNA	85	106	109	87	98	97	113	81
YLR100W_mRNA	1137	1914	1624	1975	1895	2287	2017	1517
YLR101C_mRNA	14	13	17	8	14	13	5	9
YLR102C_mRNA	153	208	207	204	158	187	157	108
YLR103C_mRNA	805	1106	677	789	604	542	475	177
YLR104W_mRNA	315	367	257	286	275	225	153	202
YLR105C_mRNA	287	398	302	334	286	287	218	152
YLR106C_mRNA	13824	18026	14370	18678	18679	13719	12247	5370
YLR107W_mRNA	480	707	323	365	302	225	167	154
YLR108C_mRNA	1342	1962	1142	1226	1001	706	523	218
YLR109W_mRNA	4691	4725	5392	6114	8660	9440	7883	8129
YLR110C_mRNA	17370	17614	16388	15666	13591	14784	14801	12102
YLR111W_mRNA	5	6	5	3	3	5	4	3
YLR112W_mRNA	180	365	235	265	219	289	217	123
YLR113W_mRNA	2408	3627	2711	3097	3493	3482	2803	1461
YLR114C_mRNA	1492	2299	1588	2081	1921	1754	1362	866
YLR115W_mRNA	1136	1593	1027	1087	904	719	595	323
YLR116W_mRNA	644	1010	714	728	481	459	422	130
YLR117C_mRNA	411	632	410	453	369	352	269	82
YLR118C_mRNA	251	389	305	330	400	477	400	355
YLR119W_mRNA	89	105	71	76	69	37	19	43
YLR120C_mRNA	4442	5809	5143	5352	4852	5163	3995	2292
YLR120W-A_mRNA	19	41	26	25	28	33	28	13
YLR121C_mRNA	555	705	620	705	480	532	508	224
YLR122C_mRNA	13	10	6	10	4	13	6	4
YLR123C_mRNA	21	30	29	20	16	23	26	7
YLR124W_mRNA	11	10	13	8	9	1	1	6
YLR125W_mRNA	89	68	52	31	43	43	31	14
YLR126C_mRNA	150	180	185	165	169	158	119	112
YLR127C_mRNA	704	802	544	535	519	412	304	218
YLR128W_mRNA	99	118	115	113	110	147	113	66
YLR129W_mRNA	3570	4871	3609	2980	2787	2515	1887	1182
YLR130C_mRNA	5397	7178	6036	5457	4922	5649	4558	2646
YLR131C_mRNA	940	984	790	801	609	597	491	196
YLR132C_mRNA	628	1049	603	664	560	463	368	184
YLR133W_mRNA	1644	2730	1832	2465	2070	1949	1578	585
YLR134W_mRNA	592	701	759	747	835	886	870	319
YLR135W_mRNA	441	422	304	288	285	245	177	106
YLR136C_mRNA	343	371	294	335	225	212	150	135
YLR137W_mRNA	332	515	373	460	404	387	359	168
YLR138W_mRNA	2660	3899	3393	3670	3512	3763	3085	1157
YLR139C_mRNA	488	984	515	427	138	92	103	43
YLR141W_mRNA	157	195	201	141	161	202	164	71
YLR142W_mRNA	120	118	87	97	62	87	58	28
YLR143W_mRNA	755	930	680	704	609	443	305	238
YLR144C_mRNA	1566	1745	1278	1379	1457	1341	936	601
YLR145W_mRNA	159	162	163	141	96	94	59	48
YLR146C_mRNA	272	343	305	222	250	150	157	171
YLR146W-A_mRNA	37	42	41	26	31	35	23	35
YLR147C_mRNA	144	240	117	171	104	114	100	52
YLR148W_mRNA	847	1008	586	516	717	367	211	357
YLR149C_mRNA	417	701	487	755	801	674	568	270
YLR150W_mRNA	3293	3084	3783	3933	4115	6086	5404	4865
YLR151C_mRNA	113	146	113	123	131	105	89	38
YLR152C_mRNA	646	654	554	456	505	460	338	174
YLR153C_mRNA	4907	4758	6658	6104	9114	10668	9200	5393
YLR154C_mRNA	231	232	224	218	158	168	135	110
YLR163C_mRNA	797	918	867	753	802	810	573	406
YLR164W_mRNA	152	137	117	95	101	107	91	78
YLR165C_mRNA	134	159	114	98	91	88	62	86
YLR166C_mRNA	777	1001	511	471	613	259	162	350
YLR167W_mRNA	5405	3106	4841	2988	3609	5022	3979	8543
YLR168C_mRNA	549	704	515	656	421	383	265	179
YLR170C_mRNA	197	287	200	229	193	191	126	134
YLR171W_mRNA	10	14	9	5	8	5	4	4
YLR172C_mRNA	653	844	831	905	941	1136	1013	682
YLR173W_mRNA	798	952	854	725	682	683	612	284
YLR174W_mRNA	248	265	248	254	221	237	217	99
YLR175W_mRNA	2665	4242	3483	4383	3687	4033	3219	1719
YLR176C_mRNA	351	632	358	383	191	151	167	43
YLR177W_mRNA	960	1612	1387	1892	1693	1699	1497	484
YLR178C_mRNA	297	277	444	446	786	1166	1052	625
YLR179C_mRNA	533	633	557	473	660	869	824	696
YLR180W_mRNA	3153	4158	4515	4287	6060	7727	7409	3414
YLR181C_mRNA	342	458	337	416	311	395	335	123
YLR182W_mRNA	1192	1782	1133	1411	1133	1085	834	339
YLR183C_mRNA	725	722	710	592	716	566	450	283
YLR185W_mRNA	913	806	773	608	646	703	659	1223
YLR186W_mRNA	979	1032	965	752	704	651	533	502
YLR187W_mRNA	1172	1644	1157	1327	862	735	711	242
YLR188W_mRNA	1410	1934	1675	1696	1925	2071	1682	991
YLR189C_mRNA	1275	1684	1581	1577	1717	1625	1245	572
YLR190W_mRNA	1835	2469	1719	2131	1950	1911	1540	653
YLR191W_mRNA	549	676	452	483	341	367	307	129
YLR192C_mRNA	855	937	1062	1089	1318	1666	1439	912
YLR193C_mRNA	100	189	171	117	101	45	87	92
YLR194C_mRNA	522	620	475	550	317	304	254	186
YLR195C_mRNA	503	629	611	522	711	814	627	462
YLR196W_mRNA	1270	1661	1474	1548	1076	1031	844	448
YLR197W_mRNA	3372	3665	3346	3196	3757	2829	1855	2769
YLR199C_mRNA	406	525	405	354	429	389	295	225
YLR200W_mRNA	126	250	130	272	127	117	102	65
YLR201C_mRNA	341	437	360	499	440	364	297	308
YLR202C_mRNA	40	20	27	24	44	50	38	32
YLR203C_mRNA	1309	1872	1713	1730	2297	2616	2329	877
YLR204W_mRNA	215	358	234	284	192	251	216	95
YLR205C_mRNA	78	87	78	76	71	61	52	32
YLR206W_mRNA	1602	2704	1887	3161	2572	3091	2837	584
YLR207W_mRNA	1121	1725	1280	1518	1677	1821	1355	582
YLR208W_mRNA	1258	1600	1839	2004	2420	2719	2399	1714
YLR209C_mRNA	397	420	424	378	600	694	511	453
YLR210W_mRNA	507	553	373	307	293	255	199	98
YLR211C_mRNA	99	80	79	57	73	39	23	40
YLR212C_mRNA	876	1115	848	803	770	626	482	389
YLR213C_mRNA	77	89	52	51	48	44	39	28
YLR214W_mRNA	3030	4607	2636	2935	1426	1048	737	704
YLR215C_mRNA	439	576	392	340	251	216	171	161
YLR216C_mRNA	668	886	924	1249	1664	1930	1622	918
YLR218C_mRNA	52	79	66	82	72	72	87	42
YLR219W_mRNA	1351	1836	1613	2087	1699	1652	1559	494
YLR220W_mRNA	1226	1326	1435	1254	1324	1471	1300	848
YLR221C_mRNA	440	1024	474	672	402	397	339	216
YLR222C-A_mRNA	77	175	86	84	93	81	67	32
YLR222C_mRNA	2131	2265	1913	1540	1408	1162	845	521
YLR223C_mRNA	2252	2866	1673	1862	1362	1200	961	425
YLR224W_mRNA	1129	1304	1067	991	780	752	564	426
YLR225C_mRNA	541	757	503	555	529	429	269	168
YLR226W_mRNA	429	458	355	271	246	195	97	146
YLR227C_mRNA	179	121	84	57	95	55	36	58
YLR227W-B	158	248	160	210	86	91	126	62
YLR228C_mRNA	675	755	634	783	565	655	468	212
YLR229C_mRNA	825	1308	1074	1255	1015	1055	842	538
YLR231C_mRNA	669	921	876	1023	1283	1447	1261	867
YLR233C_mRNA	481	575	346	279	299	195	127	129
YLR234W_mRNA	377	457	343	341	324	386	360	98
YLR235C_mRNA	1	6	6	3	4	8	2	2
YLR237W_mRNA	1888	2348	2200	2330	1959	2105	1762	1527
YLR238W_mRNA	481	639	340	445	309	255	196	140
YLR239C_mRNA	212	381	219	262	257	228	209	106
YLR240W_mRNA	951	1151	852	942	1042	819	709	416
YLR241W_mRNA	2425	4333	2972	3451	3592	3624	3155	1555
YLR242C_mRNA	341	615	371	467	290	243	197	168
YLR243W_mRNA	508	580	511	494	307	264	184	196
YLR244C_mRNA	1660	1538	1508	1656	1342	1326	1011	483
YLR245C_mRNA	262	226	276	178	218	199	169	102
YLR246W_mRNA	364	520	353	357	291	290	214	114
YLR247C_mRNA	2648	3342	2443	2586	2744	2077	1519	1020
YLR248W_mRNA	1867	2228	2387	2578	3344	3672	2747	1497
YLR249W_mRNA	43095	38766	53807	45442	79777	100561	87886	76385
YLR250W_mRNA	495	538	479	533	587	702	481	481
YLR251W_mRNA	288	267	268	263	218	173	147	143
YLR252W_mRNA	81	86	92	80	89	87	55	39
YLR253W_mRNA	886	984	915	736	730	713	583	349
YLR254C_mRNA	180	180	158	162	82	95	86	61
YLR256W_mRNA	11450	13404	11593	12129	9689	8586	7363	3507
YLR257W_mRNA	724	1053	1132	1188	852	915	752	237
YLR258W_mRNA	3159	5619	5006	8092	9500	10044	9344	3355
YLR259C_mRNA	4313	7649	7152	9251	13231	16688	16094	6948
YLR260W_mRNA	733	783	680	726	745	738	583	364
YLR261C_mRNA	2	1	6	2	5	4	1	1
YLR262C-A_mRNA	367	266	323	298	324	335	303	515
YLR262C_mRNA	71	119	70	68	60	14	6	37
YLR263W_mRNA	306	315	223	179	170	105	82	58
YLR264W_mRNA	576	464	554	310	889	888	714	1501
YLR265C_mRNA	215	355	201	246	255	113	85	84
YLR266C_mRNA	1163	1371	840	769	921	695	536	473
YLR267W_mRNA	78	107	65	56	80	81	80	34
YLR268W_mRNA	359	461	418	428	433	393	320	203
YLR270W_mRNA	507	686	752	813	1203	1188	959	789
YLR271W_mRNA	105	114	74	127	84	74	65	28
YLR272C_mRNA	1437	2185	1339	1565	1586	1321	1006	538
YLR273C_mRNA	414	533	342	425	377	258	211	168
YLR274W_mRNA	1731	2092	1418	1173	1340	811	558	584
YLR275W_mRNA	135	316	120	145	97	61	32	51
YLR276C_mRNA	1401	2007	1297	1565	952	801	594	526
YLR277C_mRNA	1266	1438	1116	957	915	754	509	403
YLR278C_mRNA	2885	3062	2036	2244	1440	1160	1128	429
YLR279W_mRNA	10	19	7	10	4	7	7	5
YLR283W_mRNA	278	293	259	214	229	186	133	157
YLR284C_mRNA	145	175	124	159	121	110	74	71
YLR285C-A_mRNA	411	233	350	338	319	405	241	121
YLR285W_mRNA	498	526	535	531	567	596	444	422
YLR286C_mRNA	18256	18692	20609	21273	14702	13888	12082	6365
YLR287C-A_mRNA	1297	1580	1154	1216	832	925	856	1469
YLR287C_mRNA	770	989	613	558	625	381	264	399
YLR288C_mRNA	258	374	221	196	182	189	153	74
YLR289W_mRNA	185	302	175	182	167	170	118	32
YLR290C_mRNA	259	361	290	285	349	267	212	208
YLR291C_mRNA	1092	1241	1055	1135	1068	1033	740	443
YLR292C_mRNA	442	821	520	594	526	325	336	286
YLR293C_mRNA	1367	1161	1516	1093	1614	1798	1610	1655
YLR294C_mRNA	195	211	197	191	194	218	144	91
YLR295C_mRNA	258	205	228	248	178	155	122	136
YLR297W_mRNA	396	454	355	307	243	256	223	175
YLR298C_mRNA	205	302	191	251	140	129	93	54
YLR299W_mRNA	612	837	736	834	1037	1279	1035	401
YLR300W_mRNA	18045	21061	22015	17707	19643	19688	13909	10344
YLR301W_mRNA	276	192	400	222	511	517	366	695
YLR303W_mRNA	761	561	717	702	1068	1422	1294	776
YLR304C_mRNA	7653	9170	9825	11727	16786	21190	18894	12397
YLR305C_mRNA	6924	8477	6542	7277	8098	6223	4623	2905
YLR306W_mRNA	85	67	65	62	59	48	38	54
YLR307W_mRNA	12	9	3	8	3	3	5	5
YLR309C_mRNA	482	997	646	868	823	607	462	169
YLR310C_mRNA	3911	5606	3623	4912	4146	3203	2559	1430
YLR311C_mRNA	4	13	9	16	14	19	14	11
YLR312C_mRNA	58	96	79	105	97	101	81	57
YLR312W-A_mRNA	554	493	475	364	329	365	222	278
YLR313C_mRNA	452	513	372	270	289	238	207	140
YLR314C_mRNA	1048	1456	1403	1612	1855	1757	1389	838
YLR315W_mRNA	253	212	198	132	133	135	111	74
YLR316C_mRNA	112	108	112	87	72	100	73	27
YLR317W_mRNA	191	223	181	187	92	105	85	29
YLR318W_mRNA	468	548	271	276	252	196	117	114
YLR319C_mRNA	971	1531	949	867	847	789	644	227
YLR320W_mRNA	1477	1692	1039	907	981	645	467	363
YLR321C_mRNA	876	1304	822	918	802	699	528	286
YLR323C_mRNA	119	127	118	101	71	85	78	29
YLR324W_mRNA	632	911	836	872	1090	1217	1042	403
YLR325C_mRNA	1554	1279	1406	1228	1564	1339	1117	3298
YLR326W_mRNA	143	289	229	267	216	217	205	81
YLR327C_mRNA	99	194	116	180	230	284	268	147
YLR328W_mRNA	940	938	926	845	859	711	547	393
YLR329W_mRNA	33	28	11	25	28	15	17	11
YLR330W_mRNA	444	808	763	828	683	603	543	199
YLR332W_mRNA	1468	2802	1355	1410	507	482	519	190
YLR333C_mRNA	1171	1081	964	706	775	988	882	1109
YLR335W_mRNA	1286	1573	1311	1712	1616	1462	1158	490
YLR336C_mRNA	1371	2432	1130	1261	997	815	717	423
YLR337C_mRNA	436	1114	834	847	211	225	391	126
YLR340W_mRNA	10455	9726	12697	10003	15437	18902	17054	16982
YLR341W_mRNA	15	17	15	5	6	3	8	4
YLR342W-A_mRNA	210	217	161	190	1021	1385	1325	673
YLR342W_mRNA	42753	59825	50952	67770	88038	85957	71965	37491
YLR343W_mRNA	172	271	212	327	475	409	369	171
YLR344W_mRNA	974	935	1010	816	1068	1151	993	804
YLR345W_mRNA	387	739	592	737	577	566	465	150
YLR346C_mRNA	32	36	22	21	18	10	10	15
YLR347C_mRNA	7824	9871	9303	9233	8659	9543	7632	3082
YLR348C_mRNA	174	225	227	211	243	392	302	192
YLR349W_mRNA	10	14	7	14	6	10	5	3
YLR350W_mRNA	807	673	809	722	387	410	299	221
YLR351C_mRNA	384	471	512	468	574	843	696	580
YLR352W_mRNA	1071	1418	892	914	855	707	497	263
YLR353W_mRNA	1007	1322	843	1055	766	817	721	180
YLR354C_mRNA	2133	2383	2784	2825	3587	4596	4678	3794
YLR355C_mRNA	15344	14060	20703	16995	16644	18323	15905	7420
YLR356W_mRNA	202	333	218	387	259	228	169	128
YLR357W_mRNA	1839	2347	1511	1673	1395	1272	1053	393
YLR358C_mRNA	7	14	9	9	2	8	1	4
YLR359W_mRNA	4776	5698	5645	6387	7748	7605	5763	4291
YLR360W_mRNA	434	551	299	331	324	172	98	175
YLR361C-A_mRNA	39	26	44	37	39	35	34	37
YLR361C_mRNA	621	784	776	681	874	775	617	388
YLR362W_mRNA	546	860	581	631	507	570	414	273
YLR363C_mRNA	343	452	345	278	246	176	108	206
YLR363W-A_mRNA	127	136	114	100	61	27	17	41
YLR364W_mRNA	30	28	35	16	24	17	11	26
YLR365W_mRNA	7	15	6	7	8	9	6	2
YLR367W_mRNA	2155	2368	1532	1253	1115	950	835	1243
YLR368W_mRNA	709	969	557	600	469	434	272	244
YLR369W_mRNA	667	864	622	646	539	497	372	204
YLR370C_mRNA	456	700	620	787	538	571	481	260
YLR371W_mRNA	3668	4330	2929	3097	2913	2447	1989	794
YLR372W_mRNA	4048	4417	3829	3585	5234	2490	1625	3061
YLR373C_mRNA	1106	1103	716	651	656	446	412	179
YLR374C_mRNA	14	11	12	9	7	11	7	4
YLR375W_mRNA	1420	1836	1615	1623	1289	1665	1380	619
YLR376C_mRNA	126	122	113	84	86	63	53	50
YLR377C_mRNA	2	6	6	7	7	7	10	5
YLR378C_mRNA	3599	4661	5200	5222	4762	5615	5069	1526
YLR380W_mRNA	778	926	823	1084	740	719	723	244
YLR381W_mRNA	921	1120	688	707	593	425	311	196
YLR382C_mRNA	1045	1269	1002	902	964	972	743	353
YLR383W_mRNA	402	660	499	556	431	434	316	121
YLR384C_mRNA	3427	3897	3723	3503	4257	3562	3074	1636
YLR385C_mRNA	226	370	231	198	180	206	201	51
YLR386W_mRNA	1243	1382	1173	1124	1091	956	823	399
YLR387C_mRNA	675	967	694	660	575	534	412	188
YLR388W_mRNA	1064	897	770	599	487	403	385	540
YLR389C_mRNA	2584	3123	2748	3134	4342	4023	3235	1610
YLR390W-A_mRNA	2275	4069	3138	4393	2191	2664	3026	870
YLR390W_mRNA	87	137	86	106	77	58	85	31
YLR392C_mRNA	412	437	346	336	296	215	165	119
YLR393W_mRNA	233	292	241	177	208	161	140	92
YLR394W_mRNA	408	545	371	370	349	288	252	114
YLR395C_mRNA	260	225	247	268	358	280	216	383
YLR396C_mRNA	838	828	574	529	559	459	280	168
YLR397C_mRNA	1489	2231	1692	1728	1428	1436	1195	671
YLR398C_mRNA	2118	3392	2363	3029	2641	2211	1990	613
YLR399C_mRNA	4655	6020	4588	4588	3792	4079	3163	1234
YLR400W_mRNA	11	20	13	15	7	4	3	3
YLR401C_mRNA	972	1197	1040	919	825	730	612	257
YLR402W_mRNA	278	504	196	238	193	127	150	36
YLR403W_mRNA	3336	3676	2183	2528	1308	994	886	321
YLR404W_mRNA	376	353	258	219	172	134	140	130
YLR405W_mRNA	487	551	457	342	325	272	242	183
YLR406C_mRNA	1209	808	1027	988	979	1110	821	999
YLR407W_mRNA	457	563	360	351	226	171	162	138
YLR408C_mRNA	60	64	36	44	36	23	10	28
YLR409C_mRNA	3272	4470	3177	2565	2407	2011	1579	822
YLR410W-B	44	38	15	16	11	2	6	8
YLR410W_mRNA	1631	2323	2243	2207	2083	1875	1599	604
YLR411W_mRNA	30	21	17	11	15	21	6	10
YLR412W_mRNA	418	356	307	295	283	188	98	178
YLR413W_mRNA	10119	10612	8628	7142	2661	2049	1864	886
YLR414C_mRNA	1739	2121	1745	1503	1197	1063	780	905
YLR415C_mRNA	9	9	7	6	18	10	5	4
YLR417W_mRNA	680	800	730	652	596	598	445	262
YLR418C_mRNA	592	648	672	477	589	539	403	357
YLR419W_mRNA	1756	2314	1617	1711	1524	1292	994	437
YLR420W_mRNA	650	895	778	1033	844	879	672	518
YLR421C_mRNA	354	393	414	380	407	380	308	277
YLR422W_mRNA	3628	4446	3247	3469	3975	2951	2308	1441
YLR423C_mRNA	205	331	171	244	188	151	120	93
YLR424W_mRNA	300	355	256	238	200	163	118	80
YLR425W_mRNA	1309	1416	1038	1002	997	697	544	318
YLR426W_mRNA	484	744	547	648	454	557	448	189
YLR427W_mRNA	1027	1520	1101	1224	1088	973	803	410
YLR429W_mRNA	1505	2008	1976	2290	2681	3101	2456	878
YLR430W_mRNA	5502	6672	4893	5526	5406	4649	3727	1543
YLR431C_mRNA	258	259	177	209	157	146	110	89
YLR432W_mRNA	2210	2302	2285	2286	3199	3355	2738	1812
YLR433C_mRNA	856	1095	782	719	686	658	566	242
YLR435W_mRNA	286	398	305	351	216	207	144	96
YLR436C_mRNA	3973	5285	3284	3695	2460	1848	1767	772
YLR437C-A_mRNA	1	2	6	2	1	2	4	1
YLR437C_mRNA	223	389	260	294	253	262	236	74
YLR438C-A_mRNA	220	478	264	304	246	271	265	167
YLR438W_mRNA	486	607	749	1012	1345	1992	1935	595
YLR439W_mRNA	292	383	286	333	170	141	145	62
YLR440C_mRNA	963	1191	887	784	803	622	385	352
YLR441C_mRNA	3030	2543	3242	2672	4029	4802	3700	4741
YLR442C_mRNA	753	857	675	657	614	484	287	202
YLR443W_mRNA	778	851	728	548	622	523	325	303
YLR446W_mRNA	302	331	254	277	213	195	155	61
YLR447C_mRNA	869	1075	1177	1025	1642	1785	1541	1552
YLR448W_mRNA	1661	1623	2061	1829	2360	3178	2740	3769
YLR449W_mRNA	586	1000	774	1010	822	929	844	279
YLR450W_mRNA	3190	4868	3224	4528	4847	4485	3371	1759
YLR451W_mRNA	1247	1193	956	833	787	700	547	335
YLR452C_mRNA	2929	3790	2037	1882	1979	1159	852	690
YLR453C_mRNA	148	135	88	74	66	47	32	60
YLR454W_mRNA	3769	4306	3488	4516	6293	4397	3213	2489
YLR455W_mRNA	786	696	519	544	444	331	210	242
YLR457C_mRNA	225	297	125	172	145	135	112	42
YLR459W_mRNA	1229	1766	984	1415	933	530	464	402
YLR460C_mRNA	74	87	64	56	47	36	27	33
YLR462W_mRNA	11	9	8	9	12	6	4	3
YLR466C-B_mRNA	16	26	19	36	19	16	7	2
YLR466W_mRNA	30	70	29	81	31	29	20	3
YML001W_mRNA	537	481	665	381	772	720	477	882
YML002W_mRNA	711	768	403	402	434	271	143	184
YML003W_mRNA	359	437	201	183	237	133	82	84
YML004C_mRNA	873	1122	1011	1235	1617	2251	1936	1317
YML005W_mRNA	407	426	295	219	252	192	115	130
YML006C_mRNA	1016	1100	685	696	607	484	354	272
YML007W_mRNA	2197	2576	1951	2043	2068	2113	1500	794
YML008C_mRNA	2807	4234	3845	4995	5415	6310	5888	3137
YML009C_mRNA	168	165	153	130	121	130	102	91
YML009W-B_mRNA	6	9	9	4	9	15	12	4
YML010W_mRNA	1531	2826	2361	2954	2702	2933	2491	739
YML011C_mRNA	162	223	157	172	123	118	104	76
YML012C-A_mRNA	12	25	8	7	6	13	6	4
YML012W_mRNA	736	904	1016	910	1300	1536	1277	951
YML013W_mRNA	1112	1587	1183	1299	1233	1391	1175	386
YML014W_mRNA	196	287	247	264	250	284	244	182
YML015C_mRNA	391	520	312	376	226	283	219	140
YML016C_mRNA	1931	2355	1423	1635	1486	1171	1038	481
YML017W_mRNA	762	1570	1110	1336	1258	1177	1176	378
YML018C_mRNA	2106	2111	1952	1249	1065	1168	898	544
YML019W_mRNA	839	1797	986	1486	1062	880	726	599
YML020W_mRNA	694	862	612	599	550	546	403	222
YML021C_mRNA	103	209	170	204	151	178	155	46
YML022W_mRNA	1003	902	1193	736	1087	1166	887	1203
YML023C_mRNA	874	993	683	512	528	412	249	314
YML024W_mRNA	2011	1732	2078	2033	1658	1779	1533	4321
YML025C_mRNA	416	563	381	507	362	337	268	141
YML026C_mRNA	1202	963	1322	1151	1239	1309	1179	1871
YML027W_mRNA	673	823	518	513	154	141	164	72
YML028W_mRNA	4707	5581	6095	6757	8378	10945	11854	6286
YML029W_mRNA	1493	1882	1549	1679	1586	1565	1092	598
YML030W_mRNA	215	294	237	291	274	305	258	133
YML031W_mRNA	2560	3697	2641	2877	2251	2632	2029	813
YML032C_mRNA	1013	1526	918	1136	935	1123	1028	344
YML034W_mRNA	474	748	673	725	598	511	455	139
YML035C_mRNA	2298	3324	2414	2762	2829	2720	2292	1171
YML036W_mRNA	144	108	116	89	84	64	46	79
YML037C_mRNA	202	209	183	159	117	116	106	32
YML038C_mRNA	977	1505	1038	869	741	683	587	163
YML041C_mRNA	317	381	202	260	168	125	77	99
YML042W_mRNA	112	106	97	92	92	82	77	54
YML043C_mRNA	594	478	311	253	226	151	102	80
YML046W_mRNA	950	994	446	419	566	410	292	324
YML047W-A_mRNA	2	1	3	2	13	16	3	3
YML048W_mRNA	2827	5192	4053	4427	5415	6223	5537	2779
YML049C_mRNA	2726	3262	2141	2293	2231	1963	1546	688
YML050W_mRNA	99	93	84	86	78	62	52	45
YML051W_mRNA	892	1121	1048	1131	1387	1555	1243	647
YML052W_mRNA	3291	4207	4004	3855	2439	2687	2047	1116
YML053C_mRNA	310	415	222	243	202	209	168	96
YML054C_mRNA	125	167	140	168	147	140	118	37
YML055W_mRNA	362	284	268	235	305	95	66	267
YML056C_mRNA	4288	3790	3818	2902	4056	4447	3320	2147
YML057W_mRNA	1256	1758	1441	1944	1353	1402	1306	485
YML058W-A_mRNA	4	7	2	7	5	7	4	2
YML058W_mRNA	1140	1983	1534	1796	739	655	682	360
YML059C_mRNA	5800	7112	5603	6714	5629	5039	4212	1708
YML060W_mRNA	286	366	318	286	233	257	204	130
YML061C_mRNA	762	701	642	538	580	546	374	217
YML062C_mRNA	268	442	262	373	203	187	168	85
YML063W_mRNA	4380	3859	4473	3679	4542	5237	4078	8138
YML064C_mRNA	465	742	435	499	291	352	259	133
YML065W_mRNA	573	1039	718	833	721	612	514	178
YML067C_mRNA	697	931	810	755	951	862	624	691
YML068W_mRNA	379	356	299	223	246	209	124	100
YML069W_mRNA	1096	1182	1322	1207	1399	1415	1033	659
YML070W_mRNA	968	1131	1220	1190	1896	2272	1985	1675
YML071C_mRNA	664	1132	687	916	650	604	496	238
YML072C_mRNA	7834	10631	9733	13357	17217	17730	15340	7434
YML073C_mRNA	2537	2468	2327	2254	2257	2712	2353	3099
YML074C_mRNA	969	1556	1152	1767	1713	2297	2286	819
YML075C_mRNA	5396	6017	5284	5745	5086	4946	3460	1597
YML076C_mRNA	1310	1557	923	1112	823	725	547	291
YML077W_mRNA	243	238	235	219	155	100	81	163
YML078W_mRNA	319	231	265	200	396	477	448	850
YML079W_mRNA	147	156	166	179	236	256	248	234
YML080W_mRNA	391	480	361	294	259	296	205	81
YML081C-A_mRNA	264	180	189	155	216	179	143	189
YML081W_mRNA	2136	2819	1865	1758	1427	989	877	509
YML082W_mRNA	1087	1463	986	830	687	740	657	268
YML083C_mRNA	7	8	4	7	3	6	5	1
YML085C_mRNA	1094	1382	1547	1658	2791	3607	3342	2321
YML086C_mRNA	1417	1929	2087	2202	2881	3009	2634	1536
YML087C_mRNA	124	133	102	73	55	61	48	46
YML088W_mRNA	457	766	567	529	522	487	397	151
YML091C_mRNA	1617	1647	995	1161	1147	635	430	400
YML092C_mRNA	842	1071	957	1138	1009	1223	1133	703
YML093W_mRNA	1371	2028	1566	1823	1228	1174	1042	261
YML094W_mRNA	185	273	196	286	188	188	165	105
YML095C_mRNA	190	292	148	197	112	103	118	48
YML096W_mRNA	418	491	422	348	382	241	146	141
YML097C_mRNA	621	1030	593	691	456	384	308	211
YML098W_mRNA	272	369	275	346	221	230	253	134
YML099C_mRNA	888	1184	880	847	673	676	541	211
YML099W-A_mRNA	4	2	3	1	5	15	15	5
YML100W-A_mRNA	7	3	4	2	12	11	9	7
YML100W_mRNA	6254	11245	10912	18118	22604	24583	22122	5069
YML101C-A_mRNA	33	56	43	31	34	37	38	24
YML101C_mRNA	120	204	144	161	167	202	196	126
YML102W_mRNA	314	404	469	366	395	460	342	119
YML103C_mRNA	5951	6491	3720	4137	4507	2682	2196	1683
YML104C_mRNA	1363	1469	1102	1161	1272	849	587	536
YML105C_mRNA	569	617	623	790	636	735	552	355
YML106W_mRNA	1731	1871	2192	2487	2839	2958	2585	1929
YML107C_mRNA	308	323	244	180	185	150	99	75
YML108W_mRNA	239	449	139	123	117	30	18	86
YML109W_mRNA	837	1024	798	755	673	650	479	237
YML110C_mRNA	712	1188	1117	1226	1715	2057	1747	1413
YML111W_mRNA	2097	2338	1446	1796	1381	1117	739	497
YML112W_mRNA	216	274	167	269	166	159	150	66
YML113W_mRNA	385	621	294	400	273	289	290	82
YML114C_mRNA	731	740	557	659	423	479	342	135
YML115C_mRNA	1777	3110	2301	2654	2286	2163	1877	777
YML116W-A_mRNA	158	114	158	164	215	240	147	65
YML116W_mRNA	1235	1315	880	666	658	568	375	246
YML117W_mRNA	3660	4833	3343	4225	4013	3824	2862	1183
YML118W_mRNA	144	144	105	119	117	121	96	25
YML119W_mRNA	343	452	376	366	263	265	185	119
YML120C_mRNA	1600	1944	1720	1727	1428	1401	1210	493
YML121W_mRNA	471	686	564	417	428	403	305	221
YML123C_mRNA	10920	10284	12295	8496	8822	7830	5609	4351
YML124C_mRNA	582	772	865	1062	1101	1538	1396	407
YML125C_mRNA	618	577	909	732	952	1162	923	685
YML126C_mRNA	3166	3742	3813	4012	6129	5703	4253	5156
YML127W_mRNA	1981	2680	2405	2203	2256	2396	1930	897
YML128C_mRNA	717	864	981	1180	2116	2931	2632	1072
YML129C_mRNA	106	85	94	82	84	64	71	32
YML130C_mRNA	2017	2302	2134	2197	3081	2198	1437	1286
YML131W_mRNA	151	175	159	187	231	205	177	189
YML133C_mRNA	25	14	22	10	15	16	14	5
YMR001C-A_mRNA	9	6	3	1	5	2	4	1
YMR001C_mRNA	2094	2589	1795	1948	1491	1249	912	469
YMR002W_mRNA	1247	1361	1495	1423	1444	1936	1894	1135
YMR003W_mRNA	169	193	126	138	101	87	80	85
YMR004W_mRNA	558	745	574	750	707	636	444	277
YMR005W_mRNA	765	858	820	987	652	731	628	296
YMR006C_mRNA	2349	2813	2647	3045	3583	3619	2895	1607
YMR008C_mRNA	2069	1932	2339	2302	3051	3235	2441	1694
YMR009W_mRNA	96	117	77	102	74	92	68	10
YMR010W_mRNA	1903	1857	1348	1241	1217	1026	822	588
YMR011W_mRNA	5607	6561	7141	7182	6677	4852	3048	2438
YMR012W_mRNA	6936	9163	6913	9569	12130	9367	7643	5124
YMR013C_mRNA	903	768	466	449	466	233	154	289
YMR014W_mRNA	736	1055	666	671	450	376	302	206
YMR015C_mRNA	9015	8968	8094	7636	6514	5469	3661	3585
YMR016C_mRNA	919	1356	884	899	324	270	285	81
YMR017W_mRNA	16	15	16	17	18	18	18	9
YMR018W_mRNA	123	85	71	50	42	35	24	26
YMR019W_mRNA	1341	1630	1121	1185	1015	1004	829	474
YMR020W_mRNA	506	772	569	699	597	525	417	243
YMR021C_mRNA	502	493	431	350	338	330	262	193
YMR022W_mRNA	179	286	231	296	178	169	166	67
YMR023C_mRNA	270	205	202	154	177	174	85	91
YMR024W_mRNA	926	1227	761	1009	821	760	649	416
YMR025W_mRNA	117	141	73	66	70	39	17	44
YMR026C_mRNA	393	546	413	382	352	385	298	206
YMR027W_mRNA	943	1222	1151	1209	1586	1814	1507	1015
YMR028W_mRNA	305	390	238	228	206	146	80	80
YMR029C_mRNA	758	941	764	918	796	723	588	429
YMR030W-A_mRNA	21	20	12	7	8	5	6	10
YMR030W_mRNA	180	169	133	144	125	112	90	47
YMR031C_mRNA	819	1713	1684	2011	1753	1744	1641	388
YMR032W_mRNA	760	1158	935	939	670	731	524	242
YMR033W_mRNA	1102	1675	1115	1246	1005	674	531	437
YMR034C_mRNA	272	346	231	174	199	204	117	64
YMR035W_mRNA	164	155	191	200	165	213	142	198
YMR036C_mRNA	656	836	512	472	372	294	304	140
YMR037C_mRNA	1940	2071	1222	1297	1031	623	554	299
YMR038C_mRNA	509	690	599	773	612	780	707	317
YMR039C_mRNA	385	477	411	518	430	382	343	161
YMR040W_mRNA	86	97	62	72	51	44	28	49
YMR041C_mRNA	283	357	296	307	293	216	204	146
YMR042W_mRNA	285	481	249	292	189	245	210	71
YMR043W_mRNA	681	1202	615	886	559	545	640	111
YMR044W_mRNA	288	514	382	464	359	341	289	79
YMR045C	63	40	52	58	43	25	28	37
YMR047C_mRNA	3555	4556	3700	3892	3949	3953	3207	1265
YMR048W_mRNA	270	424	321	335	280	306	262	144
YMR049C_mRNA	2259	2798	2391	2598	2179	2071	1560	802
YMR052C-A_mRNA	12	17	5	5	14	9	3	10
YMR052W_mRNA	106	76	60	44	50	37	29	40
YMR053C_mRNA	402	637	355	479	355	366	354	129
YMR054W_mRNA	2637	4065	3527	4184	4568	4137	3446	1387
YMR055C_mRNA	443	447	339	289	173	161	156	105
YMR056C_mRNA	304	375	293	193	220	287	218	166
YMR057C_mRNA	4	11	5	1	2	7	8	2
YMR058W_mRNA	8887	10173	12318	11933	12348	12660	9090	4169
YMR059W_mRNA	66	73	63	40	29	42	29	38
YMR060C_mRNA	367	322	329	271	298	259	177	219
YMR061W_mRNA	1344	1625	1224	1110	1116	1019	622	503
YMR062C_mRNA	672	728	717	663	1007	1047	842	620
YMR063W_mRNA	395	487	345	278	274	276	177	112
YMR064W_mRNA	1212	1400	729	671	664	497	348	263
YMR065W_mRNA	343	345	243	198	170	123	89	88
YMR066W_mRNA	758	971	490	508	488	266	154	202
YMR067C_mRNA	637	872	646	780	550	557	437	294
YMR068W_mRNA	195	242	163	205	182	176	145	60
YMR069W_mRNA	122	159	143	115	80	100	71	23
YMR070W_mRNA	572	947	511	591	289	205	235	84
YMR071C_mRNA	222	282	291	201	315	244	152	205
YMR072W_mRNA	671	751	605	701	668	746	487	619
YMR073C_mRNA	276	257	270	297	187	197	162	138
YMR074C_mRNA	172	166	204	175	231	326	354	269
YMR075C-A_mRNA	22	16	8	3	19	24	7	13
YMR075W_mRNA	591	559	343	350	252	144	110	63
YMR076C_mRNA	1850	2526	1354	1883	1546	1194	931	519
YMR077C_mRNA	165	195	140	106	111	50	39	57
YMR078C_mRNA	952	1117	802	909	925	838	621	336
YMR079W_mRNA	2376	3902	2581	3728	3959	4037	3407	2498
YMR080C_mRNA	3622	5082	4144	4820	4210	4047	3333	1638
YMR081C_mRNA	20	33	13	21	10	14	6	11
YMR083W_mRNA	2722	3714	3562	3525	3760	4406	3689	2077
YMR084W_mRNA	130	179	119	141	132	110	72	36
YMR085W_mRNA	175	239	147	169	178	163	127	55
YMR086C-A_mRNA	64	51	47	31	24	6	5	8
YMR086W_mRNA	1874	2656	2170	2883	2924	3144	2414	861
YMR087W_mRNA	293	414	292	327	354	242	200	238
YMR088C_mRNA	1526	1820	1605	1638	2053	1780	1279	1290
YMR089C_mRNA	891	1940	1096	1361	1770	1825	1635	376
YMR090W_mRNA	92	77	53	47	63	64	56	30
YMR091C_mRNA	690	1410	778	1170	835	919	731	367
YMR092C_mRNA	1529	1714	1895	1829	3094	3193	2410	1722
YMR093W_mRNA	2080	2417	1796	1488	1201	1103	898	560
YMR094W_mRNA	395	392	239	194	206	163	90	91
YMR095C_mRNA	42	106	67	75	69	80	67	42
YMR096W_mRNA	370	406	332	368	387	442	393	111
YMR097C_mRNA	325	304	288	176	291	218	125	185
YMR098C_mRNA	647	893	607	663	616	421	292	313
YMR099C_mRNA	601	699	722	680	1024	1148	1103	1214
YMR100W_mRNA	1656	1767	1146	1096	1036	818	535	455
YMR102C_mRNA	1426	1871	1301	1343	1163	1188	933	374
YMR103C_mRNA	120	123	161	120	161	177	136	82
YMR104C_mRNA	572	846	721	705	713	790	610	291
YMR105C_mRNA	1241	1890	2261	2972	5532	6693	6222	2543
YMR105W-A_mRNA	4	5	8	6	15	5	7	4
YMR106C_mRNA	474	532	436	372	369	373	288	144
YMR107W_mRNA	4	2	1	3	1	3	4	6
YMR108W_mRNA	3562	4113	4289	4412	5850	6216	5526	2389
YMR109W_mRNA	2991	4189	3159	4372	4474	4174	3374	1366
YMR110C_mRNA	845	1464	1024	1274	1323	1277	1142	616
YMR111C_mRNA	271	397	265	282	186	209	152	93
YMR112C_mRNA	118	96	82	95	72	73	51	63
YMR113W_mRNA	383	524	385	389	315	352	247	205
YMR114C_mRNA	143	268	177	254	162	197	169	90
YMR115W_mRNA	526	869	518	587	530	494	383	286
YMR116C_mRNA	7648	9286	10862	6648	10903	15026	13576	19031
YMR117C_mRNA	392	408	267	290	239	266	174	110
YMR118C_mRNA	5	3	2	1	4	6	5	7
YMR119W-A_mRNA	37	52	56	40	47	46	45	18
YMR119W_mRNA	762	1181	892	892	814	451	440	175
YMR120C_mRNA	13823	21890	19063	22139	23338	23165	17973	7876
YMR121C_mRNA	264	410	229	220	161	196	216	161
YMR122C_mRNA	9	4	5	3	4	2	1	3
YMR122W-A_mRNA	5008	7052	5349	6952	6491	6314	5504	2951
YMR123W_mRNA	368	425	453	388	385	417	429	279
YMR124W_mRNA	1282	1739	1191	1731	1292	1203	935	293
YMR125W_mRNA	2925	3867	2445	2452	3050	1680	1116	1425
YMR126C_mRNA	442	380	293	206	223	218	139	129
YMR127C_mRNA	263	244	199	138	147	94	76	85
YMR128W_mRNA	1148	1642	1163	1275	981	759	699	259
YMR129W_mRNA	3074	5312	3453	3940	2871	2139	1753	1194
YMR130W_mRNA	370	561	415	417	370	430	365	284
YMR131C_mRNA	1830	2272	2223	2414	2324	2829	2004	888
YMR132C_mRNA	107	172	95	117	49	43	43	38
YMR134W_mRNA	272	382	265	207	204	151	114	176
YMR135C_mRNA	673	707	710	579	626	725	504	328
YMR136W_mRNA	713	1014	657	680	259	182	216	95
YMR137C_mRNA	386	629	288	294	246	157	113	114
YMR138W_mRNA	87	95	80	73	71	99	69	40
YMR139W_mRNA	581	575	499	514	599	439	393	239
YMR140W_mRNA	904	1210	874	1006	743	703	596	307
YMR142C_mRNA	1767	1640	1800	1546	1947	2592	2375	3196
YMR143W_mRNA	938	788	841	658	934	956	770	1395
YMR144W_mRNA	319	511	341	296	240	250	205	122
YMR145C_mRNA	3680	5005	5114	4637	5128	5036	4393	1972
YMR146C_mRNA	1715	2447	1890	2709	2354	2825	2225	1072
YMR147W_mRNA	198	272	208	173	163	149	130	73
YMR148W_mRNA	319	615	312	375	278	280	264	58
YMR149W_mRNA	1354	1333	1582	1623	2048	2256	1794	1186
YMR150C_mRNA	141	185	183	140	192	263	213	179
YMR151W_mRNA	6	14	4	4	10	3	2	7
YMR152W_mRNA	475	776	565	690	786	617	554	444
YMR153C-A_mRNA	87	75	75	111	77	64	41	31
YMR153W_mRNA	816	1185	794	677	718	633	449	310
YMR154C_mRNA	632	729	511	441	522	372	269	244
YMR155W_mRNA	780	894	866	704	777	634	420	486
YMR156C_mRNA	90	154	84	109	84	106	82	64
YMR157C_mRNA	329	515	367	415	428	386	351	292
YMR158C-A_mRNA	18	9	6	3	9	5	1	8
YMR158W_mRNA	204	258	207	217	199	121	92	110
YMR159C_mRNA	104	197	77	133	84	79	63	29
YMR160W_mRNA	457	577	371	391	362	228	176	117
YMR161W_mRNA	660	1022	582	743	635	606	525	251
YMR162C_mRNA	1745	2724	2152	2078	1484	1204	1184	487
YMR163C_mRNA	601	490	361	261	365	294	236	144
YMR164C_mRNA	632	773	420	527	342	291	306	108
YMR165C_mRNA	1010	1362	1124	1069	1027	1097	864	464
YMR166C_mRNA	397	508	390	394	344	294	265	153
YMR167W_mRNA	732	756	599	421	523	442	341	261
YMR168C_mRNA	765	818	571	530	533	454	342	220
YMR169C_mRNA	250	331	269	288	433	679	693	326
YMR170C_mRNA	159	139	159	182	200	278	287	217
YMR171C_mRNA	1746	2294	1623	1619	1517	1544	1299	396
YMR172W_mRNA	829	1363	701	973	718	795	581	282
YMR173W-A_mRNA	78	86	59	72	135	163	143	116
YMR173W_mRNA	160	393	192	387	335	120	85	234
YMR174C_mRNA	17	31	28	29	18	27	35	16
YMR175W_mRNA	9	12	6	7	10	13	9	16
YMR176W_mRNA	1666	2733	1572	1682	1477	1173	1020	467
YMR177W_mRNA	669	635	503	424	328	263	168	136
YMR178W_mRNA	298	384	403	336	339	373	225	328
YMR179W_mRNA	1036	1147	701	763	527	557	345	236
YMR180C_mRNA	326	314	286	244	258	198	135	103
YMR181C_mRNA	225	459	209	444	288	225	244	85
YMR182C_mRNA	77	169	96	123	33	43	39	7
YMR182W-A_mRNA	23	21	19	24	17	10	5	3
YMR183C_mRNA	649	1067	833	1123	980	1137	953	404
YMR184W_mRNA	315	384	350	327	364	391	313	395
YMR185W_mRNA	1092	1292	689	578	644	285	160	362
YMR186W_mRNA	6885	9130	9127	12678	18854	21140	17257	12598
YMR187C_mRNA	460	451	326	276	247	130	43	169
YMR188C_mRNA	525	694	385	427	368	308	203	167
YMR189W_mRNA	12098	18555	13923	19596	18447	17393	14235	5333
YMR190C_mRNA	1532	2028	1544	1857	1611	1572	1275	416
YMR191W_mRNA	832	1110	1053	1240	1563	1690	1288	982
YMR192W_mRNA	424	446	320	319	280	193	157	112
YMR193W_mRNA	274	338	240	248	168	164	125	105
YMR194C-A_mRNA	20	15	16	10	17	16	11	12
YMR194C-B_mRNA	85	101	108	103	54	72	46	48
YMR194W_mRNA	359	171	285	245	229	270	212	137
YMR195W_mRNA	431	457	421	396	216	150	159	127
YMR196W_mRNA	729	1002	1221	1574	2734	3536	3284	921
YMR197C_mRNA	386	418	325	362	328	305	267	186
YMR198W_mRNA	582	680	458	516	405	431	282	151
YMR199W_mRNA	1811	2179	1263	1458	832	629	499	304
YMR200W_mRNA	1013	1350	992	882	999	1028	822	673
YMR201C_mRNA	176	244	188	204	154	174	133	51
YMR202W_mRNA	2113	2281	2767	2675	3256	4285	4026	4153
YMR203W_mRNA	2978	4048	3787	4144	5372	5913	5000	2373
YMR204C_mRNA	355	362	203	229	159	116	84	73
YMR205C_mRNA	16896	15554	20014	18493	26569	30754	25574	12942
YMR206W_mRNA	4	10	4	18	8	4	9	4
YMR207C_mRNA	1536	2266	1697	1683	1473	1256	1077	393
YMR208W_mRNA	1061	1513	1327	1692	1857	1894	1620	1123
YMR209C_mRNA	687	1118	756	902	770	792	646	264
YMR210W_mRNA	696	922	694	551	633	576	440	309
YMR211W_mRNA	382	380	321	210	221	165	113	135
YMR212C_mRNA	2072	2490	1924	1877	2328	1209	754	1225
YMR213W_mRNA	288	502	285	389	259	286	240	63
YMR214W_mRNA	454	868	719	1005	951	1017	868	286
YMR215W_mRNA	2247	2977	2652	3749	4519	5009	4070	2362
YMR216C_mRNA	3652	5281	3049	3120	2840	2574	2072	1025
YMR217W_mRNA	5660	8186	6909	8524	8750	10060	9801	6000
YMR218C_mRNA	874	1606	1018	1018	874	509	386	202
YMR219W_mRNA	1572	2279	1510	2327	1855	1850	1524	492
YMR220W_mRNA	1143	1656	1642	1425	1967	2116	1701	1228
YMR221C_mRNA	1579	1753	1589	1816	1727	1494	1065	828
YMR222C_mRNA	385	550	462	539	381	454	417	218
YMR223W_mRNA	893	1405	724	688	687	315	229	320
YMR224C_mRNA	479	511	419	352	329	297	193	109
YMR225C_mRNA	138	219	129	152	116	102	109	71
YMR226C_mRNA	691	842	855	966	1191	1708	1503	1389
YMR227C_mRNA	417	628	388	494	327	304	290	104
YMR228W_mRNA	240	334	209	216	133	142	95	113
YMR229C_mRNA	5882	8027	5689	6221	7092	5367	4059	2578
YMR230W-A_mRNA	6	9	4	4	3	13	7	5
YMR230W_mRNA	1704	1590	1373	1835	1082	889	589	1524
YMR231W_mRNA	1666	1964	1372	1444	1283	955	781	388
YMR232W_mRNA	160	171	116	141	118	74	59	39
YMR233W_mRNA	219	191	178	133	99	125	76	54
YMR234W_mRNA	342	412	285	289	303	251	177	126
YMR235C_mRNA	1515	2041	2052	1955	2380	2718	2016	1563
YMR236W_mRNA	337	353	499	387	364	439	385	285
YMR237W_mRNA	1250	1691	1301	1551	2140	2063	1695	671
YMR238W_mRNA	762	1181	981	1178	1381	1459	1281	644
YMR239C_mRNA	588	747	396	332	270	201	140	193
YMR240C_mRNA	347	488	393	351	266	340	248	107
YMR241W_mRNA	740	777	698	578	1106	1000	841	817
YMR242C_mRNA	2627	2429	2638	3364	2690	3133	2993	3625
YMR243C_mRNA	4205	5236	5701	5289	5969	5685	4289	3585
YMR244C-A_mRNA	126	178	119	182	129	156	115	86
YMR244W_mRNA	3	9	9	3	7	4	5	6
YMR245W_mRNA	19	17	14	11	3	2	6	2
YMR246W_mRNA	4994	6030	6061	5927	5674	5875	4876	2083
YMR247C_mRNA	3166	2933	2096	1977	2988	1476	1002	1394
YMR250W_mRNA	601	780	980	1109	2191	2798	2721	1032
YMR251W-A_mRNA	1088	773	1089	739	1700	1352	1422	2138
YMR251W_mRNA	21	25	14	20	31	17	14	6
YMR252C_mRNA	231	374	243	287	255	240	166	130
YMR253C_mRNA	390	514	388	422	369	390	315	106
YMR255W_mRNA	307	421	270	327	196	240	214	136
YMR256C_mRNA	64	46	22	33	46	9	2	43
YMR257C_mRNA	1049	1465	598	543	607	287	201	259
YMR258C_mRNA	1016	1088	833	742	786	638	464	393
YMR259C_mRNA	3065	3531	2287	2148	2379	1216	916	913
YMR260C_mRNA	1355	1440	1302	1794	1530	1663	1452	1582
YMR261C_mRNA	3153	3692	4031	4321	5879	4955	3908	2135
YMR262W_mRNA	281	331	392	372	390	475	375	215
YMR263W_mRNA	87	154	109	142	76	99	104	31
YMR264W_mRNA	370	415	395	345	417	501	356	374
YMR265C_mRNA	531	608	512	462	427	514	376	229
YMR266W_mRNA	4149	6138	4614	6475	6346	5972	4513	2766
YMR267W_mRNA	396	441	293	240	285	159	124	222
YMR268C_mRNA	274	322	225	187	146	109	81	78
YMR269W_mRNA	122	242	94	156	105	99	78	51
YMR270C_mRNA	584	546	528	477	393	383	252	235
YMR271C_mRNA	181	170	176	151	141	185	113	110
YMR272C_mRNA	1616	2277	2333	2649	2921	3307	2578	1588
YMR273C_mRNA	698	952	727	775	518	509	528	112
YMR274C_mRNA	339	273	264	243	185	127	87	90
YMR275C_mRNA	1664	2240	1645	1917	1765	1775	1438	677
YMR276W_mRNA	583	792	696	947	1179	1572	1653	590
YMR277W_mRNA	1761	1932	1706	1749	1625	1786	1447	527
YMR278W_mRNA	1001	1117	1138	1096	1240	1105	758	508
YMR279C_mRNA	25	57	41	28	15	11	26	8
YMR280C_mRNA	334	402	295	299	374	329	253	157
YMR281W_mRNA	377	405	279	285	273	163	123	150
YMR282C_mRNA	758	1155	650	567	618	548	433	253
YMR283C_mRNA	350	361	250	255	192	170	106	97
YMR284W_mRNA	334	715	327	449	377	272	181	171
YMR285C_mRNA	532	632	580	495	424	443	307	240
YMR286W_mRNA	137	124	183	128	114	142	125	96
YMR287C_mRNA	947	950	634	640	586	481	306	220
YMR288W_mRNA	997	1167	971	833	675	688	478	252
YMR289W_mRNA	394	536	435	518	498	499	406	233
YMR290C_mRNA	1754	2880	1960	2137	2000	1940	1524	869
YMR291W_mRNA	2174	3996	2397	2876	2292	2052	1799	665
YMR292W_mRNA	296	241	228	230	249	68	25	241
YMR293C_mRNA	328	380	235	202	210	148	120	163
YMR294W_mRNA	219	323	184	172	172	160	126	52
YMR295C_mRNA	856	817	1079	1107	1308	1597	1367	1024
YMR296C_mRNA	3024	4262	3983	4615	3602	3749	3347	1101
YMR297W_mRNA	3577	4487	5296	5860	8906	13163	13053	6887
YMR298W_mRNA	300	474	360	377	328	327	338	396
YMR299C_mRNA	300	292	268	179	184	126	68	142
YMR300C_mRNA	5040	5957	6447	4758	5121	4858	3435	2435
YMR301C_mRNA	881	1234	964	1149	1012	1140	924	442
YMR302C_mRNA	1078	1195	1134	1272	1305	1356	1024	479
YMR303C_mRNA	6	11	15	7	14	15	15	12
YMR304C-A_mRNA	343	211	306	279	282	301	195	189
YMR304W_mRNA	1422	2168	1745	2209	2743	2333	1921	704
YMR305C_mRNA	5428	8640	7360	10119	5892	7030	6884	2388
YMR306C-A_mRNA	33	45	27	19	29	28	27	16
YMR306W_mRNA	308	403	321	322	272	224	186	112
YMR307W_mRNA	18561	21897	23581	24106	32282	40286	30490	13518
YMR308C_mRNA	8794	14974	9687	12659	11028	10297	9303	3743
YMR309C_mRNA	5701	5383	4353	3867	5474	1857	1169	2393
YMR310C_mRNA	644	1107	594	627	289	260	277	122
YMR311C_mRNA	519	1346	520	993	748	787	849	215
YMR312W_mRNA	290	427	281	367	213	194	137	102
YMR313C_mRNA	1902	2553	1762	1854	1583	1627	1286	791
YMR314W_mRNA	322	398	459	355	313	378	382	134
YMR315W-A_mRNA	1	2	2	1	3	1	1	2
YMR315W_mRNA	730	1004	996	1274	1434	1704	1477	768
YMR316C-A_mRNA	14	11	10	5	10	11	5	10
YMR316C-B_mRNA	29	18	32	32	32	25	30	9
YMR316W_mRNA	192	257	195	181	115	108	96	121
YMR317W_mRNA	249	389	288	298	64	48	58	41
YMR318C_mRNA	1088	1330	1422	1567	1871	2251	2013	1635
YMR319C_mRNA	1830	3191	1498	1404	1097	893	811	670
YMR320W_mRNA	89	143	66	81	63	57	49	41
YNL001W_mRNA	480	493	377	270	322	194	140	208
YNL002C_mRNA	958	1066	983	780	660	397	204	397
YNL003C_mRNA	705	1027	789	911	694	800	678	391
YNL004W_mRNA	416	966	617	669	505	485	404	147
YNL005C_mRNA	604	671	599	559	563	539	442	268
YNL006W_mRNA	570	940	741	757	686	693	525	302
YNL007C_mRNA	2107	3462	3100	4903	4812	5200	4389	1378
YNL008C_mRNA	837	1183	716	681	919	623	475	411
YNL009W_mRNA	55	58	34	27	41	33	22	36
YNL010W_mRNA	583	662	751	707	934	789	640	1309
YNL011C_mRNA	584	817	506	648	534	396	268	186
YNL012W_mRNA	25	24	12	14	19	16	8	20
YNL014W_mRNA	228	282	152	166	160	186	143	72
YNL015W_mRNA	115	119	77	99	144	126	92	147
YNL016W_mRNA	2256	3429	2630	3897	4055	4241	4232	1782
YNL017C_mRNA	2	5	1	1	3	2	1	1
YNL020C_mRNA	454	491	355	387	267	239	150	117
YNL021W_mRNA	936	1559	1061	1171	876	698	599	246
YNL022C_mRNA	612	853	598	660	435	507	408	193
YNL023C_mRNA	1243	1356	1202	1054	801	897	711	355
YNL024C-A_mRNA	277	362	273	282	250	203	197	277
YNL024C_mRNA	70	72	72	49	51	48	52	42
YNL025C_mRNA	509	806	384	480	425	277	210	157
YNL026W_mRNA	804	1332	791	1053	870	771	695	482
YNL027W_mRNA	1002	1451	646	840	774	635	468	237
YNL029C_mRNA	443	589	515	464	438	550	350	264
YNL030W_mRNA	1284	1384	1380	1133	1131	1365	1005	1109
YNL031C_mRNA	2860	6532	4285	4023	4369	5035	4684	2732
YNL032W_mRNA	494	776	480	502	347	320	236	143
YNL035C_mRNA	238	321	348	289	216	204	164	120
YNL036W_mRNA	700	966	887	1124	1401	1026	789	608
YNL037C_mRNA	1142	1152	1369	1231	1498	1608	1221	766
YNL038W_mRNA	233	232	111	78	122	50	26	84
YNL039W_mRNA	1083	1578	927	1279	907	918	740	301
YNL040W_mRNA	418	388	361	298	438	438	300	258
YNL041C_mRNA	1182	1328	800	914	916	638	435	326
YNL042W-B_mRNA	11	7	3	5	3	4	5	2
YNL042W_mRNA	257	384	234	291	161	187	151	30
YNL043C_mRNA	14	13	11	10	7	7	3	4
YNL044W_mRNA	822	694	691	697	841	486	336	560
YNL045W_mRNA	1483	2289	2075	2421	3019	3052	2567	1340
YNL046W_mRNA	547	620	557	487	410	468	425	285
YNL047C_mRNA	795	1050	643	603	373	310	287	146
YNL048W_mRNA	532	808	696	612	604	401	306	294
YNL049C_mRNA	1945	2644	2118	2559	2719	2475	2054	1124
YNL050C_mRNA	257	354	179	294	171	151	139	67
YNL051W_mRNA	349	321	174	266	241	97	43	115
YNL052W_mRNA	504	822	694	942	829	1109	940	508
YNL053W_mRNA	758	1115	585	748	541	512	416	203
YNL054W-B	160	139	78	74	67	45	41	54
YNL054W_mRNA	1527	2130	1414	1905	1278	1139	1032	333
YNL055C_mRNA	2468	3452	3737	4341	4940	6757	6349	4462
YNL056W_mRNA	131	160	114	150	157	157	118	61
YNL057W_mRNA	41	39	27	21	32	37	34	7
YNL058C_mRNA	434	567	472	760	401	415	313	147
YNL059C_mRNA	1060	1498	1189	1454	1260	1192	937	463
YNL061W_mRNA	1778	3158	2256	2692	2098	2123	1722	834
YNL062C_mRNA	906	913	819	690	670	586	447	399
YNL063W_mRNA	331	388	352	358	315	299	231	163
YNL064C_mRNA	2588	2294	3180	3486	4382	4956	3705	2134
YNL065W_mRNA	1408	1725	986	701	453	457	360	180
YNL066W_mRNA	7316	8162	9059	6973	4389	4702	4085	1616
YNL067W_mRNA	1568	1387	1209	866	1132	875	679	880
YNL068C_mRNA	1313	1589	1006	1059	734	639	624	204
YNL069C_mRNA	4376	4654	5523	4649	6126	7394	6396	6736
YNL070W_mRNA	75	47	55	71	34	17	11	28
YNL071W_mRNA	1372	1501	1820	1987	2857	3794	3628	2242
YNL072W_mRNA	282	376	248	231	195	204	188	84
YNL073W_mRNA	740	901	788	832	790	866	643	372
YNL074C_mRNA	742	946	865	928	446	409	422	161
YNL075W_mRNA	644	734	515	512	381	304	222	178
YNL076W_mRNA	817	890	543	668	516	372	294	210
YNL077W_mRNA	588	668	527	587	482	436	360	165
YNL078W_mRNA	916	970	907	823	459	406	344	136
YNL079C_mRNA	670	781	849	901	1000	1318	1288	764
YNL080C_mRNA	1278	1718	1543	1601	956	1034	895	337
YNL081C_mRNA	280	361	251	336	211	212	210	61
YNL082W_mRNA	911	1112	693	759	600	420	322	222
YNL083W_mRNA	538	490	461	352	353	374	223	184
YNL084C_mRNA	739	885	807	1009	882	728	458	454
YNL085W_mRNA	3709	4796	3410	4644	5453	5169	4188	2696
YNL086W_mRNA	82	42	47	48	40	38	34	21
YNL087W_mRNA	3205	4334	3419	4055	4560	3786	2623	1957
YNL088W_mRNA	1327	2418	1747	2305	1772	1690	1539	535
YNL090W_mRNA	530	820	634	595	619	553	410	361
YNL091W_mRNA	2123	3215	2191	2618	1977	1760	1608	514
YNL092W_mRNA	129	173	166	148	153	132	102	48
YNL093W_mRNA	19	23	11	20	19	28	18	16
YNL094W_mRNA	1400	1895	1475	1393	1381	1399	1130	575
YNL095C_mRNA	541	784	663	579	402	404	313	215
YNL096C_mRNA	1696	1698	1753	2173	1625	1689	1468	904
YNL097C-B_mRNA	2	4	7	3	1	5	12	3
YNL097C_mRNA	285	370	286	338	282	275	280	104
YNL097W-A_mRNA	22	45	27	28	18	14	15	8
YNL098C_mRNA	526	1045	866	1014	859	951	899	244
YNL099C_mRNA	527	492	427	462	387	473	397	224
YNL100W_mRNA	361	488	392	412	342	347	231	139
YNL101W_mRNA	2513	2791	2332	1949	2115	1885	1472	876
YNL102W_mRNA	1576	2134	1891	1932	1586	1277	1034	474
YNL103W_mRNA	1887	2525	1367	1378	1076	1126	915	347
YNL104C_mRNA	2221	2812	3122	3630	4706	6377	5727	2262
YNL106C_mRNA	1291	1844	1281	1294	1242	1017	806	465
YNL107W_mRNA	224	405	174	273	169	128	125	79
YNL108C_mRNA	288	327	313	286	344	328	273	224
YNL109W_mRNA	5	7	4	2	6	1	3	2
YNL110C_mRNA	520	531	413	488	291	210	135	186
YNL111C_mRNA	719	771	782	603	649	565	497	650
YNL112W_mRNA	2760	2767	2531	1967	2406	2569	2129	1544
YNL113W_mRNA	483	435	504	369	293	329	270	217
YNL114C_mRNA	6	9	4	6	7	7	8	5
YNL115C_mRNA	645	960	727	1207	1341	1605	1265	601
YNL116W_mRNA	1012	1337	927	1095	790	779	703	319
YNL117W_mRNA	12	11	22	14	16	17	16	11
YNL118C_mRNA	3726	4338	2935	3072	2849	2311	1519	1127
YNL119W_mRNA	593	480	323	224	312	165	92	216
YNL121C_mRNA	2042	3438	1887	2870	3308	2978	2333	1567
YNL122C_mRNA	85	60	64	33	57	32	24	40
YNL123W_mRNA	2738	3950	2863	3186	2957	2657	2201	691
YNL124W_mRNA	458	775	509	530	407	385	391	131
YNL125C_mRNA	1524	1919	1631	1598	1263	1380	1145	498
YNL126W_mRNA	1259	1290	676	556	723	295	154	348
YNL127W_mRNA	1252	1769	1156	1384	1104	896	767	463
YNL128W_mRNA	51	81	59	53	58	42	27	26
YNL129W_mRNA	224	238	221	233	200	152	101	135
YNL130C_mRNA	2398	2961	2519	2948	3746	2316	1531	1434
YNL131W_mRNA	933	1309	932	1114	1252	1219	946	1124
YNL132W_mRNA	2770	3230	2924	3162	3253	2744	2016	1225
YNL133C_mRNA	105	189	99	142	86	96	74	37
YNL134C_mRNA	931	1165	1343	1616	2164	2910	2724	1509
YNL135C_mRNA	816	1653	963	1407	1031	1543	1990	1468
YNL136W_mRNA	272	447	282	429	271	260	231	78
YNL137C_mRNA	1221	1486	1176	1355	1127	1029	747	495
YNL138W-A_mRNA	83	80	83	95	75	101	65	65
YNL138W_mRNA	1234	2318	1637	2235	3105	3326	3259	1913
YNL139C_mRNA	3480	4039	2589	2793	3313	1909	1344	1327
YNL140C_mRNA	5	4	11	5	15	19	8	5
YNL141W_mRNA	1170	1505	1161	1007	917	767	537	568
YNL142W_mRNA	598	628	610	535	478	544	431	269
YNL143C_mRNA	28	60	37	29	12	16	23	13
YNL144C_mRNA	263	336	208	280	213	203	171	95
YNL145W_mRNA	794	1034	735	891	648	509	530	314
YNL146C-A_mRNA	82	97	65	57	33	38	19	30
YNL146W_mRNA	6	29	3	12	8	1	1	4
YNL147W_mRNA	202	112	114	67	99	50	22	73
YNL148C_mRNA	123	196	151	164	154	196	158	43
YNL149C_mRNA	333	384	405	408	368	454	400	328
YNL151C_mRNA	471	786	507	630	493	478	417	237
YNL152W_mRNA	444	519	413	512	332	337	287	128
YNL153C_mRNA	253	363	319	316	295	354	278	165
YNL154C_mRNA	2087	3416	2570	3132	2633	2752	2137	919
YNL155W_mRNA	437	726	522	656	584	687	547	302
YNL156C_mRNA	324	382	436	428	397	391	342	126
YNL157W_mRNA	661	696	732	748	576	675	446	400
YNL158W_mRNA	418	544	390	394	336	286	244	184
YNL159C_mRNA	593	940	565	835	601	621	487	261
YNL160W_mRNA	3029	2842	3307	3829	3322	3346	2901	1291
YNL161W_mRNA	711	1202	956	783	539	384	425	257
YNL162W_mRNA	820	465	763	453	545	699	612	1307
YNL163C_mRNA	903	1674	1401	1206	1087	851	796	277
YNL164C_mRNA	429	483	345	317	168	171	128	117
YNL165W_mRNA	298	393	299	302	284	284	270	110
YNL166C_mRNA	591	628	673	615	564	610	502	266
YNL167C_mRNA	894	1094	629	696	418	366	292	125
YNL168C_mRNA	367	858	400	561	536	657	599	424
YNL169C_mRNA	3571	5846	4677	4755	4140	3991	2971	1731
YNL170W_mRNA	87	81	57	60	81	11	8	35
YNL172W_mRNA	2592	3110	2074	2178	2049	1632	1335	605
YNL173C_mRNA	354	411	440	559	625	742	594	221
YNL175C_mRNA	621	750	627	661	533	588	450	266
YNL176C_mRNA	1254	1414	1121	1200	554	507	433	203
YNL177C_mRNA	691	1162	721	803	720	674	476	351
YNL178W_mRNA	2665	2277	3010	2077	3324	4147	3511	3567
YNL179C_mRNA	141	251	161	161	165	109	94	51
YNL180C_mRNA	1160	1301	968	1192	1053	879	694	295
YNL181W_mRNA	390	654	444	464	534	563	409	314
YNL182C_mRNA	1222	1369	1058	767	745	510	371	353
YNL183C_mRNA	1700	1848	1286	1370	1011	892	776	347
YNL185C_mRNA	222	432	271	335	239	231	208	97
YNL186W_mRNA	1363	1404	1086	846	548	512	434	166
YNL187W_mRNA	199	182	155	127	111	113	122	39
YNL188W_mRNA	573	574	320	358	238	155	91	93
YNL189W_mRNA	2606	3983	2945	3790	3804	3523	3279	1896
YNL190W_mRNA	2731	3424	3267	4318	2433	2752	2807	1056
YNL191W_mRNA	270	374	283	259	210	198	146	95
YNL192W_mRNA	4533	7033	4301	4725	4657	3524	2622	1499
YNL193W_mRNA	361	423	390	400	498	443	318	252
YNL194C_mRNA	78	111	110	179	177	189	208	43
YNL195C_mRNA	57	67	73	74	88	125	117	52
YNL197C_mRNA	3280	3609	2164	2319	1008	761	679	244
YNL199C_mRNA	1340	1562	1073	1195	937	982	785	311
YNL200C_mRNA	274	558	404	588	602	658	655	296
YNL201C_mRNA	1750	1770	1416	1093	1224	890	703	465
YNL202W_mRNA	21	31	24	29	32	53	51	21
YNL203C_mRNA	122	190	99	122	121	137	141	26
YNL204C_mRNA	113	165	101	119	100	121	95	36
YNL205C_mRNA	3	8	9	7	5	8	3	2
YNL206C_mRNA	878	903	779	798	745	707	483	399
YNL207W_mRNA	1180	1967	1194	1194	954	988	793	492
YNL208W_mRNA	462	410	478	385	643	867	897	878
YNL209W_mRNA	6844	6455	9028	8508	11915	16503	14881	13945
YNL211C_mRNA	42	28	14	10	23	4	2	14
YNL212W_mRNA	1031	1435	1243	1363	1395	1247	765	432
YNL213C_mRNA	259	244	207	174	150	121	106	90
YNL214W_mRNA	157	196	123	128	82	61	52	45
YNL215W_mRNA	259	481	307	524	411	387	398	110
YNL216W_mRNA	2337	3221	2464	2582	2341	2210	1721	562
YNL217W_mRNA	767	1404	818	1037	706	803	631	367
YNL218W_mRNA	504	755	586	630	537	584	473	201
YNL219C_mRNA	2565	3488	2555	2526	3104	2216	1566	1282
YNL220W_mRNA	2513	2550	2822	2507	3718	3474	2549	1586
YNL221C_mRNA	1882	2704	1825	1603	1247	1200	910	333
YNL222W_mRNA	322	382	183	228	172	141	92	127
YNL223W_mRNA	258	363	264	245	257	234	185	80
YNL224C_mRNA	805	861	748	727	636	610	446	193
YNL225C_mRNA	621	477	356	297	300	183	124	132
YNL227C_mRNA	577	793	509	579	375	366	258	160
YNL228W_mRNA	23	31	17	14	14	9	9	7
YNL229C_mRNA	637	990	584	619	500	420	314	203
YNL230C_mRNA	220	218	162	168	104	117	93	53
YNL231C_mRNA	769	1442	654	832	756	682	585	192
YNL232W_mRNA	872	1360	936	859	710	719	615	283
YNL233W_mRNA	1548	2114	1369	1713	1282	1166	790	361
YNL234W_mRNA	275	355	248	198	211	177	129	88
YNL236W_mRNA	1762	2132	1395	1404	1418	1007	754	433
YNL237W_mRNA	113	168	138	146	177	182	178	80
YNL238W_mRNA	3648	4294	3654	3424	3331	3093	2538	1256
YNL239W_mRNA	991	930	1037	1073	1595	1876	1668	1450
YNL240C_mRNA	455	549	540	400	417	484	383	254
YNL241C_mRNA	1437	2159	2401	2743	3882	5388	4630	1632
YNL242W_mRNA	1511	2428	1525	1875	2271	1538	1300	732
YNL243W_mRNA	2928	4119	4093	4991	5046	5955	5065	1487
YNL244C_mRNA	990	1070	970	1071	854	789	585	778
YNL245C_mRNA	221	262	183	198	172	200	179	76
YNL246W_mRNA	295	372	357	405	390	507	425	219
YNL247W_mRNA	2044	2825	2044	2842	3286	3273	2598	1672
YNL248C_mRNA	1423	1500	1494	1376	1271	1072	792	648
YNL249C_mRNA	474	595	395	325	310	277	204	144
YNL250W_mRNA	680	660	485	496	570	354	200	213
YNL251C_mRNA	2613	3344	2787	2773	1654	1461	1447	460
YNL252C_mRNA	355	377	374	303	297	298	207	141
YNL253W_mRNA	320	352	252	254	271	172	113	95
YNL254C_mRNA	1451	2046	1287	1244	1108	1134	853	703
YNL255C_mRNA	1349	1831	1571	1689	1585	1877	1666	990
YNL256W_mRNA	1514	2056	1562	1551	1506	1336	1046	584
YNL257C_mRNA	2094	2379	1939	1749	1966	1418	893	773
YNL258C_mRNA	551	730	627	579	466	356	298	186
YNL259C_mRNA	111	114	118	99	88	59	64	112
YNL260C_mRNA	176	315	178	177	120	147	81	83
YNL261W_mRNA	902	1355	832	1043	897	751	555	408
YNL262W_mRNA	2711	3844	2965	3672	3856	2981	2375	1235
YNL263C_mRNA	1541	2573	2291	2585	2161	2262	1918	1233
YNL264C_mRNA	276	358	301	322	369	396	332	214
YNL265C_mRNA	271	270	277	252	234	226	190	127
YNL266W_mRNA	8	11	10	2	5	7	3	3
YNL267W_mRNA	1833	2268	1646	1850	1774	1649	1086	433
YNL268W_mRNA	3817	4965	4431	4419	4201	3958	3147	1432
YNL270C_mRNA	99	107	90	93	72	88	80	47
YNL271C_mRNA	5522	8633	5739	7836	6809	6157	5183	1947
YNL272C_mRNA	499	724	691	605	394	339	321	158
YNL273W_mRNA	1782	2281	1458	1489	1510	1078	776	443
YNL274C_mRNA	120	119	142	141	227	267	216	84
YNL275W_mRNA	1294	1154	932	781	777	744	532	392
YNL276C_mRNA	190	210	149	124	106	105	91	48
YNL277W_mRNA	99	114	77	72	62	106	90	50
YNL278W_mRNA	1217	1496	1074	1051	702	554	530	208
YNL279W_mRNA	446	512	427	343	315	275	230	260
YNL280C_mRNA	1784	2467	2459	2603	3222	3516	2834	2441
YNL281W_mRNA	480	535	557	522	689	770	626	604
YNL282W_mRNA	234	323	241	182	166	178	139	77
YNL283C_mRNA	1511	2316	1640	1930	1129	1164	1049	252
YNL284C-B	70	60	28	53	30	18	23	14
YNL284C_mRNA	620	864	668	732	555	580	507	278
YNL286W_mRNA	230	341	240	267	220	265	171	115
YNL287W_mRNA	5221	6896	5327	6925	9045	7280	5262	3390
YNL288W_mRNA	1466	2952	1358	1594	932	843	867	234
YNL289W_mRNA	1070	1194	868	844	574	640	555	271
YNL290W_mRNA	496	643	633	581	513	700	530	217
YNL291C_mRNA	1437	1980	1607	1779	1487	1443	1177	589
YNL292W_mRNA	195	410	259	402	254	225	204	73
YNL293W_mRNA	507	670	506	454	447	416	315	191
YNL294C_mRNA	906	1372	993	1056	995	1032	765	335
YNL295W_mRNA	452	530	382	398	331	276	199	123
YNL297C_mRNA	4054	4451	2886	3103	3777	2281	1733	1541
YNL298W_mRNA	1349	1684	1098	1155	856	837	634	269
YNL299W_mRNA	829	965	552	510	428	442	330	186
YNL300W_mRNA	493	873	784	952	359	335	415	111
YNL301C_mRNA	952	1201	778	634	999	670	595	551
YNL302C_mRNA	1604	1597	1456	1073	1571	1517	1311	3021
YNL303W_mRNA	59	46	38	46	36	40	28	19
YNL304W_mRNA	255	281	242	226	183	208	129	63
YNL305C_mRNA	773	834	895	845	777	914	787	365
YNL306W_mRNA	488	828	529	739	720	761	682	297
YNL307C_mRNA	2666	4063	3359	4314	4015	4483	3583	1717
YNL308C_mRNA	1105	2292	1453	2008	1277	1407	1104	381
YNL309W_mRNA	347	503	295	377	230	211	217	55
YNL310C_mRNA	151	162	177	184	127	130	123	80
YNL311C_mRNA	892	1060	498	513	498	246	187	184
YNL312W_mRNA	407	484	528	533	602	696	589	423
YNL313C_mRNA	2795	3476	2631	2506	2131	1841	1428	832
YNL314W_mRNA	135	204	184	153	136	177	134	84
YNL315C_mRNA	350	419	379	380	366	359	252	248
YNL316C_mRNA	422	512	360	382	258	234	204	123
YNL317W_mRNA	552	660	565	543	434	434	343	253
YNL319W_mRNA	32	34	15	15	23	17	7	8
YNL320W_mRNA	284	214	291	179	222	205	112	131
YNL321W_mRNA	2944	3760	3395	3612	2467	2638	2294	725
YNL322C_mRNA	1134	1540	1452	1888	1682	2066	2011	662
YNL323W_mRNA	647	713	907	874	989	1071	788	533
YNL325C_mRNA	458	559	410	408	396	333	215	141
YNL326C_mRNA	671	680	552	414	400	385	277	263
YNL327W_mRNA	19726	24401	16369	16026	6781	5346	5201	2344
YNL328C_mRNA	208	210	143	154	162	145	128	39
YNL329C_mRNA	2688	3249	2028	2048	1735	1516	1208	558
YNL330C_mRNA	716	1118	946	941	916	1007	854	360
YNL331C_mRNA	187	245	165	102	121	137	107	58
YNL333W_mRNA	3	5	3	9	8	7	5	6
YNL334C_mRNA	24	43	25	45	21	18	26	6
YNL336W_mRNA	52	31	55	50	83	50	26	33
YNR001C_mRNA	2331	2905	2748	3122	4305	4348	3784	2356
YNR002C_mRNA	46	48	46	37	38	43	33	21
YNR003C_mRNA	363	356	429	379	305	399	259	222
YNR004W_mRNA	48	63	55	50	44	21	10	38
YNR006W_mRNA	567	676	556	554	406	394	305	105
YNR007C_mRNA	168	237	181	168	153	169	124	80
YNR008W_mRNA	549	1148	851	1099	1050	1134	1055	177
YNR009W_mRNA	381	516	302	392	249	229	213	70
YNR010W_mRNA	78	51	62	45	42	31	15	11
YNR011C_mRNA	775	1083	787	847	649	632	471	276
YNR012W_mRNA	657	884	567	532	477	348	253	254
YNR013C_mRNA	2785	3438	3283	3217	1810	1648	1512	563
YNR014W_mRNA	96	252	140	287	79	88	108	25
YNR015W_mRNA	457	617	533	529	481	497	461	207
YNR016C_mRNA	28304	30385	35518	33318	34329	36030	35768	14626
YNR017W_mRNA	817	1022	1001	1161	859	950	839	337
YNR018W_mRNA	570	710	689	628	736	854	774	519
YNR019W_mRNA	1139	1686	1316	1479	1815	1986	1796	650
YNR020C_mRNA	148	338	176	187	169	182	158	66
YNR021W_mRNA	1383	1225	1435	1124	2190	2102	1356	1788
YNR022C_mRNA	223	198	193	184	212	236	167	172
YNR023W_mRNA	714	967	586	674	471	431	321	160
YNR024W_mRNA	163	250	160	199	110	134	92	65
YNR025C_mRNA	85	126	109	109	87	113	98	39
YNR026C_mRNA	832	1084	948	738	776	817	608	380
YNR027W_mRNA	369	492	395	353	276	349	246	163
YNR028W_mRNA	487	674	570	604	639	575	429	250
YNR029C_mRNA	534	650	557	479	498	545	357	214
YNR030W_mRNA	2130	3110	2515	3740	3550	3389	2569	1536
YNR031C_mRNA	2664	3224	2310	2421	2535	2340	1693	732
YNR032C-A_mRNA	50	53	58	46	51	54	36	69
YNR032W_mRNA	465	710	503	464	352	387	297	160
YNR033W_mRNA	1108	1719	1274	1326	1205	1357	1199	429
YNR034W-A_mRNA	34	17	33	40	54	38	45	47
YNR034W_mRNA	306	282	314	277	274	271	250	117
YNR035C_mRNA	912	963	1083	1064	1434	1559	1278	862
YNR036C_mRNA	241	286	356	354	397	543	522	263
YNR037C_mRNA	70	71	96	76	86	96	80	98
YNR038W_mRNA	1289	1541	1004	896	918	595	510	417
YNR039C_mRNA	1650	1507	1161	1008	670	661	487	296
YNR040W_mRNA	224	280	286	211	175	237	193	128
YNR041C_mRNA	777	872	911	821	834	928	732	453
YNR042W_mRNA	5	7	7	12	9	14	9	5
YNR043W_mRNA	2106	2272	2857	2789	3662	4151	3739	2620
YNR044W_mRNA	1625	2469	1904	2034	513	289	346	218
YNR045W_mRNA	362	520	366	341	310	322	241	100
YNR046W_mRNA	472	683	453	616	324	348	355	122
YNR047W_mRNA	2138	2987	2410	2886	2824	3087	2191	933
YNR048W_mRNA	472	504	380	320	339	323	227	164
YNR049C_mRNA	230	275	225	220	176	179	172	86
YNR050C_mRNA	921	1172	1221	1230	1679	2033	1815	1209
YNR051C_mRNA	2481	2522	2119	2108	1941	1833	1508	607
YNR052C_mRNA	1225	2247	1292	1781	1402	1527	1429	549
YNR053C_mRNA	2364	3276	2158	1790	1261	1379	1036	755
YNR054C_mRNA	209	416	235	363	198	225	202	58
YNR055C_mRNA	2445	2617	2524	2027	2682	2719	2037	1309
YNR056C_mRNA	60	76	51	46	56	47	33	34
YNR057C_mRNA	73	79	78	74	69	89	80	54
YNR058W_mRNA	177	213	186	149	137	169	141	77
YNR059W_mRNA	665	727	516	501	442	449	290	287
YNR060W_mRNA	72	75	61	56	44	48	28	13
YNR061C_mRNA	445	461	396	299	404	198	151	194
YNR062C_mRNA	5	5	1	5	5	6	3	2
YNR063W_mRNA	361	383	238	255	171	151	91	97
YNR064C_mRNA	14	8	15	13	11	24	19	9
YNR065C_mRNA	926	1065	730	748	689	537	422	200
YNR066C_mRNA	418	788	393	479	343	285	218	115
YNR067C_mRNA	16114	22081	14357	14351	11661	10036	7599	3481
YNR068C_mRNA	114	102	61	66	63	62	30	32
YNR069C_mRNA	175	184	179	125	122	80	59	34
YNR070W_mRNA	65	88	48	57	46	36	37	20
YNR071C_mRNA	31	21	20	13	19	12	19	14
YNR072W_mRNA	5	1	4	2	2	3	6	2
YNR073C_mRNA	5	10	6	9	9	6	5	2
YNR074C_mRNA	216	304	229	197	190	160	148	54
YNR075W_mRNA	598	720	485	494	448	417	352	225
YOL001W_mRNA	477	670	326	303	288	268	183	119
YOL002C_mRNA	608	640	557	440	536	395	288	378
YOL003C_mRNA	528	639	517	459	527	401	309	292
YOL004W_mRNA	5917	7989	6136	7750	6950	6365	5717	1980
YOL005C_mRNA	139	140	164	145	163	179	171	127
YOL006C_mRNA	2374	3820	2118	2771	1990	2064	1661	671
YOL007C_mRNA	1413	1622	1083	1336	972	780	749	323
YOL008W_mRNA	158	158	138	132	154	140	78	119
YOL009C_mRNA	183	249	183	176	145	170	113	96
YOL010W_mRNA	1127	1598	924	803	698	597	470	326
YOL011W_mRNA	5438	4969	4580	3132	3188	3248	2446	1375
YOL012C_mRNA	209	193	202	174	189	140	133	111
YOL013C_mRNA	1015	1112	846	883	983	642	485	408
YOL013W-A_mRNA	114	116	94	87	59	47	50	56
YOL014W_mRNA	151	205	101	69	72	55	41	35
YOL015W_mRNA	123	133	52	64	59	52	26	28
YOL016C_mRNA	495	888	597	644	707	777	584	240
YOL017W_mRNA	624	634	478	462	350	328	235	178
YOL018C_mRNA	195	431	266	345	320	284	225	56
YOL019W_mRNA	1986	2497	1595	1801	1404	1261	1242	406
YOL020W_mRNA	4236	4658	4305	3529	3102	3287	2538	1291
YOL021C_mRNA	2773	3611	3116	2980	2869	2931	2186	1179
YOL022C_mRNA	524	1195	602	828	677	583	556	390
YOL023W_mRNA	550	611	424	442	363	346	288	133
YOL024W_mRNA	23	26	16	16	14	26	11	21
YOL025W_mRNA	688	934	514	563	477	328	254	152
YOL026C_mRNA	177	158	188	194	149	204	135	122
YOL027C_mRNA	1444	1570	1531	1337	1467	1569	1184	650
YOL028C_mRNA	280	563	327	406	265	265	208	56
YOL029C_mRNA	229	206	243	182	199	148	122	47
YOL030W_mRNA	2186	3262	3056	3472	3464	4048	3465	1276
YOL031C_mRNA	1116	1642	1199	1446	1300	1262	965	677
YOL032W_mRNA	284	305	274	303	257	209	187	138
YOL033W_mRNA	338	321	345	242	249	292	163	173
YOL034W_mRNA	1074	1227	738	730	656	557	350	209
YOL036W_mRNA	2135	2424	1783	1736	1280	1350	1062	429
YOL038C-A_mRNA	28	89	42	74	24	21	12	25
YOL038W_mRNA	609	1037	674	962	1042	1326	1154	357
YOL039W_mRNA	3431	3037	3746	3173	3740	5056	4665	6748
YOL040C_mRNA	5523	6550	4847	6083	4144	5601	5671	5489
YOL041C_mRNA	997	972	788	679	598	447	372	286
YOL042W_mRNA	512	578	437	395	402	281	197	222
YOL043C_mRNA	201	292	180	151	158	131	108	79
YOL044W_mRNA	198	193	172	112	119	102	80	82
YOL045W_mRNA	1849	2159	1325	1271	1357	969	708	387
YOL047C_mRNA	30	21	15	32	20	21	12	4
YOL048C_mRNA	341	443	428	396	559	438	295	268
YOL049W_mRNA	1155	2074	1292	1868	2214	2264	1844	1143
YOL051W_mRNA	1592	2236	1429	2175	1147	1046	1160	327
YOL052C-A_mRNA	94	197	103	182	354	437	531	229
YOL052C_mRNA	1052	1384	1151	1107	711	590	571	294
YOL053W_mRNA	378	603	314	448	316	346	309	177
YOL054W_mRNA	368	500	274	393	269	212	221	87
YOL055C_mRNA	358	348	342	340	370	356	286	282
YOL056W_mRNA	284	429	289	340	201	192	164	146
YOL057W_mRNA	2319	3522	2670	3019	4013	3790	3003	1981
YOL058W_mRNA	1274	1585	1747	1692	2182	2391	2042	1089
YOL059W_mRNA	2106	2571	2642	2228	1565	1504	1321	566
YOL060C_mRNA	2295	3120	2652	2690	2315	2335	2150	591
YOL061W_mRNA	3207	4405	4646	4188	4910	5793	4660	2733
YOL062C_mRNA	1064	1475	1304	1272	1184	1207	954	684
YOL063C_mRNA	1548	1918	1440	1245	1333	1241	950	576
YOL064C_mRNA	519	651	628	700	687	709	551	447
YOL065C_mRNA	297	308	338	267	294	229	190	166
YOL066C_mRNA	746	750	644	671	514	538	432	242
YOL067C_mRNA	467	560	396	422	445	497	406	165
YOL068C_mRNA	1619	1885	1383	1287	1086	903	669	450
YOL069W_mRNA	433	629	451	417	451	462	336	218
YOL070C_mRNA	740	722	696	814	796	859	617	312
YOL071W_mRNA	171	257	162	193	176	235	248	132
YOL072W_mRNA	476	586	394	459	326	311	223	142
YOL073C_mRNA	623	764	832	737	803	931	730	426
YOL075C_mRNA	1548	2176	1622	1614	1738	1402	1234	703
YOL076W_mRNA	2056	3748	1658	1901	1878	921	642	694
YOL077C_mRNA	1090	2135	1150	1449	977	695	520	318
YOL077W-A_mRNA	241	514	240	304	279	301	253	141
YOL078W_mRNA	1321	1448	1012	1055	950	929	685	417
YOL080C_mRNA	263	352	224	197	168	193	110	101
YOL081W_mRNA	10613	12648	9521	10677	10373	6724	5159	3548
YOL082W_mRNA	580	627	729	845	868	1035	828	476
YOL083W_mRNA	148	207	138	182	210	149	161	92
YOL084W_mRNA	669	775	736	885	1032	1274	1269	323
YOL085W-A_mRNA	11	15	17	15	11	10	11	4
YOL086C_mRNA	13991	13733	16454	11944	22479	27710	23777	15730
YOL086W-A_mRNA	97	92	103	116	108	144	128	106
YOL087C_mRNA	1990	2284	2077	2119	2332	2307	1772	786
YOL088C_mRNA	483	602	533	535	468	479	370	318
YOL089C_mRNA	1313	1250	767	616	754	470	361	310
YOL090W_mRNA	1421	1509	1332	1353	1667	1260	888	762
YOL091W_mRNA	107	104	54	66	98	53	31	41
YOL092W_mRNA	1482	1683	1454	1647	1522	1750	1386	718
YOL093W_mRNA	372	706	427	450	312	352	326	123
YOL094C_mRNA	437	451	411	347	225	250	176	124
YOL095C_mRNA	356	399	229	248	228	216	150	68
YOL096C_mRNA	79	142	123	134	132	118	106	34
YOL097C_mRNA	1614	1831	1803	1956	2515	2772	2390	1389
YOL097W-A_mRNA	33	21	18	18	14	15	7	14
YOL098C_mRNA	3576	5736	3867	4434	5455	4194	3587	2075
YOL099C_mRNA	29	32	25	22	42	63	26	37
YOL100W_mRNA	1443	1500	1005	1224	1030	791	554	323
YOL101C_mRNA	255	337	181	195	222	210	195	205
YOL102C_mRNA	223	261	273	263	258	260	253	202
YOL103W_mRNA	1572	1901	1770	1573	1829	1899	1488	923
YOL104C_mRNA	503	608	411	343	252	239	207	116
YOL105C_mRNA	981	1217	821	787	499	486	412	124
YOL106W_mRNA	58	55	62	39	65	20	24	32
YOL107W_mRNA	603	561	346	371	352	280	160	150
YOL108C_mRNA	175	232	185	166	140	133	110	71
YOL109W_mRNA	3871	5520	4103	3597	2937	2609	1937	2650
YOL110W_mRNA	193	249	229	279	224	280	226	172
YOL111C_mRNA	414	540	507	701	461	467	474	175
YOL112W_mRNA	446	777	507	495	498	512	395	214
YOL113W_mRNA	644	884	591	808	695	661	496	269
YOL114C_mRNA	50	99	62	68	61	68	55	33
YOL115W_mRNA	914	1081	746	697	651	522	408	263
YOL116W_mRNA	503	553	497	520	459	453	371	163
YOL117W_mRNA	390	601	348	467	366	272	193	120
YOL118C_mRNA	12	14	15	13	11	15	15	6
YOL119C_mRNA	840	1631	904	1048	935	968	916	369
YOL120C_mRNA	2214	2193	2130	1561	2679	3134	2996	4951
YOL121C_mRNA	1255	903	1154	938	1005	1112	915	1376
YOL122C_mRNA	1658	2023	2012	1932	2074	2336	1753	1058
YOL123W_mRNA	1694	1908	2079	2442	2753	3444	2831	1091
YOL124C_mRNA	626	628	623	538	533	400	365	258
YOL125W_mRNA	505	706	502	520	365	413	325	246
YOL126C_mRNA	773	805	770	695	547	546	460	192
YOL127W_mRNA	4236	2547	4046	2899	3441	4601	3887	8555
YOL128C_mRNA	515	556	383	313	261	187	155	177
YOL129W_mRNA	778	781	946	958	1391	1545	1164	1554
YOL130W_mRNA	2089	2210	2006	1727	1607	1559	1280	610
YOL131W_mRNA	2	9	4	7	5	9	10	5
YOL132W_mRNA	13	20	16	13	9	11	10	10
YOL133W_mRNA	206	200	197	263	168	206	219	139
YOL135C_mRNA	156	197	147	174	102	116	92	43
YOL136C_mRNA	1997	2308	1202	1278	897	506	348	397
YOL137W_mRNA	369	539	365	308	235	170	133	122
YOL138C_mRNA	1327	1428	962	1047	1042	1063	834	462
YOL139C_mRNA	1785	1778	1915	2040	2057	2468	1907	1980
YOL140W_mRNA	946	1289	999	817	715	766	641	478
YOL141W_mRNA	746	648	511	390	382	251	233	236
YOL142W_mRNA	417	569	438	411	343	335	253	136
YOL143C_mRNA	208	245	204	258	219	283	266	259
YOL144W_mRNA	397	661	390	403	253	263	223	117
YOL145C_mRNA	2535	3448	2490	2892	2648	1870	1411	730
YOL146W_mRNA	169	310	208	275	195	186	146	122
YOL147C_mRNA	251	246	273	308	236	250	188	128
YOL148C_mRNA	395	711	540	506	192	183	197	106
YOL149W_mRNA	356	424	335	308	287	260	169	254
YOL150C_mRNA	41	37	34	26	33	34	29	9
YOL151W_mRNA	732	1155	857	1146	1284	1612	1493	784
YOL152W_mRNA	64	64	40	34	23	14	18	18
YOL153C	385	594	467	580	647	603	508	235
YOL154W_mRNA	6636	5175	7216	5751	6790	8081	6354	9757
YOL155C_mRNA	915	1445	1105	1341	560	595	899	304
YOL157C_mRNA	22	36	19	23	21	18	12	10
YOL158C_mRNA	2128	2798	2471	2331	1767	1953	1340	505
YOL159C-A_mRNA	75	121	45	69	49	33	12	28
YOL159C_mRNA	96	89	81	53	89	57	43	105
YOL162W_mRNA	20	11	7	12	14	16	6	6
YOL163W_mRNA	16	12	16	7	10	18	17	10
YOL164W_mRNA	330	352	268	193	195	245	205	81
YOR001W_mRNA	1468	1801	1529	1328	1319	1003	717	594
YOR002W_mRNA	2429	2813	2365	2526	3088	2761	1840	1612
YOR003W_mRNA	94	156	89	115	130	134	127	66
YOR004W_mRNA	403	843	446	517	304	245	256	180
YOR005C_mRNA	358	479	316	284	263	240	197	103
YOR006C_mRNA	340	465	391	349	280	318	265	100
YOR007C_mRNA	1253	1512	1707	1940	2606	3576	3068	2613
YOR008C_mRNA	1883	2502	2118	2229	2103	2078	1608	792
YOR008W-B_mRNA	41	40	46	29	18	23	24	5
YOR009W_mRNA	191	162	96	108	43	45	48	9
YOR010C_mRNA	107	179	85	105	46	66	74	40
YOR011W_mRNA	1982	2118	1790	1816	2310	1714	1301	970
YOR012W_mRNA	20	27	8	8	6	3	1	11
YOR013W_mRNA	29	49	29	31	27	29	22	19
YOR014W_mRNA	2534	2976	2421	3222	2743	2169	1706	775
YOR015W_mRNA	283	262	330	365	391	424	276	136
YOR016C_mRNA	447	592	617	496	639	552	387	371
YOR017W_mRNA	1026	1346	858	956	924	775	541	340
YOR018W_mRNA	1372	2121	1108	1383	1165	955	783	334
YOR019W_mRNA	121	122	97	87	69	71	55	33
YOR020C_mRNA	750	675	1011	799	1064	1412	1471	839
YOR020W-A_mRNA	80	95	74	67	95	69	57	88
YOR021C_mRNA	177	194	201	288	341	343	278	138
YOR022C_mRNA	372	448	321	398	361	290	233	146
YOR023C_mRNA	779	1185	681	705	420	355	410	116
YOR025W_mRNA	1641	2194	1493	1364	1102	1242	949	447
YOR026W_mRNA	606	795	500	496	449	410	366	159
YOR027W_mRNA	2211	2399	2905	4077	6554	7723	6052	1912
YOR028C_mRNA	252	323	257	429	266	215	207	39
YOR030W_mRNA	1266	1554	797	856	749	475	345	239
YOR031W_mRNA	94	65	76	72	61	69	55	30
YOR032C_mRNA	95	155	98	96	83	56	62	31
YOR032W-A_mRNA	23	26	8	10	9	7	9	7
YOR033C_mRNA	1250	1301	979	957	944	871	595	396
YOR034C-A_mRNA	136	138	114	124	131	80	51	49
YOR034C_mRNA	2769	3628	2670	2641	2329	2010	1599	1104
YOR035C_mRNA	1642	2966	1506	1947	1700	1466	1201	561
YOR036W_mRNA	317	614	334	400	370	354	275	161
YOR037W_mRNA	369	724	359	422	279	278	185	142
YOR038C_mRNA	1435	1555	1086	1121	1047	919	662	335
YOR039W_mRNA	655	684	668	663	686	575	427	376
YOR040W_mRNA	45	97	74	96	82	89	70	35
YOR041C_mRNA	7	14	8	12	5	10	6	5
YOR042W_mRNA	528	772	687	912	894	1085	941	399
YOR043W_mRNA	1905	2029	1571	1391	1410	1149	876	589
YOR044W_mRNA	230	213	102	82	89	55	46	65
YOR045W_mRNA	163	106	148	119	141	136	133	208
YOR046C_mRNA	1260	1917	1534	1970	2000	1791	1306	1117
YOR047C_mRNA	983	1226	741	903	565	467	376	197
YOR048C_mRNA	1791	2467	2177	2120	2100	2109	1704	822
YOR049C_mRNA	160	229	184	192	120	104	88	54
YOR051C_mRNA	799	767	857	901	917	969	695	579
YOR052C_mRNA	570	834	615	697	665	655	520	354
YOR053W_mRNA	1	8	8	3	1	8	3	3
YOR054C_mRNA	1002	1677	905	1359	1000	997	880	307
YOR056C_mRNA	814	995	765	844	566	643	533	293
YOR057W_mRNA	510	785	511	496	546	408	358	322
YOR058C_mRNA	1433	1658	992	1213	921	717	558	275
YOR059C_mRNA	869	940	673	561	591	555	423	296
YOR060C_mRNA	433	696	360	367	296	311	227	137
YOR061W_mRNA	917	1202	900	841	895	767	554	438
YOR062C_mRNA	281	332	218	235	188	168	121	89
YOR063W_mRNA	8581	7729	11411	7734	12025	14653	12339	12534
YOR064C_mRNA	223	418	200	248	172	177	119	43
YOR065W_mRNA	669	676	900	828	901	899	886	200
YOR066W_mRNA	944	1147	730	771	400	315	329	105
YOR067C_mRNA	1560	3100	1745	2205	2476	2108	1557	798
YOR068C_mRNA	3	1	4	2	2	2	4	1
YOR069W_mRNA	929	1105	952	1024	947	955	661	369
YOR070C_mRNA	1029	1264	818	798	634	530	529	233
YOR071C_mRNA	1081	1437	1122	1451	1063	1230	1093	424
YOR072W-A_mRNA	14	12	13	9	8	13	11	7
YOR072W_mRNA	9	16	4	5	8	8	3	1
YOR073W_mRNA	658	785	529	699	527	533	436	178
YOR074C_mRNA	251	301	306	369	374	348	284	129
YOR075W_mRNA	335	309	201	184	160	85	58	104
YOR076C_mRNA	776	826	485	515	560	236	129	238
YOR077W_mRNA	154	200	122	139	112	116	93	41
YOR078W_mRNA	461	510	387	452	227	217	153	107
YOR079C_mRNA	472	331	335	225	218	146	94	196
YOR080W_mRNA	701	1030	507	478	558	326	205	279
YOR081C_mRNA	2336	2376	1938	1999	1147	945	824	313
YOR082C_mRNA	12	14	10	5	7	12	7	5
YOR083W_mRNA	158	188	157	214	155	202	158	58
YOR084W_mRNA	348	400	403	380	328	429	336	138
YOR085W_mRNA	1351	1716	1519	1711	1540	1618	1522	705
YOR086C_mRNA	4372	6347	5444	7713	9429	9182	7492	3643
YOR087W_mRNA	1063	1493	1264	1645	1615	1533	1095	721
YOR089C_mRNA	678	1681	795	1228	749	763	767	251
YOR090C_mRNA	945	1147	886	992	1078	909	669	466
YOR091W_mRNA	760	968	868	953	676	723	591	268
YOR092W_mRNA	1558	1809	1450	1730	1362	1323	981	375
YOR093C_mRNA	2407	2552	1655	1520	1640	989	688	678
YOR094W_mRNA	174	178	128	125	128	78	56	70
YOR095C_mRNA	603	605	581	453	390	357	274	251
YOR096W_mRNA	1574	1419	1707	1136	1914	2278	1930	4637
YOR097C_mRNA	237	423	267	343	246	277	218	118
YOR098C_mRNA	3941	5017	3787	4409	3897	3620	3061	1111
YOR099W_mRNA	2088	3189	2941	3552	4484	4921	4138	3726
YOR100C_mRNA	20	26	21	19	22	27	21	14
YOR101W_mRNA	584	619	687	510	506	394	285	212
YOR102W_mRNA	17	27	7	23	12	11	7	11
YOR103C_mRNA	337	352	316	273	318	212	93	390
YOR104W_mRNA	164	178	156	150	134	96	99	77
YOR106W_mRNA	284	290	215	268	191	227	156	74
YOR107W_mRNA	141	191	116	98	64	76	65	44
YOR108W_mRNA	1771	2248	2059	2062	2388	2646	2242	996
YOR109W_mRNA	1945	2779	2337	2821	2873	2478	2156	887
YOR110W_mRNA	445	763	558	549	517	582	480	153
YOR111W_mRNA	111	160	158	164	116	119	82	105
YOR112W_mRNA	1298	1309	1085	1259	1189	973	703	492
YOR113W_mRNA	1039	1883	1005	1349	1140	953	830	207
YOR114W_mRNA	190	239	165	145	150	139	108	49
YOR115C_mRNA	394	577	376	423	338	312	230	267
YOR116C_mRNA	4613	5647	4953	4268	4425	3685	2845	1384
YOR117W_mRNA	1622	1942	1931	2076	2306	2343	1821	1087
YOR118W_mRNA	727	1011	729	693	864	549	401	350
YOR119C_mRNA	646	878	560	562	397	281	244	115
YOR120W_mRNA	416	390	346	268	349	357	290	172
YOR121C_mRNA	37	53	32	39	46	113	79	55
YOR122C_mRNA	732	947	842	798	1169	1588	1641	1300
YOR123C_mRNA	307	802	472	730	451	520	460	88
YOR124C_mRNA	2382	2844	2289	3102	4038	3247	2277	1566
YOR125C_mRNA	261	406	315	304	251	315	250	184
YOR126C_mRNA	157	129	193	107	171	158	121	166
YOR127W_mRNA	1685	2471	1656	1520	1331	1193	872	282
YOR128C_mRNA	3836	4452	4439	4144	4328	3995	2888	2110
YOR129C_mRNA	984	1096	691	582	540	432	375	191
YOR130C_mRNA	174	211	198	153	170	144	112	95
YOR131C_mRNA	384	712	516	804	449	466	379	238
YOR132W_mRNA	705	887	827	1004	1020	967	689	461
YOR133W_mRNA	449	287	456	310	747	1059	965	934
YOR134W_mRNA	7	14	6	13	11	18	14	7
YOR136W_mRNA	2631	4073	3487	4712	4428	4671	4441	1735
YOR137C_mRNA	752	662	524	438	496	423	288	194
YOR138C_mRNA	1137	1366	1178	1088	1113	1206	966	499
YOR139C_mRNA	2	2	7	14	4	7	5	3
YOR140W_mRNA	960	1343	861	801	394	371	394	132
YOR141C_mRNA	1578	2131	1503	1674	1514	1328	974	607
YOR142W_mRNA	908	1133	1261	1237	1402	1588	1508	685
YOR143C_mRNA	414	347	282	245	175	133	87	117
YOR144C_mRNA	726	728	481	485	420	317	187	108
YOR145C_mRNA	1360	1665	1320	1233	844	989	727	623
YOR147W_mRNA	998	1050	625	552	599	398	265	337
YOR148C_mRNA	133	175	134	135	125	93	50	82
YOR149C_mRNA	829	1093	754	845	831	720	477	384
YOR150W_mRNA	373	447	344	325	320	296	224	235
YOR151C_mRNA	3496	4562	4897	4421	4986	4147	3390	1817
YOR152C_mRNA	238	157	208	136	171	162	124	110
YOR153W_mRNA	41776	48007	47946	44085	56528	56670	43589	22260
YOR154W_mRNA	678	1315	529	695	435	247	141	144
YOR155C_mRNA	544	681	718	687	770	882	751	514
YOR156C_mRNA	764	1131	534	635	542	539	455	152
YOR157C_mRNA	698	882	1023	768	1081	948	1056	638
YOR158W_mRNA	516	695	458	532	401	376	280	230
YOR159C_mRNA	173	331	187	235	149	163	166	70
YOR160W_mRNA	1776	1833	1497	1139	1108	744	682	424
YOR161C-C_mRNA	12	9	10	10	10	17	10	5
YOR161C_mRNA	2199	2547	3187	3458	4070	4478	3493	1323
YOR162C_mRNA	645	654	503	510	475	417	338	202
YOR163W_mRNA	72	109	108	147	107	145	135	62
YOR164C_mRNA	423	592	405	485	525	314	251	403
YOR165W_mRNA	1022	1584	1173	1264	1447	1226	793	427
YOR166C_mRNA	453	405	296	301	253	207	143	134
YOR167C_mRNA	1525	2390	1700	1323	1518	1979	2557	3921
YOR168W_mRNA	2986	3022	3460	3097	4117	3792	2763	2030
YOR171C_mRNA	927	1534	1110	1173	1203	1088	768	498
YOR172W_mRNA	915	960	686	597	701	464	354	276
YOR173W_mRNA	243	307	360	499	611	748	697	286
YOR174W_mRNA	249	268	225	223	187	200	131	135
YOR175C_mRNA	1922	2443	2317	2641	3019	3149	2306	1674
YOR176W_mRNA	1091	1960	1368	1856	2002	2234	2193	1070
YOR177C_mRNA	39	32	26	24	27	23	10	7
YOR178C_mRNA	122	280	136	281	224	207	196	43
YOR179C_mRNA	82	64	102	81	83	87	68	45
YOR180C_mRNA	241	410	207	229	163	175	153	69
YOR181W_mRNA	394	779	617	596	253	209	268	102
YOR182C_mRNA	711	360	451	290	263	300	247	704
YOR184W_mRNA	2294	2758	2857	2690	3465	3623	3237	2884
YOR185C_mRNA	209	210	264	312	466	566	617	515
YOR186C-A_mRNA	18	24	10	15	6	5	7	3
YOR186W_mRNA	18	14	21	11	21	17	16	12
YOR187W_mRNA	2551	2915	3460	3417	4830	5663	5031	2899
YOR188W_mRNA	1504	1654	1274	1325	1068	946	781	318
YOR189W_mRNA	118	137	109	97	116	126	112	79
YOR190W_mRNA	52	75	61	59	50	32	44	18
YOR191W_mRNA	2755	3785	2717	3004	2592	2429	1909	776
YOR192C-B	14	6	6	4	9	9	3	12
YOR192C_mRNA	326	291	214	206	199	170	124	113
YOR193W_mRNA	190	175	131	134	77	100	50	73
YOR194C_mRNA	567	1323	767	945	718	815	724	241
YOR195W_mRNA	954	1012	528	660	583	380	337	216
YOR196C_mRNA	470	780	556	638	560	564	491	185
YOR197W_mRNA	594	979	888	1025	959	1270	1212	524
YOR198C_mRNA	1936	1999	2058	2252	2884	3014	2207	1721
YOR200W_mRNA	3	8	3	4	6	3	3	2
YOR201C_mRNA	780	953	797	786	633	729	534	270
YOR202W_mRNA	205	178	231	224	212	266	212	128
YOR203W_mRNA	19	15	18	9	17	20	16	12
YOR204W_mRNA	13697	15012	16884	14217	17200	18893	14700	6206
YOR205C_mRNA	637	725	449	488	387	387	276	139
YOR206W_mRNA	2324	2983	1824	1830	1759	1260	866	642
YOR207C_mRNA	2922	3284	2964	2770	3068	2384	1694	1242
YOR208W_mRNA	711	910	501	469	310	244	216	139
YOR209C_mRNA	1317	1504	1435	1445	1601	1452	936	1093
YOR210W_mRNA	153	85	109	74	74	80	53	89
YOR211C_mRNA	1408	1324	1235	1080	1030	948	678	388
YOR212W_mRNA	1674	2255	1660	2062	1574	1427	1065	682
YOR213C_mRNA	498	622	486	415	319	301	260	153
YOR215C_mRNA	256	394	342	555	325	420	388	255
YOR216C_mRNA	459	652	530	645	489	461	412	114
YOR217W_mRNA	1450	2165	1896	1981	2102	2171	1629	565
YOR219C_mRNA	1844	2034	1585	1717	1824	1509	1173	801
YOR220W_mRNA	476	576	465	547	580	482	390	302
YOR221C_mRNA	325	427	310	284	200	175	149	81
YOR222W_mRNA	629	830	743	655	675	786	556	424
YOR223W_mRNA	96	241	163	252	163	154	173	40
YOR224C_mRNA	1173	1792	1106	1395	1022	1015	931	632
YOR226C_mRNA	259	312	236	229	158	145	135	98
YOR227W_mRNA	1661	1943	1819	1689	1262	922	933	476
YOR228C_mRNA	339	409	384	329	345	397	306	173
YOR229W_mRNA	392	516	501	435	466	492	436	207
YOR230W_mRNA	2341	3537	3417	4320	5397	6933	7016	3603
YOR231W_mRNA	853	1138	833	809	798	787	714	271
YOR232W_mRNA	848	1094	870	1088	1168	1170	842	821
YOR233W_mRNA	1710	1720	1138	1031	964	959	766	421
YOR234C_mRNA	1079	739	1079	986	759	760	613	884
YOR235W_mRNA	21	19	10	4	3	3	5	3
YOR236W_mRNA	86	167	106	183	116	109	109	40
YOR237W_mRNA	256	460	300	350	259	272	247	191
YOR238W_mRNA	218	338	206	292	231	194	131	125
YOR239W_mRNA	1065	2059	1221	1836	2115	2458	2226	694
YOR241W_mRNA	1051	1345	1120	913	1076	990	704	612
YOR242C_mRNA	30	44	30	15	26	11	9	1
YOR243C_mRNA	1344	2037	1574	1717	1525	1483	1154	632
YOR244W_mRNA	705	829	543	493	449	333	198	226
YOR245C_mRNA	612	813	609	614	636	528	340	320
YOR246C_mRNA	972	1092	1205	958	1044	1300	1096	697
YOR247W_mRNA	838	2234	1154	1797	677	776	1139	173
YOR249C_mRNA	493	508	311	255	317	168	115	159
YOR250C_mRNA	527	647	555	498	551	473	396	259
YOR251C_mRNA	363	419	414	423	493	591	599	382
YOR252W_mRNA	213	235	234	194	146	178	123	117
YOR253W_mRNA	253	554	349	496	365	452	293	390
YOR254C_mRNA	4063	5904	3808	4326	5041	3798	2837	2521
YOR256C_mRNA	1280	1823	1233	1595	1570	1359	914	498
YOR257W_mRNA	207	484	237	307	211	195	179	89
YOR258W_mRNA	78	78	57	61	37	15	16	29
YOR259C_mRNA	1459	2041	1920	2321	2054	2415	2090	984
YOR260W_mRNA	1977	3685	2329	2860	2151	1586	1378	723
YOR261C_mRNA	1154	1036	1003	1005	1159	1083	730	900
YOR262W_mRNA	324	466	370	331	307	309	243	152
YOR264W_mRNA	1343	1271	990	985	695	670	502	282
YOR265W_mRNA	162	256	167	220	206	204	177	204
YOR266W_mRNA	259	255	228	181	209	165	110	96
YOR267C_mRNA	998	1594	1031	1299	842	666	568	124
YOR269W_mRNA	721	1018	587	594	514	480	407	242
YOR270C_mRNA	7405	7896	9043	8636	12220	12045	8523	6587
YOR271C_mRNA	569	750	653	654	771	958	771	418
YOR272W_mRNA	1135	1551	1270	1128	937	1059	801	544
YOR273C_mRNA	1390	2130	2113	2155	2215	1904	1476	629
YOR274W_mRNA	316	583	270	340	232	261	166	73
YOR275C_mRNA	859	1122	831	858	979	804	554	409
YOR276W_mRNA	774	856	1024	1072	863	1078	884	905
YOR277C_mRNA	8	12	3	4	2	4	2	5
YOR278W_mRNA	192	288	234	293	205	190	176	104
YOR279C_mRNA	157	147	88	103	71	71	65	36
YOR280C_mRNA	158	195	189	238	203	226	198	159
YOR281C_mRNA	467	625	542	670	584	559	441	329
YOR283W_mRNA	521	537	475	390	408	298	217	257
YOR284W_mRNA	224	268	188	170	146	154	110	95
YOR285W_mRNA	549	689	810	805	1009	1323	1158	1321
YOR286W_mRNA	325	273	313	274	269	319	300	159
YOR287C_mRNA	203	294	193	168	118	72	64	63
YOR288C_mRNA	519	868	586	535	757	444	281	363
YOR289W_mRNA	177	348	184	278	271	283	300	215
YOR290C_mRNA	3847	5238	2960	4156	3615	3010	2565	791
YOR291W_mRNA	4078	5398	4852	4893	5159	4721	3720	1681
YOR292C_mRNA	513	560	455	485	416	406	303	254
YOR293W_mRNA	1760	1075	1629	1138	1464	1689	1222	2754
YOR294W_mRNA	448	655	462	501	298	347	309	278
YOR295W_mRNA	144	209	132	134	93	73	48	39
YOR296W_mRNA	1551	1740	1277	1123	1224	880	587	467
YOR297C_mRNA	447	358	263	212	197	87	76	153
YOR298C-A_mRNA	1620	2563	2019	3391	2775	3257	2750	957
YOR298W_mRNA	69	48	45	33	28	22	19	16
YOR299W_mRNA	1695	1755	1763	1519	1545	1668	1200	655
YOR300W_mRNA	35	38	19	19	31	22	17	21
YOR301W_mRNA	1122	1639	1039	1213	886	922	810	342
YOR302W_mRNA	234	217	15	12	50	7	9	16
YOR303W_mRNA	2089	2081	2076	1463	1018	959	783	483
YOR304C-A_mRNA	113	179	91	95	68	59	60	23
YOR304W_mRNA	1787	2457	1700	1690	1483	1249	1019	436
YOR305W_mRNA	433	445	272	256	229	140	112	136
YOR306C_mRNA	674	785	579	412	510	369	314	112
YOR307C_mRNA	1575	1461	1239	1052	962	778	436	438
YOR308C_mRNA	715	1116	524	749	470	501	376	151
YOR309C_mRNA	173	157	207	250	246	327	183	113
YOR310C_mRNA	2688	2879	2833	2602	3183	2469	1650	1882
YOR311C_mRNA	1026	1306	1106	1095	1033	1126	870	483
YOR312C_mRNA	2462	1980	2290	1910	2078	2381	1952	3945
YOR313C_mRNA	102	120	73	63	55	39	27	24
YOR315W_mRNA	1788	1812	1257	1129	817	509	420	318
YOR316C-A_mRNA	78	67	49	61	33	49	35	13
YOR316C_mRNA	1333	1738	1401	1271	1386	1211	951	564
YOR317W_mRNA	3365	5532	5039	6702	8283	8810	7992	3058
YOR318C_mRNA	40	64	28	32	30	20	19	20
YOR319W_mRNA	186	169	112	115	117	16	11	79
YOR320C_mRNA	1074	1198	1065	1010	1147	970	665	721
YOR321W_mRNA	1359	1835	2146	2255	3259	3736	2884	1732
YOR322C_mRNA	2052	2033	1629	1426	1190	1224	959	307
YOR323C_mRNA	839	960	1045	999	1544	1765	1493	1348
YOR324C_mRNA	1301	1787	1308	1152	1067	1070	877	484
YOR326W_mRNA	4889	6310	5560	7008	8939	8194	5969	2755
YOR327C_mRNA	259	259	252	250	270	256	223	151
YOR328W_mRNA	1071	1191	980	984	1108	1173	1052	497
YOR329C_mRNA	820	1582	931	973	868	600	637	221
YOR330C_mRNA	2171	3009	2287	2269	1783	1809	1410	542
YOR332W_mRNA	837	908	966	906	1210	1587	1513	1702
YOR334W_mRNA	753	1009	502	578	447	379	331	211
YOR335C_mRNA	6340	7412	6723	7223	10472	9912	8579	6443
YOR336W_mRNA	1857	2794	1712	2222	3637	2971	2359	1810
YOR337W_mRNA	1070	1117	829	791	682	640	513	215
YOR338W_mRNA	38	31	16	21	24	14	14	11
YOR339C_mRNA	10	13	6	16	6	9	5	4
YOR340C_mRNA	748	1327	813	754	632	630	550	395
YOR341W_mRNA	10220	14873	11183	13515	13667	11198	9429	4559
YOR342C_mRNA	1002	1095	564	521	368	149	124	113
YOR343C_mRNA	53	69	32	37	17	24	25	7
YOR343W-B	213	282	133	190	110	71	85	18
YOR344C_mRNA	831	725	570	576	284	199	184	99
YOR345C_mRNA	7	7	7	7	5	10	9	8
YOR346W_mRNA	1348	1688	1226	1238	1252	994	727	516
YOR347C_mRNA	898	978	1281	1396	1943	2412	2042	855
YOR348C_mRNA	83	104	99	58	103	118	118	55
YOR349W_mRNA	859	750	564	524	405	298	279	156
YOR350C_mRNA	796	1191	598	743	596	372	308	186
YOR351C_mRNA	2	3	4	2	4	10	6	2
YOR352W_mRNA	250	335	250	257	231	179	138	138
YOR353C_mRNA	1070	1520	912	1009	845	799	635	305
YOR354C_mRNA	1418	1479	1035	904	1208	807	447	606
YOR355W_mRNA	3913	4625	3086	3482	2869	2065	1622	1008
YOR356W_mRNA	336	633	563	740	824	987	842	317
YOR357C_mRNA	298	457	361	332	333	340	259	292
YOR358W_mRNA	161	170	186	169	149	185	135	84
YOR359W_mRNA	1265	1444	759	711	342	301	277	121
YOR360C_mRNA	2200	2390	1360	994	1117	606	485	632
YOR361C_mRNA	4679	6509	5534	5598	6697	6317	4544	2999
YOR362C_mRNA	1078	1597	1525	1716	1573	2121	1840	951
YOR363C_mRNA	986	1238	735	831	715	560	389	267
YOR364W_mRNA	29	36	15	35	23	13	1	5
YOR365C_mRNA	7	5	8	5	5	5	3	5
YOR366W_mRNA	42	28	31	16	26	17	12	15
YOR367W_mRNA	178	162	183	173	220	175	98	133
YOR368W_mRNA	256	326	255	202	197	167	107	119
YOR369C_mRNA	2711	1424	2674	1217	2830	3172	2609	7412
YOR370C_mRNA	3312	4007	3136	3257	3082	2895	2322	1212
YOR371C_mRNA	1880	2464	1560	1803	1742	1626	1318	666
YOR372C_mRNA	1172	1948	870	1109	707	585	591	206
YOR373W_mRNA	944	1202	805	926	747	754	617	208
YOR374W_mRNA	1191	1401	1726	1927	2977	3148	2854	811
YOR375C_mRNA	965	842	1232	900	1428	1801	1382	845
YOR376W-A_mRNA	144	317	100	162	110	100	62	55
YOR377W_mRNA	986	1202	925	823	783	641	456	319
YOR378W_mRNA	68	85	91	65	48	52	38	8
YOR379C_mRNA	36	40	22	11	30	16	15	13
YOR380W_mRNA	453	488	390	438	302	323	280	112
YOR381W_mRNA	510	435	363	261	248	236	159	132
YOR382W_mRNA	63	245	66	155	86	101	107	30
YOR383C_mRNA	558	530	386	389	206	194	208	36
YOR384W_mRNA	10	10	12	11	4	4	8	3
YOR385W_mRNA	321	449	236	189	192	129	85	115
YOR386W_mRNA	344	525	377	461	468	355	235	111
YOR387C_mRNA	161	157	194	181	247	378	295	821
YOR389W_mRNA	40	83	45	52	44	58	43	20
YOR390W_mRNA	273	296	167	142	190	98	68	74
YPL001W_mRNA	470	543	389	251	319	194	108	227
YPL002C_mRNA	261	414	264	264	231	259	184	169
YPL003W_mRNA	527	639	585	617	633	598	445	255
YPL004C_mRNA	2809	4340	4448	6017	8647	9955	8918	3677
YPL005W_mRNA	429	428	273	231	213	183	134	107
YPL006W_mRNA	1787	2006	1995	2222	3415	3066	2361	1884
YPL007C_mRNA	619	665	465	397	481	295	179	229
YPL008W_mRNA	1171	1309	868	854	836	636	389	357
YPL009C_mRNA	1818	3048	1969	2737	2436	2240	1746	688
YPL010W_mRNA	583	399	510	422	766	486	324	867
YPL011C_mRNA	669	962	596	521	439	397	353	273
YPL012W_mRNA	5183	5050	3838	3430	3321	2223	1688	1156
YPL013C_mRNA	177	267	146	210	146	154	132	64
YPL014W_mRNA	619	966	662	724	211	198	261	69
YPL015C_mRNA	860	1355	1285	1216	1554	1900	1559	818
YPL016W_mRNA	1561	1589	1052	1145	797	416	414	281
YPL017C_mRNA	198	275	282	290	349	432	428	143
YPL018W_mRNA	390	610	386	335	274	303	214	131
YPL019C_mRNA	2622	2908	2822	2666	4124	3594	2277	1991
YPL020C_mRNA	431	376	326	261	287	189	115	100
YPL022W_mRNA	2412	2952	2254	2011	2344	2156	1571	1033
YPL023C_mRNA	1465	2004	1778	1457	1612	1676	1298	675
YPL024W_mRNA	305	511	346	340	336	359	256	208
YPL025C_mRNA	32	58	28	20	30	27	32	12
YPL026C_mRNA	1470	1696	987	1132	966	757	569	438
YPL028W_mRNA	3428	4754	5231	4832	6946	9629	8973	6255
YPL029W_mRNA	612	710	492	453	438	436	294	152
YPL030W_mRNA	726	616	526	437	336	323	211	149
YPL031C_mRNA	525	764	717	723	710	789	649	412
YPL032C_mRNA	3594	4766	3034	3747	2340	1901	1606	800
YPL034W_mRNA	180	144	158	96	101	101	63	63
YPL036W_mRNA	845	718	763	587	657	749	622	370
YPL037C_mRNA	1669	1676	1823	1698	1966	2497	2288	2612
YPL038W-A_mRNA	5	3	6	1	11	7	4	12
YPL038W_mRNA	135	160	139	126	96	89	69	51
YPL039W_mRNA	267	356	278	297	194	206	167	89
YPL040C_mRNA	952	1212	830	826	932	760	607	277
YPL041C_mRNA	193	315	237	272	208	200	166	106
YPL042C_mRNA	910	809	742	571	571	527	424	255
YPL043W_mRNA	593	1203	921	1002	568	555	504	130
YPL045W_mRNA	888	1232	771	804	720	532	394	248
YPL046C_mRNA	120	153	125	88	67	66	60	55
YPL047W_mRNA	243	555	246	459	180	185	184	109
YPL048W_mRNA	1230	2095	1726	2335	2411	3412	3704	2530
YPL049C_mRNA	607	999	795	786	628	713	691	241
YPL050C_mRNA	2337	3605	2704	2887	2447	2187	1576	1151
YPL051W_mRNA	170	189	154	179	100	109	89	81
YPL052W_mRNA	170	102	79	71	78	56	29	71
YPL053C_mRNA	994	1573	1324	1649	1543	1614	1177	719
YPL054W_mRNA	16	24	13	21	13	12	12	8
YPL055C_mRNA	315	508	294	344	263	222	253	82
YPL056C_mRNA	51	88	62	71	42	46	57	11
YPL057C_mRNA	2099	1894	1332	1057	1040	818	643	492
YPL058C_mRNA	5968	5867	4613	3915	3896	3253	2565	1486
YPL059W_mRNA	342	367	337	308	356	361	294	308
YPL060C-A	30	50	16	22	22	8	1	12
YPL060W_mRNA	204	239	162	170	140	115	90	94
YPL061W_mRNA	15833	20880	20099	23724	22663	20998	18051	6317
YPL063W_mRNA	785	1040	912	985	1112	1126	929	410
YPL064C_mRNA	382	515	369	458	285	349	266	161
YPL065W_mRNA	143	102	87	64	76	59	37	48
YPL066W_mRNA	767	877	532	543	304	244	203	112
YPL067C_mRNA	156	213	188	230	228	197	237	131
YPL068C_mRNA	217	310	152	172	93	73	83	26
YPL069C_mRNA	461	615	390	403	301	219	182	151
YPL070W_mRNA	461	646	379	519	397	379	254	187
YPL071C_mRNA	208	431	188	293	162	66	46	100
YPL072W_mRNA	384	420	309	286	227	195	136	102
YPL074W_mRNA	1049	1257	962	882	777	794	545	250
YPL075W_mRNA	2391	2119	1686	1714	1493	1351	1004	456
YPL076W_mRNA	394	263	200	207	198	94	65	70
YPL077C_mRNA	99	219	91	160	84	91	104	34
YPL078C_mRNA	880	1260	949	1078	1514	1897	1485	1159
YPL079W_mRNA	1628	1255	1417	1156	1465	2088	1623	1929
YPL081W_mRNA	1332	1571	1236	967	705	728	627	613
YPL082C_mRNA	8481	8757	6884	6295	6005	5123	3975	2127
YPL083C_mRNA	431	494	413	391	419	381	318	149
YPL084W_mRNA	1057	1581	1111	1430	1563	1082	865	429
YPL085W_mRNA	3630	5226	4691	5655	4735	4105	4395	1434
YPL086C_mRNA	833	920	871	668	848	774	631	426
YPL087W_mRNA	299	318	412	338	478	431	310	253
YPL088W_mRNA	160	201	128	142	106	130	112	77
YPL089C_mRNA	479	683	477	443	222	195	187	88
YPL090C_mRNA	533	440	683	464	739	846	726	1386
YPL091W_mRNA	968	1103	1077	1267	1632	2018	1622	1129
YPL092W_mRNA	1275	1472	1256	978	997	899	568	536
YPL093W_mRNA	3841	4687	4353	3461	3262	3068	2284	1700
YPL094C_mRNA	1081	1556	1432	1838	1679	1953	1742	997
YPL095C_mRNA	276	260	277	192	186	206	159	164
YPL096C-A_mRNA	51	90	66	62	26	27	26	36
YPL096W_mRNA	259	363	282	249	274	245	178	108
YPL097W_mRNA	477	518	440	343	372	326	221	203
YPL098C_mRNA	208	225	264	241	239	285	223	285
YPL099C_mRNA	113	132	120	98	114	105	55	82
YPL100W_mRNA	603	594	473	441	428	357	235	229
YPL101W_mRNA	747	1000	944	893	838	983	772	421
YPL102C_mRNA	9	11	5	10	6	4	4	1
YPL103C_mRNA	558	499	507	392	428	411	337	233
YPL104W_mRNA	561	642	608	543	638	652	519	230
YPL105C_mRNA	1556	2033	1581	1431	975	966	844	235
YPL106C_mRNA	5326	5590	6015	6922	10905	14423	12990	9498
YPL107W_mRNA	243	400	232	310	218	233	211	132
YPL108W_mRNA	64	106	90	57	51	44	40	31
YPL109C_mRNA	537	651	376	304	445	257	229	191
YPL110C_mRNA	654	987	713	814	921	825	683	258
YPL111W_mRNA	462	608	700	474	507	522	436	172
YPL112C_mRNA	857	1121	769	949	612	632	464	405
YPL113C_mRNA	56	46	77	44	70	36	26	25
YPL114W_mRNA	110	150	85	87	68	72	56	27
YPL115C_mRNA	2348	3440	1828	2354	1758	1448	1162	570
YPL116W_mRNA	1559	1668	1564	1275	1344	1148	876	539
YPL117C_mRNA	1325	1601	1380	1256	1255	1128	710	917
YPL118W_mRNA	773	1046	948	967	925	821	509	498
YPL119C-A_mRNA	27	35	22	20	37	44	24	17
YPL119C_mRNA	379	452	412	410	448	562	468	188
YPL120W_mRNA	405	502	316	415	302	257	162	120
YPL122C_mRNA	374	407	432	351	340	301	214	133
YPL123C_mRNA	234	328	206	282	299	244	188	174
YPL124W_mRNA	113	112	77	123	65	79	48	25
YPL125W_mRNA	2310	3602	1850	1790	2063	1219	848	860
YPL126W_mRNA	3984	5144	3105	3240	3231	2673	1967	1101
YPL127C_mRNA	421	515	562	642	728	810	778	345
YPL128C_mRNA	1975	2792	2285	2315	1734	1762	1479	544
YPL129W_mRNA	544	559	591	596	558	521	370	401
YPL131W_mRNA	9166	10905	10811	10827	11831	14764	14160	10229
YPL132W_mRNA	385	553	426	423	274	279	196	139
YPL133C_mRNA	402	556	401	358	259	266	220	94
YPL134C_mRNA	182	226	211	157	231	290	280	111
YPL135W_mRNA	1158	1355	1122	909	590	669	643	396
YPL137C_mRNA	4435	5506	3905	5006	4294	3755	3217	1388
YPL138C_mRNA	280	394	292	306	236	233	194	97
YPL139C_mRNA	540	733	531	464	516	473	350	204
YPL140C_mRNA	470	518	467	388	387	396	307	172
YPL141C_mRNA	1400	1607	1078	1232	912	758	601	245
YPL143W_mRNA	2184	1747	1897	1628	1545	1982	1903	2424
YPL144W_mRNA	186	193	203	131	152	155	129	161
YPL145C_mRNA	3810	3262	3795	3302	4537	3880	3095	2145
YPL146C_mRNA	568	676	444	423	403	223	139	229
YPL147W_mRNA	202	233	143	174	171	160	124	86
YPL148C_mRNA	207	179	149	137	104	91	65	80
YPL149W_mRNA	327	277	286	185	162	179	132	179
YPL150W_mRNA	1090	1394	1079	1002	1054	926	594	329
YPL151C_mRNA	491	769	431	445	321	369	338	161
YPL152W_mRNA	394	414	372	313	343	300	238	211
YPL153C_mRNA	1038	1378	954	866	811	782	544	289
YPL154C_mRNA	3529	5103	5246	6655	9611	13063	12105	9194
YPL155C_mRNA	873	1068	792	701	618	649	484	203
YPL156C_mRNA	248	250	179	161	108	75	65	76
YPL157W_mRNA	430	451	304	236	223	174	151	101
YPL158C_mRNA	2245	1949	1345	1274	997	770	529	340
YPL159C_mRNA	503	468	498	450	378	291	213	239
YPL160W_mRNA	5722	6394	6451	6153	9114	9826	8422	4842
YPL161C_mRNA	663	814	584	483	541	448	295	221
YPL162C_mRNA	440	457	462	301	271	240	183	143
YPL163C_mRNA	917	1531	1056	1207	601	498	612	162
YPL164C_mRNA	432	379	345	325	328	275	163	160
YPL166W_mRNA	58	84	55	64	58	60	56	27
YPL167C_mRNA	1044	1014	646	625	653	526	337	318
YPL168W_mRNA	334	389	280	214	243	181	165	103
YPL169C_mRNA	1339	1739	1335	1225	1150	951	670	440
YPL170W_mRNA	313	549	355	377	354	346	332	210
YPL171C_mRNA	11	21	14	13	16	18	4	10
YPL172C_mRNA	901	1242	785	679	726	611	523	354
YPL173W_mRNA	249	289	233	228	173	170	141	63
YPL174C_mRNA	817	910	475	489	491	295	214	217
YPL175W_mRNA	442	587	381	332	264	221	167	151
YPL176C_mRNA	885	1820	1359	1318	1119	1229	1131	343
YPL177C_mRNA	897	1162	791	863	455	443	413	298
YPL178W_mRNA	528	749	657	679	575	629	500	425
YPL179W_mRNA	2745	4699	2063	3454	2284	2073	1963	580
YPL180W_mRNA	768	890	780	655	651	601	425	244
YPL181W_mRNA	609	805	626	766	524	634	588	221
YPL183C_mRNA	3477	4178	2644	1957	1960	1205	875	972
YPL183W-A_mRNA	242	178	196	197	166	160	129	224
YPL184C_mRNA	2250	3253	2760	3050	3020	3008	2538	1295
YPL185W_mRNA	6	5	7	8	2	5	7	1
YPL186C_mRNA	45	77	59	98	103	140	118	43
YPL188W_mRNA	729	1043	669	746	690	451	405	318
YPL189C-A_mRNA	115	117	89	44	51	45	47	39
YPL189W_mRNA	191	204	147	192	147	122	84	74
YPL190C_mRNA	2057	3505	2245	3024	2139	2053	1886	656
YPL191C_mRNA	219	164	160	123	145	88	70	75
YPL192C_mRNA	5	5	6	3	4	4	2	5
YPL193W_mRNA	445	546	379	446	356	355	228	164
YPL194W_mRNA	330	643	313	401	323	327	296	87
YPL195W_mRNA	1791	2387	1844	1870	2423	1562	1272	761
YPL196W_mRNA	261	301	251	204	219	240	143	137
YPL198W_mRNA	572	893	474	638	281	208	197	103
YPL199C_mRNA	344	451	413	479	379	482	425	256
YPL201C_mRNA	35	50	13	18	32	33	26	14
YPL202C_mRNA	441	464	328	403	237	182	161	84
YPL203W_mRNA	698	930	907	1019	1364	1402	1112	530
YPL204W_mRNA	1712	1986	1540	1656	1487	1617	1230	598
YPL206C_mRNA	805	799	944	762	1067	1071	900	925
YPL207W_mRNA	2585	3777	2994	3682	3302	3465	2808	1139
YPL208W_mRNA	661	704	720	697	808	759	533	476
YPL209C_mRNA	212	219	171	174	151	112	82	60
YPL210C_mRNA	1844	1985	1505	1662	1454	1170	706	559
YPL211W_mRNA	404	595	543	406	433	337	228	340
YPL212C_mRNA	1252	1587	1260	1098	1051	1044	727	478
YPL213W_mRNA	241	334	193	205	125	121	91	72
YPL214C_mRNA	675	799	778	619	707	688	513	396
YPL215W_mRNA	177	246	211	198	157	159	124	49
YPL216W_mRNA	510	546	422	328	386	252	145	125
YPL217C_mRNA	904	2401	1801	2183	1313	1147	1213	292
YPL218W_mRNA	1221	1454	1537	1479	1722	1810	1461	2138
YPL219W_mRNA	424	446	334	404	324	327	252	100
YPL220W_mRNA	528	379	501	371	500	689	494	1366
YPL221W_mRNA	6968	6652	6949	5059	5142	5283	3949	2808
YPL222C-A_mRNA	93	112	89	64	69	57	70	54
YPL222W_mRNA	250	410	375	372	438	570	549	202
YPL223C_mRNA	24	22	19	36	33	49	49	26
YPL224C_mRNA	751	849	804	767	683	743	561	347
YPL225W_mRNA	559	603	511	587	713	431	208	690
YPL226W_mRNA	6142	8364	6730	7987	9394	7924	6498	2322
YPL227C_mRNA	171	215	225	166	134	89	70	56
YPL228W_mRNA	861	1023	713	819	569	487	337	257
YPL229W_mRNA	253	513	181	261	118	121	115	33
YPL230W_mRNA	114	208	83	201	112	129	136	45
YPL231W_mRNA	31732	34104	41140	38355	57307	60836	55131	29425
YPL232W_mRNA	526	716	623	591	599	655	549	166
YPL233W_mRNA	179	181	165	120	105	95	86	53
YPL234C_mRNA	712	926	882	1045	1268	1280	1160	1241
YPL235W_mRNA	628	833	938	848	761	719	499	248
YPL236C_mRNA	543	605	424	350	383	283	249	175
YPL237W_mRNA	1653	2009	1832	2223	2545	3015	2364	942
YPL238C_mRNA	27	66	17	26	30	36	22	5
YPL239W_mRNA	568	909	581	686	537	595	548	274
YPL240C_mRNA	3071	3718	4816	6136	11347	12556	9159	4700
YPL241C_mRNA	192	287	181	142	156	136	93	104
YPL242C_mRNA	2225	2856	1850	2068	2067	1436	1034	630
YPL243W_mRNA	2194	2579	2231	2170	2079	1809	1184	1012
YPL244C_mRNA	827	1435	1049	1195	956	1131	910	523
YPL245W_mRNA	428	499	518	441	578	701	483	366
YPL246C_mRNA	1353	1823	1918	2241	1901	2170	1782	1127
YPL247C_mRNA	709	1206	1025	1354	1105	1240	1224	396
YPL248C_mRNA	202	208	169	171	99	97	89	40
YPL249C-A_mRNA	2304	1973	2027	1231	2091	2783	2844	3239
YPL249C_mRNA	612	856	680	961	994	1065	868	300
YPL250C_mRNA	550	484	344	265	191	213	197	188
YPL252C_mRNA	447	785	513	611	350	384	449	161
YPL253C_mRNA	415	378	246	250	237	178	95	104
YPL254W_mRNA	1246	1377	997	835	803	693	490	316
YPL255W_mRNA	361	556	343	381	269	257	220	70
YPL256C_mRNA	3226	3381	2405	2232	1513	1367	1216	435
YPL257W_mRNA	137	239	144	156	137	119	93	54
YPL258C_mRNA	363	349	277	221	182	227	180	76
YPL259C_mRNA	860	1067	669	574	580	483	385	285
YPL260W_mRNA	1387	1325	1128	1135	1167	955	631	593
YPL262W_mRNA	1191	1308	1506	1427	2406	3192	3160	2240
YPL263C_mRNA	1100	1564	1257	1547	1523	1496	1244	563
YPL264C_mRNA	207	204	220	156	149	201	145	90
YPL265W_mRNA	3969	4156	3437	2820	2833	2247	1688	719
YPL266W_mRNA	566	506	654	545	540	600	443	385
YPL267W_mRNA	190	186	202	196	107	96	69	63
YPL268W_mRNA	1133	1593	757	804	634	542	394	312
YPL269W_mRNA	458	506	333	327	267	209	172	97
YPL270W_mRNA	1624	1939	1957	2021	2407	2661	1874	1052
YPL271W_mRNA	426	629	301	629	468	431	388	309
YPL272C_mRNA	1774	2083	1318	1303	1665	1101	707	1549
YPL273W_mRNA	735	720	709	649	854	938	734	378
YPL274W_mRNA	2290	2086	2489	1609	2153	2357	1822	1392
YPL277C_mRNA	37	61	52	65	46	46	44	21
YPL278C_mRNA	5	2	3	2	5	5	1	1
YPL279C_mRNA	268	357	151	193	188	98	44	84
YPR001W_mRNA	45	48	40	30	25	32	24	25
YPR002W_mRNA	85	96	78	73	57	51	61	31
YPR003C_mRNA	1005	1764	988	1276	1089	1032	860	461
YPR004C_mRNA	1571	2851	2019	2329	2458	2634	2197	1254
YPR005C_mRNA	153	221	151	142	100	106	99	57
YPR006C_mRNA	70	83	109	110	133	138	100	97
YPR007C_mRNA	21	21	19	15	18	11	14	9
YPR008W_mRNA	1403	1575	1137	1262	1055	950	687	249
YPR009W_mRNA	344	371	336	303	242	214	141	167
YPR010C-A_mRNA	77	89	73	71	73	13	13	73
YPR010C_mRNA	9705	10557	11044	9630	12530	11866	9695	5783
YPR011C_mRNA	319	368	325	271	312	361	270	179
YPR012W_mRNA	3	8	4	4	3	1	1	1
YPR013C_mRNA	266	418	235	278	236	217	206	89
YPR015C_mRNA	22	62	24	46	12	14	24	8
YPR016C_mRNA	1781	1572	1808	1319	1465	1348	1059	875
YPR017C_mRNA	6	18	19	8	7	8	3	3
YPR018W_mRNA	805	940	651	830	540	488	401	158
YPR019W_mRNA	1967	2819	1937	2149	1943	1838	1520	534
YPR020W_mRNA	293	598	242	354	355	7	5	323
YPR021C_mRNA	1113	1399	862	1007	1207	1003	738	573
YPR022C_mRNA	1961	2428	1549	1516	1464	1214	919	499
YPR023C_mRNA	452	620	582	681	695	691	624	225
YPR024W_mRNA	3222	4515	3735	4029	3784	3801	3098	1219
YPR025C_mRNA	532	709	406	450	354	256	193	134
YPR026W_mRNA	1518	2006	1354	1762	2117	2055	1720	686
YPR028W_mRNA	1061	941	1304	1243	1450	1591	1272	1584
YPR029C_mRNA	2061	2627	1893	2018	2406	2017	1526	1072
YPR030W_mRNA	190	219	127	169	120	108	106	67
YPR031W_mRNA	771	974	651	556	602	524	361	258
YPR032W_mRNA	853	1497	996	1229	942	858	644	257
YPR033C_mRNA	2106	3046	2549	3130	3550	3897	3495	2333
YPR034W_mRNA	769	886	843	714	688	775	704	185
YPR035W_mRNA	3345	4122	4497	3785	3366	3392	2672	1197
YPR036W-A_mRNA	1987	2671	1368	1850	911	859	1092	324
YPR036W_mRNA	1780	2141	2551	2641	3465	4456	3698	2601
YPR037C_mRNA	178	190	221	209	275	322	294	245
YPR040W_mRNA	189	352	254	239	145	123	140	51
YPR041W_mRNA	2352	3918	3240	3571	3483	3871	3391	1699
YPR042C_mRNA	3655	3816	2585	2825	2363	2077	1624	672
YPR043W_mRNA	2634	2308	2420	2555	1768	2444	2091	3144
YPR045C_mRNA	869	1272	770	833	923	783	613	392
YPR046W_mRNA	31	38	24	27	22	29	30	7
YPR047W_mRNA	239	275	182	259	235	191	128	98
YPR048W_mRNA	643	681	609	458	366	344	291	159
YPR049C_mRNA	1030	1126	791	773	757	627	439	409
YPR051W_mRNA	151	165	150	198	143	159	143	71
YPR052C_mRNA	84	55	57	51	62	69	78	64
YPR053C_mRNA	252	340	250	261	204	196	179	54
YPR054W_mRNA	17	19	15	21	26	39	26	12
YPR055W_mRNA	1360	1255	751	628	947	539	324	403
YPR056W_mRNA	480	590	412	377	367	231	158	208
YPR057W_mRNA	540	455	463	385	367	301	223	203
YPR058W_mRNA	293	319	296	266	413	468	389	348
YPR059C_mRNA	18	20	12	23	20	12	8	12
YPR060C_mRNA	467	394	383	276	270	174	122	206
YPR061C_mRNA	118	121	95	86	87	67	51	32
YPR062W_mRNA	128	517	241	444	388	562	434	120
YPR063C_mRNA	389	524	426	626	470	532	537	352
YPR065W_mRNA	748	1194	632	791	235	146	195	65
YPR066W_mRNA	229	333	235	193	189	190	206	103
YPR067W_mRNA	369	474	382	422	342	311	226	145
YPR068C_mRNA	220	237	168	167	140	136	80	70
YPR069C_mRNA	538	505	565	486	894	1029	794	1429
YPR070W_mRNA	755	795	418	348	448	233	120	190
YPR071W_mRNA	280	487	312	386	244	273	221	133
YPR072W_mRNA	1346	1758	1332	1566	1434	1075	715	556
YPR073C_mRNA	245	236	241	223	275	214	154	284
YPR074C_mRNA	9373	11345	14565	14573	21235	27817	24302	10106
YPR075C_mRNA	810	1336	1033	1123	1083	1409	1232	535
YPR076W_mRNA	10	8	2	2	3	5	4	3
YPR079W_mRNA	489	543	510	389	379	430	348	155
YPR080W_mRNA	2088	1610	2733	1520	3210	4527	3959	7322
YPR081C_mRNA	407	517	415	489	471	521	404	174
YPR082C_mRNA	185	289	190	256	185	176	115	113
YPR083W_mRNA	566	786	413	451	343	338	255	129
YPR084W_mRNA	646	959	510	606	493	404	357	138
YPR085C_mRNA	195	252	167	148	103	83	94	67
YPR086W_mRNA	490	893	530	791	637	718	615	226
YPR087W_mRNA	5	4	2	2	6	4	3	1
YPR088C_mRNA	1023	1300	1267	1418	1505	1759	1228	675
YPR089W_mRNA	1693	1748	1429	1611	1535	1159	878	523
YPR091C_mRNA	1303	1846	1496	2003	2230	2016	1371	793
YPR093C_mRNA	218	514	225	308	212	234	206	86
YPR094W_mRNA	127	143	107	86	65	60	66	77
YPR095C_mRNA	2300	2862	1950	2386	2141	2042	1416	675
YPR096C_mRNA	55	124	55	94	75	59	55	22
YPR097W_mRNA	2133	3312	2128	2283	2373	1512	922	899
YPR098C_mRNA	202	197	169	162	236	240	226	323
YPR099C_mRNA	14	26	9	14	2	4	3	1
YPR100W_mRNA	342	471	370	455	383	442	326	214
YPR101W_mRNA	315	585	225	275	169	123	119	108
YPR102C_mRNA	904	740	920	664	743	1118	986	1592
YPR103W_mRNA	982	1362	1192	1587	1523	1735	1604	894
YPR104C_mRNA	2006	2288	1596	1746	1430	1360	1096	476
YPR105C_mRNA	1706	1726	1347	1397	1570	1142	707	662
YPR106W_mRNA	707	599	529	402	406	275	217	109
YPR107C_mRNA	259	235	203	160	132	99	54	94
YPR108W_mRNA	1493	2571	2014	2261	2494	2589	2044	1169
YPR109W_mRNA	492	411	367	249	312	238	212	238
YPR110C_mRNA	1492	1917	1752	2153	1605	1589	1232	846
YPR111W_mRNA	729	784	537	561	435	435	277	208
YPR112C_mRNA	1731	2690	1905	1946	1410	1357	1150	391
YPR113W_mRNA	1438	1665	1971	1887	1945	2165	1801	1530
YPR114W_mRNA	1004	1490	1170	1196	1059	1061	835	258
YPR115W_mRNA	2190	3059	2215	2701	2693	2581	2120	1000
YPR116W_mRNA	426	380	253	288	303	243	213	114
YPR117W_mRNA	5104	6057	3847	4261	4540	3194	2497	1771
YPR118W_mRNA	738	794	848	769	979	1044	750	842
YPR119W_mRNA	2189	2950	1614	1600	1497	1073	679	466
YPR120C_mRNA	690	1017	529	605	446	436	321	221
YPR121W_mRNA	721	829	528	502	447	391	338	200
YPR122W_mRNA	2747	3594	2007	2244	1951	1597	1251	763
YPR123C_mRNA	23	24	10	24	24	35	19	4
YPR124W_mRNA	1693	1517	1178	869	735	667	469	433
YPR125W_mRNA	635	725	531	572	421	413	317	165
YPR127W_mRNA	258	380	360	359	409	591	625	395
YPR128C_mRNA	467	563	505	581	558	556	460	445
YPR129W_mRNA	596	1062	723	1277	1047	1227	1047	416
YPR130C_mRNA	8	3	5	4	3	6	3	5
YPR131C_mRNA	287	236	240	143	146	158	122	109
YPR132W_mRNA	1519	1256	1295	847	1406	1830	1398	2786
YPR133C_mRNA	685	954	727	874	639	693	585	233
YPR133W-A_mRNA	132	118	154	113	83	81	78	78
YPR134W_mRNA	175	264	173	147	138	125	97	102
YPR135W_mRNA	1141	1535	1179	1244	1272	1074	790	550
YPR137W_mRNA	889	1081	858	685	527	535	402	131
YPR138C_mRNA	2839	2790	2501	1701	1542	1579	1234	636
YPR139C_mRNA	679	876	760	731	576	695	543	359
YPR140W_mRNA	486	539	477	463	457	434	292	254
YPR141C_mRNA	603	719	413	433	368	282	239	155
YPR143W_mRNA	409	577	386	456	289	305	260	111
YPR144C_mRNA	1348	1339	953	801	650	556	444	296
YPR145C-A_mRNA	79	119	49	67	55	42	36	69
YPR145W_mRNA	4938	6556	6284	6133	5613	5899	4803	1944
YPR146C_mRNA	69	52	59	32	89	30	17	64
YPR147C_mRNA	580	1468	667	1103	789	961	872	377
YPR148C_mRNA	676	871	763	874	908	916	718	524
YPR149W_mRNA	2379	2373	2932	2925	2227	2146	1987	858
YPR150W_mRNA	33	50	25	38	30	34	22	17
YPR151C_mRNA	23	26	17	17	21	24	13	9
YPR152C_mRNA	202	324	223	210	187	195	143	62
YPR153W_mRNA	141	205	99	64	82	45	39	42
YPR154W_mRNA	585	1375	767	1342	801	862	1036	293
YPR155C_mRNA	487	725	472	423	459	297	205	144
YPR156C_mRNA	2182	2403	1814	1453	1732	1473	1107	651
YPR157W_mRNA	491	517	474	385	326	330	218	194
YPR158C-D	36	28	31	25	25	16	7	31
YPR158W-B	10	7	4	4	3	5	1	2
YPR158W_mRNA	479	528	456	608	600	572	334	181
YPR159W_mRNA	8611	9525	10706	9030	11049	11796	8772	5387
YPR160C-A_mRNA	10	8	14	8	8	15	1	3
YPR160W_mRNA	885	1313	1484	2343	4637	5286	4960	2164
YPR161C_mRNA	791	1187	920	968	683	648	594	150
YPR162C_mRNA	627	1039	565	678	568	402	371	220
YPR163C_mRNA	1611	1834	2015	2257	2597	2755	2199	1580
YPR164W_mRNA	2069	2483	1692	1566	1791	1137	890	582
YPR165W_mRNA	1036	989	1249	1097	1542	1765	1485	1195
YPR166C_mRNA	169	137	137	101	87	87	63	126
YPR167C_mRNA	75	127	76	95	84	67	54	50
YPR168W_mRNA	145	133	111	80	116	98	83	50
YPR169W_mRNA	1457	2065	1451	1687	1155	1053	811	524
YPR170C_mRNA	6	6	8	3	7	7	3	3
YPR170W-B_mRNA	90	73	71	81	81	104	85	91
YPR171W_mRNA	507	598	433	457	323	312	222	93
YPR172W_mRNA	240	351	252	316	329	325	344	228
YPR173C_mRNA	889	1158	1000	1086	943	1147	986	297
YPR174C_mRNA	212	249	210	207	166	219	173	46
YPR175W_mRNA	952	924	829	641	711	678	493	279
YPR176C_mRNA	579	567	651	429	518	497	385	403
YPR178W_mRNA	385	654	437	403	331	370	346	109
YPR179C_mRNA	633	914	577	673	481	359	257	216
YPR180W_mRNA	315	277	289	281	305	274	228	179
YPR181C_mRNA	7067	11539	10148	12570	10477	11711	11118	2751
YPR182W_mRNA	106	158	116	150	106	125	141	59
YPR183W_mRNA	870	985	1109	1057	922	1036	971	490
YPR184W_mRNA	1994	2522	2465	3451	5112	6556	6286	1822
YPR185W_mRNA	880	1347	824	1329	1181	1100	884	351
YPR186C_mRNA	479	641	394	397	333	263	203	156
YPR187W_mRNA	481	754	693	1046	642	667	605	220
YPR188C_mRNA	192	175	189	181	184	252	168	192
YPR189W_mRNA	2977	3992	2762	3258	3323	2653	1718	1226
YPR190C_mRNA	1013	1449	982	860	884	826	602	346
YPR191W_mRNA	1080	1698	1635	1940	2539	3028	2565	1095
YPR192W_mRNA	38	51	49	44	33	48	39	36
YPR193C_mRNA	82	105	55	62	43	57	54	20
YPR194C_mRNA	413	601	413	370	279	285	215	94
YPR195C_mRNA	11	9	8	14	18	12	8	3
YPR196W_mRNA	317	322	262	184	190	171	109	85
YPR198W_mRNA	1063	1137	1022	1060	1423	956	702	885
YPR199C_mRNA	382	582	389	404	362	377	284	177
YPR200C_mRNA	12	17	11	4	6	4	2	7
YPR201W_mRNA	83	105	53	51	53	46	28	26
YPR202W_mRNA	52	68	39	35	46	53	44	27
YPR204W_mRNA	28	36	19	32	22	23	35	6
